# Supplementary material for: Early spatiotemporal evolution of the immune response elicited by adenovirus serotype 26 vector vaccination in mice
Source: J Virol. 2025 Mar 31;99(5):e00247-25. doi: 10.1128/jvi.00247-25 (PMC12090802; doi:10.1128/jvi.00247-25)
Supplement: Table S1 — GSEA muscle. [file jvi.00247-25-s0001.xlsx]

## Sheet: 1hr 
Supplementary Table 1: GSEA Muscle
Pathway name	Muscle.H01_NES	Muscle.H01_NOM_pval	Muscle.H01_FDR_qval	Muscle.H01_RANK_max	Muscle.H01_LEADING_edge
ACTIVATATION_OF_TYPE_I_IFN	1.35	0.0696	0.193	2114	MYD88 NFKB1 NFKB2 NLRP4 RELA
ACTIVATED DENDRITIC CELL SIGNATURE	1.71	0.00523	0.0165	2825	ARHGAP22 BIRC3 CCL17 CCL22 CD80 CSF2RB CXCL10 CXCL11 ETV3 GPR157 HTR2B IDO1 IFI27 LRRC32 NR4A3 NRP2 PLSCR1 SLC15A3 SLC2A6 TGFA TMEM140 TNFAIP6
ANTIVIRAL IFN SIGNATURE	1.75	0.00511	0.0107	2799	BCL3 CXCL10 ELANE IL1B OAS1 PTX3
BIOCARTA_IL1R_PATHWAY	1.68	0.00648	0.0216	2314	IFNB1 IL1A IL1B IL1R1 IL1RN IL6 IRAK3 MAP3K14 MYD88 TNF
BIOCARTA_IL6_PATHWAY	1.93	0	0.00108	2630	CEBPB FOS IL6 IL6R JAK3 JUN STAT3
CHEMOKINE CLUSTER	1.67	0	0.0236	3175	ADORA2A BCL2A1 CCL2 CCL4 CCL7 CCR1 CXCL10 CXCL11 CXCL3 CXCL6 CXCL9 CXCR6 GCH1 HCK ICAM1 IL1B NFKB1 PDE4B TNF TNFAIP6 TRAF1
CHEMOKINE CLUSTER (I)	1.91	0.00177	0.00177	808	CCL4 CCL7 CXCL10 CXCL11 CXCL3 CXCL6
CYTOKINES - RECEPTERS CLUSTER	1.77	0	0.00811	1398	CCL2 CCR1 CD14 CD177 CSF2 CSF3 IL10 IL17RA IL1B IL1R1 IL1R2 IL1RN IL23A IL2RG IL6
DER_IFN_ALPHA_RESPONSE_UP	1.18	0.183	0.364	2048	BBC3 BTG1 CSRP3 FAS HLA.A IFITM1 IL6 IRF1 IRF9 ISG15 MAP3K10 OASL PLSCR1 PMAIP1 RHOC TEAD4
ENDOTHELIUM	2.04	0	0.000206	621	ANGPT2 ICAM1 ITGA3 ITGA5 ITGB3 NOS3 PTGS2 SELE SELL TGFB1 THBD TLR2 TNFRSF1A TREM1 VEGFB
ENRICHED IN ACTIVATED DENDRITIC CELLS	1.6	0.00977	0.0389	2693	ATF3 BCL2A1 CD83 CSF2RB CXCL11 DRAM1 IL1B IL1RN PRKAR2B RBM47 SLAMF8 SLC15A3 TNFAIP2 TNFAIP6
ENRICHED IN ACTIVATED DENDRITIC CELLS (II)	1.46	0.0497	0.105	2341	ATF3 BCL2A1 CSF2RA CSF2RB CXCL11 IFI27 PRKAR2B RBM47 TNFAIP6
ENRICHED IN MONOCYTES	2.62	0	0	1659	ALDH1A1 ASGR1 C5AR1 CCR1 CD14 CD1D CEBPA CEBPB CEBPD CFD CHI3L1 CLEC4E CLEC7A CSF3R CSTA CXCR2 CYP1B1 DOK3 FGR FOS FOSB FPR1 FPR2 GAS2L1 HCK IER3 IL1R2 IRAK3 ITGB3 KIAA0513 LGALS3 LILRA6 LILRB3 LYZ MAFB MEFV NFE2 NLRP12 NLRP3 NOD2 PLAUR PRAM1 PTGS2 PTX3 PYGL RBM47 RBP7 RNASE2 S100A8 S100A9 SECTM1 SELP SERPINA1 SIRPB1 SLC11A1 SLC15A3 SLC24A4 TF TFEC THBS1 TLR2 TNFAIP2 TNFRSF1B TREM1 TYMP
ENRICHED IN MONOCYTES (IV)	2.27	0	0	2404	C1orf162 CXCR2 DOCK5 DOK3 DPYD IL1R2 LGALS3 LTBR LYZ PADI4 PGD PTGS2 PTX3 RHOU SLC24A4 STEAP4 TNFRSF1B
ENRICHED IN NEUTROPHILS (I)	1.64	0	0.0284	2227	ALPL C5AR1 CHI3L1 CSF3R CYP4F3 DGAT2 FFAR2 FPR1 FPR2 KCNJ15 LRG1 LRRC4 NCF4 NFE2 NLRP12 PFKFB4 PYGL RNF24 SLC22A4 STEAP4 TREM1
EOSINOPHILS	1.53	0.0385	0.0684	2314	BCL2A1 C3AR1 C5AR2 CD244 FFAR2 GIPR IL18RAP IL1RL1 PADI4 RGS1 RNASE2 RRP12 SAMSN1 TREML2
GSE9037_CTRL_VS_LPS_1H_STIM_IRAK4_KO_BMDM_DN	1.65	0.014	0.0272	2412	ARID5A ATP6V1C2 BTG2 C11orf96 CCL4 CDH4 CEBPB CGAS DNAAF4 DUSP4 ECHDC2 EFHD2 EHD1 ELL ETV3 FPR2 GSTO2 IL25 IRF9 JUNB KCNK3 KCTD16 LDLR LPL MAFK MAP3K8 MRPL52 NR1H3 NR4A2 PGD PHF19 PKN3 RNASE2 RND3 RSPO2 SIK2 SLC39A5 SNED1 TUBB2A TXNRD1 ZC3H12A ZFP36L1
GSE9037_CTRL_VS_LPS_4H_STIM_IRAK4_KO_BMDM_DN	-0.896	0.638	0.961	13	ARHGAP23 CDKN1A CEMIP CFB CGAS CSF2 DNMT3L DOC2A GAS7 GPR68 IL13RA2 IL1RN IRGM ITGAL MT2A MTHFD2 NRP2 OLR1 PHLDA1 PLSCR1 RARRES1 RND1 RSPO2 SLC39A14 SLFN13 TXNRD1 UAP1
GSE9037_WT_VS_IRAK4_KO_LPS_4H_STIM_BMDM_UP	0.955	0.538	0.708	7268	ADCY10 ADORA2A ADORA2B BAZ1A CALHM6 CCL7 CH25H CLEC4E CLIC4 CSF1 CSF3 CXCL3 FGG FLNB FSCN2 GBP6 HDC HIVEP3 IER5 IL1RN JDP2 JUND MAP3K8 MCOLN2 NFKB1 NFKB2 NFKBID NFKBIE OSM PHLDA1 RELB RNF24 SLC20A1 SLC2A6
HALLMARK_ALLOGRAFT_REJECTION	1.25	0.0916	0.288	2715	BCAT1 BCL3 CD1D CD7 CD80 CSF1 CXCL9 FAS FASLG FGR ICAM1 IL10 IL18RAP IL1B IL2RB IL2RG IL4R IL6 INHBB IRF8 ITGAL ITGB2 LCP2 NLRP3 RPL9 SOCS1 SPI1 TGFB1 TIMP1 TLR2 TNF
HALLMARK_APOPTOSIS	2.04	0	0.000224	2054	ATF3 BCL2L1 BCL2L11 BTG2 CD14 CD44 CDKN1A EGR3 EMP1 ENO2 FAS FASLG GADD45A GADD45B GCH1 HGF HMOX1 HSPB1 IER3 IL1A IL1B IL6 IRF1 JUN KRT18 LGALS3 LMNA MGMT PLAT PMAIP1 RELA SAT1 SLC20A1 TIMP1 TNF TNFRSF12A
HALLMARK_COMPLEMENT	1.43	0.0457	0.125	2574	ACTN2 APOC1 C1R CFB DGKG DGKH DUSP5 EHD1 IL6 IRF1 LGALS3 LTF MAFF OLR1 PIK3R5 PLAUR PLEK PLSCR1 SERPINA1 SERPINB2 SERPINE1 TIMP1
HALLMARK_IL2_STAT5_SIGNALING	1.76	0	0.0103	1917	AHNAK BATF BCL2L1 CD44 CD83 CSF1 CSF2 CST7 CXCL10 EMP1 FAH GADD45B HIPK2 HK2 HUWE1 IKZF4 IL10 IL1R2 IL2RB IL4R IRF8 ITGAE KLF6 MAFF MAP3K8 MUC1 MYC NFIL3 NFKBIZ PHLDA1 PLIN2 PLSCR1 PTGER2 PTH1R RGS16 RHOH SELL SELP SH3BGRL2 SLC1A5 SOCS1 TGM2 TNFRSF1B TNFRSF9 TNFSF11 TRAF1 UCK2
HALLMARK_IL6_JAK_STAT3_SIGNALING	2.02	0	0.00019	2454	CD14 CD44 CNTFR CSF1 CSF2 CSF2RB CSF3R CXCL10 CXCL11 CXCL9 FAS HMOX1 IL15RA IL17RA IL1B IL1R1 IL1R2 IL2RG IL4R IL6 IRF1 IRF9 ITGB3 JUN MAP3K8 MYD88 PIK3R5 PTPN1 SOCS1 SOCS3 STAT2 STAT3 TGFB1 TLR2 TNF TNFRSF12A TNFRSF1A TNFRSF1B
HALLMARK_INFLAMMATORY_RESPONSE	1.67	0	0.0234	2343	ADORA2B BTG2 C5AR1 CD14 CD82 CDKN1A CSF1 CSF3R CX3CL1 CXCL10 CXCL11 CXCL9 CXCR6 FFAR2 FPR1 GCH1 GPR132 HAS2 HBEGF ICAM1 IL10 IL15RA IL18RAP IL1A IL1B IL1R1 IL2RB IL4R IL6 IRF1 ITGA5 ITGB3 KCNA3 KLF6 LCP2 LDLR MEFV MYC NFKB1 NFKBIA NLRP3 NOD2 OLR1 OSM PDE4B PDPN PIK3R5 PLAUR PTGER2 RELA RGS1 RGS16 RNF144B SELE SELL SERPINE1 SGMS2 SLAMF1 SLC7A1 SPHK1 TACR1 TIMP1 TLR2 TNFAIP6 TNFRSF1B TNFRSF9 TNFSF1…
HALLMARK_INTERFERON_ALPHA_RESPONSE	1.75	0	0.0109	2412	C1S DDX60 EPSTI1 IFIT2 LAMP3 LPAR6 NCOA7 SP110 UBA7 USP18
HALLMARK_INTERFERON_GAMMA_RESPONSE	0.988	0.499	0.643	4093	APOL6 ARID5B C1R CDKN1A CFB CSF2RB CXCL10 CXCL11 CXCL9 FAS FPR1 GCH1 ICAM1 IDO1 IL15RA IL18BP IL2RB IL4R IL6 IRF1 IRF8 IRF9 ISG15 LCP2 MT2A MTHFD2 MVP MYD88 NFKB1 NFKBIA NLRC5 PDE4B PFKP PLSCR1 PTGS2 PTPN1 RIPK1 RNF31 SELP SLAMF7 SOCS1 SOCS3 STAT2 STAT3 TNFAIP2 TNFAIP6 UPP1
HALLMARK_TNFA_SIGNALING_VIA_NFKB	2.06	0	0	1917	AREG ATF3 B4GALT5 BCL3 BTG2 CD44 CD80 CD83 CEBPD CSF1 CSF2 CXCL10 CXCL11 DRAM1 DUSP2 DUSP5 EGR1 EGR2 EGR3 EHD1 FJX1 FOS FOSB FOSL2 GADD45A GADD45B GCH1 GFPT2 HBEGF ICAM1 IER2 IER3 IER5 IL1A IL1B IL6 IRF1 IRS2 JUNB KLF10 LITAF MAFF MAP3K8 MYC NFE2L2 NFIL3 NFKB2 NFKBIE NR4A1 NR4A2 NR4A3 OLR1 PDE4B PHLDA1 PLAUR PLEK PPP1R15A PTGS2 PTX3 RCAN1 REL RELB SAT1 SDC4 SERPINB2 SERPINE1 SIK1 SLC2A6 SMAD3 SOC…
HECKER_IFNB1_TARGETS	1.33	0.037	0.212	2015	CCL2 CHI3L1 CXCL10 CYP4F3 EGR1 EGR2 FFAR2 GZMB IFI27 ISG15 MMP25 OASL PDZK1IP1 PLSCR1 SH3BGRL2 TMEM140 TNFAIP6 TREML1 TYMP
IFN III	1.1	0.315	0.463	2114	APOL6 BATF2 IFITM3 IRF9 ISG15 OAS1 OASL PLSCR1
IL10 PATHWAY	1.9	0	0.00179	962	CD14 HMOX1 IL1A IL1B IL6 MAPK13 MYC PIK3R5 SOCS3 TNF
IL12_PATHWAY	2.05	0	0.000119	883	CCL3 CCL4 IL10 IL18RAP IL1B SERPINB2
IL15_SIGNALING	1.96	0	0.000666	1534	BCL2L1 CSF2 IFNB1 IL15RA IL2RB IL2RG IL6 IRF1 JAK3 MAPK11 MAPK13 NFKB1 NFKB2 PIK3R5 PTK2B PTK6 REL RELA RELB STAT3 STAT5A TRAF2
IL6_SIGNALING	2.06	0	0	869	AHNAK CCL2 CDC42EP4 CEBPB CXCL3 FASN FOS GEM HOMER3 HSPA1A IER3 IL6 IRF9 JUN MAFF MMP3 PDPN PLEC PPL PTGES RAPGEF3 SERPINB2 STAT3 TGFB1 TNFAIP6 TPX2 VEGFB ZFP36
INFLAMMASOME_RECEPTORS_AND_SIGNALING	1.81	0	0.00521	2412	ADORA2B BDKRB1 BIRC3 BTG2 C5AR1 CCL17 CCL2 CCL22 CCL24 CCL7 CD14 CD82 CDKN1A CSF1 CSF3 CSF3R CX3CL1 CXCL10 CXCL11 CXCL6 CXCL9 CXCR6 FFAR2 FPR1 GCH1 GPR132 HAS2 HBEGF ICAM1 IFITM1 IL10 IL15RA IL18RAP IL1A IL1B IL1R1 IL2RB IL4R IL6 IRF1 ITGA5 ITGB3 KCNA3 KCNMB2 KLF6 LCP2 LDLR MEFV MYC NFKB1 NFKBIA NLRP3 NOD2 OLR1 OSM OSMR PDE4B PDPN PIK3R5 PLAUR PTGER2 PVR RELA RGS1 RGS16 RNF144B SELE SELL SERPINE1…
IRAK4 SIGNALING	1.74	0	0.0124	992	BTG2 CCL4 CSF2 FAM3D FPR2 GABRA5 GHRHR IFITM3 IL1RN JUNB KCTD16 KLF10 MAP3K8 MCEMP1 MT2A OAS1 RNASE2 RND1 RSPO2 S100A8 SLC15A3
JAK_STAT_SIGNALING_PATHWAY.BTM	1.29	0.0575	0.254	2534	BCL2L1 CLCF1 CNTFR CSF2 CSF2RA CSF2RB CSF3 CSF3R IFNB1 IFNLR1 IL10 IL11 IL13 IL13RA2 IL15RA IL19 IL22RA1 IL23A IL2RB IL2RG IL4R IL5 IL6 IRF9 LEP MPL MYC OSM OSMR PIK3R5 PIM1 PRLR SOCS1 SOCS3 STAT2 STAT3 STAT5A
JAK_STAT_SIGNALING_PATHWAY.IPA	1.54	0.0143	0.0621	2819	BCL2L1 CDKN1A CLCF1 CNTFR CSF2 CSF2RA CSF2RB CSF3 CSF3R IFNB1 IFNLR1 IL10 IL11 IL13 IL13RA2 IL15RA IL19 IL22RA1 IL23A IL2RB IL2RG IL4R IL5 IL6 IRF9 LEP MPL MYC OSM OSMR PIK3R5 PIM1 PRLR PTPN1 SOCS1 SOCS3 STAT2 STAT3 STAT5A
JAK1 SIGNALING	1.52	0.00158	0.0702	1689	IFNB1 IL15RA IL6 IRF1 IRF9 IRS2 NFKB1 NFKB2 OSM PRLR REL RELA RELB SH2B2 SOCS1 SOCS3 STAT2 STAT3 STAT5A
KEGG_CHEMOKINE_SIGNALING_PATHWAY	2.06	0	0	869	ADCY4 ADCY5 ADCY8 BCAR1 CCL15 CCL17 CCL2 CCL22 CCL24 CCL3 CCL4 CCL7 CCR1 CCR4 CX3CL1 CXCL10 CXCL11 CXCL16 CXCL3 CXCL6 CXCL9 CXCR2 CXCR6 FGR GNB3 GNG10 GNG4 GNGT2 GRK5 HCK NFKB1 NFKBIA NFKBIB PIK3R5 PRKCD PTK2B PXN RELA STAT2 STAT3 VAV1
KEGG_CYTOKINE_CYTOKINE_RECEPTOR_INTERACTION	1.95	0	0.000885	2007	AMH CCL17 CCL2 CCL22 CCL24 CCL3 CCL4 CCL7 CCR1 CCR4 CNTFR CSF1 CSF2 CSF2RB CSF3 CSF3R CXCL10 CXCL11 CXCL3 CXCL6 CXCR2 FASLG GDF5 HGF IFNB1 IFNLR1 IL10 IL13 IL17B IL17RA IL18RAP IL19 IL1A IL1B IL1R1 IL1R2 IL22RA1 IL23A IL25 IL2RB IL2RG IL4R IL5 IL6 INHBB INHBC MPL OSM OSMR PLEKHO2 TNF TNFRSF11B TNFRSF12A TNFRSF1A TNFRSF1B TNFSF11 TNFSF14 TNFSF18 TNFSF4
KEGG_CYTOSOLIC_DNA_SENSING_PATHWAY	1.71	0	0.016	2538	CCL4 CXCL10 IFNB1 IL1B IL6 RIPK1 RIPK3 STING1
KEGG_JAK_STAT_SIGNALING_PATHWAY	1.49	0.048	0.09	1917	BCL2L1 CLCF1 CNTFR CSF2 CSF2RA CSF2RB CSF3 CSF3R IFNB1 IFNLR1 IL10 IL11 IL13 IL13RA2 IL15RA IL19 IL22RA1 IL23A IL2RB IL2RG IL4R IL5 IL6 IRF9 LEP MPL MYC OSM OSMR PIK3R5 PIM1 PRLR SOCS1 SOCS3 STAT2 STAT3 STAT5A
KEGG_LEISHMANIA_INFECTION	1.38	0.019	0.165	1587	FOS IL10 IL1A IL1B ITGB2 JUN MAPK11 MAPK13 MARCKSL1 MYD88 NCF4 NFKB1 NFKBIA NFKBIB PTGS2 RELA TGFB1 TLR2 TNF
KEGG_NATURAL_KILLER_CELL_MEDIATED_CYTOTOXICITY	0.932	0.586	0.746	2531	CD244 CSF2 FAS FASLG GZMB HLA.A ICAM1 IFNB1 ITGAL ITGB2 KLRC2 KLRC3 LCP2 PIK3R5 PTK2B RAET1L SH3BP2 TNF ULBP1 VAV1
KEGG_NOD_LIKE_RECEPTOR_SIGNALING_PATHWAY	0.975	0.495	0.666	1917	BIRC3 CCL2 CCL7 HSP90AA1 IL1B IL6 MAPK13 MEFV NFKB1 NFKBIA NFKBIB NLRP3 NOD2 RELA TNF
KEGG_PROTEASOME	-0.849	0.827	1	1655	POMP PSMA2 PSMA5 PSMA6 PSMA7 PSMA8 PSMB1 PSMB10 PSMB11 PSMB2 PSMB3 PSMB4 PSMB7 PSMB8 PSMC1 PSMC2 PSMC3 PSMC4 PSMC5 PSMD11 PSMD13 PSMD2 PSMD3 PSMD4 PSMD8 PSME1 PSME2 PSME3 SEM1
KEGG_RIG_I_LIKE_RECEPTOR_SIGNALING_PATHWAY	1.1	0.355	0.463	2341	CXCL10 IFNB1 ISG15 MAPK11 MAPK13 NFKB1 NFKBIA NFKBIB RELA RIPK1 STING1 TNF TRAF2
KEGG_TOLL_LIKE_RECEPTOR_SIGNALING_PATHWAY	1.73	0.00367	0.0135	709	CCL3 CCL4 CD14 CD80 CXCL10 CXCL11 FOS IFNB1 IL1B IL6 MAP3K8 MAPK13 MYD88 PIK3R5 RIPK1 TLR2 TNF
M0	1.9	0	0.00168	962	ACP5 ADAMDEC1 C5AR1 CCL22 CCL7 CHI3L1 CSF1 CXCL3 DCSTAMP SLAMF8 SLC15A3 TNFSF14
M1	1.61	0.00677	0.0365	1913	ADAMDEC1 APOL6 CHI3L1 CXCL10 CXCL11 CXCL9 IDO1 LAG3 NOD2 SLAMF1 SLC15A3 SLC2A6 SOCS1 TNFAIP6 TNIP3
M1 MACROPHAGES	1.28	0.0915	0.254	941	APOL6 ATF3 BCL2A1 CCL15 CCL2 CCL3 CD80 CXCL10 CXCL11 CXCL9 FAS GADD45G IL1A IL1B IL1R1 IL23A IL6 IRF1 OASL PTX3 SLC2A6 SLC7A5 SPHK1 TLR2 TNF
MONOCYTE SURFACE SIGNATURE	2.17	0	0	2454	ASGR1 C5AR1 CCR1 CD1D CLEC7A CSF3R FOSB FPR1 FPR2 GLIPR1 HCK IL1R2 LILRB3 MEFV NFE2 NLRP3 NOD2 P2RX1 RNASE2 SIRPB1 SLC11A1 SLC15A3 SLC24A4 TLR2 TNFRSF1B TREM1
NEUTROPHILS	1.96	0	0.000683	1523	C5AR1 CHI3L1 CSF3R CXCR2 FFAR2 FPR1 FPR2 IL18RAP MEFV MMP25 NFE2 PGLYRP1 TLR2 TNFAIP6 TREM1
PID_IFNG_PATHWAY	1.18	0.194	0.364	2690	CEBPB IL1B IRF1 IRF9 PRKCD RAPGEF1 SOCS1 STAT3
PID_IL23_PATHWAY	1.11	0.304	0.459	2531	ALOX12B CCL2 CXCL9 IL18RAP IL19 IL1B IL23A IL6 ITGA3 NFKB1 RELA SOCS3 STAT3 STAT5A TNF
PID_IL27_PATHWAY	1.37	0.0887	0.172	2017	IL1B IL6 STAT2 STAT3 STAT5A TBX21 TGFB1 TNF
PID_IL6_7_PATHWAY	2.24	0	0	1862	BCL2L1 CEBPB CEBPD CRP FGG FOS HCK IL6 IRF1 JUNB MYC SOCS3 STAT3 TIMP1 TNFSF11 VAV1
PID_TOLL_ENDOGENOUS_PATHWAY	1.79	0	0.00691	2412	CD14 MYD88 S100A8 S100A9 TLR2
RADAEVA_RESPONSE_TO_IFNA1_UP	1.75	0	0.0117	2404	CXCL10 CXCL11 CYB561D2 IFI27 IFITM1 IFITM3 IRF1 ISG15 PLSCR1 SOCS1
REACTOME_ANTIVIRAL_MECHANISM_BY_IFN_STIMULATED_GENES	1.29	0.108	0.247	2244	EIF4A1 EIF4A3 EIF4G1 FLNA FLNB IRF3 ISG15 NUP188 NUP50 NUP62 NUP98 OAS1 OASL PIN1 UBA52 UBB
REACTOME_DDX58_IFIH1_MEDIATED_INDUCTION_OF_INTERFERON_ALPHA_BETA	1.05	0.407	0.541	590	HSP90AA1 IFNB1 ISG15 NFKB1 NFKB2 NFKBIA NFKBIB NLRC5 RELA RIPK1 SAA1 TRAF2 UBA52
REACTOME_INTERFERON_ALPHA_BETA_SIGNALING	0.951	0.568	0.715	2476	EGR1 HLA.A IFI27 IFITM1 IFITM3 IFNB1 IRF1 IRF8 IRF9 ISG15 OAS1 OASL PTPN1 SOCS1 SOCS3 STAT2
REACTOME_INTERFERON_GAMMA_SIGNALING	1.06	0.354	0.525	2835	CD44 GBP6 HLA.A ICAM1 IRF1 MT2A OAS1 OASL SOCS1 SOCS3 TRIM5
REACTOME_INTERFERON_SIGNALING	1.11	0.294	0.464	3405	CD44 EGR1 EIF4A3 FLNA FLNB GBP6 HLA.A ICAM1 IFI27 IFITM1 IFITM3 IFNB1 IRF1 IRF8 IRF9 ISG15 MID1 MT2A NUP50 NUP98 OAS1 OASL PRKCD PTPN1 SOCS1 SOCS3 STAT2 TRIM29 TRIM45 TRIM5 UBA52
REACTOME_INTERLEUKIN_1_FAMILY_SIGNALING	1.68	0.00678	0.0214	2244	ALPK1 CTSG IL13 IL18BP IL18RAP IL1A IL1B IL1R1 IL1R2 IL1RL1 IL1RL2 IL1RN IL33 IL36G IRAK3 MAP3K8 MYD88 NFKB1 NFKB2 NFKBIA NFKBIB NLRC5 NOD2 PSMA8 PSMB11 PSMD2 PTPN12 PTPN14 PTPN23 RELA SAA1 SMAD3 STAT3 TNIP2 TP53 TRAF2 UBA52 UBE2V1
REACTOME_INTERLEUKIN_6_FAMILY_SIGNALING	1.85	0	0.00332	1354	CLCF1 CNTFR IL11 IL6 OSM OSMR SOCS3 STAT3
REACTOME_RIP_MEDIATED_NFKB_ACTIVATION_VIA_ZBP1	1.61	0.0266	0.0382	2469	MYD88 NFKB1 NFKB2 NFKBIA NFKBIB RELA RIPK1 RIPK3
REACTOME_TAK1_DEPENDENT_IKK_AND_NF_KAPPA_B_ACTIVATION	-1.1	0.303	0.613	510	ALPK1 NFKB1 NFKB2 NFKBIA NFKBIB NLRC5 NOD2 RELA SAA1 TRAF2 UBA52 UBE2V1
REACTOME_TOLL_LIKE_RECEPTOR_CASCADES	1.39	0.0607	0.16	2190	ALPK1 BIRC3 CD14 DUSP4 FGB FGG FOS IRAK3 ITGB2 JUN MAP2K3 MAP3K8 MAPK11 MAPKAPK3 MYD88 NFKB1 NFKB2 NFKBIA NFKBIB NLRC5 NOD2 PPP2R1B RELA RIPK1 RIPK3 S100A8 S100A9 SAA1 SFTPD SOCS1 TLR2 TNIP2 TRAF2 UBA52 UBE2V1
REACTOME_TRAF6_MEDIATED_IRF7_ACTIVATION	0.789	0.768	0.924	698	IFNA4
REACTOME_ZBP1_DAI_MEDIATED_INDUCTION_OF_TYPE_I_IFNS	1.64	0	0.0306	2384	MYD88 NFKB1 NFKB2 NFKBIA NFKBIB NLRP4 RELA RIPK1 RIPK3
ROLE_OF_JAK_FAMILY_KINASES_IN_IL-6_SIGNALING	1.39	0.0131	0.157	1194	IL6 MAPK13 OSM OSMR SOCS1 SOCS3
ROLE_OF_JAK1_JAK2_AND_TYK2_IN_INTERFERON_SIGNALING	1.08	0.322	0.495	2363	IFNB1 NFKB1 NFKB2 REL RELA RELB SOCS1 STAT2 STAT3
SANA_RESPONSE_TO_IFNG_UP	1.85	0	0.0033	2361	APOL2 CEACAM1 CFH DDX60 GIMAP7 HLA.DRB5 HLA.E ST8SIA4
SATISH_MARS2015	1.14	0.238	0.412	2714	APOBEC3B CDKN1A CH25H IFITM1 IFITM3 IRF1 ISG15 TRIM15 TRIM5
TLR AND INFLAMMATORY SIGNALING	1.9	0	0.00166	1818	C5AR1 CSF3R CXCR2 FGR FPR1 FPR2 IRAK3 LILRA6 LILRB3 MYD88 NFE2 TLR2
TLR SIGNALING	1.85	0	0.00315	1862	C5AR1 CSF3R CXCR2 FGR FPR1 FPR2 IRAK3 LILRA6 LILRB3 MYD88 NFE2 TLR2
TREM1_SIGNALING	1.82	0	0.00443	698	CCL3 CD83 CSF2 ICAM1 IL10 IL1B IL6 ITGA5 ITGAX NFKB1 NFKB2 NOD2 REL RELA RELB STAT3 TLR2 TNF TREM1
VIRAL SENSING & IMMUNITY	1.79	0.00532	0.00694	883	CXCL10 THBS1
VIRAL SENSING & IMMUNITY; IRF2 TARGETS NETWORK (I)	1.66	0.0053	0.026	962	AIF1 CTSS KYNU LY86 TLR7 USP18
WP_HOSTPATHOGEN_INTERACTION_OF_HUMAN_CORONAVIRUSES_INTERFERON_INDUCTION	1.59	0.0177	0.0423	2314	FOS IRF9 JUN MYD88 NFKB1 NFKBIA OAS1 RIPK1 STAT2
WP_IL18_SIGNALING_PATHWAY	1.99	0	0.000342	1998	ACOD1 ADIPOQ ATF3 BCL2L1 BTG2 CCL2 CCL3 CCL4 CD83 CEBPB CNTN2 CXCL3 FAS FASLG FOS GATA1 GRIN2B HCAR2 HMOX1 HSPB1 ICAM1 IER3 IL10 IL13 IL18RAP IL1B IL6 IRF1 KRT31 LARS2 MMP3 MMP8 MYD88 MYH7 NFKB1 NFKB2 NFKBIE NFKBIZ NOX1 NPPB NR4A1 PPP1R13L PTGS2 PTX3 REL RELA RGS16 SDC4 SOCS3 TACR1 TF TGM2 TIMP1 TNF TNFAIP2 TNFRSF11B TNFRSF1A TNFSF11 TNIP3 TRAF1 ZC3H12A
WP_IL3_SIGNALING_PATHWAY	1.83	0	0.00402	1998	BCL2L1 CSF2RB FOS HCK JUN RAPGEF1 STAT3 STAT5A TGFB1 VAV1
WP_IL6_SIGNALING_PATHWAY	2.13	0	0	1787	BCL2L1 CRP HCK IL6 IRF1 JUNB SOCS3 STAT3 TIMP1 VAV1 VIP
WP_LDL_INFLUENCE_ON_CD14_AND_TLR4	1.1	0.316	0.462	2574	CCL2 CD14 IL10 IL1B IL6 MAPK13 NFKB1 NFKB2 REL RELA RELB
WP_MYD88_DISTINCT_INPUTOUTPUT_PATHWAY	1.83	0.00169	0.00408	992	IL1A JUN MYD88 NFKB1 TLR2 UBE2V1
WP_SIGNAL_TRANSDUCTION_THROUGH_IL1R	1.74	0.00175	0.0129	992	IFNB1 IL1A IL1B IL1R1 IL1RN IL6 IRAK3 MAP3K14 MYD88 TNF
WP_TOLLLIKE_RECEPTOR_SIGNALING_PATHWAY	1.7	0.00163	0.0181	2404	CCL3 CCL4 CD14 CD80 CXCL10 CXCL11 FOS IFNB1 IL1B IL6 MAP3K8 MAPK13 MYD88 PIK3R5 RIPK1 TLR2 TNF
WP_TOLLLIKE_RECEPTOR_SIGNALING_RELATED_TO_MYD88	1.49	0.0124	0.0903	2212	MYD88 NFKB1 NFKB2 REL RELA RELB TLR2
WP_TYPE_I_INTERFERON_INDUCTION_AND_SIGNALING_DURING_SARSCOV2_INFECTION	-0.892	0.618	0.965	2612	MYD88 OAS1 TLR2
WP_TYPE_II_INTERFERON_SIGNALING	1.27	0.0578	0.264	2884	CXCL10 CXCL9 HLA.B ICAM1 IFNB1 IL1B IRF1 IRF8 IRF9 ISG15 OAS1 PRKCD SOCS1 SOCS3 SPI1 STAT2

## Sheet: 3hrs
Supplementary Table 1: GSEA Muscle
Pathway name	Muscle.H03_NES	Muscle.H03_NOM_pval	Muscle.H03_FDR_qval	Muscle.H03_RANK_max	Muscle.H03_LEADING_edge
ACTIVATATION_OF_TYPE_I_IFN	1.8	0	0.00201	2322	IRF7 MYD88 NFKB1 NFKB2 NLRP4 RELA ZBP1
ACTIVATED DENDRITIC CELL SIGNATURE	1.99	0	0.000101	2057	ARHGAP22 BIRC3 C2 CCL17 CCL19 CCL22 CCL5 CCL8 CD274 CD40 CD80 CSF2RB CXCL10 CXCL11 DHX58 HTR2B IFI27 IFIH1 IL12B IRF7 KYNU MMP12 NR4A3 PDCD1LG2 PLSCR1 RSAD2 SGPP2 SLC15A3 SLC2A6 TMEM140 TNFAIP6
ANTIVIRAL IFN SIGNATURE	2	0	7.74e-05	1360	BCL3 CXCL10 DHX58 IFIH1 IL1B IRF7 OAS1 OAS3 PML PTX3 RSAD2
BIOCARTA_IL1R_PATHWAY	1.95	0	0.000189	818	IFNA1 IFNB1 IL1A IL1B IL1R1 IL1RN IL6 IRAK3 JUN MAP2K3 MAP3K14 MYD88 NFKB1 NFKBIA RELA TGFB1 TNF
BIOCARTA_IL6_PATHWAY	2.18	0	0	1203	CEBPB FOS IL6 JAK1 JAK3 JUN STAT3
CHEMOKINE CLUSTER	2.06	0	3.35e-05	1885	BCL2A1 CCL19 CCL2 CCL4 CCL5 CCL7 CCL8 CCR1 CCR5 CXCL10 CXCL11 CXCL3 CXCL6 CXCL9 GCH1 HCK HS3ST3B1 ICAM1 IL1B PDE4B SLAMF7 TNF TNFAIP3 TNFAIP6 TRAF1 XCL1
CHEMOKINE CLUSTER (I)	2	0	8.07e-05	2322	CCL19 CCL2 CCL4 CCL5 CCL7 CCL8 CXCL10 CXCL11 CXCL3 CXCL6 CXCL9 XCL1
CYTOKINES - RECEPTERS CLUSTER	2.1	0	4.43e-05	1938	CCL2 CCL8 CCR1 CD14 CD177 CD274 CD68 CSF2 CSF3 IFNG IL10 IL12RB1 IL15RA IL17RA IL1B IL1R1 IL1R2 IL1RN IL23A IL27 IL2RG IL31RA IL6 IL7R
DER_IFN_ALPHA_RESPONSE_UP	1.72	0	0.00661	1252	ADAR BST2 CASP8 CSRP3 FAS HLA.A IFI16 IFI35 IFI44 IFIT3 IFITM1 IL6 IRF1 IRF9 ISG15 MX1 OAS2 OASL PLSCR1 PML PSMB8 PSMB9 SP110 STAT1 TAP1 TRIM14 TRIM21
ENDOTHELIUM	2.31	0	0	1195	ANGPT2 FGL2 ICAM1 ITGA5 JAML PTGS2 S1PR5 SELE SELL THBD TLR2 TLR3 TLR9 TNFRSF1A TREM1 VCAM1
ENRICHED IN ACTIVATED DENDRITIC CELLS	1.93	0	0.000269	432	ATF3 BCL2A1 CCL8 CD83 CSF2RA CSF2RB CXCL11 DRAM1 IFI27 IFIH1 IFIT2 IFIT3 IL1B IL1RN MGST1 PARP9 PRKAR2B PRKCD RBM47 RIN2 RSAD2 SLAMF8 SLC15A3 TNFAIP2 TNFAIP6
ENRICHED IN ACTIVATED DENDRITIC CELLS (II)	1.84	0	0.00106	1939	ATF3 BCL2A1 CCL8 CSF2RB CXCL11 IFIH1 IFIT2 IFIT3 PARP9 PRKAR2B RBM47 RSAD2 TNFAIP6
ENRICHED IN MONOCYTES	2.55	0	0	1979	ACTN1 ALDH1A1 C1orf162 C5AR1 CARD9 CCR1 CD14 CD1D CD68 CEBPA CEBPD CFD CHI3L1 CLEC4E CLEC7A CLU CSF2RA CSF3R CSTA CXCR2 CYBB CYP1B1 DOCK5 DPYD FCER1G FCGR1A FCN1 FGL2 FGR FOS FOSB FPR1 FPR2 HCK HK3 IER3 IL13RA1 IL1R2 IRAK3 ITGAM ITGAX KIAA0513 KYNU LGALS3 LILRA6 LILRB3 LST1 LTBR MAFB MEFV MGST1 MPEG1 MPP1 MS4A4A MS4A6A MYO1F NCF2 NFAM1 NFE2 NLRP12 NLRP3 NOD2 PADI4 PGD PILRA PLAUR PLBD1 PRAM1 PRKC…
ENRICHED IN MONOCYTES (IV)	2.51	0	0	2297	ACSL1 BCL6 C1orf162 CARD9 CD68 CXCR2 DOCK5 DOK3 DPYD IL1R2 LGALS3 LTBR LYZ MPP1 MYO1F PADI4 PGD PTGS2 PTX3 SAMHD1 STEAP4 TLR1 TNFRSF1B
ENRICHED IN NEUTROPHILS (I)	2.05	0	3.26e-05	2057	CHI3L1 CSF3R CXCR1 CYP4F3 FCGR3A FFAR2 FPR1 FPR2 KCNJ15 LRG1 MXD1 NFE2 NLRP12 PFKFB4 PYGL SLC22A4 STEAP4 TREM1
EOSINOPHILS	1.88	0	0.000587	2322	BCL2A1 C3AR1 CD244 FFAR2 GIPR GPR65 IL18RAP IL1RL1 MAK MXD1 NCF2 P2RY2 PADI4 RGS1 RNASE2 RRP12 SAMSN1 TREML2
GSE9037_CTRL_VS_LPS_1H_STIM_IRAK4_KO_BMDM_DN	1.92	0	0.000294	2277	ARID5A BEX4 BTG2 C11orf96 C11orf97 CBLC CCL4 CGAS EFHD2 EGR4 EHD1 ETV3 FPR2 GBP7 GFRA3 GSTO2 IFNG IRF9 JUNB KCNK3 KCTD16 LAMC2 LDLR LPL MAFK MAP3K8 MGST1 MKI67 MRNIP NR4A2 NRROS OAS3 PARP12 PGD PKN3 PTPN2 RNASE2 RND3 SIK2 SLC30A2 SNCB STAT1 TXNRD1 VCAM1 ZBP1 ZC3H12A ZFP36L1
GSE9037_CTRL_VS_LPS_4H_STIM_IRAK4_KO_BMDM_DN	1.58	0.0241	0.0291	2981	CFB CGAS CSF2 DNMT3L IL1RN IRGM ITGAL MS4A6A MT2A MTHFD2 OLR1 PARP12 PHLDA1 PLSCR1 PNP RND1 SLC39A14 SLFN13 STAT1 TAP1 TLR3 TXNRD1 XAF1 ZC3HAV1
GSE9037_WT_VS_IRAK4_KO_LPS_4H_STIM_BMDM_UP	1.59	0.00638	0.026	2279	ADCY10 ADORA2B BAZ1A CALHM6 CCL7 CGAS CH25H CISH CLEC4E CLIC4 CSF1 CSF3 CXCL3 FLNB GBP6 GBP7 HDC HERC6 HIVEP3 IER5 IL12B IL1RN LAMC2 MAP3K8 MCOLN2 MX1 NFKB2 NFKBID NFKBIE OSM PHLDA1 PRF1 PRPS1L1 PTPRC RELB RNF24 SLC2A6 TAP1 TES
HALLMARK_ALLOGRAFT_REJECTION	1.77	0	0.00349	1218	BCAT1 BCL3 C2 CCL19 CCL5 CD1D CD3G CD40 CD7 CD80 CSF1 CXCL9 DEGS1 F2 FAS FASLG FGR GPR65 HCLS1 ICAM1 IFNAR2 IFNG IL10 IL12RB1 IL18RAP IL1B IL2RB IL2RG IL4R IL6 INHBB IRF7 IRF8 ITGAL ITGB2 LCP2 LTB NLRP3 PRF1 PTPRC RIPK2 SOCS1 STAT1 STAT4 TAP1 TAP2 TIMP1 TLR2 TLR3 TNF
HALLMARK_APOPTOSIS	2.33	0	0	2232	ATF3 BCL2L11 BID BTG2 CASP8 CCND1 CCND2 CD14 CD44 CDKN1A CLU DPYD EGR3 EMP1 ENO2 F2 FAS FASLG GADD45A GADD45B GCH1 GPX1 HGF HMOX1 HSPB1 IER3 IL1A IL1B IL6 IRF1 ISG20 JUN LGALS3 LMNA MGMT PLAT PMAIP1 PRF1 RELA RNASEL SAT1 TAP1 TIMP1 TNF TNFRSF12A TNFSF10 TOP2A TSPO
HALLMARK_COMPLEMENT	1.86	0	0.00092	2271	ACTN2 APOC1 C2 C3 CCL5 CFB CFH CLU DGKH DUSP5 EHD1 F2 FCER1G FCN1 GNGT2 IL6 IRF1 IRF7 ITGAM KYNU LCP2 LGALS3 LGMN MAFF MMP13 OLR1 PIK3R5 PLAT PLAUR PLEK PLSCR1 PRKCD PSMB9 RASGRP1 SERPINB2 SERPINE1 TFPI2 TIMP1 TNFAIP3
HALLMARK_IL2_STAT5_SIGNALING	2.09	0	4e-05	2277	AHNAK CCND2 CCNE1 CD44 CD83 CISH CSF1 CSF2 CST7 CXCL10 EMP1 FAH FGL2 GABARAPL1 GADD45B GPR65 HIPK2 HK2 HUWE1 IKZF4 IL10 IL10RA IL1R2 IL1RL1 IL2RB IL4R IRF8 ITGAE KLF6 LTB MAFF MAP3K8 MUC1 MXD1 MYC MYO1C NFIL3 NFKBIZ ODC1 PHLDA1 PLIN2 PLSCR1 PNP PTGER2 PTH1R RGS16 RHOH SELL SELP SLC1A5 SLC39A8 SOCS1 SPP1 ST3GAL4 TGM2 TNFRSF1B TNFRSF9 TNFSF10 TRAF1 UCK2
HALLMARK_IL6_JAK_STAT3_SIGNALING	2.28	0	0	2322	CD14 CD44 CSF1 CSF2 CSF2RB CSF3R CXCL10 CXCL11 CXCL9 FAS HMOX1 IL12RB1 IL17RA IL1B IL1R1 IL1R2 IL2RG IL4R IL6 IRF1 IRF9 LTB MAP3K8 MYD88 PIK3R5 PTPN1 SOCS1 SOCS3 STAT1 STAT2 STAT3 TLR2 TNF TNFRSF12A TNFRSF1A TNFRSF1B
HALLMARK_INFLAMMATORY_RESPONSE	2.06	0	3.44e-05	2469	ADORA2B ATP2A2 BST2 BTG2 C3AR1 C5AR1 CCL5 CD14 CD40 CD82 CDKN1A CSF1 CSF3R CX3CL1 CXCL10 CXCL11 CXCL9 EIF2AK2 FFAR2 FPR1 FZD5 GCH1 HAS2 HBEGF ICAM1 IL10 IL10RA IL15RA IL18RAP IL1A IL1B IL1R1 IL2RB IL4R IL6 IL7R IRF1 IRF7 ITGA5 KCNA3 KLF6 LCP2 LDLR MEFV MET MSR1 MXD1 MYC NDP NFKB1 NFKBIA NLRP3 NOD2 OLR1 OSM P2RY2 PDE4B PDPN PIK3R5 PLAUR PTGER2 RASGRP1 RELA RGS1 RGS16 RIPK2 RTP4 SELE SELL SERPINE1 …
HALLMARK_INTERFERON_ALPHA_RESPONSE	2.09	0	3.87e-05	953	ADAR BST2 CASP8 CMPK2 CSF1 CXCL10 CXCL11 DHX58 EIF2AK2 HELZ2 HERC6 IFI35 IFIH1 IFIT2 IFIT3 IL4R IRF1 IRF7 IRF9 ISG15 ISG20 MOV10 NCOA7 PARP12 PARP14 PARP9 PLSCR1 PSMB8 PSMB9 RNF31 RSAD2 RTP4 SELL SP110 STAT2 TAP1 TRIM14 TRIM21 TRIM25 UBA7 UBE2L6 USP18
HALLMARK_INTERFERON_GAMMA_RESPONSE	1.64	0.00478	0.016	2844	ADAR APOL6 ARID5B BST2 BTG1 CASP8 CCL5 CD274 CD40 CFB CFH CMPK2 CSF2RB CXCL10 CXCL11 CXCL9 DHX58 EIF2AK2 FAS FGL2 FPR1 GCH1 HELZ2 HERC6 ICAM1 IFI35 IFIH1 IFIT2 IFIT3 IFNAR2 IL10RA IL15RA IL18BP IL2RB IL4R IL6 IRF1 IRF5 IRF7 IRF8 IRF9 ISG15 ISG20 LCP2 MT2A MTHFD2 MVP MYD88 NFKBIA NLRC5 NOD1 OAS2 OAS3 OGFR PARP12 PARP14 PDE4B PFKP PLSCR1 PML PNP PSMB8 PSMB9 PSME2 PTGS2 PTPN1 RIPK1 RIPK2 RNF31 RSAD2…
HALLMARK_TNFA_SIGNALING_VIA_NFKB	2.37	0	0	1849	ATF3 B4GALT1 B4GALT5 BCL3 BTG1 BTG2 CCL5 CCND1 CD44 CD80 CD83 CDKN1A CEBPD CLCF1 CSF1 CSF2 CXCL10 CXCL11 DRAM1 DUSP2 DUSP5 EGR1 EGR2 EGR3 EHD1 ETS2 FJX1 FOS FOSB FOSL2 GADD45A GCH1 GEM GFPT2 HBEGF ICAM1 IER2 IER3 IER5 IFIH1 IFIT2 IL15RA IL1A IL1B IL6 IL7R IRF1 IRS2 JUN JUNB KDM6B KLF10 KLF6 KYNU LDLR LITAF MAFF MAP2K3 MAP3K8 MXD1 MYC NFE2L2 NFIL3 NFKB1 NFKB2 NFKBIA NFKBIE NR4A2 NR4A3 OLR1 PDE4B P…
HECKER_IFNB1_TARGETS	1.88	0	0.000562	2814	APOBEC3B ARG1 CABP5 CCL2 CCL8 CHI3L1 CMPK2 CXCL10 CYP4F3 DHX58 DTX3L EGR1 EGR2 EIF2AK2 FFAR2 GZMB HERC6 IFI35 IFI44 IFIT2 IFIT3 IRF7 ISG15 KCNJ15 MMP25 MS4A4A MX1 OAS2 OAS3 OASL PARP12 PARP9 PDZK1IP1 PLSCR1 RSAD2 RTP4 SAMD9L STAT1 TNFAIP6 XAF1 ZBP1
IFN III	1.93	0.00155	0.000273	2086	ADAR APOL6 BATF2 DTX3L EIF2AK2 IFIH1 IFIT2 IFIT3 IRF9 ISG15 MX1 OAS1 OASL PARP12 PARP14 PARP9 PLSCR1 PML SP110 STAT1 TAP1 TRIM14 TRIM25 USP18 ZC3HAV1 ZNFX1
IL10 PATHWAY	2.17	0	0	1013	CCND1 CCND2 CD14 HMOX1 IL10RA IL1A IL1B IL6 MAPK11 MAPK13 MYC NFKB1 PIK3R5 SOCS3 STAT3 TLR4 TNF
IL12_PATHWAY	2.33	0	0	2322	CCL3 CCL4 IL10 IL18RAP IL1B SERPINB2
IL15_SIGNALING	2.23	0	0	1143	CSF2 IFNA1 IFNB1 IL15RA IL2RB IL2RG IL6 IRF1 JAK3 MAPK13 NFKB1 NFKB2 PIK3C2G PIK3R5 PTK2B REL RELA RELB STAT1 STAT3 STAT5A
IL6_SIGNALING	2.36	0	0	1785	ADCY9 AGRN AHNAK CCL2 CCNB1 CDC42EP4 CEBPB CKS2 CXCL3 ENG FASN FOS GEM HOMER3 HSPA1A HTRA1 IER3 IFI30 IL6 IRF9 JAK1 JAK3 JUN LY6E MAFF MMP3 MYO1D NCF2 PDE1A PDPN PLA2G4C PLEC PPL PTGES RGL1 SERPINB2 SOX4 SREBF1 STAT3 TAPBP TGFB1 TNFAIP6 TPX2 VEGFB ZFP36
INFLAMMASOME_RECEPTORS_AND_SIGNALING	2.1	0	4.77e-05	2053	ADORA2B APOBR ATP2A2 BDKRB1 BIRC3 BST2 BTG2 C3AR1 C5AR1 CARD9 CASP1 CCL17 CCL2 CCL22 CCL24 CCL5 CCL7 CD14 CD40 CD69 CD82 CDKN1A CSF1 CSF3 CSF3R CX3CL1 CXCL10 CXCL11 CXCL6 CXCL9 CYBB EIF2AK2 FCER1G FFAR2 FPR1 FZD5 GCH1 HAS2 HBEGF ICAM1 IFITM1 IL10 IL10RA IL12B IL15RA IL18RAP IL1A IL1B IL1R1 IL2RB IL4R IL6 IL7R IRF1 IRF7 ITGA5 KCNA3 KLF6 LCP2 LDLR MEFV MET MSR1 MXD1 MYC NDP NFKB1 NFKBIA NLRP3 NOD2 …
IRAK4 SIGNALING	2.06	0	3.65e-05	2057	ADAMTS1 AK2 BTG2 C3 C3AR1 CBLC CCL4 CDT1 CSF2 EGR4 FPR2 HCLS1 IFITM3 IKBKE IL1RN IRF7 JUNB KCTD16 KLF10 LDLR MAP3K8 MCEMP1 MGST1 MKI67 MS4A6A MT2A OAS1 OAS3 PGD PKMYT1 PLSCR1 PRDM1 PSMB10 RNASE2 RND1 S100A8 SLC15A3 STAT1 TAP1 TLR3 TSPAN11 TUBA1B VCAM1 XAF1 ZFP36L1
JAK_STAT_SIGNALING_PATHWAY.BTM	1.84	0	0.00112	1627	CBLC CCND1 CCND2 CISH CLCF1 CNTF CNTFR CRLF2 CSF2 CSF2RA CSF2RB CSF3 CSF3R IFNA1 IFNA4 IFNAR2 IFNB1 IFNG IFNLR1 IL10 IL10RA IL11 IL12B IL12RB1 IL13RA1 IL15RA IL2 IL21 IL22RA1 IL23A IL23R IL2RB IL2RG IL3RA IL4R IL5 IL6 IL7R IRF9 JAK3 MYC OSM OSMR PIK3R5 PIM1 SOCS1 SOCS3 SPRED1 SPRY2 STAT1 STAT2 STAT3 STAT4 STAT5A
JAK_STAT_SIGNALING_PATHWAY.IPA	1.9	0	0.000386	2411	CBLC CCND1 CCND2 CDKN1A CISH CLCF1 CNTF CNTFR CRLF2 CSF2 CSF2RA CSF2RB CSF3 CSF3R IFNA1 IFNA4 IFNAR2 IFNB1 IFNG IFNLR1 IL10 IL10RA IL11 IL12B IL12RB1 IL13RA1 IL15RA IL2 IL21 IL22RA1 IL23A IL23R IL2RB IL2RG IL3RA IL4R IL5 IL6 IL7R IRF9 JAK3 MYC OSM OSMR PIK3C2G PIK3R5 PIM1 PTPN1 SOCS1 SOCS3 SPRED1 SPRY2 STAT1 STAT2 STAT3 STAT4 STAT5A
JAK1 SIGNALING	2.02	0	6.12e-05	1845	IFNA1 IFNAR2 IFNB1 IFNG IL15RA IL6 IRF1 IRF9 IRS2 MAPK11 NFKB1 NFKB2 OSM PTPN2 REL RELA RELB SH2B2 SOCS1 SOCS3 STAT1 STAT2 STAT3 STAT4 STAT5A
KEGG_CHEMOKINE_SIGNALING_PATHWAY	2.37	0	0	1209	ADCY4 ADCY5 CCL11 CCL15 CCL17 CCL19 CCL2 CCL22 CCL24 CCL3 CCL4 CCL5 CCL7 CCL8 CCR1 CCR4 CCR5 CXCL10 CXCL11 CXCL3 CXCL6 CXCL9 CXCR1 CXCR2 FGR GNG3 GNGT2 GRK5 HCK JAK3 NFKB1 NFKBIA PIK3R5 PPBP PRKCD PTK2B RAC2 RELA STAT1 STAT2 STAT3 TIAM2 VAV1 XCL1
KEGG_CYTOKINE_CYTOKINE_RECEPTOR_INTERACTION	2.19	0	0	1691	BMPR1B CCL11 CCL15 CCL17 CCL19 CCL2 CCL22 CCL24 CCL3 CCL4 CCL5 CCL7 CCL8 CCR1 CCR4 CCR5 CD40 CNTF CRLF2 CSF1 CSF2 CSF2RA CSF2RB CSF3 CSF3R CXCL10 CXCL11 CXCL3 CXCL6 CXCL9 CXCR1 CXCR2 FAS FASLG GDF5 HGF IFNA1 IFNA4 IFNAR2 IFNB1 IFNG IFNLR1 IL10 IL10RA IL12B IL12RB1 IL15RA IL17RA IL18RAP IL1A IL1B IL1R1 IL1R2 IL2 IL21 IL22RA1 IL23A IL23R IL2RB IL2RG IL4R IL5 IL6 IL7R INHBB INHBE LTB MET OSM OSMR PL…
KEGG_CYTOSOLIC_DNA_SENSING_PATHWAY	2.06	0	3.54e-05	613	ADAR CCL4 CCL5 CXCL10 IFNA1 IFNA4 IFNB1 IL1B IL33 IL6 IRF7 RIPK1 RIPK3 STING1 ZBP1
KEGG_JAK_STAT_SIGNALING_PATHWAY	1.86	0	0.000924	2751	CBLC CCND1 CCND2 CISH CLCF1 CNTF CNTFR CRLF2 CSF2 CSF2RA CSF2RB CSF3 CSF3R IFNA1 IFNA4 IFNAR2 IFNB1 IFNG IFNLR1 IL10 IL10RA IL11 IL12B IL12RB1 IL13RA1 IL15RA IL2 IL21 IL22RA1 IL23A IL23R IL2RB IL2RG IL3RA IL4R IL5 IL6 IL7R IRF9 JAK3 MYC OSM OSMR PIK3R5 PIM1 SOCS1 SOCS3 SPRED1 SPRY2 STAT1 STAT2 STAT3 STAT4 STAT5A
KEGG_LEISHMANIA_INFECTION	1.9	0	0.00044	1806	C3 CYBA FCGR1A FCGR2A FCGR3A FOS IFNG IL10 IL12B IL1A IL1B IRAK4 ITGAM ITGB2 JAK1 JUN MAPK11 MAPK13 MARCKSL1 MYD88 NCF2 NCF4 NFKB1 NFKBIA PTGS2 RELA STAT1 TGFB1 TLR2 TLR4 TNF
KEGG_NATURAL_KILLER_CELL_MEDIATED_CYTOTOXICITY	1.66	0.0104	0.0127	2057	BID CD244 CSF2 FAS FASLG FCER1G FCGR3A GZMB HCST HLA.A HLA.B HLA.E ICAM1 IFNA1 IFNA4 IFNAR2 IFNB1 IFNG ITGAL ITGB2 KLRC2 KLRK1 LCP2 NCR1 PIK3R5 PRF1 PTK2B RAC2 RAET1L SH2D1B SH3BP2 TNF TNFRSF10B TNFSF10 TYROBP VAV1
KEGG_NOD_LIKE_RECEPTOR_SIGNALING_PATHWAY	1.71	0.00476	0.00721	2057	BIRC3 CARD9 CASP1 CASP8 CCL11 CCL2 CCL5 CCL7 CCL8 HSP90AA1 IL1B IL6 MAPK11 MAPK13 MEFV NFKB1 NFKBIA NLRP1 NLRP3 NOD1 NOD2 PSTPIP1 RELA RIPK2 TNF TNFAIP3
KEGG_PROTEASOME	1.31	0.106	0.178	6663	IFNG POMP PSMA5 PSMA6 PSMA8 PSMB1 PSMB10 PSMB2 PSMB3 PSMB4 PSMB6 PSMB8 PSMB9 PSMC1 PSMC2 PSMC3 PSMC4 PSMC5 PSMD11 PSMD13 PSMD2 PSMD3 PSMD4 PSMD7 PSMD8 PSME1 PSME2 PSME3
KEGG_RIG_I_LIKE_RECEPTOR_SIGNALING_PATHWAY	1.71	0.00179	0.00716	2057	CASP8 CXCL10 DHX58 IFIH1 IFNA1 IFNA4 IFNB1 IKBKE IL12B IRF7 ISG15 MAPK13 NFKB1 NFKBIA RELA RIPK1 STING1 TNF TRIM25
KEGG_TOLL_LIKE_RECEPTOR_SIGNALING_PATHWAY	2	0	7.9e-05	1822	CASP8 CCL3 CCL4 CCL5 CD14 CD40 CD80 CXCL10 CXCL11 CXCL9 FOS IFNA1 IFNA4 IFNAR2 IFNB1 IKBKE IL12B IL1B IL6 IRAK4 IRF5 IRF7 JUN MAP2K3 MAP3K8 MAPK11 MAPK13 MYD88 NFKB1 NFKBIA PIK3R5 RELA RIPK1 SPP1 STAT1 TLR2 TLR3 TLR4 TLR8 TLR9 TNF
M0	2.15	0	0	1750	ACP5 ADAMDEC1 C5AR1 CCL22 CCL7 CD68 CHI3L1 CSF1 CXCL3 DCSTAMP HK3 NCF2 PPBP SLAMF8 SLC12A8 SLC15A3 TNFSF14
M1	1.95	0	0.000228	1937	ADAMDEC1 APOL6 CCL19 CCL5 CCL8 CD40 CHI3L1 CXCL10 CXCL11 CXCL9 DHX58 LAG3 NOD2 RSAD2 SLC15A3 SLC2A6 SOCS1 TNFAIP6 TNIP3
M1 MACROPHAGES	1.78	0	0.00304	1192	APOL2 APOL6 ATF3 BCL2A1 BIRC3 CCL15 CCL19 CCL2 CCL3 CCL5 CD80 CXCL10 CXCL11 CXCL9 FAS FCGR1A FCGR3A GADD45G IL12B IL15RA IL1A IL1B IL1R1 IL23A IL6 IL7R IRF1 IRF7 OAS2 OASL PFKP PSMB9 PTX3 SLC2A6 SLC7A5 SPHK1 TLR2 TNF TNFSF10 VCAN XAF1
MONOCYTE SURFACE SIGNATURE	2.39	0	0	2232	BRI3 C1orf162 C5AR1 CCR1 CD1D CD68 CLEC7A CSF3R FCN1 FOSB FPR1 FPR2 GLIPR1 HCK HK3 IL1R2 ITGAM LILRB3 LST1 LTBR MEFV MS4A6A NCF2 NFAM1 NFE2 NLRP3 NOD2 P2RY2 PADI4 RNASE2 SIGLEC9 SIRPB1 SLC11A1 SLC15A3 STEAP4 TLR2 TLR4 TLR8 TNFRSF10B TNFRSF1B TREM1
NEUTROPHILS	2.19	0	0	1975	CHI3L1 CSF3R CXCR1 CXCR2 FFAR2 FPR1 FPR2 IL18RAP LST1 MAK MEFV MMP25 MXD1 NFE2 PGLYRP1 STEAP4 TLR2 TNFAIP6 TREM1 TREML2
PID_IFNG_PATHWAY	1.67	0	0.011	3669	AKT1 CASP1 CEBPB IFNG IL1B IRF1 IRF9 JAK1 MAP3K1 MTOR PRKCD PTPN2 SOCS1 STAT1 STAT3
PID_IL23_PATHWAY	1.57	0.00128	0.0319	2394	CCL2 CXCL9 IFNG IL12B IL12RB1 IL18RAP IL1B IL2 IL23A IL23R IL6 NFKB1 NFKBIA RELA SOCS3 STAT1 STAT3 STAT4 STAT5A TNF
PID_IL27_PATHWAY	1.79	0	0.00238	1754	IFNG IL12B IL12RB1 IL1B IL2 IL27 IL6 STAT1 STAT2 STAT3 STAT4 STAT5A TNF
PID_IL6_7_PATHWAY	2.39	0	0	1741	AKT1 BCL2L1 CEBPB CEBPD CRP FGG FOS FOXO1 GAB2 HCK IL6 IRF1 JAK1 JUN JUNB MAPK11 MCL1 MYC PRKCD PTPRE SOCS3 STAT1 STAT3 TIMP1 TYK2 VAV1
PID_TOLL_ENDOGENOUS_PATHWAY	2.1	0	4.59e-05	2277	CD14 IRAK4 MYD88 S100A8 S100A9 TLR2 TLR3 VCAN
RADAEVA_RESPONSE_TO_IFNA1_UP	2.07	0	3.76e-05	2469	ADAR BST2 CXCL10 CXCL11 HLA.E IFI27 IFI35 IFI44 IFITM1 IFITM3 IRF1 IRF7 ISG15 MX1 PLSCR1 RSAD2 SOCS1 STAT1 TNFSF10 UBE2L6 VCAM1
REACTOME_ANTIVIRAL_MECHANISM_BY_IFN_STIMULATED_GENES	1.74	0	0.00474	3460	EIF2AK2 ISG15 MX1 NUP50 OAS1 OAS2 OAS3 OASL STAT1 TRIM25 UBA7 UBE2L6 USP18
REACTOME_DDX58_IFIH1_MEDIATED_INDUCTION_OF_INTERFERON_ALPHA_BETA	1.59	0.00437	0.027	3939	CASP8 DHX58 HSP90AA1 IFIH1 IFNA1 IFNA4 IFNB1 IKBKE IRF7 ISG15 NFKB1 NFKB2 NFKBIA NLRC5 RELA RIPK1 RNF135 SAA1 TNFAIP3 TRIM25 UBA7 UBE2L6
REACTOME_INTERFERON_ALPHA_BETA_SIGNALING	1.68	0.00817	0.0108	2989	ADAR BST2 EGR1 GBP2 HLA.A HLA.B HLA.E IFI27 IFI35 IFIT2 IFIT3 IFITM1 IFITM3 IFNA1 IFNA4 IFNAR2 IFNB1 IRF1 IRF5 IRF7 IRF8 IRF9 ISG15 ISG20 MX1 OAS1 OAS2 OAS3 OASL PSMB8 PTPN1 RNASEL RSAD2 SAMHD1 SOCS1 SOCS3 STAT1 STAT2 USP18 XAF1
REACTOME_INTERFERON_GAMMA_SIGNALING	1.81	0.00173	0.0019	1747	CD44 FCGR1A GBP2 GBP4 GBP5 GBP6 GBP7 HLA.A HLA.B HLA.E ICAM1 IFNG IRF1 IRF5 IRF7 IRF8 IRF9 MT2A OAS1 OAS2 OAS3 OASL PML PRKCD PTPN1 SOCS1 SOCS3 SP100 STAT1 TRIM14 TRIM21 TRIM25 TRIM34 TRIM46 TRIM5 TRIM6 VCAM1
REACTOME_INTERFERON_SIGNALING	1.61	0	0.0203	2322	ADAR BST2 CD44 EGR1 EIF2AK2 FCGR1A FLNB GBP2 GBP4 GBP5 GBP6 GBP7 HLA.A HLA.B HLA.E ICAM1 IFI27 IFI35 IFIT2 IFIT3 IFITM1 IFITM3 IFNA1 IFNA4 IFNAR2 IFNB1 IFNG IRF1 IRF5 IRF7 IRF8 IRF9 ISG15 ISG20 MT2A MX1 NUP50 OAS1 OAS2 OAS3 OASL PML PRKCD PSMB8 PTPN1 RNASEL RSAD2 SAMHD1 SOCS1 SOCS3 SP100 STAT1 STAT2 TRIM14 TRIM21 TRIM25 TRIM34 TRIM5 TRIM6 UBA7 UBE2L6 USP18 VCAM1 XAF1
REACTOME_INTERLEUKIN_1_FAMILY_SIGNALING	1.94	0	0.000283	2750	ALPK1 CASP1 CASP8 CTSG IL18BP IL18RAP IL1A IL1B IL1R1 IL1R2 IL1RL1 IL1RL2 IL1RN IL33 IL36G IRAK3 IRAK4 MAP3K8 MYD88 NFKB1 NFKB2 NFKBIA NLRC5 NOD1 NOD2 PSMB10 PSMB8 PSMB9 PSME2 PTPN2 RELA RIPK2 SAA1 SMAD3 STAT3 TIFA TNIP2 USP18
REACTOME_INTERLEUKIN_6_FAMILY_SIGNALING	2.14	0	0	2750	CNTF IL31RA IL6 OSM OSMR SOCS3 STAT1 STAT3
REACTOME_RIP_MEDIATED_NFKB_ACTIVATION_VIA_ZBP1	1.89	0	0.00046	3676	MYD88 NFKB1 NFKB2 NFKBIA RELA RIPK1 RIPK3 TLR3 ZBP1
REACTOME_TAK1_DEPENDENT_IKK_AND_NF_KAPPA_B_ACTIVATION	1.55	0	0.0364	2510	ALPK1 CASP8 NFKB1 NFKB2 NFKBIA NLRC5 NOD1 NOD2 RELA RIPK2 SAA1 TIFA USP18
REACTOME_TOLL_LIKE_RECEPTOR_CASCADES	1.81	0	0.00166	2269	ALPK1 BIRC3 CASP8 CD14 FGA FOS IKBKE IRAK3 IRAK4 IRF7 ITGAM ITGB2 JUN LGMN MAP2K3 MAP3K8 MAPK11 MYD88 NFKB1 NFKB2 NFKBIA NLRC5 NOD1 NOD2 RELA RIPK1 RIPK2 RIPK3 S100A8 S100A9 SAA1 SOCS1 TIFA TLR2 TLR3 TLR4 TLR8 TLR9 TNIP2 USP18
REACTOME_TRAF6_MEDIATED_IRF7_ACTIVATION	1.35	0.0249	0.148	1266	IFIH1 IFNA1 IFNA4 IFNB1 IRF7 TRIM25
REACTOME_ZBP1_DAI_MEDIATED_INDUCTION_OF_TYPE_I_IFNS	2.04	0	3.1e-05	2469	MYD88 NFKB1 NFKB2 NFKBIA NLRP4 RELA RIPK1 RIPK3 TLR3 ZBP1
ROLE_OF_JAK_FAMILY_KINASES_IN_IL-6_SIGNALING	1.92	0	0.000299	2750	IL6 MAPK13 OSM OSMR SOCS1 SOCS3 STAT1 STAT3 STAT5A
ROLE_OF_JAK1_JAK2_AND_TYK2_IN_INTERFERON_SIGNALING	1.78	0.00167	0.00288	1806	IFNA1 IFNAR2 IFNB1 IFNG NFKB1 NFKB2 PTPN2 REL RELA RELB SOCS1 STAT1 STAT2 STAT3
SANA_RESPONSE_TO_IFNG_UP	2.13	0	5.39e-05	1741	APOL2 BATF2 BST2 CASP1 CD274 CFH CXCL10 CXCL11 CXCL9 DTX3L HLA.A HLA.B HLA.E IFI35 IFIH1 IL18BP IL23A LGALS9 LIPG MLKL MMP25 MX1 NLRC5 OAS2 PARP14 PARP9 SAMD9L SAMHD1 STAT1 TNFSF10 UBD UBE2L6
SATISH_MARS2015	1.64	0	0.016	2150	APOBEC3B BST2 CDKN1A CH25H EIF2AK2 IFITM1 IFITM3 IRF1 IRF7 ISG15 LGALS3BP MOV10 RNASEL RSAD2 SAMHD1 TRIM14 TRIM15 TRIM21 TRIM5
TLR AND INFLAMMATORY SIGNALING	2.16	0	0	2226	C5AR1 CSF3R CXCR2 FCGR1A FES FGR FPR1 FPR2 IRAK3 ITGAX KCNJ15 LILRA6 LILRB3 MYD88 NCF4 NFE2 PADI4 PILRA SIGLEC9 TLR1 TLR2 TLR4 TLR8 TYROBP
TLR SIGNALING	2.15	0	0	1089	C5AR1 CSF3R CXCR2 FCGR1A FES FGR FPR1 FPR2 IRAK3 ITGAX KCNJ15 LILRA6 LILRB3 MYD88 NCF4 NFE2 PADI4 PILRA SIGLEC9 TLR1 TLR2 TLR4 TLR8 TYROBP
TREM1_SIGNALING	2.12	0	4.96e-05	641	CCL3 CD40 CD83 CSF2 FCGR2B ICAM1 IL10 IL1B IL6 ITGA5 ITGAX LAT2 NFKB1 NFKB2 NOD2 PLCG2 REL RELA RELB STAT3 TLR1 TLR2 TLR3 TLR4 TLR8 TLR9 TNF TREM1 TYROBP
VIRAL SENSING & IMMUNITY	1.97	0	9.67e-05	1788	BST2 CASP1 CXCL10 IFI35 IFIT2 KYNU PSMB10 PSMB8 RIPK2 TAP1 THBS1 USP18 ZBP1
VIRAL SENSING & IMMUNITY; IRF2 TARGETS NETWORK (I)	1.98	0	9.86e-05	1113	BST2 IFI35 KYNU PSMB8 RIPK2 TAP1 THBS1 USP18 ZBP1
WP_HOSTPATHOGEN_INTERACTION_OF_HUMAN_CORONAVIRUSES_INTERFERON_INDUCTION	1.9	0	0.00038	2269	EIF2AK2 FOS IFIH1 IFNAR2 IKBKE IRF9 JUN MYD88 NFKB1 NFKBIA OAS1 OAS2 OAS3 RIPK1 STAT1 STAT2
WP_IL18_SIGNALING_PATHWAY	2.26	0	0	1157	ACOD1 ADIPOQ ARG1 ATF3 BID BIRC3 BTG2 CASP8 CCL19 CCL2 CCL3 CCL4 CCL5 CCNB2 CD83 CNTN2 CXCL3 FAS FASLG FOS GATA1 GRIN2B HCAR2 HMOX1 HSPB1 ICAM1 IER3 IFNG IL10 IL12B IL18BP IL18RAP IL1B IL6 IRF1 LTB MMP13 MMP3 MMP8 MYD88 MYH7 NCF2 NFKB2 NFKBIE NFKBIZ NOX1 NPPB PTGS2 PTX3 RASA3 REL RGS16 SDC4 SLC12A3 SOCS3 SPP1 TACR1 TF TGM2 TIMP1 TNF TNFAIP2 TNFAIP3 TNFRSF11B TNFRSF1A TNIP3 TRAF1 ZC3H12A
WP_IL3_SIGNALING_PATHWAY	2.12	0	5.16e-05	2271	AKT1 BCL2L1 CD69 CSF2RB FOS GAB2 HCK IL3RA JAK1 JAK2 JUN LYN PTPN6 RAPGEF1 STAT3 STAT5A SYK TGFB1 VAV1 YWHAB YWHAQ
WP_IL6_SIGNALING_PATHWAY	2.38	0	0	1344	HCK IL6 IRF1 JUNB PRDM1 PRKCD SOCS3 STAT1 STAT3 TIMP1 VAV1
WP_LDL_INFLUENCE_ON_CD14_AND_TLR4	1.7	0.00166	0.00762	2750	CCL2 CD14 CREB3L1 IL10 IL1B IL6 MAPK11 MAPK13 NFKB1 NFKB2 REL RELA RELB TLR4
WP_MYD88_DISTINCT_INPUTOUTPUT_PATHWAY	2.01	0	5.84e-05	2057	IL1A JUN MYD88 NFKB1 TIFA TLR1 TLR2 TLR4 TLR8 TLR9
WP_SIGNAL_TRANSDUCTION_THROUGH_IL1R	2.01	0	8.62e-05	2414	IFNA1 IFNB1 IL1A IL1B IL1R1 IL1RN IL6 IRAK3 JUN MAP2K3 MAP3K14 MYD88 NFKB1 NFKBIA RELA TGFB1 TNF
WP_TOLLLIKE_RECEPTOR_SIGNALING_PATHWAY	2.01	0	5.98e-05	1750	CASP8 CCL3 CCL4 CCL5 CD14 CD40 CD80 CXCL10 CXCL11 CXCL9 FOS IFNA1 IFNA4 IFNAR2 IFNB1 IKBKE IL12B IL1B IL6 IRAK4 IRF5 IRF7 JUN MAP2K3 MAP3K8 MAPK11 MAPK13 MYD88 NFKB1 NFKBIA PIK3R5 RELA RIPK1 SPP1 STAT1 TLR2 TLR3 TLR4 TLR8 TLR9 TNF
WP_TOLLLIKE_RECEPTOR_SIGNALING_RELATED_TO_MYD88	1.92	0	0.000284	926	IKBKE IRAK4 IRF7 MYD88 NFKB1 NFKB2 REL RELA RELB TBK1 TLR1 TLR2 TLR3 TLR4 TLR8 TLR9
WP_TYPE_I_INTERFERON_INDUCTION_AND_SIGNALING_DURING_SARSCOV2_INFECTION	1.53	0.0154	0.0428	2057	EIF2AK2 IFIH1 IFNAR2 IKBKE IRAK4 IRF7 IRF9 MYD88 OAS1 OAS2 OAS3 STAT1 STAT2 TLR2 TLR3 TLR9
WP_TYPE_II_INTERFERON_SIGNALING	1.83	0	0.00129	2057	CXCL10 CXCL9 EIF2AK2 ICAM1 IFIT2 IFNB1 IL1B IRF1 IRF8 IRF9 ISG15 OAS1 PSMB9 SOCS1 SOCS3 STAT1 STAT2 TAP1

## Sheet: 6hrs
Supplementary Table 1: GSEA Muscle
Pathway name	Muscle.H06_NES	Muscle.H06_NOM_pval	Muscle.H06_FDR_qval	Muscle.H06_RANK_max	Muscle.H06_LEADING_edge
ACTIVATATION_OF_TYPE_I_IFN	1.81	0	0.00709	1162	IRF7 MYD88 NLRP4 TBK1 ZBP1
ACTIVATED DENDRITIC CELL SIGNATURE	2.14	0	0.00012	1282	BIRC3 C2 CCL17 CCL22 CCL5 CCL8 CD274 CD40 CSF2RB CXCL10 CXCL11 DDX60 DHX58 EREG F11R IDO1 IFIH1 IL13RA1 IRF7 ITGB8 MMP12 NR4A3 PDCD1LG2 PLSCR1 RSAD2 SLC15A3 SLC2A6 TNFAIP6 TNFSF13B
ANTIVIRAL IFN SIGNATURE	2.15	0	8.49e-05	1799	CXCL10 DDX60 DHX58 IFIH1 IL1B IRF7 OAS1 OAS3 PML PTX3 RSAD2
BIOCARTA_IL1R_PATHWAY	2.11	0	0.000214	2182	IFNA1 IFNB1 IL1A IL1B IL1RAP IL1RN IL6 IRAK3 MYD88 NFKBIA TNF
BIOCARTA_IL6_PATHWAY	2.51	0	0	1077	CEBPB FOS IL6 IL6R JAK1 JAK2 SOS1 STAT3
CHEMOKINE CLUSTER	2.27	0	0	1688	BCL2A1 CCL2 CCL4 CCL5 CCL7 CCL8 CCR1 CCR5 CXCL10 CXCL11 CXCL13 CXCL3 CXCL6 CXCL9 GCH1 HCK HS3ST3B1 ICAM1 IL1B NFKBIA PPBP SLAMF7 TNF TNFAIP3 TNFAIP6 XCL1
CHEMOKINE CLUSTER (I)	2.15	0	8.89e-05	1162	CCL2 CCL4 CCL5 CCL7 CCL8 CXCL10 CXCL11 CXCL13 CXCL3 CXCL6 CXCL9 PPBP
CYTOKINES - RECEPTERS CLUSTER	2.31	0	0	1236	CCL2 CCL8 CCR1 CCR2 CD177 CD274 CSF2 CSF3 IL10 IL12RB1 IL13RA1 IL15 IL15RA IL17RA IL1B IL1R2 IL1RAP IL1RN IL27 IL2RG IL6 IL7R
DER_IFN_ALPHA_RESPONSE_UP	1.73	0	0.0127	1751	ADAR B2M BST2 CASP8 CSRP3 FAS HLA.A HLA.E IFI16 IFI35 IFI44 IFIT3 IFITM1 IL6 IRF1 IRF2 IRF9 ISG15 MX1 NMI OAS2 OASL PLSCR1 PMAIP1 PML PSMB8 PSMB9 SP110 STAT1 TAP1 TRIM14 TRIM21
ENDOTHELIUM	2.67	0	0	1633	F11R FGL2 ICAM1 JAML PTGS2 SELE SELL THBD TLR2 TLR3 TLR4 TLR7 TLR9 TREM1 VCAM1
ENRICHED IN ACTIVATED DENDRITIC CELLS	2.02	0	0.000579	1537	ATF3 BCL2A1 CCL8 CD83 CSF2RB CXCL11 DRAM1 DSE IFIH1 IFIT2 IFIT3 IL13RA1 IL1B IL1RN PARP9 RBM47 RIN2 RSAD2 SLAMF8 SLC15A3 TNFAIP6
ENRICHED IN ACTIVATED DENDRITIC CELLS (II)	1.87	0	0.00388	1960	ATF3 BCL2A1 CCL8 CSF2RB CXCL11 DSE IFIH1 IFIT2 IFIT3 PARP9 PRKAR2B RBM47 RSAD2 TNFAIP6
ENRICHED IN MONOCYTES	3.18	0	0	1742	ALDH1A1 AOAH BST1 C1orf162 CCR1 CCR2 CD1D CEBPB CEBPD CHI3L1 CLEC4E CLEC5A CLEC7A CPVL CSF3R CSTA CTSS CXCR2 CYBB CYP1B1 F5 FCGR1A FGL2 FGR FPR1 FPR2 GCA HCK HK3 IGSF6 IL13RA1 IL1R2 ITGAM LGALS3 LILRA6 LILRB3 LMO2 LYN MEFV MPEG1 MS4A4A MS4A6A NAIP NLRP12 NLRP3 NOD2 PLAUR PRAM1 PTGS2 PTX3 RBM47 RIN2 RNASE2 RNASE6 S100A11 S100A8 S100A9 SAMHD1 SECTM1 SELP SIRPB1 SLC15A3 STEAP4 TFEC THBS1 TLR2 TLR4 T…
ENRICHED IN MONOCYTES (IV)	3.03	0	0	1218	C1orf162 CTSS CXCR2 F5 IL1R2 LGALS3 NAIP PTGS2 PTX3 RNASE6 SAMHD1 STEAP4 TNFSF13B VNN1
ENRICHED IN NEUTROPHILS (I)	2.26	0	0	2572	CHI3L1 CSF3R CXCR1 FCGR3A FFAR2 FPR1 FPR2 LRG1 MGAM MXD1 NLRP12 PFKFB4 RNF24 STEAP4 TREM1
EOSINOPHILS	1.88	0	0.00349	1500	BCL2A1 C3AR1 CD244 GPR65 IL18RAP IL1RL1 MXD1 P2RY14 RGS1 RGS13 RNASE2 SAMSN1 TREML2
GSE9037_CTRL_VS_LPS_1H_STIM_IRAK4_KO_BMDM_DN	1.99	0	0.000853	1537	ADAP2 ARID5A ATP6V1C2 BEX4 BTG2 C11orf96 CCDC122 CCL4 CEBPB CGAS FPR2 GBP7 IRF9 IWS1 JUNB KCTD16 LAMC2 LPL MAFK MAP3K8 OAS3 PARP12 PLK2 PNPT1 PTPN2 RIF1 RNASE2 RND3 SGK3 STAT1 TXNRD1 VCAM1 ZBP1
GSE9037_CTRL_VS_LPS_4H_STIM_IRAK4_KO_BMDM_DN	1.32	0.0293	0.164	1598	ANXA7 CASP7 CCND2 CD86 CDKN1A CFB CGAS CLEC5A CSF2 DIS3 DNMT3L IL1RN IRGM ITGAL MS4A6A MT2A OLR1 OTUD4 PARP12 PARP8 PER2 PHLDA1 PLK2 PLSCR1 PNP PNPT1 PPM1K PSMB10 PTPN12 RND1 SAP30 SKIL SLC39A14 SLFN13 SPATS2L STAT1 TAP1 TLR3 TRA2B TTC39B TXNRD1 USP42 XAF1 ZC3HAV1
GSE9037_WT_VS_IRAK4_KO_LPS_4H_STIM_BMDM_UP	1.72	0.0112	0.0143	1388	ADCY10 BAZ1A C10orf88 CALHM6 CCL7 CDKN1A CGAS CH25H CLEC4E CLIC4 CSF1 CSF3 CXCL3 ENPP4 EREG FSCN2 GAB2 GBP6 GBP7 HDC HERC6 HIVEP3 HMGN5 IER5 IL15 IL1RAP IL1RN IPO7 IQGAP2 LAMC2 LRCH1 MAK16 MAP3K8 MCOLN2 MX1 NFKBIE NOP14 OSM PHLDA1 PRF1 PTPN12 PTPRC RAD18 RNF24 SAP30 SENP6 SLC2A6 TAF7 TAP1 TBC1D1 TLR1 TOR1AIP2 TPR ZFP62 ZNF655 ZNF800
HALLMARK_ALLOGRAFT_REJECTION	1.78	0	0.0084	2624	B2M BCL3 C2 CCL5 CCND2 CD1D CD40 CD47 CD86 CSF1 CTSS CXCL13 CXCL9 DEGS1 EGFR EIF3J FAS FASLG FGR GPR65 HIF1A ICAM1 IGSF6 IL10 IL12RB1 IL15 IL18 IL18RAP IL1B IL2RG IL6 IL7 IRF7 ITGAL ITGB2 JAK2 LCK LCP2 LY75 LYN NLRP3 NPM1 PRF1 PTPRC RIPK2 RPL9 SOCS1 SRGN STAT1 TAP1 TAP2 TAPBP TIMP1 TLR2 TLR3 TNF TPD52
HALLMARK_APOPTOSIS	2.67	0	0	895	ATF3 BID BTG2 CASP3 CASP7 CASP8 CCND2 CD44 CDKN1A CFLAR DNAJA1 DPYD EMP1 FAS FASLG GADD45A GCH1 HGF HMOX1 IL18 IL1A IL1B IL6 IRF1 ISG20 LGALS3 MCL1 PMAIP1 PRF1 RNASEL ROCK1 SAT1 TAP1 TIMP1 TNF TNFRSF12A TNFSF10 WEE1
HALLMARK_COMPLEMENT	1.88	0	0.00375	1268	C2 CASP3 CASP7 CCL5 CDK5R1 CFB CFH CP CSRP1 CTSS DGKH DOCK10 DUSP5 F5 GCA GNB4 IL6 IRF1 IRF2 IRF7 ITGAM JAK2 LCK LCP2 LGALS3 LYN MAFF MMP13 OLR1 PIK3R5 PLA2G4A PLAUR PLEK PLSCR1 PSMB9 RASGRP1 SERPINB2 SERPINE1 TFPI2 TIMP1 TNFAIP3 VCPIP1
HALLMARK_IL2_STAT5_SIGNALING	2.3	0	0	1186	ABCB1 AHNAK ALCAM ANXA4 ARL4A BMPR2 CASP3 CCND2 CD44 CD83 CD86 CSF1 CSF2 CST7 CXCL10 DRC1 EMP1 FGL2 GLIPR2 GPR65 HIPK2 HK2 HUWE1 IKZF4 IL10 IL10RA IL1R2 IL1RL1 IRF8 ITGAE KLF6 MAFF MAP3K8 MUC1 MXD1 MYC NFIL3 NFKBIZ ODC1 PHLDA1 PLAGL1 PLSCR1 PNP RGS16 RHOH RORA SELL SELP SLC39A8 SOCS1 SPP1 ST3GAL4 TGM2 TLR7 TNFRSF1B TNFSF10 TNFSF11 TTC39B UCK2
HALLMARK_IL6_JAK_STAT3_SIGNALING	2.66	0	0	1799	CD44 CSF1 CSF2 CSF2RB CSF3R CXCL10 CXCL11 CXCL13 CXCL9 FAS HMOX1 IL12RB1 IL13RA1 IL15RA IL17RA IL1B IL1R2 IL2RG IL6 IL7 IRF1 IRF9 ITGA4 MAP3K8 MYD88 PIK3R5 PTPN2 SOCS1 SOCS3 STAT1 STAT2 STAT3 TLR2 TNF
HALLMARK_INFLAMMATORY_RESPONSE	2.27	0	0	901	ADRM1 BST2 BTG2 C3AR1 CCL5 CD40 CDKN1A CLEC5A CSF1 CSF3R CXCL10 CXCL11 CXCL9 EIF2AK2 FFAR2 FPR1 FZD5 GCH1 HAS2 HBEGF HIF1A ICAM1 IL10 IL10RA IL15 IL15RA IL18 IL18RAP IL1A IL1B IL6 IL7R IRF1 IRF7 ITGB8 KCNA3 KLF6 LCK LCP2 LY6E LYN MEFV MET MSR1 MXD1 MYC NAMPT NFKBIA NLRP3 NMI NOD2 OLR1 OSM PDE4B PDPN PIK3R5 PLAUR RASGRP1 RGS1 RGS16 RIPK2 RTP4 SELE SELL SERPINE1 SGMS2 SLC1A2 SPHK1 TACR1 TAPBP TIMP1…
HALLMARK_INTERFERON_ALPHA_RESPONSE	2.29	0	0	380	ADAR B2M BST2 CASP8 CD47 CMPK2 CXCL10 CXCL11 DDX60 DHX58 EIF2AK2 ELF1 EPSTI1 HELZ2 HERC6 IFI35 IFIH1 IFIT2 IFIT3 IL15 IL7 IRF1 IRF2 IRF7 IRF9 ISG15 ISG20 LGALS3BP LY6E MOV10 NCOA7 NMI PARP12 PARP14 PARP9 PLSCR1 PNPT1 PSMB8 PSMB9 PSME2 RIPK2 RSAD2 RTP4 SELL SP110 STAT2 TAP1 TDRD7 TRIM14 TRIM21 TRIM25 UBA7 UBE2L6 USP18
HALLMARK_INTERFERON_GAMMA_RESPONSE	1.53	0.00958	0.0532	1201	ADAR APOL6 B2M BST2 BTG1 CASP3 CASP7 CASP8 CCL5 CD274 CD40 CD86 CDKN1A CFB CFH CMPK2 CSF2RB CXCL10 CXCL11 CXCL9 DDX60 DHX58 EIF2AK2 EPSTI1 FAS FGL2 FPR1 GCH1 HELZ2 HERC6 HIF1A ICAM1 IDO1 IFI35 IFIH1 IFIT2 IFIT3 IL10RA IL15 IL15RA IL18BP IL6 IL7 IRF1 IRF2 IRF7 IRF9 ISG15 ISG20 JAK2 LCP2 LGALS3BP LY6E MT2A MYD88 NAMPT NFKBIA NLRC5 NMI OAS2 OAS3 P2RY14 PARP12 PARP14 PDE4B PELI1 PLA2G4A PLSCR1 PML PN…
HALLMARK_TNFA_SIGNALING_VIA_NFKB	2.69	0	0	1161	ATF3 B4GALT5 BCL3 BIRC2 BTG1 BTG2 CCL5 CCNL1 CD44 CD83 CDKN1A CEBPD CFLAR CSF1 CSF2 CXCL10 CXCL11 DNAJB4 DRAM1 DUSP2 DUSP5 EGR1 ETS2 FJX1 FUT4 GADD45A GCH1 GEM HBEGF ICAM1 IER5 IFIH1 IFIT2 IL15RA IL18 IL1A IL1B IL6 IL7R IRF1 JUNB KLF6 LITAF MAFF MAP3K8 MCL1 MXD1 MYC NAMPT NFIL3 NFKBIA NFKBIE NR4A3 OLR1 PDE4B PHLDA1 PLAUR PLEK PLK2 PTGS2 PTX3 RCAN1 REL RIPK2 RNF19B SAT1 SDC4 SERPINB2 SERPINE1 SIK1…
HECKER_IFNB1_TARGETS	1.89	0	0.00326	1254	APOBEC3B ARG1 C3AR1 CABP5 CCL2 CCL8 CHI3L1 CMPK2 CXCL10 DDX60 DHX58 DTX3L EIF2AK2 EPSTI1 GP9 GZMB HERC6 IFI35 IFI44 IFIT2 IFIT3 IRF7 ISG15 LGALS3BP LY6E MMP25 MS4A4A MX1 OAS2 OAS3 OASL PARP12 PARP9 PLSCR1 PNPT1 RSAD2 RTP4 SAMD9L STAT1 TNFAIP6 XAF1 ZBP1
IFN III	1.87	0.00265	0.00397	597	ADAR APOL6 BATF2 DTX3L EIF2AK2 IFIH1 IFIT2 IFIT3 IFITM3 IRF9 ISG15 MX1 OAS1 OASL PARP12 PARP14 PARP9 PLSCR1 PML SP110 STAT1 TAP1 TRIM14 TRIM25 USP18 ZC3HAV1 ZNFX1
IL10 PATHWAY	2.51	0	0	1362	CCND2 HMOX1 IL10RA IL1A IL1B IL6 MYC PIK3R1 PIK3R5 SOCS3 STAT3 TLR4 TNF
IL12_PATHWAY	2.67	0	0	1161	CCL3 CCL4 IL10 IL18RAP IL1B PSME2 RIPK2 SERPINB2
IL15_SIGNALING	2.56	0	0	1297	AKT3 ATM CSF2 IFNA1 IFNB1 IL15 IL15RA IL2RG IL6 IRF1 JAK2 LCK PIK3R1 PIK3R5 PTK2B REL STAT1 STAT3 TXK
IL6_SIGNALING	2.69	0	0	1161	AHNAK CCL2 CD47 CEBPB CXCL3 GEM HSPA1A IL6 IRF9 JAK2 LY6E MAFF MMP3 PDE1A PDPN PLA2G4C SERPINB2 STAT3 TAPBP TNFAIP6 ZFP36
INFLAMMASOME_RECEPTORS_AND_SIGNALING	2.35	0	0	1186	ADRM1 BIRC2 BIRC3 BST2 BTG2 C3AR1 CASP1 CCL17 CCL2 CCL22 CCL5 CCL7 CD40 CD69 CDKN1A CLEC5A CSF1 CSF3 CSF3R CXCL10 CXCL11 CXCL6 CXCL9 CYBB EIF2AK2 EREG FFAR2 FPR1 FZD5 GCH1 HAS2 HBEGF HIF1A ICAM1 IFITM1 IL10 IL10RA IL15 IL15RA IL18 IL18RAP IL1A IL1B IL6 IL7R IRF1 IRF7 ITGB8 KCNA3 KLF6 LCK LCP2 LY6E LYN MEFV MET MSR1 MXD1 MYC NAMPT NFKBIA NLRP3 NMI NOD2 OLR1 OSM OSMR PDE4B PDPN PIK3R5 PLAUR PSTPIP1…
IRAK4 SIGNALING	2.29	0	0	1818	BTG2 C3AR1 CCL4 CENPK CLEC5A CSF2 FPR2 GP9 IFITM3 IL1RN IRF7 JUNB KCTD16 MAP3K8 MCEMP1 MS4A6A MT2A OAS1 OAS3 PLSCR1 PNPT1 RNASE2 RND1 S100A8 SAP30 SLC15A3 SPATS2L STAT1 TAP1 TLR3 VCAM1 XAF1
JAK_STAT_SIGNALING_PATHWAY.BTM	1.87	0	0.00392	1537	AKT3 CCND2 CNTF CSF2 CSF2RB CSF3 CSF3R IFNA1 IFNB1 IFNLR1 IL10 IL10RA IL11 IL12RB1 IL13RA1 IL15 IL15RA IL19 IL2 IL2RG IL6 IL7 IL7R IRF9 JAK2 MYC OSM OSMR PIK3R5 PIM1 SOCS1 SOCS3 SPRED1 STAT1 STAT2 STAT3
JAK_STAT_SIGNALING_PATHWAY.IPA	1.98	0	0.00096	1537	AKT3 ATM CCND2 CDKN1A CNTF CSF2 CSF2RB CSF3 CSF3R IFNA1 IFNB1 IFNLR1 IL10 IL10RA IL11 IL12RB1 IL13RA1 IL15 IL15RA IL19 IL2 IL2RG IL6 IL7 IL7R IRF9 JAK2 MYC OSM OSMR PIK3R1 PIK3R5 PIM1 SOCS1 SOCS3 SPRED1 STAT1 STAT2 STAT3
JAK1 SIGNALING	2.24	0	0	1751	IFNA1 IFNB1 IL15RA IL6 IRF1 IRF9 JAK2 OSM PTPN2 REL SOCS1 SOCS3 STAT1 STAT2 STAT3
KEGG_CHEMOKINE_SIGNALING_PATHWAY	2.71	0	0	1818	ADCY1 ADCY8 AKT3 CCL11 CCL15 CCL17 CCL2 CCL22 CCL3 CCL4 CCL5 CCL7 CCL8 CCR1 CCR2 CCR5 CXCL10 CXCL11 CXCL13 CXCL3 CXCL6 CXCL9 CXCR2 FGR GNB4 GNG3 HCK JAK2 LYN NFKBIA PIK3R5 PLCB1 PPBP PRKX PTK2B STAT1 STAT2 TIAM2 XCL1
KEGG_CYTOKINE_CYTOKINE_RECEPTOR_INTERACTION	2.53	0	0	896	AMH BMPR1B CCL11 CCL15 CCL17 CCL2 CCL22 CCL3 CCL4 CCL5 CCL7 CCL8 CCR1 CCR2 CCR3 CCR5 CD40 CNTF CSF1 CSF2 CSF2RB CSF3 CSF3R CXCL10 CXCL11 CXCL13 CXCL3 CXCL6 CXCL9 CXCR1 CXCR2 EDA2R FAS FASLG GDF5 HGF IFNA1 IFNB1 IFNLR1 IL10 IL10RA IL11 IL12RB1 IL13RA1 IL15 IL15RA IL17RA IL18 IL18RAP IL19 IL1A IL1B IL1R2 IL1RAP IL2 IL2RG IL6 IL7 IL7R MET OSM OSMR PPBP TNF TNFRSF11B TNFSF10 TNFSF11 TNFSF13B TNFSF14 …
KEGG_CYTOSOLIC_DNA_SENSING_PATHWAY	2.29	0	0	1475	ADAR AIM2 CASP1 CCL4 CCL5 CXCL10 IFNA1 IFNB1 IL1B IL33 IL6 IRF7 NFKBIA RIPK1 TBK1 ZBP1
KEGG_JAK_STAT_SIGNALING_PATHWAY	1.88	0	0.0037	2624	AKT3 CCND2 CNTF CSF2 CSF2RB CSF3 CSF3R IFNA1 IFNB1 IFNLR1 IL10 IL10RA IL11 IL12RB1 IL13RA1 IL15 IL15RA IL19 IL2 IL2RG IL6 IL7 IL7R IRF9 JAK2 MYC OSM OSMR PIK3R5 PIM1 SOCS1 SOCS3 SPRED1 STAT1 STAT2 STAT3
KEGG_LEISHMANIA_INFECTION	1.96	0	0.00134	2403	FCGR1A FCGR3A IL10 IL1A IL1B ITGA4 ITGAM ITGB2 JAK2 MARCKSL1 MYD88 NFKBIA PTGS2 STAT1 TLR2 TLR4 TNF
KEGG_NATURAL_KILLER_CELL_MEDIATED_CYTOTOXICITY	1.56	0.0241	0.045	1537	BID CASP3 CD244 CSF2 FAS FASLG FCER1G FCGR3A GZMB HLA.A HLA.B HLA.E HLA.G ICAM1 IFNA1 IFNB1 ITGAL ITGB2 KLRK1 LCK LCP2 MICA NCR1 NFAT5 PIK3R1 PIK3R5 PRF1 PTK2B PTPN6 RAET1L SH3BP2 TNF TNFSF10
KEGG_NOD_LIKE_RECEPTOR_SIGNALING_PATHWAY	1.72	0.00917	0.0145	1257	BIRC2 BIRC3 CASP1 CASP8 CCL11 CCL2 CCL5 CCL7 CCL8 ERBIN HSP90AA1 IL18 IL1B IL6 MEFV NAIP NFKBIA NLRP3 NOD2 PSTPIP1 RIPK2 TNF TNFAIP3
KEGG_PROTEASOME	1.37	0.103	0.128	3043	IFNG PSMA3 PSMA4 PSMB10 PSMB8 PSMB9 PSMC6 PSMD11 PSMD12 PSMD14 PSMD7 PSME1 PSME2 PSME3 PSME4
KEGG_RIG_I_LIKE_RECEPTOR_SIGNALING_PATHWAY	1.65	0.00601	0.024	2182	CASP8 CXCL10 DHX58 IFIH1 IFNA1 IFNB1 IRF7 ISG15 NFKBIA RIPK1 TBK1 TNF TRIM25
KEGG_TOLL_LIKE_RECEPTOR_SIGNALING_PATHWAY	2.15	0	8.69e-05	1865	AKT3 CASP8 CCL3 CCL4 CCL5 CD40 CXCL10 CXCL11 CXCL9 IFNA1 IFNB1 IL1B IL6 IRF7 MAP3K8 MYD88 NFKBIA PIK3R5 RIPK1 SPP1 STAT1 TBK1 TLR2 TLR3 TLR4 TLR7 TLR9 TNF
M0	2.46	0	0	1202	ADAMDEC1 CCL22 CCL7 CHI3L1 CXCL3 HK3 IGSF6 PPBP SLAMF8 SLC15A3 TNFSF14 VNN1
M1	2.06	0	0.000407	1749	ADAMDEC1 APOL6 CCL5 CCL8 CD40 CHI3L1 CXCL10 CXCL11 CXCL13 CXCL9 DHX58 IDO1 NOD2 RSAD2 SLC15A3 SLC2A6 SOCS1 TNFAIP6
M1 MACROPHAGES	1.79	0	0.00815	1140	APOL2 APOL6 ATF3 BCL2A1 BIRC3 CCL15 CCL2 CCL3 CCL5 CXCL10 CXCL11 CXCL9 FAS FCGR1A FCGR3A GADD45G IL15 IL1B IL6 IL7R IRF1 IRF7 OAS2 OASL PSMB9 PTX3 SLC2A6 SPHK1 TLR2 TLR4 TNF TNFSF10 VCAN XAF1
MONOCYTE SURFACE SIGNATURE	2.81	0	0	1218	BST1 C1orf162 CCR1 CCR2 CD1D CLEC12B CLEC7A CSF3R FPR1 FPR2 HCK HK3 IGSF6 IL1R2 ITGAM LILRB3 MEFV MS4A6A NLRP3 NOD2 RNASE2 RNASE6 SIRPB1 SLC15A3 STEAP4 TLR2 TLR4 TLR7 TREM1 VNN1
NEUTROPHILS	2.53	0	0	1162	CCR3 CHI3L1 CSF3R CXCR1 CXCR2 FFAR2 FPR1 FPR2 IGSF6 IL18RAP MAK MEFV MMP25 MXD1 P2RY14 PGLYRP1 STEAP4 TLR2 TLR8 TNFAIP6 TREM1 TREML2 VNN1
PID_IFNG_PATHWAY	1.72	0	0.0139	1248	CASP1 CEBPB IL1B IRF1 IRF9 JAK1 JAK2 PIK3R1 PTPN2 RAP1B SOCS1 STAT1 STAT3
PID_IL23_PATHWAY	1.58	0	0.041	1659	CCL2 CXCL9 IL12RB1 IL17F IL18 IL18RAP IL19 IL1B IL2 IL6 JAK2 NFKBIA PIK3R1 SOCS3 STAT1 STAT3 TNF
PID_IL27_PATHWAY	1.79	0	0.0082	1784	IL12RB1 IL1B IL2 IL27 IL6 STAT1 STAT2 TNF
PID_IL6_7_PATHWAY	2.88	0	0	1255	CEBPB CEBPD FOXO1 GAB2 HCK IL6 IRF1 JAK2 JUNB MCL1 MYC PIK3R1 SOCS3 STAT1 STAT3 TIMP1 TNFSF11
PID_TOLL_ENDOGENOUS_PATHWAY	2.34	0	0	1276	MYD88 S100A8 S100A9 TLR2 TLR3 VCAN
RADAEVA_RESPONSE_TO_IFNA1_UP	2.29	0	0	1710	ADAR BST2 CASP3 CXCL10 CXCL11 HLA.E IFI35 IFI44 IFITM1 IFITM3 IRF1 IRF7 ISG15 MX1 PLSCR1 RSAD2 SOCS1 STAT1 TNFSF10 UBE2L6 VCAM1
REACTOME_ANTIVIRAL_MECHANISM_BY_IFN_STIMULATED_GENES	1.75	0	0.0109	2157	ABCE1 EIF2AK2 EIF4A1 EIF4E EIF4E3 ISG15 JAK1 KPNA2 KPNA3 KPNA4 MX1 NUP153 NUP50 NUP54 NUP98 OAS1 OAS2 OAS3 OASL RANBP2 RNASEL STAT1 TPR TRIM25 UBA7 UBE2L6 USP18
REACTOME_DDX58_IFIH1_MEDIATED_INDUCTION_OF_INTERFERON_ALPHA_BETA	1.61	0.00649	0.0321	1751	CASP8 DHX58 HSP90AA1 IFIH1 IFNA1 IFNB1 IRF7 ISG15 NFKBIA NLRC5 RIPK1 RNF135 SAA1 TBK1 TNFAIP3 TRIM25 UBA7 UBE2L6
REACTOME_INTERFERON_ALPHA_BETA_SIGNALING	1.66	0.012	0.0228	945	ADAR BST2 GBP2 HLA.A HLA.E IFI35 IFIT2 IFIT3 IFITM1 IFITM3 IFNA1 IFNB1 IRF1 IRF2 IRF7 IRF9 ISG15 ISG20 MX1 OAS1 OAS2 OAS3 OASL PSMB8 RNASEL RSAD2 SAMHD1 SOCS1 SOCS3 STAT1 STAT2 USP18 XAF1
REACTOME_INTERFERON_GAMMA_SIGNALING	1.63	0.00568	0.0271	2317	B2M CD44 FCGR1A GBP2 GBP4 GBP5 GBP6 GBP7 HLA.A HLA.E ICAM1 IRF1 IRF2 IRF7 IRF9 JAK2 MT2A OAS1 OAS2 OAS3 OASL PML PTPN2 SOCS1 SOCS3 SP100 STAT1 TRIM14 TRIM21 TRIM25 TRIM34 TRIM5 TRIM6 VCAM1
REACTOME_INTERFERON_SIGNALING	1.66	0	0.0227	1764	ADAR B2M BST2 CD44 EIF2AK2 FCGR1A GBP2 GBP4 GBP5 GBP6 GBP7 HLA.A HLA.E ICAM1 IFI35 IFIT2 IFIT3 IFITM1 IFITM3 IFNA1 IFNB1 IRF1 IRF2 IRF7 IRF9 ISG15 ISG20 JAK2 KPNA2 MT2A MX1 OAS1 OAS2 OAS3 OASL PML PSMB8 PTPN2 RNASEL RSAD2 SAMHD1 SOCS1 SOCS3 SP100 STAT1 STAT2 TRIM14 TRIM21 TRIM25 TRIM34 TRIM5 TRIM6 UBA7 UBE2L6 USP18 VCAM1 XAF1
REACTOME_INTERLEUKIN_1_FAMILY_SIGNALING	2.04	0	0.000557	389	ALPK1 CASP1 CASP8 CTSG GSDMD IL18 IL18BP IL18RAP IL1A IL1B IL1R2 IL1RAP IL1RAPL1 IL1RL1 IL1RN IL33 IL36G IRAK3 MAP3K8 MYD88 NFKBIA NLRC5 NOD2 PELI1 PSMB10 PSMB8 PSMB9 PSME1 PSME2 PTPN12 PTPN2 RIPK2 SAA1 STAT3 TBK1 TIFA TNIP2 USP18
REACTOME_INTERLEUKIN_6_FAMILY_SIGNALING	2.45	0	0	725	CNTF IL11 IL6 JAK2 OSM OSMR SOCS3 STAT1 STAT3
REACTOME_RIP_MEDIATED_NFKB_ACTIVATION_VIA_ZBP1	1.9	0	0.00276	1751	MYD88 NFKBIA RIPK1 TLR3 ZBP1
REACTOME_TAK1_DEPENDENT_IKK_AND_NF_KAPPA_B_ACTIVATION	1.6	0	0.0338	2446	ALPK1 CASP8 NFKBIA NLRC5 NOD2 RIPK2 SAA1 TIFA USP18
REACTOME_TOLL_LIKE_RECEPTOR_CASCADES	1.81	0	0.0068	347	ALPK1 BIRC2 BIRC3 CASP8 CD14 CD180 CTSS DUSP7 EEA1 FOS GSDMD IKBKE IRAK3 IRF7 ITGAM ITGB2 LGMN MAP3K8 MAPK10 MYD88 N4BP1 NFKBIA NLRC5 NOD1 NOD2 PELI1 RIPK1 RIPK2 RIPK3 RPS6KA3 S100A8 S100A9 SAA1 SFTPD SOCS1 TANK TBK1 TIFA TLR1 TLR2 TLR3 TLR4 TLR7 TLR8 TLR9 TNIP2 UBE2D3 USP18
REACTOME_TRAF6_MEDIATED_IRF7_ACTIVATION	1.37	0.0658	0.13	2317	IFIH1 IFNA1 IFNB1 IRF7 RNF135 TBK1 TRIM25
REACTOME_ZBP1_DAI_MEDIATED_INDUCTION_OF_TYPE_I_IFNS	2.25	0	0	1710	MYD88 NFKBIA NLRP4 RIPK1 TBK1 TLR3 ZBP1
ROLE_OF_JAK_FAMILY_KINASES_IN_IL-6_SIGNALING	2.01	0	0.000635	1751	IL6 JAK2 OSM OSMR SOCS1 SOCS3 STAT1 STAT3
ROLE_OF_JAK1_JAK2_AND_TYK2_IN_INTERFERON_SIGNALING	1.67	0.00339	0.0207	1537	IFNA1 IFNB1 JAK2 PTPN2 REL SOCS1 STAT1 STAT2 STAT3
SANA_RESPONSE_TO_IFNG_UP	2.44	0	0	1753	APOL2 BATF2 BST2 CASP1 CD274 CFH CXCL10 CXCL11 CXCL9 DDX60 DTX3L HLA.A HLA.E IDO1 IFI35 IFIH1 IL18BP LGALS9 LIPG MLKL MMP25 MX1 NLRC5 OAS2 PARP14 PARP9 SAMD9L SAMHD1 STAT1 TNFSF10 UBD UBE2L6
SATISH_MARS2015	1.68	0	0.0204	1947	APOBEC3B BST2 CH25H EIF2AK2 IFITM1 IFITM3 IRF1 IRF7 ISG15 LGALS3BP MOV10 RNASEL RSAD2 SAMHD1 TRIM14 TRIM15 TRIM21 TRIM31 TRIM5
TLR AND INFLAMMATORY SIGNALING	2.5	0	0	1297	BST1 CSF3R CXCR2 FCGR1A FGR FPR1 FPR2 IRAK3 LILRA6 LILRB3 MGAM MYD88 P2RY13 TLR2 TLR4 TLR7 TLR8
TLR SIGNALING	2.45	0	0	980	BST1 CSF3R CXCR2 FCGR1A FGR FPR1 FPR2 IRAK3 LILRA6 LILRB3 MGAM MYD88 P2RY13 TLR2 TLR4 TLR7 TLR8
TREM1_SIGNALING	2.37	0	0	1201	AKT3 CCL3 CD40 CD83 CD86 CSF2 ICAM1 IL10 IL18 IL1B IL6 JAK2 NOD2 REL STAT3 TLR2 TLR3 TLR4 TLR7 TLR8 TLR9 TNF TREM1
VIRAL SENSING & IMMUNITY	2.13	0	0.000115	2182	BST2 CASP1 CTSS CXCL10 EREG IFI35 IFIT2 PSMB8 RIPK2 TAP1 THBS1 TLR7 TNFSF13B USP18 ZBP1
VIRAL SENSING & IMMUNITY; IRF2 TARGETS NETWORK (I)	2.13	0	0.000117	2458	BST2 CTSS EREG IFI35 PSMB8 RIPK2 TAP1 THBS1 TLR7 TNFSF13B USP18 ZBP1
WP_HOSTPATHOGEN_INTERACTION_OF_HUMAN_CORONAVIRUSES_INTERFERON_INDUCTION	1.97	0	0.00124	941	EIF2AK2 IFIH1 IRF9 MYD88 NFKBIA OAS1 OAS2 OAS3 RIPK1 STAT1 STAT2 TBK1 TLR7
WP_IL18_SIGNALING_PATHWAY	2.6	0	0	1286	ACOD1 ARG1 ATF3 B2M BIRC3 BTG2 CASP3 CASP8 CCL2 CCL3 CCL4 CCL5 CD83 CEBPB COX17 CXCL3 FAS FASLG HCAR2 HMOX1 ICAM1 IL10 IL18BP IL18RAP IL1B IL6 IRF1 LCK MMP13 MMP3 MMP8 MYD88 MYH7 NFKBIA NFKBIE NFKBIZ PTGS2 PTX3 REL SOCS3 SPP1 TACR1 TIMP1 TNF TNFAIP3 TNFRSF11B TNFSF11 TNIP3
WP_IL3_SIGNALING_PATHWAY	2.4	0	0	1161	CCR3 CD69 CD86 CSF2RB FOS GAB2 HCK JAK1 JAK2 LYN PIK3R1 PTPN6 STAT3
WP_IL6_SIGNALING_PATHWAY	2.77	0	0	1940	HCK IL6 IRF1 JAK2 JUNB PIK3R1 SOCS3 STAT1 STAT3 TIMP1 VIP
WP_LDL_INFLUENCE_ON_CD14_AND_TLR4	1.9	0.00289	0.00275	1388	CCL2 CREB3L4 IL10 IL1B IL6 REL TLR4
WP_MYD88_DISTINCT_INPUTOUTPUT_PATHWAY	2.22	0	4.73e-05	1162	IL1A MYD88 TIFA TLR1 TLR2 TLR4 TLR6 TLR7 TLR8 TLR9
WP_SIGNAL_TRANSDUCTION_THROUGH_IL1R	2.18	0	4.51e-05	1297	IFNA1 IFNB1 IL1A IL1B IL1RAP IL1RN IL6 IRAK3 MYD88 NFKBIA TNF
WP_TOLLLIKE_RECEPTOR_SIGNALING_PATHWAY	2.22	0	4.85e-05	1186	AKT3 CASP8 CCL3 CCL4 CCL5 CD40 CXCL10 CXCL11 CXCL9 IFNA1 IFNB1 IL1B IL6 IRF7 MAP3K8 MYD88 NFKBIA PIK3R5 RIPK1 SPP1 STAT1 TBK1 TLR2 TLR3 TLR4 TLR7 TLR9 TNF
WP_TOLLLIKE_RECEPTOR_SIGNALING_RELATED_TO_MYD88	2.01	0	0.000647	1827	IKBKE IRF7 MYD88 REL TBK1 TLR1 TLR2 TLR3 TLR4 TLR6 TLR7 TLR8 TLR9
WP_TYPE_I_INTERFERON_INDUCTION_AND_SIGNALING_DURING_SARSCOV2_INFECTION	1.54	0.0269	0.0503	3959	EIF2AK2 IFIH1 IRF7 IRF9 MYD88 OAS1 OAS2 OAS3 STAT1 STAT2 TBK1 TLR2 TLR3 TLR4 TLR7 TLR9
WP_TYPE_II_INTERFERON_SIGNALING	1.85	0	0.00494	893	CXCL10 CXCL9 CYBB EIF2AK2 ICAM1 IFIT2 IFNB1 IL1B IRF1 IRF2 IRF9 ISG15 JAK2 OAS1 PSMB9 SOCS1 SOCS3 STAT1 STAT2 TAP1

## Sheet: 12hrs
Supplementary Table 1: GSEA Muscle
Pathway name	Muscle.H12_NES	Muscle.H12_NOM_pval	Muscle.H12_FDR_qval	Muscle.H12_RANK_max	Muscle.H12_LEADING_edge
ACTIVATATION_OF_TYPE_I_IFN	1.63	0	0.028	1211	CREBBP EP300 IRF7 MYD88 TBK1 ZBP1
ACTIVATED DENDRITIC CELL SIGNATURE	2.08	0	0.000127	1346	C2 CCL17 CCL19 CCL22 CCL5 CCL8 CD274 CD40 CD80 CD86 CSF2RB CXCL10 CXCL11 DDX60 DHX58 EREG IDO1 IFIH1 IL12B IL13RA1 IRF7 KYNU NR4A3 PDCD1LG2 PLSCR1 RSAD2 SGPP2 SLC15A3 SLC2A6 TNFAIP6 TNFSF13B
ANTIVIRAL IFN SIGNATURE	2.09	0	7.77e-05	2980	BCL3 CXCL10 DDX60 DHX58 ELANE IFIH1 IL1B IRF7 OAS1 OAS3 PML PTX3 RSAD2
BIOCARTA_IL1R_PATHWAY	2.03	0	0.000395	1438	IFNA1 IFNB1 IL1A IL1B IL1RN IL6 MYD88 TNF
BIOCARTA_IL6_PATHWAY	2.46	0	0	1495	CEBPB IL6 IL6R JAK2 STAT3
CHEMOKINE CLUSTER	2.17	0	0	2231	BCL2A1 CCL19 CCL2 CCL4 CCL5 CCL7 CCL8 CCR1 CCR5 CXCL10 CXCL11 CXCL13 CXCL3 CXCL6 CXCL9 CXCR6 GCH1 HCK HS3ST3B1 ICAM1 IFNG IL1B NFKBIA PPBP SLAMF7 TNF TNFAIP6 TRAF1
CHEMOKINE CLUSTER (I)	2.12	0	5.46e-05	1387	CCL19 CCL2 CCL4 CCL5 CCL7 CCL8 CXCL10 CXCL11 CXCL13 CXCL3 CXCL6 CXCL9
CYTOKINES - RECEPTERS CLUSTER	2.3	0	0	1440	CCL2 CCL8 CCR1 CD177 CD274 CD68 CSF2 CSF3 IFNG IL10 IL12RB1 IL13RA1 IL15 IL15RA IL17RA IL1B IL1R2 IL1RN IL23A IL27 IL2RG IL6 IL6R IL7R
DER_IFN_ALPHA_RESPONSE_UP	1.77	0.00213	0.00886	2064	ADAR B2M BST2 CASP8 CSRP3 HLA.A HLA.E IFI16 IFI35 IFI44 IFIT3 IL6 IRF1 IRF9 ISG15 MX1 NMI OAS2 OASL PLSCR1 PMAIP1 PML PSMB8 PSMB9 SP110 STAT1 TAP1 TRIM14 TRIM21
ENDOTHELIUM	2.6	0	0	1438	ANGPT2 F11R FGL2 ICAM1 JAML PTGS2 S1PR1 S1PR5 SELE SELL THBD TLR1 TLR2 TLR3 TLR4 TLR7 TLR9 TREM1 VCAM1 VEGFD
ENRICHED IN ACTIVATED DENDRITIC CELLS	1.99	0	0.000549	2045	ATF3 BCL2A1 CCL8 CD86 CSF2RB CXCL11 DRAM1 DSE IFIH1 IFIT2 IFIT3 IL13RA1 IL1B IL1RN PARP9 RBM47 RSAD2 SLAMF8 SLC15A3 TNFAIP6
ENRICHED IN ACTIVATED DENDRITIC CELLS (II)	1.82	0	0.00482	1687	ATF3 BCL2A1 CCL8 CSF2RB CXCL11 DSE IFIH1 IFIT2 IFIT3 PARP9 RBM47 RSAD2 TNFAIP6
ENRICHED IN MONOCYTES	3.07	0	0	1693	AIF1 AOAH BST1 BTK C1orf162 CCR1 CD1D CD68 CD86 CEBPB CEBPD CHI3L1 CLEC4A CLEC4E CLEC7A CSF3R CSTA CTSS CXCR2 CYP1B1 FCER1G FCGR1A FGL2 FGR FPR1 FPR2 GCA HCK HK3 HPSE IL13RA1 IL1R2 IRAK3 ITGAM KYNU LGALS3 LILRA6 LILRB3 LY86 LY96 LYZ MEFV MPEG1 MS4A4A MS4A6A NAIP NLRP12 NOD2 PLAUR PRAM1 PTGS2 PTX3 RAB32 RBM47 RNASE2 RNASE6 S100A11 S100A8 S100A9 SAMHD1 SECTM1 SELP SIRPB1 SLC15A3 SLC24A4 STEAP4 TFEC…
ENRICHED IN MONOCYTES (IV)	2.9	0	0	866	C1orf162 CD68 CTSS CXCR2 IL1R2 LGALS3 LY96 LYZ NAIP PTGS2 PTX3 RNASE6 SAMHD1 SLC24A4 STEAP4 TLR1 TNFSF13B VNN1
ENRICHED IN NEUTROPHILS (I)	2.16	0	3.57e-05	2367	CHI3L1 CMTM2 CSF3R FCGR3A FPR1 FPR2 LRG1 LRRC4 MXD1 NLRP12 STEAP4 TREM1
EOSINOPHILS	1.85	0	0.00393	2064	BCL2A1 C3AR1 DPEP2 GPR65 IL18RAP IL1RL1 MAK MXD1 P2RY14 PDE6C RGS1 RGS13 RNASE2 SAMSN1 TREML2
GSE9037_CTRL_VS_LPS_1H_STIM_IRAK4_KO_BMDM_DN	1.94	0	0.00118	1415	ADAP2 ARID5A ATP6V1C2 BEX4 BTG2 C11orf96 CCDC122 CCL4 CEBPB CEP70 CGAS DNAJC8 ENOX2 FPR2 GBP7 GCC2 GORAB HMGN3 IFNG IRF9 IWS1 JUNB KCTD16 LAIR1 LAMC2 MAFK MAP3K8 MTPN NR4A2 OAS3 PARP12 PHF19 PIWIL2 PLK2 PNPT1 PPP1CB PTPN2 RAB11FIP1 RB1 RIF1 RNASE2 RWDD3 SGK3 SLC25A24 SLC30A2 SMARCA5 STAT1 TOR1AIP1 TXNRD1 UQCRB VCAM1 YTHDC1 ZBP1 ZFP36L1
GSE9037_CTRL_VS_LPS_4H_STIM_IRAK4_KO_BMDM_DN	1.39	0.0395	0.121	3776	ANXA7 CCND2 CD86 CDKN1A CFB CGAS CLN5 CSF2 DNMT3L DOC2A FOXC2 GPR85 IKBKE IL13RA2 IL1RN IRGM ITGAL MITF MS4A6A MT2A MTHFD2 MTHFR OLR1 OTUD4 PARP12 PHLDA1 PKN2 PLAGL1 PLK2 PLSCR1 PNP PNPT1 PSIP1 PSMB10 PTPN12 RND1 RSRC2 SAP30 SKIL SLC28A2 SLC39A14 SLFN13 SPATS2L STAT1 TAP1 TCERG1 TLR3 TRA2B TTC39B TXNRD1 USP42 XAF1 ZC3HAV1
GSE9037_WT_VS_IRAK4_KO_LPS_4H_STIM_BMDM_UP	1.68	0.0164	0.018	2194	ADORA2B BAZ1A CALHM6 CCL7 CDKN1A CGAS CH25H CISH CLEC4E CLIC4 CSF1 CSF3 CXCL3 ENPP4 EREG GBP6 GBP7 HDC HERC6 HIVEP3 HMGN5 HS6ST2 IER5 IL12B IL15 IL1RN IPO7 IQGAP2 LAMC2 LRCH1 MAK16 MAP3K8 MCOLN2 MX1 NFKBIE NOP14 OSM PHLDA1 PRF1 PTPN12 PTPRC SAP30 SENP6 SFR1 SLC2A6 TAF7 TAP1 TBC1D1 TLR1 TMF1 TOR1AIP2 TPR TRIM33 ZNF655 ZNF800
HALLMARK_ALLOGRAFT_REJECTION	1.68	0.002	0.0178	2318	B2M BCL3 C2 CCL19 CCL5 CCND2 CD1D CD3G CD40 CD40LG CD47 CD80 CD86 CSF1 CTSS CXCL13 CXCL9 DYRK3 EIF3A EIF3J FAS FASLG FGR GPR65 HIF1A ICAM1 IFNAR2 IFNG IL10 IL12RB1 IL15 IL18RAP IL1B IL2RA IL2RG IL6 INHBB IRF7 ITGAL JAK2 LCK LCP2 LTB LY86 NPM1 PRF1 PTPN6 PTPRC RIPK2 SOCS1 SRGN STAT1 STAT4 TAP1 TAP2 TAPBP TIMP1 TLR1 TLR2 TLR3 TNF TPD52
HALLMARK_APOPTOSIS	2.62	0	0	866	ATF3 BID BMP2 CASP3 CASP8 CCND2 CD44 CDKN1A CFLAR CREBBP DNAJA1 EMP1 ETF1 FAS FASLG GADD45A GCH1 HGF HMOX1 HSPB1 IL1A IL1B IL6 IRF1 ISG20 LGALS3 MCL1 PMAIP1 PRF1 RNASEL ROCK1 SAT1 TAP1 TIMP1 TNF TNFSF10
HALLMARK_COMPLEMENT	1.84	0	0.00414	1695	C2 CASP3 CCL5 CD40LG CFB CFH CP CSRP1 CTSS DGKH DUSP5 FCER1G GCA GNB4 HSPA5 IL6 IRF1 IRF2 IRF7 ITGAM JAK2 KYNU LCK LCP2 LGALS3 MAFF MMP13 OLR1 PIK3R5 PLAUR PLEK PLSCR1 PSMB9 RASGRP1 SERPINB2 SERPINE1 TFPI2 TIMP1 VCPIP1
HALLMARK_IL2_STAT5_SIGNALING	2.29	0	0	1416	AHNAK ANXA4 BMP2 BMPR2 CASP3 CCND2 CCNE1 CD44 CD86 CDC6 CISH CSF1 CSF2 CST7 CXCL10 DRC1 EMP1 EOMES FGL2 GLIPR2 GPR65 HIPK2 IKZF4 IL10 IL1R2 IL1RL1 IL2RA IL2RB ITGAE KLF6 LTB MAFF MAP3K8 MUC1 MXD1 MYC NFIL3 NFKBIZ ODC1 P2RX4 PHLDA1 PLAGL1 PLIN2 PLSCR1 PNP RORA SELL SELP SLC39A8 SOCS1 SPP1 TLR7 TNFRSF9 TNFSF10 TNFSF11 TRAF1 TTC39B UCK2
HALLMARK_IL6_JAK_STAT3_SIGNALING	2.58	0	0	1678	CD44 CSF2 CSF2RB CSF3R CXCL10 CXCL11 CXCL13 CXCL9 FAS HMOX1 IL12RB1 IL13RA1 IL15RA IL17RA IL1B IL1R2 IL2RG IL6 IRF1 IRF9 LTB MAP3K8 MYD88 PTPN2 SOCS1 SOCS3 STAT1 STAT2 TLR2 TNF
HALLMARK_INFLAMMATORY_RESPONSE	2.22	0	0	1664	BST2 C3AR1 CCL5 CCR7 CD40 CDKN1A CSF3R CXCL10 CXCL11 CXCL9 CXCR6 EIF2AK2 FPR1 FZD5 GCH1 HAS2 HBEGF ICAM1 IL10 IL15 IL15RA IL18RAP IL1A IL1B IL6 IL7R IRF1 IRF7 KCNA3 KLF6 LCK LCP2 LY6E MEFV MSR1 MXD1 MYC NFKBIA NMI NOD2 OLR1 OSM P2RX4 PDE4B PDPN PLAUR RASGRP1 RGS1 RIPK2 RTP4 SELE SELL SERPINE1 SLAMF1 SLC1A2 SLC28A2 SLC7A1 SLC7A2 TACR1 TAPBP TIMP1 TLR1 TLR2 TLR3 TNFAIP6 TNFRSF9 TNFSF10 TNFSF15 VIP
HALLMARK_INTERFERON_ALPHA_RESPONSE	2.27	0	0	895	ADAR B2M BST2 CASP8 CD47 CMPK2 CXCL10 CXCL11 DDX60 DHX58 EIF2AK2 ELF1 EPSTI1 HELZ2 HERC6 IFI35 IFIH1 IFIT2 IFIT3 IRF1 IRF7 IRF9 ISG15 ISG20 LGALS3BP LY6E MOV10 NCOA7 NMI PARP12 PARP14 PARP9 PLSCR1 PSMB8 PSMB9 PSME2 RSAD2 RTP4 SELL SP110 STAT2 TAP1 TRIM14 TRIM21 TRIM25 UBA7 UBE2L6 USP18
HALLMARK_INTERFERON_GAMMA_RESPONSE	1.47	0.0146	0.0789	2064	ADAR APOL6 B2M BST2 CASP3 CASP8 CCL5 CD274 CD40 CD86 CDKN1A CFB CFH CMPK2 CSF2RB CXCL10 CXCL11 CXCL9 DDX60 DHX58 EIF2AK2 EPSTI1 FAS FGL2 FPR1 GCH1 HELZ2 HERC6 ICAM1 IDO1 IFI35 IFIH1 IFIT2 IFIT3 IL15 IL15RA IL18BP IL6 IRF1 IRF7 IRF9 ISG15 ISG20 JAK2 LCP2 LGALS3BP LY6E MT2A MTHFD2 MYD88 NFKBIA NLRC5 NMI OAS2 OAS3 P2RY14 PARP12 PARP14 PDE4B PELI1 PLSCR1 PML PNP PNPT1 PSMB8 PSMB9 PSME1 PSME2 PTGS2 PT…
HALLMARK_TNFA_SIGNALING_VIA_NFKB	2.68	0	0	995	ATF3 B4GALT5 BCL3 BMP2 BTG1 CCL5 CCNL1 CD44 CD80 CDKN1A CEBPD CFLAR CSF1 CSF2 CXCL10 CXCL11 DNAJB4 DRAM1 DUSP2 DUSP5 GADD45A GCH1 GEM HBEGF ICAM1 IER5 IFIH1 IFIT2 IL15RA IL1A IL1B IL6 IL7R IRF1 JUNB KLF10 KLF6 KYNU LITAF MAFF MAP3K8 MCL1 MXD1 MYC NAMPT NFE2L2 NFIL3 NFKBIA NFKBIE NR4A2 NR4A3 OLR1 PDE4B PHLDA1 PLAUR PLEK PLK2 PNRC1 PTGS2 PTX3 RCAN1 REL RIPK2 RNF19B SAT1 SDC4 SERPINB2 SERPINE1 SIK1 …
HECKER_IFNB1_TARGETS	1.88	0	0.00274	1878	APOBEC3B ARG1 C3AR1 CABP5 CCL2 CCL8 CHI3L1 CMPK2 CMTM2 CXCL10 DDX60 DHX58 DTX3L EIF2AK2 EPSTI1 GZMB HERC6 IFI35 IFI44 IFIT2 IFIT3 IRF7 ISG15 LGALS3BP LY6E MMP25 MS4A4A MX1 OAS2 OAS3 OASL PARP12 PARP9 PDZK1IP1 PLSCR1 RSAD2 RTP4 SAMD9L STAT1 TNFAIP6 XAF1 ZBP1
IFN III	1.88	0.00432	0.00249	1477	ADAR APOL6 BATF2 DTX3L EIF2AK2 IFIH1 IFIT2 IFIT3 IFITM3 IRF9 ISG15 MX1 OAS1 OASL PARP12 PARP14 PARP9 PLSCR1 PML SP110 STAT1 TAP1 TRIM14 TRIM25 USP18 ZC3HAV1 ZNFX1
IL10 PATHWAY	2.46	0	0	1495	CCND2 HMOX1 IL1A IL1B IL6 MYC PIK3R1 PIK3R5 SOCS3 STAT3 TLR4 TNF
IL12_PATHWAY	2.64	0	0	828	CCL3 CCL4 IL10 IL18RAP IL1B JAK2 PSME2 RIPK2 SERPINB2
IL15_SIGNALING	2.5	0	0	866	AKT3 ATM CSF2 IFNA1 IFNB1 IL15 IL15RA IL2RB IL2RG IL6 IRF1 JAK2 KRAS LCK PIK3C2A PIK3R1 PIK3R5 PTK2B PTK6 REL STAT1 STAT3
IL6_SIGNALING	2.66	0	0	1027	AHNAK APOL1 BMP2 CCL2 CD47 CEBPB CXCL3 GEM HSPA1A IL6 IL6R IRF9 JAK2 LTBP1 LY6E MAFF MMP3 PDPN PLA2G4C SERPINB2 STAT3 TAPBP TBC1D9 TNFAIP6 ZFP36
INFLAMMASOME_RECEPTORS_AND_SIGNALING	2.32	0	0	2194	AIF1 BST2 C3AR1 CASP1 CCL17 CCL2 CCL22 CCL5 CCL7 CCR7 CD40 CD69 CDKN1A CSF3 CSF3R CXCL10 CXCL11 CXCL6 CXCL9 CXCR6 EIF2AK2 EREG FCER1G FPR1 FZD5 GCH1 HAS2 HBEGF ICAM1 IL10 IL12B IL15 IL15RA IL18RAP IL1A IL1B IL6 IL7R IRF1 IRF7 KCNA3 KLF6 LCK LCP2 LY6E MEFV MSR1 MXD1 MYC NFKBIA NMI NOD2 OLR1 OSM OSMR P2RX4 PDE4B PDPN PLAUR PSTPIP1 PVR PYCARD RASGRP1 RGS1 RIPK2 RTP4 SELE SELL SERPINE1 SLAMF1 SLC1A2 …
IRAK4 SIGNALING	2.24	0	0	321	AIF1 C3AR1 CCL4 CSF2 FPR2 IFITM3 IKBKE IL1RN IRF7 MAP3K8 MCEMP1 MS4A6A MT2A OAS1 OAS3 PLSCR1 PNPT1 RNASE2 RND1 S100A8 SLC15A3 SMCO3 STAT1 TAP1 TLR3 VCAM1 XAF1
JAK_STAT_SIGNALING_PATHWAY.BTM	1.76	0	0.00945	2606	AKT3 CBLB CCND2 CISH CNTF CREBBP CSF2 CSF2RA CSF2RB CSF3 CSF3R IFNA1 IFNAR2 IFNB1 IFNG IL10 IL11 IL12B IL12RB1 IL13 IL13RA1 IL13RA2 IL15 IL15RA IL19 IL2 IL23A IL24 IL2RA IL2RB IL2RG IL6 IL6R IL7R IRF9 JAK2 MYC OSM OSMR PIK3R1 PIK3R5 PIM1 PTPN6 SOCS1 SOCS3 SOCS4 SPRED1 STAT1 STAT2 STAT3 STAT4
JAK_STAT_SIGNALING_PATHWAY.IPA	1.93	0	0.0013	2472	AKT3 ATM CBLB CCND2 CDKN1A CISH CNTF CREBBP CSF2 CSF2RA CSF2RB CSF3 CSF3R IFNA1 IFNAR2 IFNB1 IFNG IL10 IL11 IL12B IL12RB1 IL13 IL13RA1 IL13RA2 IL15 IL15RA IL19 IL2 IL23A IL24 IL2RA IL2RB IL2RG IL6 IL6R IL7R IRF9 JAK2 KRAS MYC OSM OSMR PIK3C2A PIK3R1 PIK3R5 PIM1 PTPN6 SOCS1 SOCS3 SOCS4 SPRED1 STAT1 STAT2 STAT3 STAT4
JAK1 SIGNALING	2.13	0	6.13e-05	2077	IFNA1 IFNB1 IFNG IL15RA IL6 IRF1 IRF9 JAK2 OSM PTPN2 PTPN6 REL SOCS1 SOCS3 STAT1 STAT2 STAT4
KEGG_CHEMOKINE_SIGNALING_PATHWAY	2.69	0	0	1678	AKT3 CCL11 CCL15 CCL17 CCL19 CCL2 CCL22 CCL3 CCL4 CCL5 CCL7 CCL8 CCR1 CCR4 CCR5 CXCL10 CXCL11 CXCL13 CXCL3 CXCL6 CXCL9 CXCR2 CXCR6 FGR GNB4 GNG4 GRK1 HCK JAK2 NFKBIA PIK3R1 PPBP PRKX PTK2B STAT1 STAT2 VAV1
KEGG_CYTOKINE_CYTOKINE_RECEPTOR_INTERACTION	2.49	0	0	2383	CCL11 CCL15 CCL17 CCL19 CCL2 CCL22 CCL3 CCL4 CCL5 CCL7 CCL8 CCR1 CCR4 CCR5 CCR7 CD40 CD40LG CNTF CSF2 CSF2RB CSF3 CSF3R CXCL10 CXCL11 CXCL13 CXCL3 CXCL6 CXCL9 CXCR2 CXCR6 EDA2R FAS FASLG HGF IFNA1 IFNB1 IFNG IL10 IL11 IL12B IL12RB1 IL13 IL13RA1 IL15 IL15RA IL17RA IL18RAP IL19 IL1A IL1B IL1R2 IL2 IL24 IL2RG IL6 IL6R IL7R INHBB LTB OSM OSMR PPBP TNF TNFRSF10B TNFRSF11B TNFRSF9 TNFSF10 TNFSF11 TNFSF…
KEGG_CYTOSOLIC_DNA_SENSING_PATHWAY	2.22	0	0	1438	ADAR AIM2 CASP1 CCL4 CCL5 CXCL10 IFNA1 IFNB1 IKBKE IL1B IL33 IL6 IRF7 NFKBIA PYCARD RIPK1 RIPK3 ZBP1
KEGG_JAK_STAT_SIGNALING_PATHWAY	1.83	0	0.0048	1298	AKT3 CBLB CCND2 CISH CNTF CREBBP CSF2 CSF2RA CSF2RB CSF3 CSF3R IFNA1 IFNAR2 IFNB1 IFNG IL10 IL11 IL12B IL12RB1 IL13 IL13RA1 IL13RA2 IL15 IL15RA IL19 IL2 IL23A IL24 IL2RA IL2RB IL2RG IL6 IL6R IL7R IRF9 JAK2 MYC OSM OSMR PIK3R1 PIK3R5 PIM1 PTPN6 SOCS1 SOCS3 SOCS4 SPRED1 STAT1 STAT2 STAT3 STAT4
KEGG_LEISHMANIA_INFECTION	1.91	0	0.0017	2194	FCGR1A FCGR3A IFNG IL10 IL12B IL1A IL1B ITGAM JAK2 MARCKSL1 MYD88 NFKBIA PTGS2 PTPN6 STAT1 TLR2 TNF
KEGG_NATURAL_KILLER_CELL_MEDIATED_CYTOTOXICITY	1.55	0.0263	0.0469	1675	BID CASP3 CSF2 FAS FASLG FCER1G FCGR3A GZMB HLA.A HLA.B HLA.E HLA.G ICAM1 IFNA1 IFNB1 IFNG ITGAL KLRC1 KLRC2 KLRK1 LCK LCP2 MICA NCR1 PIK3R1 PIK3R5 PRF1 PTK2B PTPN6 RAET1L SH2D1B SH3BP2 TNF TNFRSF10B TNFSF10 ULBP1 VAV1
KEGG_NOD_LIKE_RECEPTOR_SIGNALING_PATHWAY	1.75	0.0102	0.0104	1878	BIRC2 BIRC3 CASP1 CASP8 CCL11 CCL2 CCL5 CCL7 CCL8 CHUK ERBIN HSP90AA1 HSP90AB1 HSP90B1 IL18 IL1B IL6 MEFV NAIP NFKBIA NLRP3 NOD2 PSTPIP1 PYCARD RIPK2 TAB2 TAB3 TNF
KEGG_PROTEASOME	1.3	0.158	0.189	2064	IFNG PSMA3 PSMA4 PSMB10 PSMB8 PSMB9 PSMC6 PSMD11 PSMD12 PSMD14 PSMD7 PSME1 PSME2 PSME3
KEGG_RIG_I_LIKE_RECEPTOR_SIGNALING_PATHWAY	1.63	0.00844	0.0275	1262	AZI2 CASP8 CXCL10 DHX58 IFIH1 IFNA1 IFNB1 IKBKE IL12B IRF7 ISG15 NFKBIA RIPK1 STING1 TANK TBK1 TNF TRIM25
KEGG_TOLL_LIKE_RECEPTOR_SIGNALING_PATHWAY	2.11	0	5.35e-05	1878	AKT3 CASP8 CCL3 CCL4 CCL5 CD40 CD80 CD86 CXCL10 CXCL11 CXCL9 IFNA1 IFNB1 IKBKE IL12B IL1B IL6 IRF7 LY96 MAP3K8 MYD88 NFKBIA PIK3R1 RIPK1 SPP1 STAT1 TLR1 TLR2 TLR3 TLR9 TNF
M0	2.42	0	0	797	CCL22 CCL7 CD68 CHI3L1 CXCL3 HK3 PPBP SLAMF8 SLC15A3 TNFSF14 VNN1
M1	2.03	0	0.00041	2009	APOL6 CCL19 CCL5 CCL8 CD40 CHI3L1 CXCL10 CXCL11 CXCL13 CXCL9 DHX58 IDO1 LAG3 NOD2 RSAD2 SLAMF1 SLC15A3 SLC2A6 SOCS1 TNFAIP6 TNIP3
M1 MACROPHAGES	1.55	0	0.0471	3433	APOL1 APOL2 APOL6 ATF3 BCL2A1 BIRC3 CCL15 CCL19 CCL2 CCL3 CCL5 CCR7 CD80 CD86 CXCL10 CXCL11 CXCL9 FAS FCGR1A FCGR3A GADD45G HESX1 IL12B IL15 IL15RA IL1A IL1B IL23A IL2RA IL6 IL7R IRF1 IRF7 OAS2 OASL PFKP PSMB9 PTX3 SLC2A6 SLC7A5 SPHK1 TLR2 TLR4 TNF TNFSF10 VCAN XAF1
MONOCYTE SURFACE SIGNATURE	2.71	0	0	2276	AIF1 BST1 C1orf162 CCR1 CD1D CD68 CLEC12B CLEC4A CLEC7A CSF3R FCER1A FPR1 FPR2 HCK HK3 HPSE IL1R2 IL6R ITGAM LILRB3 MEFV MS4A6A NOD2 PYCARD RNASE2 RNASE6 SIRPB1 SLC15A3 SLC24A4 STEAP4 TLR1 TLR2 TLR7 TNFRSF10B TREM1 VNN1
NEUTROPHILS	2.5	0	0	1387	AIF1 CHI3L1 CSF3R CXCR2 DPEP2 FPR1 FPR2 IL18RAP MAK MEFV MMP25 MXD1 P2RY14 PGLYRP1 STEAP4 TLR2 TNFAIP6 TREM1 TREML2 VNN1
PID_IFNG_PATHWAY	1.83	0.00215	0.00481	1557	CASP1 CEBPB CREBBP IFNG IL1B IRF1 IRF9 JAK2 PIK3R1 PTPN2 RAP1B SOCS1 STAT1 STAT3
PID_IL23_PATHWAY	1.69	0.00427	0.0168	2064	CCL2 CXCL9 IFNG IL12B IL12RB1 IL17F IL18RAP IL19 IL1B IL2 IL24 IL6 JAK2 NFKBIA PIK3R1 SOCS3 STAT1 STAT4 TNF
PID_IL27_PATHWAY	1.59	0	0.0355	2705	IFNG IL12B IL12RB1 IL1B IL2 IL27 IL6 JAK2 STAT1 STAT2 STAT4 TNF
PID_IL6_7_PATHWAY	2.72	0	0	1133	CEBPB CEBPD HCK HSP90B1 IL6 IL6R IRF1 JAK2 JUNB MCL1 MITF MYC PIK3R1 SOCS3 STAT1 STAT3 TIMP1 TNFSF11 VAV1
PID_TOLL_ENDOGENOUS_PATHWAY	2.31	0	0	1754	CHUK HSPD1 LY96 MYD88 S100A8 S100A9 TLR1 TLR2 TLR3 TLR4 VCAN
RADAEVA_RESPONSE_TO_IFNA1_UP	2.24	0	0	895	ADAR BST2 CASP3 CXCL10 CXCL11 HLA.E IFI35 IFI44 IFITM3 IRF1 IRF7 ISG15 LGALS3BP MX1 PLSCR1 RSAD2 SOCS1 STAT1 TNFSF10 UBE2L6 VCAM1
REACTOME_ANTIVIRAL_MECHANISM_BY_IFN_STIMULATED_GENES	1.69	0.00208	0.0172	180	ABCE1 ARIH1 EIF2AK2 EIF4A1 EIF4E EIF4E3 ISG15 JAK1 KPNA2 KPNA3 KPNA4 MX1 NUP153 NUP93 NUP98 OAS1 OAS2 OAS3 OASL PDE12 RANBP2 RNASEL STAT1 TPR TRIM25 UBA52 UBA7 UBC UBE2L6 USP18
REACTOME_DDX58_IFIH1_MEDIATED_INDUCTION_OF_INTERFERON_ALPHA_BETA	1.59	0.01	0.0359	1438	CASP8 CREBBP DHX58 HSP90AA1 IFIH1 IFNA1 IFNB1 IKBKE IRF7 ISG15 NFKBIA NLRC5 RIPK1 RNF135 SAA1 TANK TAX1BP1 TBK1 TRIM25 UBA7 UBC UBE2D3 UBE2L6
REACTOME_INTERFERON_ALPHA_BETA_SIGNALING	1.61	0.0232	0.0316	2519	ADAR BST2 GBP2 HLA.A HLA.B HLA.E HLA.G IFI35 IFIT2 IFIT3 IFITM3 IFNA1 IFNB1 IRF1 IRF7 IRF9 ISG15 ISG20 MX1 OAS1 OAS2 OAS3 OASL PSMB8 RNASEL RSAD2 SAMHD1 SOCS1 SOCS3 STAT1 STAT2 USP18 XAF1
REACTOME_INTERFERON_GAMMA_SIGNALING	1.55	0.0084	0.047	1906	B2M CD44 FCGR1A GBP2 GBP4 GBP5 GBP6 GBP7 HLA.A HLA.B HLA.E HLA.G ICAM1 IFNG IRF1 IRF7 IRF9 JAK2 MT2A OAS1 OAS2 OAS3 OASL PML PTPN2 PTPN6 SOCS1 SOCS3 SP100 STAT1 TRIM14 TRIM21 TRIM25 TRIM34 TRIM5 TRIM6 VCAM1
REACTOME_INTERFERON_SIGNALING	1.71	0.00408	0.015	1687	ADAR B2M BST2 CD44 EIF2AK2 FCGR1A GBP2 GBP4 GBP5 GBP6 GBP7 HLA.A HLA.B HLA.E HLA.G ICAM1 IFI35 IFIT2 IFIT3 IFITM3 IFNA1 IFNB1 IFNG IRF1 IRF7 IRF9 ISG15 ISG20 JAK2 KPNA2 MT2A MX1 OAS1 OAS2 OAS3 OASL PML PSMB8 PTPN2 PTPN6 RNASEL RSAD2 SAMHD1 SOCS1 SOCS3 SP100 STAT1 STAT2 TRIM14 TRIM21 TRIM25 TRIM34 TRIM5 TRIM6 UBA7 UBE2L6 USP18 VCAM1 XAF1
REACTOME_INTERLEUKIN_1_FAMILY_SIGNALING	2	0	0.000472	1900	ALPK1 CASP1 CASP8 GSDMD IL13 IL18BP IL18RAP IL1A IL1B IL1R2 IL1RL1 IL1RN IL33 IL36G IRAK3 MAP3K8 MYD88 NFKBIA NLRC5 NOD2 PELI1 PSMB10 PSMB8 PSMB9 PSME1 PSME2 PTPN12 PTPN2 PTPN20 PTPN6 RIPK2 SAA1 TBK1 TIFA UBC USP18
REACTOME_INTERLEUKIN_6_FAMILY_SIGNALING	2.37	0	0	1135	CNTF IL11 IL31 IL6 IL6R JAK2 OSM OSMR SOCS3 STAT1
REACTOME_RIP_MEDIATED_NFKB_ACTIVATION_VIA_ZBP1	1.9	0	0.00185	2274	MYD88 NFKBIA RIPK1 RIPK3 TLR3 ZBP1
REACTOME_TAK1_DEPENDENT_IKK_AND_NF_KAPPA_B_ACTIVATION	1.84	0.00422	0.00453	2599	ALPK1 CASP8 CHUK N4BP1 NFKBIA NLRC5 NOD2 RIPK2 SAA1 TAB2 TAB3 TIFA UBA52 UBC USP18
REACTOME_TOLL_LIKE_RECEPTOR_CASCADES	1.75	0	0.0106	1929	ALPK1 BIRC2 BIRC3 BTK CASP8 CD180 CHUK CREB1 CTSS DUSP7 EEA1 GSDMD HSP90B1 IKBKE IRAK3 IRF7 ITGAM LGMN LY86 LY96 MAP3K8 MYD88 N4BP1 NFKBIA NLRC5 NOD2 PELI1 RIPK1 RIPK2 RIPK3 RPS6KA3 S100A8 S100A9 SAA1 SOCS1 TANK TBK1 TIFA TLR1 TLR2 TLR3 TLR4 TLR7 TLR8 TLR9 TNIP2 UBA52 UBC UBE2D3 USP18
REACTOME_TRAF6_MEDIATED_IRF7_ACTIVATION	1.25	0.129	0.227	1416	CREBBP IFIH1 IFNA1 IFNB1 IKBKE IRF7 RNF135 TANK TBK1 TRIM25
REACTOME_ZBP1_DAI_MEDIATED_INDUCTION_OF_TYPE_I_IFNS	2.14	0	3.48e-05	3291	MYD88 NFKBIA RIPK1 RIPK3 TBK1 TLR3 ZBP1
ROLE_OF_JAK_FAMILY_KINASES_IN_IL-6_SIGNALING	1.96	0	0.000965	1463	IL6 IL6R JAK2 OSM OSMR SOCS1 SOCS3 STAT1
ROLE_OF_JAK1_JAK2_AND_TYK2_IN_INTERFERON_SIGNALING	1.72	0.00436	0.0134	1557	IFNA1 IFNB1 IFNG JAK2 PTPN2 PTPN6 REL SOCS1 STAT1 STAT2
SANA_RESPONSE_TO_IFNG_UP	2.37	0	0	726	APOL1 APOL2 BATF2 BST2 CASP1 CD274 CFH CXCL10 CXCL11 CXCL9 DDX60 DTX3L HLA.A HLA.B HLA.E IDO1 IFI35 IFIH1 IL18BP LGALS3BP LGALS9 LIPG MLKL MMP25 MX1 NLRC5 OAS2 PARP14 PARP9 SAMD9L SAMHD1 STAT1 TNFSF10 UBD UBE2L6
SATISH_MARS2015	1.78	0.00219	0.00854	1954	APOBEC3B BST2 CDKN1A CH25H EIF2AK2 IFITM3 IRF1 IRF7 ISG15 LGALS3BP MOV10 RNASEL RSAD2 SAMHD1 TRIM14 TRIM21 TRIM5
TLR AND INFLAMMATORY SIGNALING	2.44	0	0	1298	BST1 CSF3R CXCR2 FCGR1A FGR FPR1 FPR2 IRAK3 LILRA6 LILRB3 LY96 MYD88 TLR1 TLR2 TLR4 TLR7
TLR SIGNALING	2.39	0	0	1696	BST1 CSF3R CXCR2 FCGR1A FGR FPR1 FPR2 IRAK3 LILRA6 LILRB3 LY96 MYD88 TLR1 TLR2 TLR4 TLR7
TREM1_SIGNALING	2.35	0	0	1664	AKT3 CCL3 CD40 CD86 CSF2 ICAM1 IL10 IL1B IL6 JAK2 NOD2 REL STAT3 TLR1 TLR2 TLR3 TLR4 TLR7 TLR8 TLR9 TNF TREM1
VIRAL SENSING & IMMUNITY	2.07	0	0.000146	1900	AIF1 BST2 CASP1 CTSS CXCL10 EREG IFI35 IFIT2 KYNU LY86 PSMB10 PSMB8 RIPK2 TAP1 THBS1 TLR7 TNFSF13B USP18 ZBP1
VIRAL SENSING & IMMUNITY; IRF2 TARGETS NETWORK (I)	2.07	0	0.000149	2480	AIF1 BST2 CTSS EREG IFI35 KYNU LY86 PSMB8 RIPK2 TAP1 THBS1 TLR7 TNFSF13B USP18 ZBP1
WP_HOSTPATHOGEN_INTERACTION_OF_HUMAN_CORONAVIRUSES_INTERFERON_INDUCTION	1.91	0	0.00167	1675	EIF2AK2 IFIH1 IKBKE IRF9 MYD88 NFKBIA OAS1 OAS2 OAS3 RIPK1 STAT1 STAT2 TBK1 TLR7
WP_IL18_SIGNALING_PATHWAY	2.55	0	0	1415	ACOD1 ARG1 ATF3 B2M BID CASP3 CASP8 CCL19 CCL2 CCL3 CCL4 CCL5 CEBPB CFLAR COX17 CXCL3 FAS FASLG GRM7 HCAR2 HMOX1 ICAM1 IFNG IL10 IL12B IL13 IL18BP IL18RAP IL1B IL6 IRF1 LCK LTB MMP13 MMP3 MMP8 MYD88 MYH7 NFKBIA NFKBIE NFKBIZ NPPB PIK3R1 PTGS2 PTX3 REL SOCS3 SPP1 TACR1 TIMP1 TNF TNFRSF11B TNFSF11 TNIP3 TRAF1
WP_IL3_SIGNALING_PATHWAY	2.37	0	0	1477	CD69 CD86 CSF2RB HCK JAK2 PIK3R1 PTPN6 VAV1
WP_IL6_SIGNALING_PATHWAY	2.7	0	0	1387	CREBBP HCK IL6 IL6R IRF1 JAK2 JUNB PIK3R1 SOCS3 STAT1 STAT3 TIMP1 VAV1 VIP
WP_LDL_INFLUENCE_ON_CD14_AND_TLR4	1.67	0.00435	0.0203	1513	CCL2 IL10 IL1B IL6
WP_MYD88_DISTINCT_INPUTOUTPUT_PATHWAY	2.12	0	5.71e-05	2399	IL1A MYD88 TIFA TLR1 TLR2 TLR4 TLR7 TLR8 TLR9
WP_SIGNAL_TRANSDUCTION_THROUGH_IL1R	2.12	0	5.59e-05	1900	IFNA1 IFNB1 IL1A IL1B IL1RN IL6 MYD88 TNF
WP_TOLLLIKE_RECEPTOR_SIGNALING_PATHWAY	2.13	0	5.98e-05	2367	AKT3 CASP8 CCL3 CCL4 CCL5 CD40 CD80 CD86 CXCL10 CXCL11 CXCL9 IFNA1 IFNB1 IKBKE IL12B IL1B IL6 IRF7 LY96 MAP3K8 MYD88 NFKBIA PIK3R1 RIPK1 SPP1 STAT1 TLR1 TLR2 TLR3 TLR9 TNF
WP_TOLLLIKE_RECEPTOR_SIGNALING_RELATED_TO_MYD88	1.97	0	0.000678	1298	IKBKE IRF7 MYD88 REL TBK1 TLR1 TLR2 TLR3 TLR4 TLR7 TLR8 TLR9
WP_TYPE_I_INTERFERON_INDUCTION_AND_SIGNALING_DURING_SARSCOV2_INFECTION	1.53	0.0292	0.0535	2980	EIF2AK2 IFIH1 IKBKE IRF7 IRF9 MYD88 OAS1 OAS2 OAS3 STAT1 STAT2 TBK1 TLR2 TLR3 TLR4 TLR7 TLR9
WP_TYPE_II_INTERFERON_SIGNALING	1.76	0	0.00974	2399	CXCL10 CXCL9 EIF2AK2 HLA.B ICAM1 IFIT2 IFNB1 IFNG IL1B IRF1 IRF9 ISG15 JAK2 OAS1 PSMB9 SOCS1 SOCS3 STAT1 STAT2 TAP1

## Sheet: 24hrs
Supplementary Table 1: GSEA Muscle
Pathway name	Muscle.H24_NES	Muscle.H24_NOM_pval	Muscle.H24_FDR_qval	Muscle.H24_RANK_max	Muscle.H24_LEADING_edge
ACTIVATATION_OF_TYPE_I_IFN	1.64	0.00262	0.00916	3345	IRF7 MYD88 NFKB2 NLRP4 ZBP1
ACTIVATED DENDRITIC CELL SIGNATURE	1.75	0	0.00151	1903	C2 CCL1 CCL17 CCL19 CCL22 CCL5 CCL8 CCR7 CD274 CD40 CD80 CSF2RB CXCL10 CXCL11 DDX60 DHX58 EBI3 F11R HESX1 HTR2B IFI27 IFI44L IFIH1 IL12B IL13RA1 IL3RA IRF7 KYNU MMP12 PDCD1LG2 PLSCR1 RSAD2 SERPING1 SIGLEC1 SLC15A3 SLC2A6 TMEM140 TNFRSF11A TNFSF13B
ANTIVIRAL IFN SIGNATURE	1.76	0	0.00137	3771	BCL3 CARD9 CXCL10 DDX60 DHX58 ELANE IFIH1 IL1B IRF7 OAS1 OAS3 PML PTX3 RSAD2 SERPING1
BIOCARTA_IL1R_PATHWAY	1.73	0	0.00256	1632	IFNB1 IL1A IL1B IL1RN IL6 MYD88 TNF
BIOCARTA_IL6_PATHWAY	1.93	0	0	2252	IL6 IL6R STAT3
CHEMOKINE CLUSTER	1.82	0	0.000381	1259	BCL2A1 CCL19 CCL2 CCL4 CCL5 CCL7 CCL8 CCR1 CCR5 CXCL10 CXCL11 CXCL13 CXCL3 CXCL6 CXCL9 HCK ICAM1 IFNG IL1B SLAMF7 TNF TRAF1 XCL1
CHEMOKINE CLUSTER (I)	1.77	0	0.00102	2364	CCL19 CCL2 CCL4 CCL5 CCL7 CCL8 CXCL10 CXCL11 CXCL13 CXCL3 CXCL6 CXCL9 IFNG XCL1
CYTOKINES - RECEPTERS CLUSTER	1.86	0	7.04e-05	2608	CCL2 CCL8 CCR1 CCR2 CD177 CD274 CD68 CSF2 CSF3 IFNG IL10 IL12RB1 IL13RA1 IL17RA IL1B IL1R2 IL1RN IL23A IL27 IL2RG IL3RA IL6 IL7R
DER_IFN_ALPHA_RESPONSE_UP	1.55	0.00751	0.0277	3117	ADAR B2M BST2 BTG1 CASP8 CSRP3 FAS HLA.A HLA.E IFI16 IFI30 IFI35 IFI44 IFIT3 IL6 IRF1 IRF9 ISG15 MX1 NMI OAS2 OASL PLSCR1 PMAIP1 PML PSMB10 PSMB8 PSMB9 PSME1 RHOC SP110 STAT1 TAP1 TRIM14 TRIM21
ENDOTHELIUM	2.02	0	0	1019	ANGPT2 F11R FGL2 ICAM1 ITGA3 ITGA5 JAML NOS3 PTGS2 S1PR2 S1PR4 S1PR5 SELE SELL SELPLG SPN TGFB1 THBD TLR1 TLR2 TLR3 TLR4 TLR7 TLR9 TNFRSF14 TNFRSF1A TREM1 VCAM1 VEGFD
ENRICHED IN ACTIVATED DENDRITIC CELLS	1.7	0	0.00403	1166	ATF3 BASP1 BCL2A1 CCL8 CSF2RA CSF2RB CXCL11 DRAM1 G0S2 HESX1 IFIH1 IFIT2 IFIT3 IL13RA1 IL1B IL1RN MGST1 PARP9 PRKAR2B PRKCD RBM47 RSAD2 SERPING1 SIGLEC1 SLAMF8 SLC15A3
ENRICHED IN ACTIVATED DENDRITIC CELLS (II)	1.66	0.00132	0.00712	2908	ATF3 BCL2A1 CCL8 CSF2RA CSF2RB CXCL11 HESX1 IFIH1 IFIT2 IFIT3 MGST1 PARP9 PRKAR2B RBM47 RSAD2 SERPING1 SIGLEC1
ENRICHED IN MONOCYTES	2.26	0	0	2065	AIF1 ALDH1A1 AOAH BLVRB BST1 BTK C1orf162 C5AR1 CARD9 CCR1 CCR2 CD1D CD68 CEBPA CFD CLEC4A CLEC4E CLEC7A CLU CSF2RA CSF3R CSTA CTSS CXCR2 CYBB CYP1B1 DOCK5 DOK3 FCER1G FCGR1A FCN1 FES FGL2 FGR FKBP1B FPR1 FPR2 GAS2L1 GCA GLT1D1 GRN HCK HK3 HPSE IFI30 IGSF6 IL13RA1 IL1R2 IRAK3 ITGAM ITGAX KYNU LAT2 LGALS3 LILRA6 LILRB3 LST1 LY86 LY96 LYN MEFV MGST1 MPEG1 MPP1 MS4A4A MS4A6A MS4A7 MYO1F MYOF NAIP NC…
ENRICHED IN MONOCYTES (IV)	2.14	0	0	1850	C1orf162 CARD9 CD68 CTSS CXCR2 DOK3 IL1R2 LGALS3 LY96 MPP1 MYO1F NAIP PADI4 PGD PTGS2 PTX3 RNASE6 SAMHD1 SLC24A4 STEAP4 TLR1 TMEM176B TNFRSF1B TNFSF13B VNN1
ENRICHED IN NEUTROPHILS (I)	1.81	0	0.000422	2236	BASP1 C5AR1 CHI3L1 CSF3R CXCR1 CYP4F3 DGAT2 FCGR3A FFAR2 FPR1 FPR2 G0S2 GLT1D1 KCNJ15 LRG1 LRRC4 MME MXD1 NCF4 NFE2 NLRP12 PTAFR PYGL RNF24 SLC22A4 STEAP4 TREM1
EOSINOPHILS	1.48	0.00104	0.0606	3536	BCL2A1 C3AR1 C5AR2 CD244 DPEP2 FFAR2 GIPR GPR65 IL18RAP IL1RL1 MAK NCF2 P2RY14 PADI4 RGS1 RNASE2 SAMSN1 TREML2
GSE9037_CTRL_VS_LPS_1H_STIM_IRAK4_KO_BMDM_DN	1.67	0	0.00569	2750	ARID5A BEX4 C11orf96 CCL4 CD300LD CEP70 CGAS CYP2W1 CYSLTR1 EFHD2 EHD1 FPR2 GBP7 GSR GSTO2 IFI44L IFNG INSIG1 IRF9 JUNB KCNK3 KCTD16 LAIR1 LAMC2 LDLR LPL MAFK MAP3K8 MGST1 NEDD9 NR1H3 NRROS OAS3 PARP12 PGD PHF19 PKN3 PLEKHN1 PLK2 PNPT1 PTPN2 RAB11FIP1 RNASE2 RSPO2 SGK3 SIK2 SLC25A24 SNCB STAT1 TEX13B TUBB TUBB2A TUBB2B VCAM1 ZBP1 ZC3H12A ZFP36L1
GSE9037_CTRL_VS_LPS_4H_STIM_IRAK4_KO_BMDM_DN	1.31	0.0932	0.21	4105	AK2 ANXA7 BLNK C3 CCND2 CDKN1A CFB CGAS CSF2 DNMT3L DTX4 GPR68 GPRIN3 HCLS1 IKBKE IL13RA2 IL1RN IRGM ITGAL MS4A6A MT2A MTHFD2 MTHFR NUPR1 OLR1 PARP12 PLEKHN1 PLSCR1 PNP PRKD1 PSMB10 RND1 RSPO2 SLC28A2 SLC39A14 SLFN13 SPATS2L STAT1 TAP1 TLR3 TMEM176B XAF1 ZC3HAV1 ZFPM2
GSE9037_WT_VS_IRAK4_KO_LPS_4H_STIM_BMDM_UP	1.45	0.0426	0.0822	3679	ADCY10 ADORA2A ADORA2B ATF6B BAZ1A CALHM6 CCL7 CDKN1A CGAS CH25H CISH CLBA1 CLEC4E CLIC4 COL18A1 CSF1 CSF3 CXCL3 GBP6 GBP7 HDC HERC6 HIVEP3 IER5 IL12B IL1RN IL36A LAMC2 MAP3K8 MCOLN2 MX1 NFKB2 NFKBID NFKBIE OSM PAK4 PRF1 PRPS1L1 PTPRC RELB RNF24 SLC2A6 SNN TAP1 TLR1
HALLMARK_ALLOGRAFT_REJECTION	1.69	0.00538	0.00463	1166	B2M BCL3 BRCA1 C2 CAPG CCL19 CCL5 CD1D CD3D CD3G CD40 CD40LG CD7 CD80 CSK CTSS CXCL13 CXCL9 DYRK3 ELF4 FAS FASLG FCGR2B FGR GPR65 HCLS1 ICAM1 IFNAR2 IFNG IGSF6 IL10 IL12RB1 IL18RAP IL1B IL2RB IL2RG IL6 INHBB IRF7 ITGAL ITGB2 LCK LCP2 LTB LY86 LYN NCF4 NLRP3 PRF1 PTPN6 PTPRC SOCS1 SPI1 SRGN STAT1 TAP1 TAP2 TAPBP TIMP1 TLR1 TLR2 TLR3 TNF WAS
HALLMARK_APOPTOSIS	2.03	0	0	1449	ATF3 BAX BCAP31 BCL2L1 BCL2L11 BID BRCA1 CASP3 CASP6 CASP7 CASP8 CCND1 CCND2 CD2 CD44 CDKN1A CLU DPYD EBP FAS FASLG GADD45A GCH1 GPX1 HGF HMGB2 HMOX1 HSPB1 IER3 IL1A IL1B IL6 IRF1 ISG20 LGALS3 MGMT NEDD9 PMAIP1 PRF1 RELA RNASEL SPTAN1 TAP1 TIMP1 TNF TNFSF10 TSPO
HALLMARK_COMPLEMENT	1.6	0.00116	0.0158	3773	ANG APOC1 C1R C2 C3 CASP3 CCL5 CD40LG CFB CP CSRP1 CTSS DGKH DUSP5 FCER1G FCN1 GNGT2 IL6 IRF1 IRF7 ITGAM KCNIP2 KYNU LCK LCP2 LGALS3 LGMN MAFF MMP13 OLR1 PIK3R5 PLAUR PLEK PLSCR1 PRKCD PSMB9 RASGRP1 SERPINB2 SERPINE1 SERPING1 TFPI2 TIMP1 WAS
HALLMARK_IL2_STAT5_SIGNALING	1.85	0	6.38e-05	2423	AHNAK ALCAM ANXA4 ARL4A BATF BCL2L1 CAPG CASP3 CCND2 CCNE1 CD44 CD48 CD86 CDC6 CISH CKAP4 CSF1 CSF2 CTSZ CXCL10 CYFIP1 DCPS DHRS3 DRC1 F2RL2 FAH FGL2 GABARAPL1 GALM GLIPR2 GPR65 HIPK2 HUWE1 IKZF2 IL10 IL10RA IL1R2 IL1RL1 IL2RA IL2RB IL4R IRF8 ITGAE KLF6 LTB MAFF MAP3K8 MAP6 MUC1 MXD1 MYO1C NFIL3 NFKBIZ ODC1 P2RX4 PHLDA1 PLAGL1 PLIN2 PLPP1 PLSCR1 PNP PRAF2 PTGER2 PTH1R RGS16 RHOH RNH1 SELL SELP SH…
HALLMARK_IL6_JAK_STAT3_SIGNALING	2	0	0	1691	CD44 CSF1 CSF2 CSF2RB CSF3R CXCL10 CXCL11 CXCL13 CXCL9 FAS HMOX1 IL10RB IL12RB1 IL13RA1 IL17RA IL17RB IL1B IL1R2 IL2RG IL6 IRF1 IRF9 LTB MAP3K8 MYD88 PDGFC PIK3R5 SOCS1 SOCS3 STAT1 STAT2 TGFB1 TLR2 TNF TNFRSF1A TNFRSF1B
HALLMARK_INFLAMMATORY_RESPONSE	1.84	0	0.000134	1931	ADORA2B BST2 C3AR1 C5AR1 CCL5 CCR7 CCRL2 CD40 CD48 CD82 CDKN1A CSF1 CSF3R CX3CL1 CXCL10 CXCL11 CXCL9 CXCR6 EIF2AK2 EMP3 FFAR2 FPR1 GCH1 GPR132 HAS2 ICAM1 IL10 IL10RA IL18RAP IL1A IL1B IL2RB IL6 IL7R IRF1 IRF7 ITGA5 KCNA3 LCK LCP2 LY6E LYN MEFV MMP14 MSR1 NLRP3 NMI NMUR1 NOD2 OLR1 OSM P2RX4 P2RX7 PDPN PIK3R5 PLAUR PTAFR PTGER2 PTGER4 PTPRE RASGRP1 RGS1 RGS16 RHOG RTP4 SELE SELL SERPINE1 SLC1A2 SLC…
HALLMARK_INTERFERON_ALPHA_RESPONSE	1.85	0	9.28e-05	2383	ADAR B2M BST2 CASP8 CMPK2 CXCL10 CXCL11 DDX60 DHX58 EIF2AK2 EPSTI1 HELZ2 HERC6 IFI30 IFI35 IFI44L IFIH1 IFIT2 IFIT3 IRF1 IRF7 IRF9 ISG15 ISG20 LGALS3BP LPAR6 LY6E MOV10 NMI OGFR PARP12 PARP14 PARP9 PLSCR1 PSMB8 PSMB9 PSME1 PSME2 RSAD2 RTP4 SELL SP110 STAT2 TAP1 TMEM140 TRAFD1 TRIM14 TRIM21 TRIM25 UBA7 UBE2L6 USP18
HALLMARK_INTERFERON_GAMMA_RESPONSE	1.3	0.0421	0.217	3063	ADAR APOL6 B2M BST2 BTG1 C1R CASP3 CASP8 CCL5 CD274 CD40 CDKN1A CFB CMPK2 CSF2RB CXCL10 CXCL11 CXCL9 DDX60 DHX58 EIF2AK2 EPSTI1 FAS FPR1 GCH1 HELZ2 HERC6 ICAM1 IFI30 IFI35 IFI44L IFIH1 IFIT2 IFIT3 IFNAR2 IL10RA IL18BP IL2RB IL6 IRF1 IRF5 IRF7 IRF9 ISG15 ISG20 ITGB7 LCP2 LGALS3BP LY6E MT2A MTHFD2 MVP MYD88 NLRC5 NMI OAS2 OAS3 OGFR P2RY14 PARP12 PARP14 PFKP PLSCR1 PML PNP PSMB8 PSMB9 PSME1 PSME2 PT…
HALLMARK_TNFA_SIGNALING_VIA_NFKB	2.08	0	0	2034	ABCA1 ATF3 B4GALT5 BCL3 BTG1 CCL5 CCND1 CCRL2 CD44 CD80 CDKN1A CEBPD CLCF1 CSF1 CSF2 CXCL10 CXCL11 DRAM1 DUSP2 DUSP5 EGR2 EHD1 G0S2 GADD45A GCH1 GEM GFPT2 ICAM1 IER3 IER5 IFIH1 IFIT2 IL15RA IL1A IL1B IL6 IL7R IRF1 JUNB KLF10 KLF6 KYNU LDLR LITAF MAFF MAP3K8 MXD1 NFIL3 NFKB2 NFKBIA NFKBIE OLR1 PDE4B PFKFB3 PLAUR PLEK PLK2 PTGER4 PTGS2 PTPRE PTX3 RCAN1 REL RELA RELB RIPK2 RNF19B SDC4 SERPINB2 SERPI…
HECKER_IFNB1_TARGETS	1.55	0	0.0294	4018	APOBEC3B ARG1 C3AR1 CABP5 CCL2 CCL8 CMPK2 CXCL10 CYP4F3 DDX60 DHX58 DTX3L EIF2AK2 EPSTI1 FFAR2 G0S2 GZMB HERC6 IFI27 IFI35 IFI44 IFI44L IFIT2 IFIT3 IRF7 ISG15 KCNJ15 LGALS3BP LY6E MMP25 MS4A4A MX1 OAS2 OAS3 OASL PARP12 PARP9 PDZK1IP1 PLSCR1 RSAD2 RTP4 SAMD9L SERPING1 SIGLEC1 SPON2 STAP1 STAT1 TMEM140 XAF1 ZBP1
IFN III	1.53	0.0153	0.0359	1691	ADAR APOL6 BATF2 DTX3L EIF2AK2 IFIH1 IFIT2 IFIT3 IFITM3 IRF9 ISG15 MX1 OAS1 OASL PARP12 PARP14 PARP9 PLSCR1 PML SP110 STAT1 TAP1 TRIM14 USP18 ZNFX1
IL10 PATHWAY	1.93	0	0	2724	BCL2L1 CCND1 CCND2 HMOX1 IL10RA IL10RB IL1A IL1B IL6 MAPK11 MAPK13 PIK3R5 SOCS3 STAT3 TLR4 TNF
IL12_PATHWAY	2.03	0	0	1493	CCL3 CCL4 IL10 IL18RAP IL1B PSME2 SERPINB2
IL15_SIGNALING	1.96	0	0	1787	AKT3 ATM BCL2L1 CSF2 IFNB1 IL15RA IL2RB IL2RG IL6 IRF1 LCK MAPK11 MAPK13 MST1R NFKB2 PIK3C2G PIK3CB PIK3R5 PTK2B PTK6 REL RELA RELB RRAS STAT1 STAT3 STAT5A SYK TXK TYK2
IL6_SIGNALING	2.05	0	0	2465	AGRN ARL4C CCL2 CD47 CDC42EP4 CKS2 CXCL3 ENG FASN FCHO1 GEM HOMER3 HSPA1A IER3 IFI30 IL6 IL6R IRF9 LTBP1 LY6E MAFF MME MMP3 NCF2 PDPN PLA2G4C PTGES RGL1 SERPINB2 SLC7A7 SREBF1 STAT3 TAPBP TBC1D9 TGFB1 TNFAIP6 TPX2 ZFP36
INFLAMMASOME_RECEPTORS_AND_SIGNALING	1.88	0	0	1701	ADORA2B AIF1 APOBR BDKRB1 BST2 C3AR1 C5AR1 CARD9 CASP1 CCL17 CCL2 CCL22 CCL5 CCL7 CCR7 CCRL2 CD40 CD48 CD69 CD82 CDKN1A CSF1 CSF3 CSF3R CX3CL1 CXCL10 CXCL11 CXCL6 CXCL9 CXCR6 CYBB EBI3 EIF2AK2 EMP3 FCER1G FFAR2 FPR1 GCH1 GPR132 GPX1 HAS2 ICAM1 IFITM1 IL10 IL10RA IL12B IL18RAP IL1A IL1B IL2RB IL6 IL7R IRF1 IRF7 ITGA5 KCNA3 LCK LCP2 LTA LY6E LYN MEFV MMP14 MSR1 NLRP3 NMI NMUR1 NOD2 OLR1 OSM OSMR P2…
IRAK4 SIGNALING	1.84	0	0.000145	1426	ACSF2 AIF1 AK2 ARHGAP25 BLVRB BRCA1 C3 C3AR1 CCL4 CDT1 CSF2 DOK1 EPHB2 FKBP1B FPR2 GP9 HCLS1 IFI44L IFITM3 IKBKE IL13RA2 IL1RN IRF7 JUNB KCTD16 KLF10 MAP3K8 MCEMP1 MGST1 MS4A6A MT2A NCF1 OAS1 OAS3 PGD PLD4 PLEKHN1 PLSCR1 PSMB10 RNASE2 RND1 RSPO2 S100A8 SFTPA1 SLC15A3 SPATS2L STAT1 TAP1 TLR3 TMEM176B TSKS TUBA1A TUBA1B VCAM1 XAF1
JAK_STAT_SIGNALING_PATHWAY.BTM	1.66	0.00134	0.00715	2829	CRLF2 CSF2 CSF2RA CSF2RB CSF3 CSF3R IFNAR2 IFNB1 IFNG IFNLR1 IL10 IL10RA IL11 IL12B IL12RB1 IL13 IL13RA1 IL13RA2 IL19 IL2 IL21R IL23A IL23R IL2RB IL2RG IL3RA IL6 IL7R IRF9 OSM OSMR PIK3R5 PIM1 PTPN6 SOCS1 SOCS3 STAT1 STAT2
JAK_STAT_SIGNALING_PATHWAY.IPA	1.66	0	0.00697	2364	CDKN1A CRLF2 CSF2 CSF2RA CSF2RB CSF3 CSF3R IFNAR2 IFNB1 IFNG IFNLR1 IL10 IL10RA IL11 IL12B IL12RB1 IL13 IL13RA1 IL13RA2 IL19 IL2 IL21R IL23A IL23R IL2RB IL2RG IL3RA IL6 IL7R IRF9 OSM OSMR PIK3C2G PIK3R5 PIM1 PTPN6 SOCS1 SOCS3 STAT1 STAT2
JAK1 SIGNALING	1.81	0	0.000485	1917	FES IFNAR2 IFNB1 IFNG IL6 IRF1 IRF9 IRS3P MAPK11 NFKB2 OSM PTPN2 PTPN6 REL RELB RRAS SH2B2 SIRPA SOCS1 SOCS3 STAT1 STAT2 STAT3 STAT4 STAT5A SYK
KEGG_CHEMOKINE_SIGNALING_PATHWAY	2.08	0	0	2086	ADCY3 ADCY5 ADCY8 CCL1 CCL15 CCL17 CCL19 CCL2 CCL22 CCL3 CCL4 CCL5 CCL7 CCL8 CCR1 CCR2 CCR4 CCR5 CCR7 CSK CXCL10 CXCL11 CXCL13 CXCL16 CXCL3 CXCL6 CXCL9 CXCR1 CXCR2 CXCR6 DOCK2 FGR GNAI1 GNG10 GNGT2 GRK5 HCK LYN NCF1 PIK3R5 PRKCD PTK2B RAC2 STAT1 STAT2 VAV1 WAS XCL1
KEGG_CYTOKINE_CYTOKINE_RECEPTOR_INTERACTION	1.93	0	0	2325	AMH CCL1 CCL15 CCL17 CCL19 CCL2 CCL22 CCL3 CCL4 CCL5 CCL7 CCL8 CCR1 CCR2 CCR4 CCR5 CCR7 CD40 CD40LG CRLF2 CSF2 CSF2RA CSF2RB CSF3 CSF3R CXCL10 CXCL11 CXCL13 CXCL16 CXCL3 CXCL6 CXCL9 CXCR1 CXCR2 CXCR6 EDA2R FAS HGF IFNAR2 IFNB1 IFNG IFNLR1 IL10 IL10RA IL11 IL12B IL12RB1 IL13 IL13RA1 IL17RA IL17RB IL18RAP IL19 IL1A IL1B IL1R2 IL2 IL21R IL23A IL23R IL2RB IL2RG IL3RA IL6 IL7R INHBB OSM OSMR PLEKHO2 T…
KEGG_CYTOSOLIC_DNA_SENSING_PATHWAY	1.84	0	0.000137	1445	ADAR CASP1 CCL4 CCL5 CXCL10 IFNB1 IKBKE IL1B IL33 IL6 IRF7 PYCARD RIPK1 RIPK3 STING1 ZBP1
KEGG_JAK_STAT_SIGNALING_PATHWAY	1.65	0.00126	0.00741	3007	CRLF2 CSF2 CSF2RA CSF2RB CSF3 CSF3R IFNAR2 IFNB1 IFNG IFNLR1 IL10 IL10RA IL11 IL12B IL12RB1 IL13 IL13RA1 IL13RA2 IL19 IL2 IL21R IL23A IL23R IL2RB IL2RG IL3RA IL6 IL7R IRF9 OSM OSMR PIK3R5 PIM1 PTPN6 SOCS1 SOCS3 STAT1 STAT2
KEGG_LEISHMANIA_INFECTION	1.6	0	0.0145	3955	C3 CYBA FCGR1A FCGR3A IFNG IL10 IL12B IL1A IL1B IRAK4 ITGAM ITGB2 MAPK13 MARCKSL1 MYD88 NCF1 NCF2 NCF4 PTGS2 PTPN6 STAT1 TLR2 TLR4 TNF
KEGG_NATURAL_KILLER_CELL_MEDIATED_CYTOTOXICITY	1.42	0.0663	0.106	1917	BID CASP3 CD244 CD48 CSF2 FAS FASLG FCER1G FCGR3A GZMB HCST HLA.A HLA.B HLA.E HLA.G ICAM1 IFNAR2 IFNB1 IFNG ITGAL ITGB2 KLRC1 KLRC2 KLRK1 LCK LCP2 MICA NCR1 NCR3 PIK3R5 PLCG2 PPP3R2 PRF1 PTK2B PTPN6 RAC2 RAET1L SH2D1B SH3BP2 SYK TNF TNFRSF10B TNFSF10 TYROBP ULBP1 VAV1 ZAP70
KEGG_NOD_LIKE_RECEPTOR_SIGNALING_PATHWAY	1.32	0.0407	0.201	3556	CASP1 CASP8 CCL2 CCL5 CCL7 CCL8 IL1B IL6 MAPK13 MEFV NAIP NLRP1 NLRP3 NOD2 PSTPIP1 PYCARD TNF
KEGG_PROTEASOME	1.05	0.403	0.606	2933	IFNG PSMA8 PSMB10 PSMB8 PSMB9 PSME1 PSME2
KEGG_RIG_I_LIKE_RECEPTOR_SIGNALING_PATHWAY	1.51	0.0333	0.0417	1632	CASP8 CXCL10 DHX58 IFIH1 IFNB1 IKBKE IL12B IRF7 ISG15 MAPK13 RIPK1 STING1 TNF TRADD TRIM25
KEGG_TOLL_LIKE_RECEPTOR_SIGNALING_PATHWAY	1.77	0	0.00112	2383	CASP8 CCL3 CCL4 CCL5 CD40 CD80 CXCL10 CXCL11 CXCL9 IFNAR2 IFNB1 IKBKE IL12B IL1B IL6 IRF5 IRF7 LY96 MAPK13 MYD88 PIK3R5 RIPK1 SPP1 STAT1 TLR1 TLR2 TLR3 TLR7 TLR9 TNF
M0	1.91	0	0	1493	ACP5 ADAMDEC1 C5AR1 CCL22 CCL7 CD68 CSF1 CXCL3 DCSTAMP HK3 IGSF6 NCF2 SLAMF8 SLC15A3 TNFSF14 VNN1
M1	1.7	0	0.00408	1632	ADAMDEC1 APOL6 CCL19 CCL5 CCL8 CCR7 CXCL10 CXCL11 CXCL13 CXCL9 DHX58 HESX1 IFI44L KYNU LAG3 NOD2 RSAD2 SIGLEC1 SLC15A3 SLC2A6 SOCS1 TNIP3
M1 MACROPHAGES	1.54	0.00484	0.0328	2032	APOL2 APOL6 ATF3 BCL2A1 CCL15 CCL19 CCL2 CCL3 CCL5 CCR7 CD80 CXCL10 CXCL11 CXCL9 FAS FCGR1A FCGR2B FCGR3A HESX1 IL12B IL1A IL1B IL23A IL6 IL7R IRF1 IRF7 OAS2 OASL PFKP PSMB9 PTX3 SLC2A6 SLC7A5 TLR2 TNF VCAN XAF1
MONOCYTE SURFACE SIGNATURE	2.11	0	0	706	AIF1 BST1 C1orf162 CCR1 CCR2 CD1D CD68 CLEC12A CLEC4A CLEC7A CSF3R FCN1 FPR1 FPR2 GLIPR1 HCK HK3 HPSE IGSF6 IL1R2 ITGAM LILRB3 LST1 MEFV MS4A6A NCF2 NFAM1 NFE2 NLRP3 NOD2 PADI4 PTAFR PYCARD RNASE2 RNASE6 SIRPB1 SLC11A1 SLC15A3 SLC24A4 TLR1 TLR2 TLR7 TNFRSF10B TNFRSF1B TREM1 VNN1
NEUTROPHILS	1.94	0	0	674	AIF1 CSF3R CXCR1 CXCR2 DPEP2 FFAR2 FPR1 FPR2 IGSF6 IL18RAP LST1 MAK MEFV MMP25 NCF2 NFE2 P2RY14 PADI4 PGLYRP1 TLR2 TREM1 TREML2 VNN1
PID_IFNG_PATHWAY	1.61	0.00816	0.0139	3355	CASP1 DAPK1 IFNG IL1B IRF1 IRF9 PRKCD PTPN2 RAP1B SOCS1 STAT1 STAT3
PID_IL23_PATHWAY	1.38	0.0104	0.142	2742	CCL2 CXCL9 IFNG IL12B IL12RB1 IL17F IL18RAP IL19 IL1B IL2 IL23A IL23R IL6 MPO SOCS3 STAT1 TNF
PID_IL27_PATHWAY	1.61	0.00414	0.0136	3355	IFNG IL12B IL12RB1 IL1B IL2 IL27 IL6 STAT1 STAT2 TNF
PID_IL6_7_PATHWAY	2.12	0	0	1856	CEBPD GAB2 HCK HSP90B1 IL6 IL6R IRF1 JUNB LBP LMO4 MAPK11 PRKCD PTPRE SOCS3 STAT1 STAT3 TIMP1 TNFSF11 VAV1
PID_TOLL_ENDOGENOUS_PATHWAY	1.88	0	3.64e-05	1856	IRAK2 IRAK4 LY96 MYD88 S100A8 S100A9 SFTPA1 TLR1 TLR2 TLR3 TLR4 VCAN
RADAEVA_RESPONSE_TO_IFNA1_UP	1.85	0	0.00012	2423	ADAR BAX BRCA1 BST2 CALR CASP3 CXCL10 CXCL11 CYB561D2 HLA.E IFI27 IFI35 IFI44 IFI44L IFITM1 IFITM2 IFITM3 IRF1 IRF7 ISG15 LGALS3BP MX1 PLSCR1 PSME1 RSAD2 SOCS1 STAT1 TNFSF10 UBE2L6 VCAM1
REACTOME_ANTIVIRAL_MECHANISM_BY_IFN_STIMULATED_GENES	1.57	0.00636	0.024	2012	EIF2AK2 ISG15 MX1 NUP50 OAS1 OAS2 OAS3 OASL STAT1 TRIM25 UBA7 UBE2L6 USP18
REACTOME_DDX58_IFIH1_MEDIATED_INDUCTION_OF_INTERFERON_ALPHA_BETA	1.41	0.0403	0.114	3095	CASP8 DHX58 HSP90AA1 IFIH1 IFNB1 IKBKE IRF7 ISG15 NFKB2 NLRC5 RIPK1 SAA1 TRIM25 UBA7 UBE2L6
REACTOME_INTERFERON_ALPHA_BETA_SIGNALING	1.41	0.0521	0.11	3112	ADAR BST2 GBP2 HLA.A HLA.B HLA.E HLA.G IFI35 IFIT2 IFIT3 IFITM3 IFNAR2 IFNB1 IRF1 IRF5 IRF7 IRF9 ISG15 ISG20 MX1 OAS1 OAS2 OAS3 OASL PSMB8 PTPN6 RSAD2 SAMHD1 SOCS1 SOCS3 STAT1 STAT2 USP18 XAF1
REACTOME_INTERFERON_GAMMA_SIGNALING	1.5	0.033	0.0477	1739	B2M CD44 FCGR1A GBP2 GBP4 GBP5 GBP6 GBP7 HLA.A HLA.B HLA.E HLA.G ICAM1 IFI30 IFNG IRF1 IRF5 IRF7 IRF9 MT2A OAS1 OAS2 OAS3 OASL PML PRKCD PTAFR PTPN6 SOCS1 SOCS3 SP100 STAT1 TRIM14 TRIM21 TRIM25 TRIM34 TRIM5 TRIM6
REACTOME_INTERFERON_SIGNALING	1.42	0.00854	0.105	3355	ADAR B2M BST2 CD44 EIF2AK2 FCGR1A GBP2 GBP4 GBP5 GBP6 GBP7 HLA.A HLA.B HLA.E HLA.G ICAM1 IFI35 IFIT2 IFIT3 IFITM3 IFNAR2 IFNB1 IFNG IRF1 IRF5 IRF7 IRF9 ISG15 ISG20 MT2A MX1 NUP50 OAS1 OAS2 OAS3 OASL PML PSMB8 PTPN6 RSAD2 SAMHD1 SOCS1 SOCS3 SP100 STAT1 STAT2 TRIM14 TRIM21 TRIM25 TRIM34 TRIM5 TRIM6 UBA7 UBE2L6 USP18 XAF1
REACTOME_INTERLEUKIN_1_FAMILY_SIGNALING	1.7	0	0.00405	2467	ALPK1 CASP1 CASP8 CTSG GSDMD IL13 IL18BP IL18RAP IL1A IL1B IL1R2 IL1RAPL1 IL1RL1 IL1RN IL33 IL36A IL36G IRAK2 IRAK3 IRAK4 MAP3K8 MYD88 NFKB2 NFKBIA NFKBIB NLRC5 NOD1 NOD2 PSMA8 PSMB10 PSMB8 PSMB9 PSMD10 PSME1 PSME2 PTPN12 PTPN2 PTPN23 PTPN6 PTPN7 RELA RIPK2 SAA1 SQSTM1 STAT3 TAB3 TBK1 TIFA TNIP2 TP53 UBB UBC USP18
REACTOME_INTERLEUKIN_6_FAMILY_SIGNALING	1.89	0	0	2845	IL11 IL6 OSM OSMR SOCS3 STAT1
REACTOME_RIP_MEDIATED_NFKB_ACTIVATION_VIA_ZBP1	1.58	0	0.0204	2586	MYD88 NFKB2 RIPK1 RIPK3 TLR3 ZBP1
REACTOME_TAK1_DEPENDENT_IKK_AND_NF_KAPPA_B_ACTIVATION	1.58	0.0101	0.0201	2805	ALPK1 CASP8 IRAK2 NFKB2 NFKBIA NFKBIB NKIRAS2 NLRC5 NOD1 NOD2 RELA RIPK2 SAA1 TAB3 TIFA TP53 UBB UBC USP18
REACTOME_TOLL_LIKE_RECEPTOR_CASCADES	1.59	0.00237	0.0182	2902	BIRC3 BTK CASP8 CD180 CNPY3 CTSB CTSS GSDMD HSP90B1 IKBKE IRAK2 IRAK3 IRAK4 IRF7 ITGAM ITGB2 LBP LGMN LY86 LY96 MAP3K8 MAPK11 MAPK7 MYD88 NFKB2 NLRC5 NOD2 PLCG2 PPP2R1B RIPK1 RIPK2 RIPK3 S100A8 S100A9 SAA1 SFTPA1 SOCS1 TIFA TLR1 TLR2 TLR3 TLR4 TLR7 TLR8 TLR9 TNIP2 UNC93B1 USP18
REACTOME_TRAF6_MEDIATED_IRF7_ACTIVATION	1.33	0.128	0.183	1426	IFIH1 IFNB1 IKBKE IRF7 TRIM25
REACTOME_ZBP1_DAI_MEDIATED_INDUCTION_OF_TYPE_I_IFNS	1.81	0	0.000496	1701	DTX4 MYD88 NFKB2 NFKBIA NFKBIB NLRP4 RELA RIPK1 RIPK3 TBK1 TLR3 ZBP1
ROLE_OF_JAK_FAMILY_KINASES_IN_IL-6_SIGNALING	1.68	0	0.00541	1775	IL6 IL6R MAPK11 MAPK13 OSM OSMR SOCS1 SOCS3 STAT1 STAT3 STAT5A
ROLE_OF_JAK1_JAK2_AND_TYK2_IN_INTERFERON_SIGNALING	1.52	0.0206	0.0401	2495	IFNAR2 IFNB1 IFNG NFKB2 PTPN2 PTPN6 REL RELA RELB SOCS1 STAT1 STAT2 STAT3
SANA_RESPONSE_TO_IFNG_UP	1.89	0	0	1917	APOL2 BATF2 BST2 CASP1 CD274 CXCL10 CXCL11 CXCL9 DDX60 DTX3L HLA.A HLA.B HLA.E IFI35 IFI44L IFIH1 IL18BP IL23A LGALS3BP LGALS9 LIPG MLKL MMP25 MX1 NLRC5 OAS2 PARP14 PARP9 SAMD9L SAMHD1 STAT1 UBD UBE2L6
SATISH_MARS2015	1.49	0.00826	0.0552	2166	APOBEC3B BST2 CDKN1A CH25H EIF2AK2 IFITM1 IFITM2 IFITM3 IRF1 IRF7 ISG15 LGALS3BP MOV10 RNASEL RSAD2 SAMHD1 TRIM14 TRIM15 TRIM21 TRIM5
TLR AND INFLAMMATORY SIGNALING	1.92	0	0	1783	BST1 C5AR1 CSF3R CXCR2 FCGR1A FES FGR FPR1 FPR2 IRAK3 ITGAX KCNJ15 LILRA6 LILRB3 LY96 MYD88 NCF4 NFE2 PADI4 PILRA TLR1 TLR2 TLR4 TLR7 TYROBP
TLR SIGNALING	1.9	0	0	1917	BST1 C5AR1 CSF3R CXCR2 FCGR1A FES FGR FPR1 FPR2 IRAK3 ITGAX KCNJ15 LILRA6 LILRB3 LY96 MYD88 NCF4 NFE2 PADI4 PILRA TLR1 TLR2 TLR4 TLR7 TYROBP
TREM1_SIGNALING	1.89	0	0	2474	CCL3 CD40 CSF2 FCGR2B ICAM1 IL10 IL1B IL6 ITGA5 ITGAX LAT2 NFKB2 NOD2 PLCG2 REL RELB STAT3 TLR1 TLR2 TLR3 TLR4 TLR7 TLR8 TLR9 TNF TREM1 TYROBP
VIRAL SENSING & IMMUNITY	1.73	0	0.00242	1632	AIF1 BST2 CASP1 CTSS CXCL10 CXCL16 FES IFI35 IFIT2 KYNU LY86 PSMB10 PSMB8 TAP1 THBS1 TLR7 TNFSF13B USP18 ZBP1
VIRAL SENSING & IMMUNITY; IRF2 TARGETS NETWORK (I)	1.74	0	0.00214	1284	AIF1 BST2 CTSS CXCL16 FES IFI35 KYNU LY86 PSMB8 TAP1 THBS1 TLR7 TNFSF13B USP18 ZBP1
WP_HOSTPATHOGEN_INTERACTION_OF_HUMAN_CORONAVIRUSES_INTERFERON_INDUCTION	1.64	0	0.00911	1143	EIF2AK2 IFIH1 IFNAR2 IKBKE IRF9 MYD88 OAS1 OAS2 OAS3 RIPK1 STAT1 STAT2 TLR7
WP_IL18_SIGNALING_PATHWAY	1.97	0	0	2724	ACOD1 ADIPOQ ARG1 ATF3 B2M BAX BID CASP3 CASP8 CCL1 CCL19 CCL2 CCL3 CCL4 CCL5 CNTN2 CXCL16 CXCL3 FAS FASLG GATA1 GRIN2B GRN HCAR2 HMOX1 HPS1 ICAM1 IFNG IL10 IL12B IL13 IL17RC IL18BP IL18RAP IL1B IL6 IRF1 LARS2 LCK LTB MMP13 MMP14 MMP3 MMP8 MYD88 MYH7 NCF1 NCF2 NFKB2 NFKBIE NFKBIZ NOX1 NPPB PLOD3 PRKCD PTGS2 PTPN7 PTX3 RGS16 S1PR4 SNTB1 SOCS3 SPP1 TACR1 TGM2 TIMP1 TNF TNFAIP2 TNFRSF11B TNFRSF1A TN…
WP_IL3_SIGNALING_PATHWAY	1.89	0	0	2155	BCL2L1 CCR3 CD69 CD86 CSF2RB GAB2 HCK IL3RA INPP5D LYN PTPN6 SRC STAT3 STAT5A SYK TGFB1 VAV1
WP_IL6_SIGNALING_PATHWAY	2.1	0	0	1493	HCK IL6 IRF1 JUNB PRKCD SOCS3 STAT1 TIMP1 VAV1 VIP
WP_LDL_INFLUENCE_ON_CD14_AND_TLR4	1.51	0.0153	0.0414	3113	CCL2 CREB3L1 IL10 IL1B IL6 MAPK11 MAPK13 NFKB2 REL RELA RELB TLR4
WP_MYD88_DISTINCT_INPUTOUTPUT_PATHWAY	1.8	0	0.000577	1917	IL1A MYD88 TIFA TLR1 TLR2 TLR4 TLR7 TLR8 TLR9
WP_SIGNAL_TRANSDUCTION_THROUGH_IL1R	1.78	0	0.000869	2012	IFNB1 IL1A IL1B IL1RN IL6 MYD88 TNF
WP_TOLLLIKE_RECEPTOR_SIGNALING_PATHWAY	1.81	0	0.000474	2799	CASP8 CCL3 CCL4 CCL5 CD40 CD80 CXCL10 CXCL11 CXCL9 IFNAR2 IFNB1 IKBKE IL12B IL1B IL6 IRF5 IRF7 LY96 MAPK13 MYD88 PIK3R5 RIPK1 SPP1 STAT1 TLR1 TLR2 TLR3 TLR7 TLR9 TNF
WP_TOLLLIKE_RECEPTOR_SIGNALING_RELATED_TO_MYD88	1.69	0	0.00466	2414	IKBKE IRAK4 IRF7 MYD88 NFKB2 REL RELB TLR1 TLR2 TLR3 TLR4 TLR7 TLR8 TLR9
WP_TYPE_I_INTERFERON_INDUCTION_AND_SIGNALING_DURING_SARSCOV2_INFECTION	1.33	0.0766	0.19	3649	EIF2AK2 IFIH1 IFNAR2 IKBKE IRAK4 IRF7 IRF9 MYD88 OAS1 OAS2 OAS3 STAT1 STAT2 TLR2 TLR3 TLR4 TLR7 TLR9 TREML4
WP_TYPE_II_INTERFERON_SIGNALING	1.72	0.00135	0.00278	919	CXCL10 CXCL9 EIF2AK2 HLA.B ICAM1 IFIT2 IFNB1 IFNG IL1B IRF1 IRF9 ISG15 OAS1 PRKCD PSMB9 SOCS1 SOCS3 SPI1 STAT1 STAT2 TAP1

## Sheet: 72hrs
Supplementary Table 1: GSEA Muscle
Pathway name	Muscle.H72_NES	Muscle.H72_NOM_pval	Muscle.H72_FDR_qval	Muscle.H72_RANK_max	Muscle.H72_LEADING_edge
ACTIVATATION_OF_TYPE_I_IFN	1.3	0.08	0.191	2142	DTX4 IRF7 MYD88 NFKB2 NLRP4 ZBP1
ACTIVATED DENDRITIC CELL SIGNATURE	1.38	0.00504	0.113	4617	ARHGAP22 C2 CCL17 CCL22 CCL5 CCL8 CCR7 CD274 CD80 CSF2RB CXCL10 CXCL11 DDX60 DHX58 EBI3 HESX1 HTR2B IFI27 IL12B IRF7 KYNU LY75 MMP12 PDCD1LG2 PRRG4 RASSF4 RSAD2 SIGLEC1 SLC15A3 SLC2A6 TNFRSF11A TNFSF13B TREM2
ANTIVIRAL IFN SIGNATURE	1.33	0.00502	0.16	2206	BCL3 C1QB CARD9 CXCL10 DDX60 DHX58 ELANE IL1B IRF7 OAS1 OAS3 RSAD2
BIOCARTA_IL1R_PATHWAY	1.53	0.00716	0.0208	4477	IL1A IL1B IL1R1 IL1RN IL6 IRAK2 MAP3K1 MAP3K14 MYD88 TGFB1 TNF
BIOCARTA_IL6_PATHWAY	1.62	0	0.00575	3766	CEBPB CSNK2A1 ELK1 FOS GRB2 HRAS IL6 IL6R IL6ST JAK1 JAK2 JAK3 JUN MAP2K1 MAPK3 PTPN11 RAF1 SHC1 SOS1 SRF STAT3
CHEMOKINE CLUSTER	1.58	0.00105	0.0115	2330	ADORA2A BCL2A1 CCL23 CCL4 CCL5 CCL7 CCL8 CCR1 CCR5 CXCL10 CXCL11 CXCL13 CXCL3 CXCL6 CXCL9 CXCR4 CXCR6 DOCK2 G0S2 HCK ICAM1 IFNG IL1B PF4 PPBP SLAMF7 TNF TRAF1 XCL1
CHEMOKINE CLUSTER (I)	1.58	0.00221	0.0115	4183	CCL23 CCL4 CCL5 CCL7 CCL8 CXCL10 CXCL11 CXCL13 CXCL3 CXCL6 CXCL9 IFNG PF4 PPBP XCL1
CYTOKINES - RECEPTERS CLUSTER	1.57	0	0.013	2381	CCL8 CCR1 CCR2 CD14 CD177 CD274 CD68 CSF3 IFNG IL10 IL10RB IL12RB1 IL13RA1 IL17RA IL18R1 IL1B IL1R1 IL1R2 IL1RN IL23A IL27 IL2RG IL3RA IL6R IL7R
DER_IFN_ALPHA_RESPONSE_UP	1.27	0.167	0.241	3659	ADAR B2M BBC3 BST2 BTG1 CASP8 CSRP3 HLA.A HLA.E IFI16 IFI30 IFI44 IFIT3 IL6 IRF1 IRF9 ISG15 LIPA MX1 OAS2 OASL PLOD2 PLSCR1 PMAIP1 PML PSMB10 PSMB8 PSMB9 PSME1 RHOC SDCBP SP110 STAT1 TAP1 TEAD4 TRIM14 TRIM21 ZFP36L2
ENDOTHELIUM	1.71	0	0.000898	3126	CAV1 F11R ICAM1 ITGA5 JAML PTGS2 S1PR2 S1PR4 S1PR5 SELL SELPLG SPN TGFB1 TLR1 TLR2 TLR3 TLR4 TLR5 TLR6 TLR7 TLR9 TNFRSF14 TNFRSF1A VCAM1
ENRICHED IN ACTIVATED DENDRITIC CELLS	1.35	0.0141	0.138	3229	ATF3 BASP1 BCL2A1 CCL8 CD83 CD86 CSF2RA CSF2RB CXCL11 DAPK1 DRAM1 DSE G0S2 HESX1 IFI27 IFIH1 IFIT2 IFIT3 IL13RA1 IL1B IL1RN IL4I1 MARCKS MGST1 PARP9 PDGFC PRKAR2B PRKCD PRRG4 RBM47 RGL1 RSAD2 SIGLEC1 SIRPA SLAMF8 SLC15A3 TNFAIP6
ENRICHED IN ACTIVATED DENDRITIC CELLS (II)	1.36	0.0453	0.125	3651	ATF3 BCL2A1 CCL8 CSF2RA CSF2RB CXCL11 DAPK1 HESX1 IFI27 IFIH1 IFIT2 IFIT3 MGST1 PDGFC PRKAR2B PRRG4 RBM47 RSAD2 SIGLEC1
ENRICHED IN MONOCYTES	1.89	0	0	2241	AIF1 ALDH1A1 AOAH BCL6 BLVRB BST1 BTK C1orf162 C5AR1 CARD9 CCR1 CCR2 CD14 CD1D CD302 CD36 CD4 CD68 CDA CEBPA CFD CFP CHI3L1 CLEC4A CLEC4E CLEC5A CLEC7A CSF1R CSF2RA CSF3R CTSH CTSS CXCR2 CYBB CYP1B1 DMXL2 DOCK5 DOK3 DPYD FCER1G FCGR1A FCGR2A FES FGR FKBP1B FPR1 FPR2 GAS2L1 GLT1D1 GRN HCK HHEX HK3 HLA.DMB HPSE IFI30 IGSF6 IL13RA1 IL1R2 ITGAM ITGAX KCTD12 KYNU LAT2 LGALS1 LGALS3 LILRA5 LILRA6 LILRB…
ENRICHED IN MONOCYTES (IV)	1.86	0	0	2330	BCL6 C1orf162 CARD9 CD4 CD68 CTSS CXCR2 DOCK5 DOK3 DPYD HHEX HLA.DMB IL1R2 LGALS3 LY96 LYZ MPP1 MYO1F NAIP PADI4 PGD PID1 PTGS2 RNASE6 SAMHD1 SLC24A4 STEAP4 TLR1 TMEM176B TNFRSF1B TNFSF13B
ENRICHED IN NEUTROPHILS (I)	1.63	0.00114	0.00461	3169	BASP1 C5AR1 CDA CHI3L1 CSF3R CYP4F3 DGAT2 FCGR2A FCGR3A FFAR2 FPR1 FPR2 G0S2 KCNJ15 LRRC4 NCF4 NFE2 NLRP12 PTAFR PYGL RNF24
EOSINOPHILS	1.27	0.0373	0.237	3846	BCL2A1 C3AR1 C5AR2 CD244 DPEP2 FFAR2 GIPR GPR65 IL18R1 IL18RAP MAK NCF2 P2RY10 PADI4 RGS1 SAMSN1 TREML2
GSE9037_CTRL_VS_LPS_1H_STIM_IRAK4_KO_BMDM_DN	1.31	0.0225	0.179	3234	ATAD5 ATP6V1C2 BEX4 BTG2 C11orf65 C11orf96 C11orf97 CAND1 CBLC CCL4 CD300LD CDH4 CEP70 CGAS CNPY4 CYRIA CYSLTR1 DUSP4 EFHD2 EHD1 ENOX2 ENPP2 ETV3 FPR2 GFRA3 GSTO2 IFNG IL25 INSIG1 IRF9 JUNB KCNK3 KCTD16 KLF4 LAIR1 LPL LYZL4 MCM7 MGST1 MKI67 MRNIP NEDD9 NR4A2 NRROS OAS3 PARP12 PGD PHF19 PIWIL2 PKN3 PLEKHN1 POLE RAB11FIP1 RNF149 RPL3 RSPO2 RWDD3 SCD SGK3 SIK2 SLC25A24 SLC39A5 SNCB STAT1 TUBB TUBB2A…
GSE9037_CTRL_VS_LPS_4H_STIM_IRAK4_KO_BMDM_DN	0.99	0.514	0.73	4004	ACP3 AK2 BLNK C1S C3 CASP7 CCND2 CD86 CDKN1A CEMIP CFB CGAS CLEC5A CLOCK COL27A1 DNMT3L DOC2A DTX4 EPB41L3 GAS7 GPR68 GPR85 GPRIN3 HCLS1 IKBKE IL13RA2 IL1RN IRGM ITGAL MS4A6A MT2A MTHFD2 MTHFR OLR1 PARP12 PGGT1B PHLDA1 PLAGL1 PLEKHN1 PLK2 PLSCR1 PNP PRKD1 PRR14L PSMB10 PTPN12 RARRES1 RBM7 RND1 RSPO2 SKIL SLC28A2 SLC39A14 SLFN13 SRSF3 STAT1 SYT13 TAP1 TCF7L2 TERT TLR3 TMEM176B TRAF3 TTC39B VAV2 XA…
GSE9037_WT_VS_IRAK4_KO_LPS_4H_STIM_BMDM_UP	1.08	0.373	0.577	4657	ADCY10 ADORA2A BAZ1A CALHM6 CCL7 CDKN1A CGAS CH25H CLEC4E CXCL3 GBP6 HERC6 HIVEP3 HMGB2 IL12B IL1RN IQGAP2 MCOLN2 NFKBID NFKBIE OSM PRF1 PRPS1L1 PRSS46P PTPRC RNF180 RNF24 SLC2A6 TAP1 TES TLR1
HALLMARK_ALLOGRAFT_REJECTION	1.27	0.138	0.237	3778	B2M BCAT1 BCL3 BRCA1 C2 CAPG CCL5 CD1D CD2 CD3D CD3G CD4 CD40LG CD7 CD80 CD8A CD96 CFP CTSS CXCL13 CXCL9 CXCR3 DYRK3 ELF4 FASLG FCGR2B FGR GCNT1 GPR65 HCLS1 ICAM1 IFNAR2 IFNG IGSF6 IL12RB1 IL18RAP IL1B IL2RB IL2RG INHBB IRF4 IRF7 IRF8 ITGAL ITGB2 ITK KLRD1 LCK LCP2 LTB LY75 LY86 LYN MAP4K1 NCF4 PRF1 PRKCB PTPN6 PTPRC SOCS1 SPI1 STAB1 STAT1 STAT4 TAP1 TGFB1 TIMP1 TLR1 TLR2 TNF WAS
HALLMARK_APOPTOSIS	1.71	0	0.000852	3126	ANXA1 ATF3 BAX BCAP31 BCL10 BCL2L11 BGN BID BIK BRCA1 BTG2 CASP2 CASP3 CASP6 CASP7 CASP8 CASP9 CAV1 CCND1 CCND2 CD14 CD2 CD44 CDC25B CDK2 CDKN1A DAP DPYD EMP1 FAS FASLG GCH1 GNA15 GPX1 HGF HMGB2 HMOX1 IL1A IL1B IL6 IRF1 ISG20 KRT18 LGALS3 LMNA MADD MGMT NEDD9 PLAT PLCB2 PMAIP1 PPT1 PRF1 PSEN2 RNASEL ROCK1 SPTAN1 TAP1 TIMP1 TNF TOP2A TSPO
HALLMARK_COMPLEMENT	1.36	0.043	0.13	3085	ANG ANXA5 APOC1 C1QA C1QC C1R C2 C3 CASP3 CCL5 CD36 CD40LG CD55 CDA CDK5R1 CFB CP CTSB CTSH CTSS DGKH DOCK10 DUSP5 FCER1G GATA3 GNGT2 IRF7 ITGAM KCNIP2 KYNU LCK LCP2 LGALS3 LGMN LIPA LTF LYN MMP13 MMP14 OLR1 PIK3CG PIK3R5 PLAUR PLEK PLSCR1 PRCP PRKCD PSMB9 RASGRP1 SERPINB2 TFPI2 TIMP1 WAS ZFPM2
HALLMARK_IL2_STAT5_SIGNALING	1.56	0	0.0152	2381	ADAM19 AHNAK ALCAM ANXA4 BATF CAPG CASP3 CCND2 CCNE1 CD44 CD48 CD83 CDC6 CDKN1C CISH CKAP4 CST7 CTLA4 CTSZ CXCL10 DHRS3 ECM1 EMP1 EOMES F2RL2 FAH GALM GLIPR2 GPR65 HIPK2 HOPX HUWE1 ICOS IL10 IL10RA IL18R1 IL1R2 IL1RL1 IL2RB IL4R IRF4 IRF8 ITGAE KLF6 LTB MAFF MUC1 MYC NFIL3 NFKBIZ P2RX4 PHLDA1 PLAGL1 PLIN2 PLSCR1 PNP POU2F1 PTGER2 PTH1R RGS16 RHOH RNH1 SELL SH3BGRL2 SLC1A5 SLC39A8 SOCS1 SPP1 ST3GA…
HALLMARK_IL6_JAK_STAT3_SIGNALING	1.69	0	0.00133	2475	CBL CD14 CD36 CD44 CSF2RB CSF3R CXCL10 CXCL11 CXCL13 CXCL9 HMOX1 IFNAR1 IL10RB IL12RB1 IL13RA1 IL17RA IL17RB IL18R1 IL1B IL1R1 IL1R2 IL2RG IL4R IL6 IRF1 ITGA4 ITGB3 LTB MYD88 PDGFC PIK3R5 SOCS1 STAT1 STAT2 TGFB1 TLR2 TNF TNFRSF1A TNFRSF1B TYK2
HALLMARK_INFLAMMATORY_RESPONSE	1.42	0.001	0.0685	3687	ABCA1 ADGRE1 ATP2A2 BST2 C3AR1 C5AR1 CCL5 CCR7 CD14 CD48 CD55 CD82 CDKN1A CHST2 CLEC5A CSF3R CXCL10 CXCL11 CXCL9 CXCR6 EIF2AK2 EMP3 FFAR2 FPR1 GNA15 GPR132 HAS2 ICAM1 IL10 IL10RA IL18R1 IL18RAP IL1A IL1B IL1R1 IL2RB IL7R IRAK2 IRF1 IRF7 ITGA5 KCNA3 LCK LCP2 LY6E LYN MEFV MMP14 MSR1 MYC NDP NLRP3 NMUR1 NOD2 OLR1 OSM P2RX4 P2RX7 PIK3R5 PLAUR PTAFR PTGER2 PTGER4 PTPRE RASGRP1 RGS1 RGS16 RHOG RIPK2 R…
HALLMARK_INTERFERON_ALPHA_RESPONSE	1.55	0	0.0174	4313	ADAR B2M BST2 CASP8 CMPK2 CXCL10 CXCL11 DDX60 DHX58 EIF2AK2 ELF1 EPSTI1 HELZ2 HERC6 IFI30 IFIH1 IFIT2 IFIT3 IL4R IRF1 IRF7 ISG15 LGALS3BP LPAR6 LY6E MOV10 NCOA7 PARP12 PARP14 PARP9 PLSCR1 PSMB8 PSMB9 PSME1 PSME2 RIPK2 RSAD2 RTP4 SELL SP110 STAT2 TAP1 TRIM14 TRIM21 TRIM25 UBE2L6 USP18
HALLMARK_INTERFERON_GAMMA_RESPONSE	1.08	0.369	0.578	3704	ADAR APOL6 ARID5B B2M BST2 BTG1 C1R CASP3 CASP8 CCL5 CD274 CDKN1A CFB CIITA CMPK2 CSF2RB CXCL10 CXCL11 CXCL9 DDX60 DHX58 EIF2AK2 EPSTI1 FPR1 HERC6 ICAM1 IFI30 IFIH1 IFIT2 IFIT3 IFNAR2 IL10RA IL18BP IL2RB IRF1 IRF4 IRF5 IRF7 IRF8 ISG15 ITGB7 LCP2 LGALS3BP LY6E MT2A MTHFD2 MVP MYD88 NLRC5 OAS2 OAS3 P2RY14 PARP12 PARP14 PFKP PLSCR1 PML PNP PSMB8 PSMB9 PSME2 PTGS2 PTPN6 RIPK1 RIPK2 RSAD2 RTP4 SAMHD1 …
HALLMARK_TNFA_SIGNALING_VIA_NFKB	1.75	0	0.000292	2430	ABCA1 AREG ATF3 BCL3 BCL6 BTG1 BTG2 CCL5 CCND1 CCNL1 CD44 CD80 CD83 CDKN1A CLCF1 CXCL10 CXCL11 DRAM1 DUSP2 DUSP4 DUSP5 EHD1 F2RL1 FOS FOSL2 FUT4 G0S2 GEM GPR183 ICAM1 ID2 IFIH1 IFIT2 IL1A IL1B IL6 IL7R IRF1 JUNB KLF10 KLF2 KLF4 KLF6 KYNU LITAF MAFF MARCKS MYC NFIL3 NFKB2 NFKBIE NR4A2 NR4A3 OLR1 PFKFB3 PHLDA1 PLAUR PLEK PLK2 PMEPA1 PTGER4 PTGS2 PTPRE REL RELB RIPK2 SDC4 SERPINB2 SERPINB8 SERPINE1 …
HECKER_IFNB1_TARGETS	1.45	0.0328	0.0536	4136	APOBEC3B ARG1 C1QA C1QB C1QC C3AR1 CCL8 CHI3L1 CMPK2 CXCL10 CYP4F3 DDX60 DHX58 EIF2AK2 EPSTI1 FCER1A FFAR2 G0S2 GZMB HERC6 IFI27 IFI44 IFIT2 IFIT3 IRF7 ISG15 KCNJ15 KLRD1 LGALS3BP LY6E MMP25 MS4A4A MX1 OAS2 OAS3 OASL PARP12 PDZK1IP1 PLSCR1 RSAD2 RTP4 SH3BGRL2 SIGLEC1 SPON2 STAP1 STAT1 XAF1 ZBP1
IFN III	1.17	0.245	0.415	4811	ADAR APOL6 BATF2 DTX3L EIF2AK2 IFIH1 IFIT2 IFIT3 IFITM2 IRF9 ISG15 MX1 OAS1 OASL PARP12 PARP14 PARP9 PLSCR1 PML SP110 STAT1 TAP1 TRIM14 TRIM25 USP18 ZC3HAV1
IL10 PATHWAY	1.62	0	0.0058	2308	CCND1 CCND2 CD14 HMOX1 IL10RA IL10RB IL1A IL1B IL6 MAPK13 MYC PIK3R5 TLR4 TNF TYK2
IL12_PATHWAY	1.73	0	0.00059	1701	CCL3 CCL4 CNN2 EBI3 IL10 IL18R1 IL18RAP IL1B PSME2 RIPK2 SERPINB2 SPHK2 TALDO1 TYK2
IL15_SIGNALING	1.67	0	0.00215	3547	AKT3 ATM FRK IL2RB IL2RG IL6 IRF1 LCK MAPK13 MST1R NFKB2 PIK3C2A PIK3C2G PIK3CG PIK3R5 PRKCI PTK2B PTK6 PTK7 RAC3 REL RELB STAT1 STAT5A SYK TWF1 TXK TYK2
IL6_SIGNALING	1.73	0	0.000605	3449	AHNAK APOL1 ARL4C CCNB1 CD47 CDC25B CDKN1C CKS2 CXCL3 FASN FCHO1 FOS GEM HOMER3 HSPA1A IFI30 IL6 IL6R IRF9 LY6E MAFF MAPK3 MME MMP3 NCF2 PDE1A PLA2G4C PTGES RGL1 SCGB2A2 SERPINB2 SLC7A7 SOX4 SREBF1 TAPBP TBC1D9 TFAP2C TGFB1 TMEM158 TNC TNFAIP6 TPX2 ZFP36L2
INFLAMMASOME_RECEPTORS_AND_SIGNALING	1.57	0	0.0118	4495	ABCA1 AIF1 APOBR ARRB2 ATP2A2 BST2 C3AR1 C5AR1 CARD9 CASP1 CCL17 CCL22 CCL5 CCL7 CCR7 CD14 CD48 CD55 CD69 CD70 CD82 CDKN1A CLEC5A CSF3 CSF3R CXCL10 CXCL11 CXCL6 CXCL9 CXCR6 CYBB EBI3 EIF2AK2 EMP3 FCER1G FFAR2 FPR1 GNA15 GPR132 HAS2 ICAM1 IL10 IL10RA IL12B IL18R1 IL18RAP IL1B IL2RB IL7R IRF7 KCNA3 LCK LCP2 LTA LY6E LYN MEFV MEP1A MMP14 MSR1 NDP NLRC4 NLRP3 NMUR1 NOD2 OLR1 OPRK1 OSM P2RX4 PIK3R5 PL…
IRAK4 SIGNALING	1.46	0	0.0469	4313	ACP3 ACSF2 AIF1 AK2 ANLN ARHGAP25 BLVRB BRCA1 C3 C3AR1 CBLC CCL4 CCNA2 CDK1 CDT1 CENPK CLEC5A DAP EPHB2 FABP7 FAM3D FKBP1B FPR2 GMFG GPR85 HCLS1 IKBKE IL13RA2 IL1RN IRF7 ITPK1 JUNB KCTD16 KLF10 MCEMP1 MGST1 MKI67 MS4A6A MT2A NCF1 OAS1 OAS3 PCLAF PGD PIF1 PKMYT1 PLAGL1 PLD4 PLEKHN1 PLSCR1 PPM1H RAD51 RSPO2 SLC15A3 STAT1 SYT13 TAP1 TLR3 TMEM176B TSKS TUBA1A TUBA1B TUBB TUBB2B VCAM1 VSIR XAF1 ZFPM2
JAK_STAT_SIGNALING_PATHWAY.BTM	1.24	0.0616	0.285	3985	CBL CBLC CCND1 CISH CRLF2 CSF2RA CSF2RB CSF3 CSF3R IFNAR2 IFNE IFNG IFNK IFNLR1 IL10 IL10RA IL10RB IL11 IL11RA IL12B IL12RB1 IL13RA2 IL2 IL20RA IL21R IL23A IL23R IL2RB IL2RG IL3RA IL7R LEP OSM PIK3CG PIK3R5 PIM1 PTPN6 SOCS1 STAT1 STAT2 STAT4 STAT5A TPO
JAK_STAT_SIGNALING_PATHWAY.IPA	1.48	0.0232	0.0389	4028	AKT3 CBL CBLC CCND1 CDKN1A CISH CRLF2 CSF2RA CSF2RB CSF3 CSF3R IFNAR2 IFNE IFNG IFNK IFNLR1 IL10 IL10RA IL10RB IL11 IL11RA IL12B IL12RB1 IL13RA1 IL13RA2 IL2 IL20RA IL21R IL23A IL23R IL2RB IL2RG IL3RA IL6R IL7R LEP MYC OSM PIK3C2A PIK3C2G PIK3CG PIK3R5 PIM1 PRLR PTPN6 SOCS1 STAT1 STAT2 STAT4 STAT5A TPO TYK2
JAK1 SIGNALING	1.65	0.00123	0.00323	2308	FES IFNAR1 IFNAR2 IFNG IL6 IRF1 IRF9 IRS3P MAPK3 NFKB2 OSM PRLR PTPN6 REL RELB SH2B2 SIRPA SOCS1 STAT1 STAT2 STAT4 STAT5A SYK TYK2
KEGG_CHEMOKINE_SIGNALING_PATHWAY	1.77	0	0.000154	2049	ADCY3 ADCY5 ADCY7 ARRB2 CCL15 CCL17 CCL19 CCL22 CCL23 CCL3 CCL4 CCL5 CCL7 CCL8 CCR1 CCR10 CCR2 CCR3 CCR4 CCR5 CCR7 CCR9 CX3CR1 CXCL10 CXCL11 CXCL13 CXCL16 CXCL3 CXCL6 CXCL9 CXCR3 CXCR4 CXCR6 DOCK2 FGR GNAI1 GNG3 GNG8 GNGT2 GRK5 HCK ITK LYN NCF1 PF4 PIK3CG PIK3R5 PLCB2 PPBP PRKCB PRKCD PTK2B RAC2 STAT1 VAV1 VAV2 WAS XCL1
KEGG_CYTOKINE_CYTOKINE_RECEPTOR_INTERACTION	1.63	0	0.00462	3774	AMH CCL15 CCL17 CCL19 CCL22 CCL23 CCL25 CCL3 CCL4 CCL5 CCL7 CCL8 CCR1 CCR10 CCR2 CCR3 CCR4 CCR5 CCR7 CCR9 CD27 CD40LG CD70 CRLF2 CSF1R CSF2RA CSF2RB CSF3 CSF3R CX3CR1 CXCL10 CXCL11 CXCL13 CXCL16 CXCL3 CXCL6 CXCL9 CXCR2 CXCR3 CXCR4 CXCR6 EDA2R FASLG FLT3 HGF IFNAR2 IFNE IFNG IFNK IFNLR1 IL10 IL10RA IL10RB IL11 IL11RA IL12B IL12RB1 IL13RA1 IL17B IL17RA IL17RB IL18R1 IL18RAP IL1A IL1B IL1R2 IL2 IL20…
KEGG_CYTOSOLIC_DNA_SENSING_PATHWAY	1.43	0	0.0637	3128	AIM2 CASP1 CCL4 CCL5 CXCL10 IKBKE IL1B IRF7 PYCARD RIPK3 ZBP1
KEGG_JAK_STAT_SIGNALING_PATHWAY	1.41	0.0442	0.0776	4511	CBL CBLC CCND1 CISH CRLF2 CSF2RA CSF2RB CSF3 CSF3R IFNAR2 IFNE IFNG IFNK IFNLR1 IL10 IL10RA IL10RB IL11 IL11RA IL12B IL12RB1 IL13RA2 IL2 IL20RA IL21R IL23A IL23R IL2RB IL2RG IL3RA IL7R LEP OSM PIK3CG PIK3R5 PIM1 PTPN6 SOCS1 STAT1 STAT2 STAT4 STAT5A TPO
KEGG_LEISHMANIA_INFECTION	1.35	0.027	0.138	4241	C3 CYBA FCGR1A FCGR2A FCGR3A HLA.DMA HLA.DMB HLA.DOA HLA.DRB5 IFNG IL10 IL12B IL1A IL1B IRAK4 ITGAM ITGB2 MAPK13 MARCKSL1 MYD88 NCF1 NCF2 NCF4 PRKCB PTPN6 STAT1 TGFB1 TLR2 TLR4 TNF
KEGG_NATURAL_KILLER_CELL_MEDIATED_CYTOTOXICITY	1	0.503	0.706	3846	BID CASP3 CD244 CD48 FASLG FCER1G FCGR3A GZMB HCST HLA.A HLA.B HLA.E HLA.G IFNAR2 IFNG ITGAL ITGB2 KLRC1 KLRC2 KLRC3 KLRD1 KLRK1 LAT LCK LCP2 MICA NCR1 NCR3 PIK3CG PIK3R5 PLCG2 PRF1 PRKCB PTK2B PTPN6 RAC2 RAET1L SH2D1A SH2D1B SH3BP2 SYK TNF TYROBP ULBP1 VAV1
KEGG_NOD_LIKE_RECEPTOR_SIGNALING_PATHWAY	1.09	0.366	0.554	4423	CARD9 CASP1 CASP8 CCL5 CCL7 CCL8 HSP90AA1 IL1B MAPK13 MEFV NAIP NLRP1 NOD2 PSTPIP1 PYCARD TNF
KEGG_PROTEASOME	-0.588	0.977	1	13283	IFNG PSMA8 PSMB8 PSMB9 PSME2
KEGG_RIG_I_LIKE_RECEPTOR_SIGNALING_PATHWAY	1.12	0.312	0.504	4183	CASP8 CXCL10 DHX58 IFIH1 IFNE IFNK IKBKE IL12B IRF7 ISG15 MAP3K1 MAPK13 PIN1 RIPK1 RNF125 STING1 TKFC TNF TRIM25
KEGG_TOLL_LIKE_RECEPTOR_SIGNALING_PATHWAY	1.64	0.00237	0.00373	1433	CASP8 CCL3 CCL4 CCL5 CD14 CD80 CXCL10 CXCL11 CXCL9 IFNAR2 IKBKE IL12B IL1B IRF5 IRF7 LY96 MAPK13 PIK3CG PIK3R5 SPP1 STAT1 TICAM2 TLR1 TLR2 TLR4 TLR5 TLR7 TLR8 TLR9 TNF
M0	1.62	0	0.00617	3172	ACP5 ADAMDEC1 CCL22 CCL7 CD68 CHI3L1 CXCL3 HK3 IGSF6 NCF2 PPBP SLAMF8 SLC15A3 TNFSF14 TREM2
M1	1.5	0.00996	0.0318	2430	ADAMDEC1 APOL6 CCL5 CCL8 CCR7 CHI3L1 CXCL10 CXCL11 CXCL13 CXCL9 DHX58 EBI3 HESX1 KYNU LAG3 NOD2 RASSF4 RSAD2 SIGLEC1 SLAMF1 SLC15A3 SLC2A6 SOCS1 TLR7 TLR8 TNIP3
M1 MACROPHAGES	1.27	0.0971	0.236	4657	APOL1 APOL2 APOL6 BCL2A1 CCL15 CCL19 CCL3 CCL5 CCR7 CD80 CXCL10 CXCL11 CXCL9 FCGR1A FCGR2A FCGR2B FCGR3A HESX1 HSD11B1 IL12B IL1B IL23A IL7R IRF7 OAS2 OASL PFKP PSMB9 SLC2A6 SLC7A5 TLR2 TLR4 TNF VCAN
MONOCYTE SURFACE SIGNATURE	1.83	0	5.17e-05	2074	ABCA1 AIF1 BST1 C1orf162 C5AR1 CCR1 CCR2 CD1D CD36 CD4 CD68 CDA CFP CLEC12A CLEC12B CLEC4A CLEC7A CSF3R FCGR2A FES FPR1 FPR2 GLIPR1 HCK HK3 HPSE IGSF6 ITGAM LILRB3 LST1 MEFV MS4A6A NCF2 NFAM1 NFE2 NLRP3 NOD2 PADI4 PTAFR PTPRE PYCARD RNASE6 SIRPB1 SLC11A1 SLC15A3 SLC24A4 TLR1 TLR2 TLR4 TLR5 TLR7 TLR8 TMEM154 TNFRSF1B
NEUTROPHILS	1.65	0	0.00325	3722	AIF1 C5AR1 CAMP CCR3 CDA CFP CHI3L1 CSF3R DPEP2 FFAR2 FPR1 FPR2 IGSF6 IL18RAP LST1 MAK MEFV MMP25 NCF2 NFE2 PADI4 PGLYRP1 TLR2 TLR8 TREML2
PID_IFNG_PATHWAY	1.19	0.203	0.364	3985	CASP1 CBL CEBPB DAPK1 IFNG IL1B IRF1 IRF9 MAP3K1 MAPK3 PRKCD RAP1B SOCS1 STAT1
PID_IL23_PATHWAY	1.19	0.23	0.364	4183	CD3E CD4 CXCL9 IFNG IL12B IL12RB1 IL17F IL18R1 IL18RAP IL1B IL2 IL23A IL23R STAT1 STAT4 STAT5A TNF
PID_IL27_PATHWAY	1.33	0.0971	0.162	4305	EBI3 GATA3 IFNG IL12B IL12RB1 IL1B IL2 IL27 STAT1 STAT2 STAT4 STAT5A TBX21 TGFB1 TNF
PID_IL6_7_PATHWAY	1.86	0	0	2013	GAB2 HCK IL6R IRF1 JUNB MYC PRKCD PTPRE STAT1 TIMP1 TNFSF11 TYK2 VAV1
PID_TOLL_ENDOGENOUS_PATHWAY	1.57	0	0.0119	3234	BGN CD14 IRAK2 IRAK4 LY96 MYD88 TLR1 TLR2 TLR3 TLR4 TLR6 VCAN
RADAEVA_RESPONSE_TO_IFNA1_UP	1.52	0	0.023	3401	ADAR BRCA1 BST2 CASP3 CXCL10 CXCL11 CYB561D2 E2F2 HLA.E IFI27 IFI44 IRF1 IRF7 ISG15 LGALS3BP MX1 PLSCR1 RSAD2 SOCS1 STAT1 TUBB UBE2L6 VCAM1
REACTOME_ANTIVIRAL_MECHANISM_BY_IFN_STIMULATED_GENES	1.18	0.165	0.38	4712	EIF2AK2 FLNA ISG15 MX1 NUP50 OAS1 OAS2 OAS3 OASL PIN1 RNASEL STAT1 TRIM25 UBE2L6 USP18
REACTOME_DDX58_IFIH1_MEDIATED_INDUCTION_OF_INTERFERON_ALPHA_BETA	1.07	0.352	0.589	3472	CASP8 DHX58 HSP90AA1 IFIH1 IKBKE IRF7 ISG15 MAP3K1 NFKB2 NLRC5 PIN1 RIPK1 RNF125 RNF135 S100B SAA1 TKFC TRIM25 UBE2L6
REACTOME_INTERFERON_ALPHA_BETA_SIGNALING	-0.992	0.495	0.767	23	ADAR BST2 GBP2 HLA.A HLA.B HLA.E HLA.G IFI27 IFIT2 IFIT3 IFNAR2 IRF1 IRF4 IRF5 IRF7 IRF8 ISG15 MX1 OAS1 OAS2 OAS3 OASL PSMB8 PTPN6 RNASEL RSAD2 SAMHD1 SOCS1 STAT1 STAT2 USP18 XAF1
REACTOME_INTERFERON_GAMMA_SIGNALING	1.17	0.27	0.395	6309	B2M CD44 CIITA FCGR1A GBP2 GBP4 GBP6 HLA.A HLA.B HLA.DRB5 HLA.E HLA.G ICAM1 IFI30 IFNG IRF4 IRF5 IRF7 IRF8 MT2A NCAM1 OAS1 OAS2 OAS3 OASL PRKCD PTAFR PTPN6 SOCS1 STAT1 TRIM14 TRIM34 TRIM5 TRIM6
REACTOME_INTERFERON_SIGNALING	1.18	0.214	0.381	2069	ADAR B2M BST2 CD44 CIITA EIF2AK2 FCGR1A FLNA GBP2 GBP4 GBP5 GBP6 HLA.A HLA.B HLA.DRB5 HLA.E HLA.G ICAM1 IFI27 IFI30 IFIT2 IFIT3 IFNAR2 IFNG IRF1 IRF4 IRF5 IRF7 IRF8 ISG15 MT2A MX1 NCAM1 NUP50 OAS1 OAS2 OAS3 OASL PIN1 PML PRKCD PSMB8 PTAFR PTPN6 RNASEL RSAD2 SAMHD1 SOCS1 SP100 STAT1 STAT2 TRIM14 TRIM25 TRIM31 TRIM34 TRIM5 TRIM6 TRIM62 UBE2L6 USP18 XAF1
REACTOME_INTERLEUKIN_1_FAMILY_SIGNALING	1.52	0.0127	0.0249	3503	ALPK1 CASP1 CASP8 CTSG GSDMD IL18BP IL18R1 IL18RAP IL1A IL1B IL1R1 IL1R2 IL1RAPL1 IL1RL1 IL1RN IRAK2 IRAK4 MYD88 NFKB2 NLRC5 NOD2 PSMA8 PSMB10 PSMB8 PSMB9 PSME2 PTPN18 PTPN20 PTPN5 PTPN6 PTPN7 RIPK2 S100B SAA1 TIFA UBA52 UBE2V1 USP18
REACTOME_INTERLEUKIN_6_FAMILY_SIGNALING	1.61	0	0.00678	2499	CBL CLCF1 CNTF IL11 IL11RA IL6 IL6R OSM STAT1 TYK2
REACTOME_RIP_MEDIATED_NFKB_ACTIVATION_VIA_ZBP1	1.29	0.0313	0.205	4939	CHUK DHX9 IKBKB IKBKG MYD88 NFKB1 NFKB2 NKIRAS2 RIPK1 RIPK3 TLR3 ZBP1
REACTOME_TAK1_DEPENDENT_IKK_AND_NF_KAPPA_B_ACTIVATION	1.11	0.226	0.527	5079	ALPK1 CASP8 IRAK2 NFKB2 NLRC5 NOD2 RIPK2 S100B SAA1 TIFA UBA52 UBE2V1 USP18
REACTOME_TOLL_LIKE_RECEPTOR_CASCADES	1.34	0.0676	0.143	4562	ALPK1 BTK CASP8 CD14 CD180 CD36 CTSB CTSS DUSP4 GSDMD IKBKE IRAK2 IRAK4 IRF7 ITGAM ITGB2 LGMN LY86 LY96 MAP3K1 MAPK7 MYD88 NFKB2 NLRC5 NOD2 PLCG2 PPP2R1B RIPK1 RIPK2 RIPK3 S100B SAA1 SFTPD SOCS1 TICAM2 TIFA TLR1 TLR2 TLR3 TLR4 TLR5 TLR6 TLR7 TLR8 TLR9 UBA52 UBE2V1 UNC93B1 USP18
REACTOME_TRAF6_MEDIATED_IRF7_ACTIVATION	0.927	0.63	0.813	4657	IFNA4
REACTOME_ZBP1_DAI_MEDIATED_INDUCTION_OF_TYPE_I_IFNS	1.61	0.00117	0.00661	3503	CHUK DHX9 DTX4 IKBKB IKBKG IRF3 MYD88 NFKB1 NFKB2 NKIRAS2 NLRP4 RIPK1 RIPK3 TBK1 TLR3 ZBP1
ROLE_OF_JAK_FAMILY_KINASES_IN_IL-6_SIGNALING	1.32	0.0214	0.175	3234	IL6 IL6R MAPK13 MAPK3 OSM SOCS1 STAT1 STAT5A TYK2
ROLE_OF_JAK1_JAK2_AND_TYK2_IN_INTERFERON_SIGNALING	1.16	0.268	0.416	4183	IFNAR1 IFNAR2 IFNG NFKB2 PTPN6 REL RELB SOCS1 STAT1 STAT2 TYK2
SANA_RESPONSE_TO_IFNG_UP	1.6	0	0.00758	3369	APOL1 APOL2 BATF2 BST2 CASP1 CD274 CXCL10 CXCL11 CXCL9 DDX60 GIMAP7 HLA.A HLA.B HLA.DMA HLA.DRB5 HLA.E IFIH1 IL18BP IL23A LGALS3BP LGALS9 LIPG MLKL MMP25 MX1 NLRC5 OAS2 PARP14 RAC3 SAMHD1 STAT1 UBD UBE2L6
SATISH_MARS2015	1.18	0.212	0.389	3947	APOBEC3B BST2 CDKN1A CH25H EIF2AK2 IRF1 IRF7 ISG15 LGALS3BP MOV10 RNASEL RSAD2 SAMHD1 TRIM14 TRIM15 TRIM31 TRIM5
TLR AND INFLAMMATORY SIGNALING	1.62	0	0.00596	3352	BST1 C5AR1 CSF3R CXCR2 FCGR1A FES FGR FPR1 FPR2 ITGAX KCNJ15 LILRA6 LILRB3 LY96 MYD88 NCF4 NFE2 PADI4 PILRA SIGLEC9 TLR1 TLR2 TLR4 TLR5 TLR7 TLR8 TYROBP
TLR SIGNALING	1.61	0	0.00661	3306	BST1 C5AR1 CSF3R CXCR2 FCGR1A FES FGR FPR1 FPR2 ITGAX KCNJ15 LILRA6 LILRB3 LY96 MYD88 NCF4 NFE2 PADI4 PILRA SIGLEC9 TLR1 TLR2 TLR4 TLR5 TLR7 TLR8 TYROBP
TREM1_SIGNALING	1.58	0	0.0106	2106	AKT3 CCL3 CD83 FCGR2B ICAM1 IL10 IL1B IL6 ITGA5 ITGAX LAT2 NFKB2 NOD2 PLCG2 REL RELB TLR1 TLR2 TLR3 TLR4 TLR5 TLR6 TLR7 TLR8 TLR9 TNF TYROBP
VIRAL SENSING & IMMUNITY	1.35	0.00606	0.139	3508	AIF1 BST2 CASP1 CTSS CXCL10 CXCL16 FES KYNU LY86 PSMB8 TAP1 THBS1 TLR7 TNFSF13B ZBP1
VIRAL SENSING & IMMUNITY; IRF2 TARGETS NETWORK (I)	1.32	0.00604	0.177	4480	AIF1 BST2 CTSS CXCL16 FES KYNU LY86 PSMB8 TAP1 THBS1 TLR7 TNFSF13B ZBP1
WP_HOSTPATHOGEN_INTERACTION_OF_HUMAN_CORONAVIRUSES_INTERFERON_INDUCTION	1.48	0.0258	0.039	3967	EIF2AK2 FOS IFIH1 IFNAR1 IFNAR2 IKBKE IRF9 MYD88 OAS1 OAS2 OAS3 RIPK1 STAT1 STAT2 TLR7 TRAF3 TYK2
WP_IL18_SIGNALING_PATHWAY	1.67	0	0.00197	4460	ACOD1 ADIPOQ ARG1 ATF3 B2M BID CASP3 CASP8 CCL19 CCL3 CCL4 CCL5 CCN4 CCNA2 CCNB2 CD36 CDK5R2 CNTN2 CSN2 CXCL16 CXCL3 ENO1 FASLG GATA1 GRIN2B GRM7 GRN HCAR2 HMOX1 HPS1 ICAM1 IFNG IL10 IL12B IL18BP IL18R1 IL18RAP IL1B LCK LMNB2 LTB MMP13 MMP14 MMP3 MMP8 MYD88 MYH7 NCF1 NCF2 NFKB2 NFKBIE NFKBIZ NOX1 NPPB PRKCB PRKCD PTPN7 PYGB RGS16 RUNX2 SLC12A3 SNTB1 SPP1 STMN1 TBX21 TF TICAM2 TIMP1 TMSB4X TNF TNF…
WP_IL3_SIGNALING_PATHWAY	1.59	0	0.0104	3791	CBL CCR3 CD69 CSF2RB HCK IL3RA INPP5D LYN PTPN6 STAT5A SYK TGFB1 VAV1 YWHAQ
WP_IL6_SIGNALING_PATHWAY	1.8	0	0.000197	2526	HCK HDAC1 IL6 IL6R IRF1 JUNB MAPK3 PRKCD STAT1 TIMP1 TYK2 VAV1 VIP
WP_LDL_INFLUENCE_ON_CD14_AND_TLR4	1.19	0.246	0.36	6523	CD14 CREB3L1 CREB3L4 IL10 IL1B IL6 MAPK13 NFKB2 REL RELB TLR4
WP_MYD88_DISTINCT_INPUTOUTPUT_PATHWAY	1.67	0.00125	0.00184	2308	IL1A MYD88 TIFA TLR1 TLR2 TLR4 TLR5 TLR6 TLR7 TLR8 TLR9 UBE2V1
WP_SIGNAL_TRANSDUCTION_THROUGH_IL1R	1.53	0.00208	0.021	4349	IL1A IL1B IL1R1 IL1RN IL6 IRAK2 MAP3K1 MAP3K14 MYD88 TGFB1 TNF
WP_TOLLLIKE_RECEPTOR_SIGNALING_PATHWAY	1.59	0.00124	0.0105	2159	CASP8 CCL3 CCL4 CCL5 CD14 CD80 CXCL10 CXCL11 CXCL9 IFNAR2 IKBKE IL12B IL1B IRF5 IRF7 LY96 MAPK13 PIK3CG PIK3R5 SPP1 STAT1 TICAM2 TLR1 TLR2 TLR4 TLR5 TLR7 TLR8 TLR9 TNF
WP_TOLLLIKE_RECEPTOR_SIGNALING_RELATED_TO_MYD88	1.41	0.0199	0.0839	3503	IKBKE IRAK4 IRF7 MYD88 NFKB2 REL RELB TICAM2 TLR1 TLR2 TLR3 TLR4 TLR5 TLR6 TLR7 TLR8 TLR9
WP_TYPE_I_INTERFERON_INDUCTION_AND_SIGNALING_DURING_SARSCOV2_INFECTION	1	0.505	0.708	3704	EIF2AK2 IFIH1 IFNAR1 IFNAR2 IKBKE IRAK4 IRF7 IRF9 MYD88 OAS1 OAS2 OAS3 STAT1 STAT2 TLR2 TLR3 TLR4 TLR6 TLR7 TLR9 TRAF3 TYK2
WP_TYPE_II_INTERFERON_SIGNALING	1.35	0.0645	0.136	4290	CIITA CXCL10 CXCL9 CYBB EIF2AK2 HLA.B ICAM1 IFIT2 IFNG IL1B IRF1 IRF4 IRF8 ISG15 OAS1 PRKCD PSMB9 SOCS1 SPI1 STAT1 STAT2 TAP1
