# Supplementary material for: Early spatiotemporal evolution of the immune response elicited by adenovirus serotype 26 vector vaccination in mice
Source: J Virol. 2025 Mar 31;99(5):e00247-25. doi: 10.1128/jvi.00247-25 (PMC12090802; doi:10.1128/jvi.00247-25)
Supplement: Table S2 — GSEA dLN. [file jvi.00247-25-s0002.xlsx]

## Sheet: 1hr
Supplementary Table 2: GSEA dLN
Pathway name	dLN.H01_NES	dLN.H01_NOM_pval	dLN.H01_FDR_qval	dLN.H01_RANK_max	dLN.H01_LEADING_edge
ACTIVATATION_OF_TYPE_I_IFN	1.24	0.202	0.419	4227	MYD88 NFKB1 NFKB2 NLRP4 RELA
ACTIVATED DENDRITIC CELL SIGNATURE	1.5	0.0362	0.175	5142	ARHGAP22 CCL1 CCL17 CCL19 CCL20 CCL22 CD274 CD40 CSF2RB CXCL10 CXCL11 HTR2B IGKC LRRC32 NR4A3 PLA1A PLSCR1 RSAD2 SLC15A3 TNFAIP6 TNFRSF4 TTYH2
ANTIVIRAL IFN SIGNATURE	1.6	0.0358	0.119	1733	BCL3 CXCL10 IL1B OAS1 RSAD2
BIOCARTA_IL1R_PATHWAY	1.52	0.0457	0.169	2411	IFNA1 IFNB1 IL1A IL1B IL1RN IL6 IRAK3 JUN MAP2K3 MYD88 TGFB2 TNF
BIOCARTA_IL6_PATHWAY	1.95	0	0.0171	1920	FOS IL6 JAK3 JUN STAT3
CHEMOKINE CLUSTER	1.87	0.012	0.0272	2955	BCL2A1 CCL1 CCL19 CCL2 CCL20 CCL4 CCL7 CXCL10 CXCL11 CXCL3 IL1B TNF TNFAIP6
CHEMOKINE CLUSTER (I)	1.51	0.0334	0.179	2011	CCL1 CCL19 CCL2 CCL20 CCL4 CCL7 CXCL10 CXCL11 CXCL3
CYTOKINES - RECEPTERS CLUSTER	1.89	0.0025	0.0238	2715	CCL2 CD14 CD68 CSF2 CSF3 IFNG IL1B IL1R2 IL1RN IL27 IL4I1 IL6 LIF
DER_IFN_ALPHA_RESPONSE_UP	1.11	0.288	0.58	1937	BAG1 C1S CASP8 CYCS FAS HLA.E IFI30 IFIT3 IFITM1 IL6 IRF1 ISG15 MX1 OASL PDXK PLSCR1 PMAIP1 POLR2B PSMB10 PSMB8 RHOC SSBP1 TAP1 TEAD4 TRIM14 VEGFC
ENDOTHELIUM	2.07	0	0.00703	801	ADAMTS13 ANGPT2 ENTPD1 ESAM FLT1 FLT4 HRH1 ICAM1 ITGA3 ITGA5 NOS3 PTGIS PTGS2 S1PR2 S1PR3 SELE SELPLG TGFB1 THBD TLR2 TLR9 TNFRSF1A TREM1 VCAM1 VEGFA VEGFC
ENRICHED IN ACTIVATED DENDRITIC CELLS	1.28	0.0632	0.381	2731	ANPEP ATF3 BCL2A1 CCL20 CCL8 CD83 CSF2RA CSF2RB CXCL11 DRAM1 FAM20C HLX IFIT2 IFIT3 IL1B IL1RN IL4I1 NINJ1 PDGFC RBM47 RGL1 RSAD2 SERPING1 SLAMF8 SLC15A3 TNFAIP2 TNFAIP6
ENRICHED IN ACTIVATED DENDRITIC CELLS (II)	1.22	0.158	0.44	1913	ATF3 BCL2A1 CCL20 CCL8 CSF2RA CSF2RB CXCL11 FAM20C HLX IFIT2 IFIT3 PDGFC RBM47 RSAD2 SERPING1 TNFAIP6
ENRICHED IN MONOCYTES	2.5	0	0	342	ACSL1 ANPEP ASGR1 C5AR1 CD14 CD68 CEBPD CLEC4A CLEC4E CLEC5A CLEC7A CREB5 CRISPLD2 CSF2RA EHD3 EMILIN2 FBP1 FCGR1A FCGR2A FGR FOS FOSB FPR1 FPR2 GLT1D1 HCK HK3 HLA.DMB IER3 IFI30 IL1R2 IRAK3 KCNE3 KIAA0513 LGALS3 LILRA5 LILRA6 LILRB3 LTBR LYZ MAFB MEFV MPEG1 MS4A6A MS4A7 MTMR11 NLRP3 NOD2 PDGFC PILRA PLAUR PRAM1 PTAFR PTGS2 RBM47 RBP7 S100A11 S1PR3 SCPEP1 SELP SERPINA1 SIGLEC9 SIRPB1 SLC11A1 SLC1…
ENRICHED IN MONOCYTES (IV)	2.41	0	0	768	ACSL1 CD68 EMILIN2 HLA.DMB IL1R2 LGALS3 LYZ PTGS2 STEAP4
ENRICHED IN NEUTROPHILS (I)	1.5	0.0202	0.179	2011	ALPL C5AR1 FCGR2A FCGR3A FFAR2 FPR1 FPR2 GLT1D1 STEAP4 TREM1
EOSINOPHILS	1.3	0.14	0.367	3873	DACH1 DPEP2 MGAM MS4A3 P2RY10 PADI4 REPS2 RGS13 RNASE2 TRPM6
GSE9037_CTRL_VS_LPS_1H_STIM_IRAK4_KO_BMDM_DN	1.22	0.0861	0.435	4504	ADRA2B AK1 AR ATAD5 BMP15 CALCRL CBLC CCDC122 CEP70 CHD9 CTNNAL1 CYSLTR1 DMAC2L EDNRA GBP7 GCC2 GSTO2 ISOC1 LAIR1 LAMC2 LEFTY2 LYZL4 MFSD4A MRNIP MTPN NRP1 OAS3 PARP12 PIK3R3 PPP1CB PPP3CB RB1 RIF1 RNASE2 RSPO2 RWDD3 SCD SGK3 SLC25A24 SLC4A7 SNED1 YTHDC1
GSE9037_CTRL_VS_LPS_4H_STIM_IRAK4_KO_BMDM_DN	0.712	0.903	1	1733	ADAMTS1 ADH7 ANXA7 ARHGAP23 ATF4 BLNK C3 CABLES2 CDKN1A CEMIP CLEC5A CSF2 DNMT3L DOC2A ELP5 FGF7 FOXC2 IL1RN IRGM KDELR3 MS4A6A MT2A MTHFD2 NPLOC4 NUPR1 OLR1 PHLDA1 PLSCR1 PPP1R11 PRDM1 PTPN12 PYCR1 RARRES1 RND1 SAP30 SLC6A9 STK40 SYT13 TXNRD1 UAP1 UTP4 ZNF784
GSE9037_WT_VS_IRAK4_KO_LPS_4H_STIM_BMDM_UP	-0.806	0.741	1	2425	ADORA2A ADORA2B ARF1 BLZF1 CASKIN2 CCL7 CDKN1A CH25H CISH CLEC4E CLIC4 CSF3 CTDNEP1 CXCL3 CYTL1 EIF3D F2R FLNB GAB2 HDC IL1RN INPP5E JDP2 JUND KCNE4 LENG1 MAP3K8 MX1 NFKB1 NFKB2 NFKBID NFKBIE OAT OSM PAK4 PES1 PHF12 PHF13 PHLDA1 PRF1 PTPN12 RELB RNF146 RNF24 RNF4 S100G SAP30 SPATA2 TAP1 TBRG1 TES TIMM23 TIMM50 UBL4A
HALLMARK_ALLOGRAFT_REJECTION	1.13	0.24	0.547	1644	AKT1 BCL10 BCL3 CCL19 CCND3 CD2 CD40 CD7 CD80 CD86 CSK CXCR3 EIF3D EIF5A F2R FAS FCGR2B FGR ICAM1 IFNG IL16 IL1B IL2RA IL2RG IL4R IL6 INHBA INHBB ITGB2 LCP2 LIF NCF4 NLRP3 PRF1 PTPN6 SOCS1 STAB1 STAT4 TAP1 TGFB1 TGFB2 TIMP1 TLR2 TNF TRAF2
HALLMARK_APOPTOSIS	2.09	0	0.00615	3005	ATF3 BAX BCAP31 BCL10 BCL2L1 BID CASP8 CCND1 CD14 CD2 CDKN1A DAP DNAJA1 EBP EMP1 F2R FAS FASLG FDXR FEZ1 GADD45B GCH1 GPX1 HMOX1 HSPB1 IER3 IL1A IL1B IL6 IRF1 ISG20 JUN LGALS3 LMNA PDGFRB PEA15 PLAT PMAIP1 PPP2R5B PRF1 PSEN1 PSEN2 RELA RHOB SOD1 SOD2 SQSTM1 TAP1 TGFB2 TIMP1 TIMP3 TNF TNFRSF12A
HALLMARK_COMPLEMENT	1.2	0.147	0.456	2073	ANG ANXA5 C1R C1S C3 CA2 COL4A2 CSRP1 CTSB CTSD DGKH DUSP5 EHD1 FCER1G FN1 GNAI2 GRB2 HSPA5 IL6 IRF1 LAP3 LCP2 LGALS3 LGMN LTA4H MAFF ME1 MMP13 MMP15 MSRB1 OLR1 PDGFB PFN1 PIK3R5 PLAT PLAUR PLEK PLSCR1 PPP2CB PPP4C PREP PRKCD PSEN1 RCE1 RHOG RNF4 SERPINA1 SERPINB2 SERPING1 SH2B3 SPOCK2 SRC TIMP1 TNFAIP3 XPNPEP1
HALLMARK_IL2_STAT5_SIGNALING	1.75	0.00262	0.051	713	AHR BATF BCL2L1 BHLHE40 CD83 CDC6 CISH CSF2 CST7 CTSZ CXCL10 DRC1 ECM1 EEF1AKMT1 F2RL2 FAH IL1R2 IL1RL1 IL4R LIF MAFF MAP6 MAPKAPK2 MYC MYO1C MYO1E NCS1 NDRG1 NFIL3 NFKBIZ NOP2 ODC1 P4HA1 PENK PHLDA1 PLIN2 PLPP1 PLSCR1 PRAF2 PUS1 RGS16 SELP SNX9 SOCS1 SPP1 SPRY4 TGM2 TNFRSF4 TNFRSF9 TNFSF11 XBP1
HALLMARK_IL6_JAK_STAT3_SIGNALING	2.07	0	0.00677	1616	BAK1 CD14 CSF2 CSF2RB CXCL10 CXCL11 FAS HAX1 HMOX1 IL1B IL1R1 IL1R2 IL4R IL6 JUN MYD88 PDGFC PIK3R5 PTPN1 SOCS1 SOCS3 STAT3 TGFB1 TLR2 TNF TNFRSF12A TNFRSF1A
HALLMARK_INFLAMMATORY_RESPONSE	1.7	0.0117	0.0655	2901	ADORA2B AHR C3AR1 C5AR1 CCRL2 CD14 CD40 CDKN1A CLEC5A CX3CL1 CXCL10 CXCL11 FFAR2 FPR1 GPC3 HAS2 HBEGF HPN HRH1 ICAM1 ICAM4 IL1A IL1B IL1R1 IL6 INHBA ITGA5 LCP2 LIF MARCO MEFV MYC NFKB1 NLRP3 NOD2 OLR1 OSM P2RY2 PIK3R5 PLAUR RELA RGS16 SELE SPHK1 TIMP1 TLR2 TNFAIP6 TNFRSF9 TNFSF15
HALLMARK_INTERFERON_ALPHA_RESPONSE	1.68	0.00279	0.0715	2493	CCRL2 CMPK2 CXCL10 CXCL11 IFI30 IFIT2 IFIT3 PLSCR1 PROCR RSAD2
HALLMARK_INTERFERON_GAMMA_RESPONSE	-0.86	0.723	1	2261	BPGM C1R C1S CD274 CD40 CDKN1A CMPK2 CMTR1 CSF2RB CXCL10 CXCL11 FAS FPR1 ICAM1 IFI30 IFIH1 IFIT2 IFIT3 IL4R IL6 IRF1 IRF5 ISG15 ISG20 ITGB7 LAP3 LCP2 MT2A MTHFD2 MVP MYD88 NFKB1 NOD1 PFKP PLSCR1 PSMA2 PSMB8 PTGS2 PTPN1 PTPN6 RIPK1 RSAD2 SELP SERPING1 SOCS1 SOCS3 SOD2 STAT3 STAT4 TNFAIP2 TNFAIP3 TNFAIP6 UPP1 VCAM1 XCL1
HALLMARK_TNFA_SIGNALING_VIA_NFKB	2.23	0	0.000199	798	ACKR3 ATF3 B4GALT5 BCL3 BHLHE40 CCND1 CCRL2 CD80 CD83 CDKN1A CEBPD CSF2 CXCL10 CXCL11 DRAM1 DUSP5 EGR2 EHD1 FJX1 FOS FOSB FOSL2 GADD45B GFPT2 GPR183 HBEGF ICAM1 IER2 IER3 IFIT2 IL1A IL1B IL6 INHBA IRF1 JAG1 JUN JUNB KDM6B LIF LITAF MAFF MAP2K3 MYC NFE2L2 NFIL3 NFKB1 NFKB2 NFKBIE NINJ1 NR4A1 NR4A3 OLR1 PHLDA1 PLAU PLAUR PLPP3 PPP1R15A PTGS2 RCAN1 RELA RELB RNF19B SDC4 SERPINB2 SMAD3 SOCS3 SPHK1 TL…
HECKER_IFNB1_TARGETS	1.29	0.113	0.36	4042	C3AR1 CABP5 CCL2 CMPK2 CXCL10 FCER1A FFAR2 IFIT2 IFIT3 MMP25 MX1 PLSCR1 RSAD2 TNFAIP6 TREML1 TYMP
IFN III	1.06	0.364	0.645	1980	CRISPLD2 IFIT2 IFIT3 IFITM2 IFITM3 ISG15 MX1 OAS1 PLSCR1
IL10 PATHWAY	1.93	0	0.0209	2673	BCL2L1 CD14 HMOX1 IL1A IL1B IL6 MAPK11 MAPK12 MYC NFKB1 PIK3R5 SOCS3 STAT3 TNF
IL12_PATHWAY	2.12	0	0.00431	1684	CCL3 CCL4 IL1B JUN SERPINB2
IL15_SIGNALING	1.99	0	0.0145	1920	CSF2 IFNA1 IFNB1 IL6
IL6_SIGNALING	2.14	0	0.00252	1684	ANPEP APOL1 CCL2 CXCL3 FOS HSPA1A IER3 IFI30 IL6 JAK3 JUN MAFF MMP3 PPL RGL1 SERPINB2 STAT3 TNC TNFAIP6 TRIM16 ZFP36
INFLAMMASOME_RECEPTORS_AND_SIGNALING	1.79	0.00226	0.0408	2960	ADORA2B BDKRB1 BEST1 C3AR1 C5AR1 CCL17 CCL2 CCL20 CCL22 CCL24 CCL7 CCRL2 CD14 CD40 CD70 CDKN1A CLEC5A CSF3 CX3CL1 CXCL10 CXCL11 FFAR2 FPR1 GPC3 GPX1 HAS2 HBEGF HPN HRH1 ICAM1 ICAM4 IL1A IL1B IL1R1 IL6 INHBA ITGA5 LCP2 LIF MARCO MEFV MYC NFKB1 NLRP3 NOD2 OLR1 OSM OSMR P2RY2 PIK3R5 PLAUR RELA RGS16 SELE SPHK1 TACR3 TIMP1 TLR2 TNFAIP3 TNFAIP6 TNFRSF9 TNFSF15 TNFSF9
IRAK4 SIGNALING	1.74	0.00517	0.0525	504	ADAMTS1 AGT BCL2L1 C3AR1 CCL4 CLEC5A CSF2 EGR4 FABP7 FPR2 GHRHR GRIN1 IFITM3 IL1RN JUNB KCTD16 MS4A6A MT2A NR1H3 OAS1 PLSCR1 PRDM1 PYCR1 RND1 SFTPA1 SLC15A3 SLC4A1 SYT13 TSPAN11 VCAM1 VWF
JAK_STAT_SIGNALING_PATHWAY.BTM	1.21	0.169	0.443	4459	BCL2L1 CISH CNTF CSF2 CSF2RA CSF2RB CSF3 EPO GH1 IFNA1 IFNA4 IFNB1 IFNG IFNK IL11 IL13 IL21 IL22 IL5 IL6 LIF MYC OSMR PIK3R5 PIM1 SOCS1 SOCS3 SPRY4 STAT3 TPO
JAK_STAT_SIGNALING_PATHWAY.IPA	1.35	0.0917	0.31	3379	BCL2L1 CDKN1A CISH CNTF CSF2 CSF2RA CSF2RB CSF3 EPO GH1 IFNA1 IFNA4 IFNB1 IFNG IFNK IL11 IL13 IL21 IL22 IL5 IL6 LIF MYC OSMR PIK3R5 PIM1 PTPN1 SOCS1 SOCS3 SPRY4 STAT3 TPO
JAK1 SIGNALING	1.56	0.0315	0.146	854	IFNA1 IFNB1 IFNG IL6 MAPK10 MAPK11 MAPK12 NFKB1 NFKB2 OSM RELA SH2B2 SOCS1 SOCS3 STAT3
KEGG_CHEMOKINE_SIGNALING_PATHWAY	2.24	0	0.000228	82	ADCY2 ADCY4 CCL1 CCL11 CCL15 CCL17 CCL19 CCL2 CCL20 CCL21 CCL22 CCL24 CCL27 CCL28 CCL3 CCL4 CCL7 CCR8 CX3CL1 CXCL10 CXCL11 CXCL3 CXCR5 FGR GNB3 GNG4 GRK1 GSK3A HCK JAK3 NFKB1 NFKBIB PF4 PIK3R5 RELA SHC2 SHC3 STAT3
KEGG_CYTOKINE_CYTOKINE_RECEPTOR_INTERACTION	1.96	0	0.0166	2142	AMH AMHR2 CCL1 CCL11 CCL15 CCL17 CCL19 CCL2 CCL20 CCL21 CCL24 CCL27 CCL28 CCL3 CCL4 CCL7 CD70 CNTF CSF2 CSF2RB CSF3 CXCL10 CXCL11 CXCL3 EPO GH1 IFNA1 IFNA4 IFNB1 IFNG IFNK IL11 IL13 IL1A IL1B IL1R2 IL21 IL22 IL5 IL6 INHBA INHBE LIF OSMR PLEKHO2 TGFB2 TNF TNFRSF12A TNFRSF17 TNFRSF1A TNFSF15 TNFSF9 TPO
KEGG_CYTOSOLIC_DNA_SENSING_PATHWAY	1.72	0.00708	0.0614	2395	CCL4 CXCL10 IFNA1 IFNA4 IFNB1 IL1B IL6
KEGG_JAK_STAT_SIGNALING_PATHWAY	1.23	0.158	0.423	1819	BCL2L1 CISH CNTF CSF2 CSF2RA CSF2RB CSF3 EPO GH1 IFNA1 IFNA4 IFNB1 IFNG IFNK IL11 IL13 IL21 IL22 IL5 IL6 LIF MYC OSMR PIK3R5 PIM1 SOCS1 SOCS3 SPRY4 STAT3 TPO
KEGG_LEISHMANIA_INFECTION	1.35	0.0957	0.312	1976	C3 FCGR1A FCGR2A FCGR3A FOS HLA.DMB IFNG IL1A IL1B IRAK4 ITGB2 JUN MAPK11 MAPK12 MARCKSL1 MYD88 NFKB1 NFKBIB PTGS2 PTPN6 RELA TGFB1 TGFB2 TLR2 TNF
KEGG_NATURAL_KILLER_CELL_MEDIATED_CYTOTOXICITY	0.806	0.85	1	4780	CSF2 FCGR3A IFNA1 IFNA4 IFNB1 TNF
KEGG_NOD_LIKE_RECEPTOR_SIGNALING_PATHWAY	0.881	0.674	0.917	4540	CCL11 CCL2 CCL7 CCL8 HSP90B1 IL1B IL6 MAPK10 MAPK11 MAPK12 MEFV NFKB1 NFKBIB NLRP3 NOD2 RELA TNF TNFAIP3
KEGG_PROTEASOME	0.778	0.985	1	3009	IFNG POMP PSMA2 PSMA5 PSMA6 PSMB1 PSMB10 PSMB2 PSMB6 PSMB8 PSMC1 PSMC2 PSMC3 PSMC4 PSMC5 PSMD11 PSMD12 PSMD13 PSMD2 PSMD3 PSMD4 PSMD7 PSMD8 PSME3
KEGG_RIG_I_LIKE_RECEPTOR_SIGNALING_PATHWAY	0.99	0.438	0.725	2400	CXCL10 IFNA1 IFNA4 IFNB1
KEGG_TOLL_LIKE_RECEPTOR_SIGNALING_PATHWAY	1.56	0.0354	0.145	2277	CCL3 CCL4 CXCL10 CXCL11 FOS IFNA1 IFNA4 IFNB1 IL1B IL6 JUN TLR2 TNF
M0	1.84	0	0.0309	2046	C5AR1 CCL22 CCL7 CD68 COL8A2 CXCL3 HK3 MARCO SLAMF8 SLC15A3
M1	1.51	0.0477	0.179	2935	CCL19 CCL8 CD40 CXCL10 CXCL11 CYP27B1 LAG3 NOD2 PLA1A RSAD2 SLC15A3 SOCS1 TNFAIP6 TNIP3
M1 MACROPHAGES	1.1	0.216	0.598	1853	APOL1 APOL2 ATF3 BCL2A1 CCL15 CCL19 CCL2 CCL20 CCL3 CXCL10 CXCL11 FAS FCGR1A FCGR2A FCGR3A IL1A IL1B IL6 INHBA PLA1A SLC7A5 SPHK1 TLR2 TNF
MONOCYTE SURFACE SIGNATURE	2.36	0	0	142	ASGR1 BRI3 C5AR1 CD68 CLEC4A CLEC7A CREB5 CSF3R FCER1A FCGR2A FOSB FPR1 FPR2 HCK HK3 IL1R2 KCNE3 LILRB3 LTBR MARCO MEFV MS4A6A NLRP3 NOD2 P2RY2 PLXND1 PTAFR S1PR3 SIGLEC9 SIRPB1 SLC11A1 SLC15A3 SLC16A3 SLC40A1 SLC46A2 STEAP4 TLR2 TNFRSF10B TREM1
NEUTROPHILS	1.97	0	0.0167	1920	C5AR1 FFAR2 FPR1 FPR2 MEFV MMP25 STEAP4 TLR2 TNFAIP6 TREM1
PID_IFNG_PATHWAY	1.1	0.292	0.58	2692	IFNG IL1B SOCS1 STAT3
PID_IL23_PATHWAY	-1.06	0.362	1	2421	ALOX12B CCL2 IFNG IL1B IL6 ITGA3 RELA SOCS3 STAT3 TNF
PID_IL27_PATHWAY	1.14	0.205	0.533	2301	IFNG IL1B IL27 IL6 STAT3 TNF
PID_IL6_7_PATHWAY	2.41	0	0	768	BCL2L1 CEBPD FOS HCK HSP90B1 IL6 JUN JUNB MAPK11 MYC SOCS3 STAT3 TIMP1 TNFSF11 VAV1
PID_TOLL_ENDOGENOUS_PATHWAY	1.78	0.00248	0.0429	2692	CD14 HMGB1 HSPD1 IRAK4 MYD88 S100A9 SFTPA1 TICAM1 TLR2 VCAN
RADAEVA_RESPONSE_TO_IFNA1_UP	1.83	0.00464	0.0319	2277	BAX CALR CXCL10 CXCL11 HLA.E IFITM1 IFITM2 IFITM3 IL12RB2 IRF1 ISG15 MX1 PLSCR1 RRP8 RSAD2 SOCS1 VCAM1
REACTOME_ANTIVIRAL_MECHANISM_BY_IFN_STIMULATED_GENES	1.14	0.279	0.536	4227	AAAS EIF4A1 EIF4A3 EIF4E EIF4E2 EIF4G1 FLNB IRF3 ISG15 KPNB1 MX1 NUP188 NUP214 NUP35 NUP54 NUP62 NUP85 NUP93 OAS1 OASL RAE1 SEC13 UBA52 UBC
REACTOME_DDX58_IFIH1_MEDIATED_INDUCTION_OF_INTERFERON_ALPHA_BETA	0.94	0.543	0.821	2689	IFNA1 IFNA4 IFNB1 UBA52
REACTOME_INTERFERON_ALPHA_BETA_SIGNALING	0.743	0.81	1	4713	IFIT2 IFIT3 IFITM3 IFNA1 IFNA4 IFNB1 MX1 OAS1 RSAD2 SOCS3
REACTOME_INTERFERON_GAMMA_SIGNALING	1.05	0.381	0.648	2277	GBP2 GBP4 GBP6 GBP7 HLA.A HLA.B HLA.DRB5 HLA.F IRF6 NCAM1 TRIM2 TRIM29 TRIM38 TRIM6
REACTOME_INTERFERON_SIGNALING	1.04	0.353	0.645	4272	EIF4A1 EIF4A3 FCGR1A FLNB GBP5 ICAM1 IFI30 IFIT2 IFIT3 IFITM3 IFNA1 IFNA4 IFNB1 IFNG MID1 MT2A MX1 OAS1 PTPN1 RSAD2 SOCS1 SOCS3 TRIM10 TRIM17 TRIM46 TRIM5 UBA52 VCAM1
REACTOME_INTERLEUKIN_1_FAMILY_SIGNALING	1.3	0.0499	0.365	4581	ALPK1 CASP8 CTSG HMGB1 IL13 IL1A IL1B IL1R1 IL1R2 IL1RL1 IL1RN IL33 IL36G IRAK3 IRAK4 MAP3K8 MYD88 N4BP1 NFKB1 NFKB2 NFKBIA NFKBIB NKIRAS2 NOD1 NOD2 PSMA2 PSMA5 PSMA6 PSMB10 PSMB2 PSMB6 PSMB8 PSMC2 PSMC3 PSMC4 PSMC5 PSMD12 PSMD13 PSMD2 PSMD3 PSMD5 PSMD8 PSME3 PTPN12 PTPN23 PTPN6 RELA SAA1 SMAD3 SQSTM1 STAT3 TNIP2 TP53 TRAF2 UBA52 UBC UBE2V1
REACTOME_INTERLEUKIN_6_FAMILY_SIGNALING	1.69	0	0.0713	3157	CNTF CRLF1 IL11 IL6 LIF OSMR SOCS3 STAT3
REACTOME_RIP_MEDIATED_NFKB_ACTIVATION_VIA_ZBP1	1.18	0.11	0.489	4293	MYD88 NFKB1 NFKB2 NFKBIA NFKBIB NKIRAS2 RELA RIPK1 RIPK3 TICAM1
REACTOME_TAK1_DEPENDENT_IKK_AND_NF_KAPPA_B_ACTIVATION	1.09	0.361	0.604	2277	ALPK1 CASP8 HMGB1 N4BP1 NFKB1 NFKB2 NFKBIA NFKBIB NKIRAS2 NOD1 NOD2 RELA SAA1 TP53 TRAF2 UBA52 UBC UBE2V1
REACTOME_TOLL_LIKE_RECEPTOR_CASCADES	1.24	0.185	0.417	1733	ALPK1 APOB BIRC3 BPI CASP8 CD14 CNPY3 CTSB DUSP3 FADD FGA FOS HMGB1 HSP90B1 IRAK3 IRAK4 IRF3 ITGB2 JUN LGMN MAP2K3 MAP3K8 MAPK10 MAPK11 MAPKAPK2 MAPKAPK3 MYD88 N4BP1 NFKB1 NFKB2 NFKBIA NFKBIB NKIRAS2 NOD1 NOD2 PIK3R4 PLCG2 PPP2CB PPP2R1A PPP2R5D RELA RIPK1 RIPK3 S100A1 S100A9 SAA1 SARM1 SFTPA1 SOCS1 TICAM1 TLR2 TLR9 TNIP2 TP53 TRAF2 UBA52 UBC UBE2V1 UNC93B1 VRK3
REACTOME_TRAF6_MEDIATED_IRF7_ACTIVATION	-0.799	0.907	1	3589	IFNA1 IFNA4 IFNB1
REACTOME_ZBP1_DAI_MEDIATED_INDUCTION_OF_TYPE_I_IFNS	1.5	0.0282	0.179	1880	IRF3 MYD88 NFKB1 NFKB2 NFKBIA NFKBIB NKIRAS2 NLRP4 RELA RIPK1 RIPK3 TICAM1
ROLE_OF_JAK_FAMILY_KINASES_IN_IL-6_SIGNALING	1.33	0.0771	0.336	3034	IL6 MAPK10 MAPK11 MAPK12 OSM OSMR SOCS1 SOCS3 STAT3
ROLE_OF_JAK1_JAK2_AND_TYK2_IN_INTERFERON_SIGNALING	1.04	0.375	0.646	4124	IFNA1 IFNB1
SANA_RESPONSE_TO_IFNG_UP	1.59	0	0.121	2545	CEACAM1 CFH DDX60 HLA.A HLA.B HLA.DRB5 IDO1 IL23A PPP3CA SAMD9L ST8SIA4 TNFSF10
SATISH_MARS2015	1.04	0.35	0.65	4597	BST2 CD74 CDKN1A CH25H CNP CTR9 IFITM1 IFITM2 IFITM3 IRF1 ISG15 PAF1 RSAD2 TRIM11 TRIM14 TRIM28 TRIM32 TRIM5
TLR AND INFLAMMATORY SIGNALING	1.86	0	0.0274	2	ANPEP C5AR1 FCGR1A FGR FPR1 FPR2 IRAK3 LILRA6 LILRB3 MYD88 PILRA SIGLEC9 TLR2
TLR SIGNALING	1.79	0	0.0408	2480	ANPEP C5AR1 FCGR1A FGR FPR1 FPR2 IRAK3 LILRA6 LILRB3 MYD88 PILRA SIGLEC9 TLR2
TREM1_SIGNALING	1.96	0.00221	0.0163	768	CCL3 CD40 CD83 CSF2 FCGR2B ICAM1 IL1B IL6 ITGA5 NFKB1 NFKB2 NOD2 PLCG2 RELA RELB STAT3 TLR2 TLR9 TNF TREM1
VIRAL SENSING & IMMUNITY	1.46	0.0409	0.211	2667	CXCL10 IFIT2 THBS1
VIRAL SENSING & IMMUNITY; IRF2 TARGETS NETWORK (I)	1.3	0.0397	0.362	2943	BST2 CXCL16 PSMB8 TAP1 THBS1 TNFSF13B
WP_HOSTPATHOGEN_INTERACTION_OF_HUMAN_CORONAVIRUSES_INTERFERON_INDUCTION	1.4	0.0952	0.273	794	FOS JUN MYD88 NFKB1 OAS1 RIPK1
WP_IL18_SIGNALING_PATHWAY	2.05	0	0.00724	887	AARS1 ACOD1 ACTA1 ACTA2 APBA2 ATF3 BAD BAX BCL2L1 CCL1 CCL19 CCL2 CCL20 CCL3 CCL4 CCN4 CD83 CDK5R2 CLDN15 CPT1A CSN2 CXCL3 DES EPS8 FAS FOS FUT1 GATA1 GRIN2B HCAR2 HMOX1 ICAM1 IER3 IFNG IL13 IL17RC IL1B IL6 IRF1 JUN LMNB2 MMP13 MMP3 MMP8 MYD88 MYH7 NFKB1 NFKB2 NFKBIE NFKBIZ NPPA NR1H3 NR4A1 NSMF PPP1R13L PTGS2 PTPRZ1 RELA RGS16 RPS11 SDC4 SOCS3 SPP1 STK40 STMN1 TF TGM2 TIMP1 TNF TNFAIP2 TNFAIP3 T…
WP_IL3_SIGNALING_PATHWAY	1.9	0.00219	0.0231	1954	AKT1 BAD BCL2L1 CD86 CSF2RB FOS GAB2 GRB2 HCK HRAS INPP5D JUN PTPN6 SRC STAT3 STAT5A SYK TGFB1 VAV1
WP_IL6_SIGNALING_PATHWAY	2.31	0	0	2	AGT BCL2L1 IL6 JUNB PRDM1 SOCS3 STAT3 TIMP1
WP_LDL_INFLUENCE_ON_CD14_AND_TLR4	1.05	0.372	0.644	5440	ATF4 CCL2 CD14 CREB5 IL1B IL6 MAPK11 MAPK12 NFKB1 NFKB2 RELA RELB
WP_MYD88_DISTINCT_INPUTOUTPUT_PATHWAY	1.35	0.0322	0.318	3756	IL1A JUN MYD88 NFKB1 TLR2 TLR9 UBE2V1
WP_SIGNAL_TRANSDUCTION_THROUGH_IL1R	1.58	0.0323	0.129	2395	IFNA1 IFNB1 IL1A IL1B IL1RN IL6 IRAK3 JUN MAP2K3 MYD88 TGFB2 TNF
WP_TOLLLIKE_RECEPTOR_SIGNALING_PATHWAY	1.54	0.032	0.154	2073	CCL3 CCL4 CXCL10 CXCL11 FOS IFNA1 IFNA4 IFNB1 IL1B IL6 JUN TLR2 TNF
WP_TOLLLIKE_RECEPTOR_SIGNALING_RELATED_TO_MYD88	1.38	0.0696	0.3	2534	IRAK4 MYD88 NFKB1 NFKB2 RELA RELB TLR2 TLR9
WP_TYPE_I_INTERFERON_INDUCTION_AND_SIGNALING_DURING_SARSCOV2_INFECTION	0.687	0.899	1	2294	IRAK4 MYD88 OAS1 TLR2 TLR9
WP_TYPE_II_INTERFERON_SIGNALING	1.12	0.181	0.544	4318	CXCL10 ICAM1 IFIT2 IFNB1 IFNG IL1B OAS1 REG1A SOCS1 SOCS3

## Sheet: 3hrs
Supplementary Table 2: GSEA dLN
Pathway name	dLN.H03_NES	dLN.H03_NOM_pval	dLN.H03_FDR_qval	dLN.H03_RANK_max	dLN.H03_LEADING_edge
ACTIVATATION_OF_TYPE_I_IFN	1.55	0.00124	0.0584	3433	EP300 IRF7 LRRFIP1 MYD88 NFKB1 NFKB2 NLRP4 RELA TBK1 ZBP1
ACTIVATED DENDRITIC CELL SIGNATURE	2.02	0	0.000307	893	ARHGAP22 BIRC3 C2 CCL1 CCL17 CCL19 CD274 CD40 CD80 CD86 CSF2RB CXCL10 CXCL11 DDX60 DHX58 ETV3 F11R IFI44L IFIH1 IGKC IL2RA IL3RA IRF7 KYNU LY75 MAP3K13 NR4A3 PDCD1LG2 PLSCR1 PRRG4 RSAD2 SLC15A3 SLC2A6 TMEM140 TNFAIP6
ANTIVIRAL IFN SIGNATURE	2.03	0	0.00029	2076	CXCL10 DDX60 DHX58 IFIH1 IL1B IRF7 OAS1 OAS3 PML PTX3 RSAD2
BIOCARTA_IL1R_PATHWAY	1.99	0	0.000519	1766	IFNA1 IFNB1 IL1A IL1B IL1RN IL6 JUN TNF
BIOCARTA_IL6_PATHWAY	2.25	0	0	1553	CEBPB FOS IL6 JAK2 JAK3 JUN MAP2K1 SOS1 STAT3
CHEMOKINE CLUSTER	2.06	0	0.000151	510	BCL2A1 CCL19 CCL2 CCL4 CCL7 CCR5 CXCL10 CXCL11 CXCL3 CXCL6 CXCL9 GCH1 HCK ICAM1 IFNG IL1B NFKBIA SLAMF7 TNF TNFAIP3 TNFAIP6 XCL1
CHEMOKINE CLUSTER (I)	2.04	0	0.000258	2105	CCL19 CCL2 CCL4 CCL7 CXCL10 CXCL11 CXCL3 CXCL6 CXCL9 IFNG XCL1
CYTOKINES - RECEPTERS CLUSTER	2.14	0	0	1902	CCL2 CD14 CD177 CD274 CSF2 CSF3 IFNG IL10 IL12RB1 IL15 IL15RA IL1B IL1R2 IL1RN IL27 IL2RA IL3RA IL6 LIF
DER_IFN_ALPHA_RESPONSE_UP	1.75	0.00312	0.0131	1448	ADAR BST2 CASP8 FAS HLA.A HLA.E IFI16 IFI35 IFI44 IFIT3 IL6 IRF1 IRF2 IRF9 ISG15 MX1 NMI OAS2 OASL PLSCR1 PML PSMB10 PSMB8 PSMB9 RHOC SP110 STAT1 TAP1 TRIM14 TRIM21 TRIM26
ENDOTHELIUM	2.33	0	0	970	F11R FGL2 ICAM1 JAML PTGS2 S1PR3 SELE SELL TLR2 TLR3 TLR7 TLR9 TREM1 VCAM1
ENRICHED IN ACTIVATED DENDRITIC CELLS	1.98	0	0.000643	1553	ATF3 BCL2A1 CD83 CD86 CSF2RB CXCL11 DOCK4 DRAM1 IFIH1 IFIT2 IFIT3 IL1B IL1RN PARP9 PDGFC PRRG4 RIN2 RSAD2 SLAMF8 SLC15A3 TNFAIP2 TNFAIP6
ENRICHED IN ACTIVATED DENDRITIC CELLS (II)	1.7	0	0.0188	2007	ATF3 CXCL11 IFIH1 IFIT2 IFIT3 PARP9 PRRG4 RSAD2 TNFAIP6
ENRICHED IN MONOCYTES	2.62	0	0	1599	ADAP2 AOAH ASGR1 BST1 C1orf162 C5AR1 CD14 CD68 CD86 CEBPB CEBPD CHI3L1 CLEC4E CLEC5A CLEC7A CPVL CREB5 CSF2RA CSF3R CST3 CSTA CTSS CYBB DMXL2 DYSF EHD3 EMILIN2 FBP1 FCER1G FCGR1A FCGR2A FGL2 FGR FOS FPR1 FPR2 GCA GLT1D1 GRN HAL HCK HK3 HPSE IER3 IFI30 IL1R2 IRAK3 KYNU LGALS3 LRRK2 LY86 LYN MEFV MGAM MPEG1 MPP1 MS4A4A MS4A6A MYH10 MYOF NLRP3 NOD2 P2RY13 PDGFC PGD PILRA PRKCD PTGS2 PTX3 RBM47 RIN2 …
ENRICHED IN MONOCYTES (IV)	2.56	0	0	1609	C1orf162 CTSS DYSF EMILIN2 HAL IL1R2 LGALS3 LRRK2 MGAM MPP1 PGD PTGS2 PTX3 RNASE6 SAMHD1 ST3GAL6 STEAP4 TNFRSF1B TNFSF13B
ENRICHED IN NEUTROPHILS (I)	2.06	0	0.000147	2019	C5AR1 CMTM2 CREB5 CXCR1 FCGR2A FCGR3A FFAR2 FPR1 FPR2 MGAM MXD1 STEAP4 TREM1
EOSINOPHILS	1.8	0	0.00896	1265	BCL2A1 BPI C3AR1 FFAR2 GPR65 IL18RAP IL5RA MAK MGAM MXD1 P2RY14 RGS1 RNASE2 SAMSN1 SMPDL3B TREML2 TRPM6
GSE9037_CTRL_VS_LPS_1H_STIM_IRAK4_KO_BMDM_DN	1.95	0	0.0012	1580	ACP7 ADAP2 ARID5A BEX4 C11orf65 CCL4 CEBPB CGAS EGR4 ETV3 FPR2 GBP7 HAND1 HMGN3 HOXD13 IFI44L IFNG IRF9 JUNB KCTD16 LDLR MAFK MAP3K8 MFSD4A MKI67 OAS3 PARP12 PGD PLK2 PNPT1 RNASE2 RND3 SGK3 SNCB SOD2 STAT1 TEX13B TNNT3 TOR1AIP1 TXNRD1 VCAM1 ZBP1
GSE9037_CTRL_VS_LPS_4H_STIM_IRAK4_KO_BMDM_DN	1.47	0.0437	0.0885	3752	ADAMTS1 ANXA7 BLNK CCND2 CD86 CDKN1A CEMIP CGAS CLEC5A CSF2 DOC2A GPR85 IL1RN IRGM MS4A6A MT2A MTHFD2 MTHFR NUPR1 OLR1 PARP12 PHLDA1 PLK2 PLSCR1 PNP PNPT1 PPM1K PRDM1 PSMB10 RARRES1 RND1 SAP30 SKIL SLFN13 STAT1 SUSD6 TAP1 TLR3 TMEM170B TTC39B VWC2L XAF1 ZC3HAV1
GSE9037_WT_VS_IRAK4_KO_LPS_4H_STIM_BMDM_UP	1.48	0.0307	0.0847	3752	ADORA2B BAZ1A CALHM6 CCL7 CDKN1A CGAS CH25H CISH CLEC4E CLIC4 CSF1 CSF3 CXCL3 ENPP4 FLNB GBP6 GBP7 HDC HERC6 IL15 IL1RAP IL1RN KCNE4 LRCH1 MAP3K8 MX1 NFKBIE OSM PHLDA1 SAP30 SLC2A6 TAF7 TAP1 TBC1D1 TBRG1 TES TOR1AIP2 ZNF800
HALLMARK_ALLOGRAFT_REJECTION	1.98	0.00163	0.000614	1552	BCL3 C2 CCL19 CCND2 CD40 CD47 CD80 CD86 CSF1 CXCL9 EGFR FAS FASLG GPR65 ICAM1 IFNG IL10 IL12RB1 IL15 IL18RAP IL1B IL2RA IL6 INHBA IRF7 IRF8 JAK2 LCP2 LIF LY75 LY86 NLRP3 NOS2 RIPK2 SOCS1 STAT1 TAP1 TAP2 TAPBP TIMP1 TLR2 TLR3 TNF
HALLMARK_APOPTOSIS	2.37	0	0	1618	ATF3 BMP2 CASP8 CCND2 CD14 CDKN1A CFLAR FAS GADD45B GCH1 HMOX1 IER3 IL1A IL1B IL6 IRF1 ISG20 JUN LGALS3 PLAT PMAIP1 RNASEL TAP1 TIMP1 TNF TNFSF10 TSPO
HALLMARK_COMPLEMENT	1.79	0	0.00966	1832	C1R C2 CA2 CD59 CSRP1 CTSC DGKH DOCK10 DOCK4 DPP4 DUSP5 GCA GNB4 HSPA5 IL6 IRF1 IRF2 IRF7 JAK2 KYNU LAP3 LCP2 LGALS3 MAFF MMP13 OLR1 PLAT PLEK PLSCR1 PSMB9 SERPINA1 SERPINB2 SERPINE1 TFPI2 TIMP1 TNFAIP3 VCPIP1
HALLMARK_IL2_STAT5_SIGNALING	2.11	0	0	1365	ABCB1 BATF BHLHE40 BMP2 CA2 CCND2 CCNE1 CD83 CD86 CISH CSF1 CSF2 CXCL10 DRC1 EMP1 EOMES F2RL2 FGL2 GADD45B GLIPR2 GPR65 HIPK2 HK2 HUWE1 IL10 IL10RA IL1R2 IL2RA IRF8 KLF6 LIF MAFF MAP3K8 MUC1 MXD1 MYC NFIL3 NFKBIZ P4HA1 PHLDA1 PLIN2 PLSCR1 PNP RGS16 SELL SELP SOCS1 TLR7 TNFSF10 TTC39B
HALLMARK_IL6_JAK_STAT3_SIGNALING	2.33	0	0	1343	CD14 CSF1 CSF2 CSF2RB CXCL10 CXCL11 CXCL9 FAS HMOX1 IL12RB1 IL15RA IL1B IL1R2 IL2RA IL6 IRF1 IRF9 JUN MAP3K8 MYD88 PLA2G2A SOCS1 SOCS3 STAT1 STAT2 STAT3 TLR2 TNF
HALLMARK_INFLAMMATORY_RESPONSE	2.06	0	0.000126	505	ADORA2B BST2 C3AR1 C5AR1 CCRL2 CD14 CD40 CDKN1A CXCL10 CXCL11 CXCL9 EIF2AK2 FFAR2 FPR1 FZD5 GCH1 HAS2 HBEGF ICAM1 IL10 IL10RA IL15 IL15RA IL1A IL1B IL6 INHBA IRF1 IRF7 KCNA3 KLF6 LIF MEFV MXD1 MYC NAMPT NFKBIA NLRP3 NMI NOD2 OLR1 OSM RGS1 RGS16 RIPK2 RTP4 SELE SERPINE1 TAPBP TIMP1 TLR2 TLR3 TNFAIP6 TNFSF10 TNFSF15
HALLMARK_INTERFERON_ALPHA_RESPONSE	2.11	0	0	1255	ADAR BST2 CASP8 CCRL2 CD47 CMPK2 CMTR1 CNP CSF1 CXCL10 CXCL11 DDX60 DHX58 EIF2AK2 ELF1 HELZ2 HERC6 IFI35 IFI44L IFIH1 IFIT2 IFIT3 IL15 IRF1 IRF2 IRF7 IRF9 ISG15 ISG20 LAP3 LGALS3BP MOV10 NCOA7 NMI OGFR PARP12 PARP14 PARP9 PLSCR1 PNPT1 PROCR PSMB8 PSMB9 PSME2 RIPK2 RNF31 RSAD2 RTP4 SLC25A28 SP110 STAT2 TAP1 TDRD7 TMEM140 TRAFD1 TRIM14 TRIM21 TRIM25 TRIM26 UBA7 UBE2L6 USP18
HALLMARK_INTERFERON_GAMMA_RESPONSE	1.48	0.0278	0.0834	1886	ADAR ARID5B BST2 CASP8 CD274 CD40 CD86 CDKN1A CMPK2 CMTR1 CSF2RB CXCL10 CXCL11 CXCL9 DDX60 DHX58 EIF2AK2 FAS FGL2 FPR1 GCH1 GPR18 HELZ2 HERC6 ICAM1 IFI35 IFI44L IFIH1 IFIT2 IFIT3 IL10RA IL15 IL15RA IL6 IRF1 IRF2 IRF7 IRF8 IRF9 ISG15 ISG20 JAK2 LAP3 LGALS3BP MT2A MYD88 NAMPT NFKBIA NLRC5 NMI NOD1 OAS2 OAS3 OGFR P2RY14 PARP12 PARP14 PELI1 PFKP PLSCR1 PML PNP PNPT1 PSMB8 PSMB9 PSME2 PTGS2 RIPK1 RIPK…
HALLMARK_TNFA_SIGNALING_VIA_NFKB	2.42	0	0	970	ATF3 B4GALT5 BCL3 BMP2 CCRL2 CD80 CDKN1A CEBPD CFLAR CSF1 CSF2 CXCL10 CXCL11 DRAM1 DUSP5 EGR1 EGR2 FJX1 FOS FOSL2 GADD45B GCH1 GEM GFPT2 HBEGF ICAM1 IER3 IFIH1 IFIT2 IL15RA IL1A IL1B IL6 INHBA IRF1 JUN JUNB KLF6 LIF LITAF MAFF MAP3K8 MXD1 MYC NAMPT NFIL3 NFKBIA NR4A3 OLR1 PFKFB3 PHLDA1 PLEK PPP1R15A PTGS2 PTX3 REL RIPK2 RNF19B SDC4 SERPINB2 SERPINE1 SLC2A6 SOCS3 SPSB1 TAP1 TGIF1 TIPARP TLR2 TNC T…
HECKER_IFNB1_TARGETS	1.82	0	0.0071	1552	APOBEC3B C3AR1 CABP5 CCL2 CMPK2 CMTM2 CXCL10 DDX60 DHX58 DTX3L EGR1 EGR2 EIF2AK2 FFAR2 GZMB HERC6 IFI35 IFI44 IFI44L IFIT2 IFIT3 IRF7 ISG15 LAP3 LGALS3BP MGAM MMP25 MS4A4A MX1 OAS2 OAS3 OASL PARP12 PARP9 PLSCR1 PNPT1 RSAD2 RTP4 SAMD9L STAT1 TMEM140 TNFAIP6 TREML1 XAF1 ZBP1
IFN III	1.66	0.00867	0.0257	3512	ADAR BATF2 DTX3L EIF2AK2 IFIH1 IFIT2 IFIT3 IFITM3 IRF9 ISG15 MX1 OAS1 OASL PARP12 PARP14 PARP9 PLSCR1 PML SP110 STAT1 TAP1 TDRD7 TRIM14 TRIM25 USP18 ZC3HAV1 ZNFX1
IL10 PATHWAY	2.23	0	0	1364	CCND2 CD14 HMOX1 IL10RA IL1A IL1B IL6 MYC SOCS3 TNF
IL12_PATHWAY	2.38	0	0	1618	CCL3 CCL4 IL10 IL18RAP IL1B JAK2 JUN PSME2 RIPK2 SERPINB2
IL15_SIGNALING	2.27	0	0	111	ATM CSF2 IFNA1 IFNB1 IL15 IL15RA IL6 IRF1 JAK2 JAK3 MAP2K1 REL STAT1 STAT3
IL6_SIGNALING	2.39	0	0	959	AGRN APOL1 BMP2 CCL2 CD47 CEBPB CXCL3 FOS GEM HSPA1A IER3 IL6 IRF9 JAK2 JAK3 JUN LARP1 MAFF MAP2K1 PLA2G4C SERPINB2 SOS1 STAT3 TAPBP TNC TNFAIP6 ZFP36
INFLAMMASOME_RECEPTORS_AND_SIGNALING	2.15	0	0	1803	ADORA2B BDKRB1 BIRC3 BST2 C3AR1 C5AR1 CASP1 CCL2 CCL24 CCL7 CCRL2 CD14 CD40 CD69 CDKN1A CLEC5A CSF1 CSF3 CXCL10 CXCL11 CXCL6 CXCL9 CYBB EIF2AK2 FFAR2 FPR1 FZD5 GCH1 HAS2 HBEGF ICAM1 IL10 IL10RA IL15 IL15RA IL1A IL1B IL6 INHBA IRF1 IRF7 KCNA3 KLF6 LIF LTA MEFV MXD1 MYC NAMPT NFKBIA NLRP3 NMI NOD2 OLR1 OPRK1 OSM OSMR RGS1 RGS16 RIPK2 RTP4 SELE SERPINE1 TAPBP TIMP1 TLR2 TLR3 TNFAIP3 TNFAIP6 TNFSF10 …
IRAK4 SIGNALING	2.1	0	0	1486	ADAMTS1 C3AR1 CCL4 CSF2 FABP7 FPR2 GHRHR GPR85 IFI44L IFITM3 IL1RN IRF7 JUNB MAP3K8 MS4A6A MT2A OAS1 OAS3 PDYN PLSCR1 PNPT1 PRDM1 PSMB10 RNASE2 RND1 SAP30 SLC15A3 SLC4A1 SMCO3 STAT1 TAP1 TESC TEX48 TLR3 VCAM1 XAF1
JAK_STAT_SIGNALING_PATHWAY.BTM	1.65	0	0.0278	3778	CCND2 CISH CNTF CSF2 CSF2RB CSF3 IFNA1 IFNA4 IFNB1 IFNG IFNK IFNL2 IFNL3 IL10 IL10RA IL11 IL11RA IL12RB1 IL12RB2 IL13 IL15 IL15RA IL19 IL21 IL22 IL2RA IL3RA IL5 IL6 IRF9 JAK2 LIF MYC OSM OSMR PIM1 SOCS1 SOCS3 SOS1 STAT1 STAT2 STAT3 TPO
JAK_STAT_SIGNALING_PATHWAY.IPA	1.93	0	0.0021	1803	ATM CCND2 CDKN1A CISH CNTF CSF2 CSF2RB CSF3 IFNA1 IFNA4 IFNB1 IFNG IFNK IL10 IL10RA IL11 IL11RA IL12RB1 IL12RB2 IL13 IL15 IL15RA IL19 IL21 IL22 IL2RA IL3RA IL5 IL6 IRF9 JAK2 JAK3 LIF MAP2K1 MYC OSM OSMR PIM1 SOCS1 SOCS3 SOS1 STAT1 STAT2 STAT3 TPO
JAK1 SIGNALING	2.05	0	0.000196	418	IFNA1 IFNB1 IFNG IL15RA IL6 IRF1 IRF9 OSM SOCS1 SOCS3 STAT1 STAT2 TSHB
KEGG_CHEMOKINE_SIGNALING_PATHWAY	2.43	0	0	970	ADCY4 ADCY8 CCL11 CCL15 CCL17 CCL19 CCL2 CCL24 CCL26 CCL3 CCL4 CCL7 CCR5 CXCL10 CXCL11 CXCL14 CXCL3 CXCL6 CXCL9 CXCR1 CXCR5 GNB4 GNG4 GRK1 HCK JAK2 JAK3 MAP2K1 NFKBIA PRKX SHC3 SOS1 STAT1 STAT2 STAT3 XCL1
KEGG_CYTOKINE_CYTOKINE_RECEPTOR_INTERACTION	2.26	0	0	1498	AMH BMP2 CCL11 CCL15 CCL17 CCL19 CCL2 CCL24 CCL26 CCL3 CCL4 CCL7 CCR5 CD40 CNTF CSF1 CSF2 CSF2RB CSF3 CXCL10 CXCL11 CXCL14 CXCL3 CXCL6 CXCL9 CXCR1 CXCR5 EDA2R EGFR FAS IFNA1 IFNA4 IFNB1 IFNG IFNK IFNL2 IFNL3 IL10 IL10RA IL11 IL11RA IL12RB1 IL12RB2 IL13 IL15 IL15RA IL18RAP IL19 IL1A IL1B IL1R2 IL21 IL22 IL2RA IL3RA IL5 IL5RA IL6 INHBA LIF LTA OSM OSMR PDGFC TNF TNFRSF11B TNFRSF12A TNFSF10 TNFSF15 …
KEGG_CYTOSOLIC_DNA_SENSING_PATHWAY	2.07	0	3.14e-05	1552	CCL4 CXCL10 IFNA1 IFNA4 IFNB1 IL1B IL6 IRF7 ZBP1
KEGG_JAK_STAT_SIGNALING_PATHWAY	1.76	0	0.0124	2120	CCND2 CISH CNTF CSF2 CSF2RB CSF3 IFNA1 IFNA4 IFNB1 IFNG IFNK IFNL2 IFNL3 IL10 IL10RA IL11 IL11RA IL12RB1 IL12RB2 IL13 IL15 IL15RA IL19 IL21 IL22 IL2RA IL3RA IL5 IL6 IRF9 JAK2 LIF MYC OSM OSMR PIM1 SOCS1 SOCS3 SOS1 STAT1 STAT2 STAT3 TPO
KEGG_LEISHMANIA_INFECTION	1.86	0	0.00508	1793	FCGR1A FCGR3A FOS IFNG IL10 IL1A IL1B JUN MARCKSL1 MYD88 NFKBIA PTGS2 STAT1 TLR2 TNF
KEGG_NATURAL_KILLER_CELL_MEDIATED_CYTOTOXICITY	1.47	0.0342	0.0887	2005	CSF2 FAS FCGR3A GZMB HLA.A HLA.E ICAM1 IFNA1 IFNA4 IFNB1 IFNG KLRK1 LCP2 MAP2K1 PPP3R2 SH2D1B SH3BP2 SHC3 SOS1 TNF TNFSF10 ULBP1
KEGG_NOD_LIKE_RECEPTOR_SIGNALING_PATHWAY	1.54	0.0235	0.0617	5299	BIRC2 BIRC3 CASP1 CASP8 CCL11 CCL2 CCL5 CCL7 CCL8 IL18 IL1B IL6 MAPK10 MEFV NFKB1 NFKBIA NLRP1 NLRP3 NOD1 NOD2 PSTPIP1 RIPK2 TNF TNFAIP3
KEGG_PROTEASOME	1.43	0.0579	0.111	3437	IFNG POMP PSMA2 PSMA3 PSMA4 PSMA5 PSMA6 PSMA7 PSMB1 PSMB10 PSMB11 PSMB2 PSMB4 PSMB7 PSMB8 PSMB9 PSMD2 PSMD7 PSME1 PSME2 PSME3 PSME4 SEM1
KEGG_RIG_I_LIKE_RECEPTOR_SIGNALING_PATHWAY	1.72	0.0129	0.0159	3183	CASP8 CXCL10 DHX58 IFIH1 IFNA1 IFNA4 IFNB1 IFNK IRF7 ISG15 NFKBIA RIPK1 TNF TRIM25
KEGG_TOLL_LIKE_RECEPTOR_SIGNALING_PATHWAY	2.03	0	0.000247	2054	CASP8 CCL3 CCL4 CD14 CD40 CXCL10 CXCL11 CXCL9 FOS IFNA1 IFNA4 IFNB1 IL1B IL6 IRF7 JUN MAP3K8 MYD88 RIPK1 STAT1 TLR2 TLR3 TLR7 TNF
M0	2.21	0	0	1628	C5AR1 CCL7 CSF1 CXCL3 HK3 SLAMF8 SLC15A3
M1	1.99	0	0.000551	1793	CCL19 CD40 CXCL10 CXCL11 CXCL9 DHX58 IFI44L RSAD2 SLC15A3 SOCS1 TLR7 TNFAIP6 TNIP3
M1 MACROPHAGES	1.83	0.00149	0.00671	1766	APOL1 ATF3 BCL2A1 BIRC3 CCL15 CCL19 CCL2 CCL3 CD80 CD86 CXCL10 CXCL11 CXCL9 FAS FCGR1A FCGR3A GADD45G IL15 IL15RA IL1A IL1B IL2RA IL6 INHBA IRF1 IRF7 OAS2 OASL PFKP PSMB9 PTX3 SLC2A6 TLR2 TNF TNFSF10 VCAN XAF1
MONOCYTE SURFACE SIGNATURE	2.45	0	0	1421	ASGR1 BST1 C1orf162 C5AR1 CD68 CLEC12B CLEC7A CREB5 CSF3R DYSF FCGR2A FPR1 FPR2 HCK HK3 HPSE IL1R2 KCNQ1 MARCO MEFV MGAM MS4A6A NLRP3 NOD2 P2RY13 RNASE2 RNASE6 S1PR3 SIGLEC9 SIRPB1 SLC15A3 SLC40A1 SLC46A2 STEAP4 TLR2 TLR4 TLR7 TLR8 TMTC2 TNFRSF1B TREM1
NEUTROPHILS	2.26	0	0	1255	C5AR1 CREB5 CXCR1 FFAR2 FPR1 FPR2 IL18RAP MAK MEFV MGAM MMP25 MXD1 P2RY14 STEAP4 TLR2 TNFAIP6 TREM1 TREML2
PID_IFNG_PATHWAY	1.79	0.00329	0.00963	1803	CAMK2B CASP1 CEBPB IFNG IL1B IRF1 IRF9 JAK2 MAP2K1 SOCS1 STAT1 STAT3
PID_IL23_PATHWAY	1.66	0.00731	0.0257	3067	CCL2 CXCL9 IFNG IL12RB1 IL17F IL18RAP IL19 IL1B IL6 JAK2 NFKBIA SOCS3 STAT1 STAT3 TNF
PID_IL27_PATHWAY	1.72	0.00127	0.016	2769	IFNG IL12RB1 IL12RB2 IL1B IL27 IL6 JAK2 STAT1 STAT2 STAT3 TBX21 TNF
PID_IL6_7_PATHWAY	2.47	0	0	1620	CEBPB CEBPD FOS HCK IL6 IRF1 JAK2 JUN JUNB MYC SOCS3 SOS1 STAT1 STAT3 TIMP1
PID_TOLL_ENDOGENOUS_PATHWAY	2.15	0	0	1193	CD14 MYD88 S100A9 TLR2 TLR3 VCAN
RADAEVA_RESPONSE_TO_IFNA1_UP	2.11	0	0	1667	ADAR BST2 CXCL10 CXCL11 HLA.E IFI35 IFI44 IFI44L IFITM3 IL12RB2 IRF1 IRF7 ISG15 LGALS3BP MX1 PLSCR1 RSAD2 SOCS1 STAT1 TNFSF10 UBE2L6 VCAM1
REACTOME_ANTIVIRAL_MECHANISM_BY_IFN_STIMULATED_GENES	1.75	0.00303	0.0125	1793	EIF2AK2 FLNB ISG15 MX1 NUP98 OAS1 OAS2 OAS3 OASL RANBP2 RNASEL STAT1 TRIM25 UBA7 UBE2L6 USP18
REACTOME_DDX58_IFIH1_MEDIATED_INDUCTION_OF_INTERFERON_ALPHA_BETA	1.57	0.019	0.0509	1790	CASP8 DHX58 IFIH1 IFNA1 IFNA4 IFNB1 IRF7 ISG15 NLRC5 RIPK1 TNFAIP3 TRIM25 UBA7 UBE2L6
REACTOME_INTERFERON_ALPHA_BETA_SIGNALING	1.43	0.0309	0.115	3752	ADAR BST2 EGR1 GBP2 HLA.A HLA.E IFI35 IFIT2 IFIT3 IFITM3 IFNA1 IFNA4 IFNB1 IRF1 IRF2 IRF7 IRF8 IRF9 ISG15 ISG20 MX1 OAS1 OAS2 OAS3 OASL PSMB8 RNASEL RSAD2 SAMHD1 SOCS1 SOCS3 STAT1 STAT2 USP18 XAF1
REACTOME_INTERFERON_GAMMA_SIGNALING	1.68	0.011	0.0226	1193	CAMK2B FCGR1A GBP2 GBP4 GBP5 GBP6 GBP7 HLA.A HLA.E ICAM1 IFNG IRF1 IRF2 IRF7 IRF8 IRF9 JAK2 MID1 MT2A OAS1 OAS2 OAS3 OASL PML SOCS1 SOCS3 SP100 STAT1 TRIM14 TRIM21 TRIM25 TRIM26 TRIM31 TRIM34 TRIM5 TRIM6 VCAM1
REACTOME_INTERFERON_SIGNALING	1.76	0.00462	0.0125	1766	ADAR BST2 EGR1 EIF2AK2 FCGR1A FLNB GBP2 GBP4 GBP5 GBP6 GBP7 HLA.A HLA.E ICAM1 IFI35 IFIT2 IFIT3 IFITM3 IFNA1 IFNA4 IFNB1 IFNG IRF1 IRF2 IRF7 IRF8 IRF9 ISG15 ISG20 JAK2 MID1 MT2A MX1 NUP98 OAS1 OAS2 OAS3 OASL PML PSMB8 RANBP2 RNASEL RSAD2 SAMHD1 SOCS1 SOCS3 SP100 STAT1 STAT2 TRIM14 TRIM21 TRIM25 TRIM26 TRIM31 TRIM34 TRIM5 TRIM6 UBA7 UBE2L6 USP18 VCAM1 XAF1
REACTOME_INTERLEUKIN_1_FAMILY_SIGNALING	1.99	0	0.000582	3029	ALPK1 CASP1 CASP8 FBXW11 GSDMD IL13 IL18 IL18BP IL18RAP IL1A IL1B IL1R2 IL1RAP IL1RL1 IL1RN IL33 IL36G MAP2K1 MAP3K8 MYD88 N4BP1 NFKB1 NFKBIA NLRC5 NOD1 NOD2 PELI1 PSMA5 PSMB10 PSMB11 PSMB8 PSMB9 PSME1 PSME2 RIPK2 STAT3 TBK1 TIFA TNIP2 UBE2V1 USP18
REACTOME_INTERLEUKIN_6_FAMILY_SIGNALING	2.21	0	0	1628	CNTF CRLF1 IL11 IL11RA IL31 IL6 JAK2 LIF OSM OSMR SOCS3 STAT1 STAT3
REACTOME_RIP_MEDIATED_NFKB_ACTIVATION_VIA_ZBP1	1.85	0	0.0053	2103	MYD88 NFKB1 NFKB2 NFKBIA RELA RIPK1 RIPK3 TLR3 ZBP1
REACTOME_TAK1_DEPENDENT_IKK_AND_NF_KAPPA_B_ACTIVATION	1.69	0.00488	0.02	1670	ALPK1 CASP8 N4BP1 NFKBIA NLRC5 NOD1 NOD2 RIPK2 TIFA USP18
REACTOME_TOLL_LIKE_RECEPTOR_CASCADES	1.54	0.00123	0.0604	2610	ALPK1 BIRC2 BIRC3 BPI CASP8 CD14 CTSS FBXW11 FOS GSDMD IRAK3 IRF7 JUN LGMN LY86 MAP2K1 MAP3K8 MAPK10 MYD88 N4BP1 NFKB1 NFKB2 NFKBIA NLRC5 NOD1 NOD2 PELI1 RELA RIPK1 RIPK2 RIPK3 S100A8 S100A9 SFTPD SOCS1 TANK TBK1 TIFA TLR2 TLR3 TLR4 TLR7 TLR9 TNIP2 UBA52 UBE2V1 UNC93B1 USP18
REACTOME_TRAF6_MEDIATED_IRF7_ACTIVATION	1.47	0.0561	0.0905	1366	IFIH1 IFNA1 IFNA4 IFNB1 IRF7 TRIM25
REACTOME_ZBP1_DAI_MEDIATED_INDUCTION_OF_TYPE_I_IFNS	2.06	0	0.000172	866	MYD88 NFKB1 NFKB2 NFKBIA NLRP4 RELA RIPK1 RIPK3 TBK1 TLR3 ZBP1
ROLE_OF_JAK_FAMILY_KINASES_IN_IL-6_SIGNALING	1.98	0	0.000756	1271	IL6 JAK2 OSM OSMR SOCS1 SOCS3 STAT1 STAT3
ROLE_OF_JAK1_JAK2_AND_TYK2_IN_INTERFERON_SIGNALING	1.5	0.0104	0.0762	1803	IFNA1 IFNB1 IFNG JAK2 REL SOCS1 STAT1 STAT2 STAT3 TSHB
SANA_RESPONSE_TO_IFNG_UP	2.2	0	0	1202	APOL1 BATF2 BST2 CASP1 CD274 CXCL10 CXCL11 CXCL9 DDX60 DTX3L HLA.A HLA.E IFI35 IFI44L IFIH1 LAP3 LGALS3BP LGALS9 LIPG MLKL MMP25 MX1 NLRC5 OAS2 PARP14 PARP9 SAMD9L SAMHD1 SLC25A28 STAT1 TNFSF10 UBD UBE2L6
SATISH_MARS2015	1.8	0.0033	0.00897	1271	APOBEC3B BST2 CDKN1A CH25H CNP EIF2AK2 IFITM3 IRF1 IRF7 ISG15 LGALS3BP MOV10 RNASEL RSAD2 SAMHD1 TRIM14 TRIM15 TRIM21 TRIM26 TRIM31 TRIM5
TLR AND INFLAMMATORY SIGNALING	2.22	0	0	1552	BST1 C5AR1 CSF3R DYSF FCGR1A FGR FPR1 FPR2 IRAK3 KCNJ15 MGAM MYD88 P2RY13 PILRA SIGLEC9 TLR2 TLR4 TLR7 TLR8 WDFY3
TLR SIGNALING	2.21	0	0	1620	BST1 C5AR1 CSF3R DYSF FCGR1A FGR FPR1 FPR2 IRAK3 KCNJ15 MGAM MYD88 P2RY13 PILRA SIGLEC9 TLR2 TLR4 TLR7 TLR8 WDFY3
TREM1_SIGNALING	2.17	0	0	233	CCL3 CD40 CD86 CSF2 ICAM1 IL10 IL1B IL6 JAK2 NOD2 REL STAT3 TLR2 TLR3 TLR7 TLR9 TNF TREM1
VIRAL SENSING & IMMUNITY	2	0	0.000502	2044	BST2 CASP1 CXCL10 IFI35 IFIT2 LY86 PSMB10 PSMB8 RIPK2 TAP1 THBS1 TLR7 USP18 ZBP1
VIRAL SENSING & IMMUNITY; IRF2 TARGETS NETWORK (I)	2.02	0	0.000396	1552	BST2 IFI35 LY86 PSMB8 RIPK2 TAP1 THBS1 TLR7 USP18 ZBP1
WP_HOSTPATHOGEN_INTERACTION_OF_HUMAN_CORONAVIRUSES_INTERFERON_INDUCTION	1.88	0	0.00365	1372	EIF2AK2 FOS IFIH1 IRF9 JUN MYD88 NFKBIA OAS1 OAS2 OAS3 RIPK1 STAT1 STAT2 TLR7
WP_IL18_SIGNALING_PATHWAY	2.31	0	0	1271	ACOD1 ACTA1 ALS2 APBA2 ATF3 BIRC3 BMP2 CASP8 CCL1 CCL19 CCL2 CCL3 CCL4 CD83 CEBPB CFLAR CXCL3 CYCS FAS FASLG FOS FOXN3 GATA1 GRM7 HCAR2 HMOX1 ICAM1 IER3 IFNG IL10 IL13 IL18RAP IL1B IL2RA IL6 IRF1 JUN MMP13 MMP8 MYD88 NFKBIA NFKBIE NFKBIZ NOS2 NOX1 NPPA NPPB PRM1 PTGS2 PTX3 REL RGS16 SDC4 SOCS3 STOML1 TBX21 TIMP1 TNF TNFAIP2 TNFAIP3 TNFRSF11B TNIP3
WP_IL3_SIGNALING_PATHWAY	2.18	0	0	233	CD69 CD86 CSF2RB FOS GAB2 HCK IL3RA IL5RA JAK2 JUN LYN MAP2K1 PIK3CD RAF1 SOS1 STAT3
WP_IL6_SIGNALING_PATHWAY	2.45	0	0	1565	HCK IL6 IRF1 JAK2 JUNB MAP2K1 PRDM1 SOCS3 SOS1 STAT1 STAT3 TIMP1
WP_LDL_INFLUENCE_ON_CD14_AND_TLR4	1.62	0.0096	0.0351	3183	CCL2 CD14 CREB5 IL10 IL1B IL6 REL
WP_MYD88_DISTINCT_INPUTOUTPUT_PATHWAY	2.05	0	0.000243	1565	IL1A JUN MYD88 TIFA TLR2 TLR7 TLR9
WP_SIGNAL_TRANSDUCTION_THROUGH_IL1R	2.04	0	0.000238	486	IFNA1 IFNB1 IL1A IL1B IL1RN IL6 JUN TNF
WP_TOLLLIKE_RECEPTOR_SIGNALING_PATHWAY	2.05	0	0.00022	273	CASP8 CCL3 CCL4 CD14 CD40 CXCL10 CXCL11 CXCL9 FOS IFNA1 IFNA4 IFNB1 IL1B IL6 IRF7 JUN MAP3K8 MYD88 RIPK1 STAT1 TLR2 TLR3 TLR7 TNF
WP_TOLLLIKE_RECEPTOR_SIGNALING_RELATED_TO_MYD88	1.98	0	0.000749	1552	IKBKE IRAK4 IRF7 MYD88 NFKB1 NFKB2 REL RELA RELB TBK1 TLR2 TLR3 TLR4 TLR7 TLR8 TLR9
WP_TYPE_I_INTERFERON_INDUCTION_AND_SIGNALING_DURING_SARSCOV2_INFECTION	1.56	0.0357	0.0532	3752	EIF2AK2 IFIH1 IRF7 IRF9 MYD88 OAS1 OAS2 OAS3 STAT1 STAT2 TLR2 TLR3 TLR7 TLR9 TMPRSS2
WP_TYPE_II_INTERFERON_SIGNALING	1.64	0	0.0286	1605	CXCL10 CXCL9 CYBB EIF2AK2 ICAM1 IFIT2 IFNB1 IFNG IL1B IRF1 IRF2 IRF8 IRF9 ISG15 JAK2 OAS1 PSMB9 REG1A SOCS1 SOCS3 STAT1 STAT2 TAP1

## Sheet: 6hrs
Supplementary Table 2: GSEA dLN
Pathway name	dLN.H06_NES	dLN.H06_NOM_pval	dLN.H06_FDR_qval	dLN.H06_RANK_max	dLN.H06_LEADING_edge
ACTIVATATION_OF_TYPE_I_IFN	1.66	0	0.024	2129	CREBBP DHX9 DTX4 IRF7 LRRFIP1 MYD88 NFKB1 NLRP4 TBK1 ZBP1
ACTIVATED DENDRITIC CELL SIGNATURE	2.26	0	2.66e-05	2869	BIRC3 CCL19 CCL20 CD274 CD38 CD40 CD80 CD86 CXCL10 CXCL11 DDX60 DHX58 IFIH1 IGKC IL12B IL13RA1 IL2RA IRF7 LAMP2 LY75 NR4A3 PLSCR1 PRRG4 RSAD2 SLC15A3 ST3GAL6 TNFAIP6
ANTIVIRAL IFN SIGNATURE	2.28	0	2.76e-05	2057	CXCL10 DDX60 DHX58 IFIH1 IL1B IRF7 OAS1 OAS3 PML PTX3 RSAD2
BIOCARTA_IL1R_PATHWAY	2.16	0	0.000292	2953	IFNA1 IFNB1 IL1A IL1B IL1RN IL6 JUN MYD88 NFKBIA TNF
BIOCARTA_IL6_PATHWAY	2.66	0	0	1182	CEBPB FOS IL6 JAK2 JUN MAP2K1 SOS1 STAT3
CHEMOKINE CLUSTER	2.38	0	0	1670	BCL2A1 CCL19 CCL2 CCL20 CCL4 CCL7 CCR5 CXCL10 CXCL11 CXCL3 CXCL6 CXCL9 DUSP1 GCH1 HCK ICAM1 IFNG IL1B NFKBIA SLAMF7 TNF TNFAIP3 TNFAIP6 XCL1
CHEMOKINE CLUSTER (I)	2.32	0	0	1702	CCL2 CCL20 CCL4 CCL7 CXCL10 CXCL11 CXCL3 CXCL6 CXCL9 IFNG XCL1
CYTOKINES - RECEPTERS CLUSTER	2.51	0	0	2849	CCL2 CD164 CD177 CD274 CSF2 CSF3 IFNG IL10 IL12RB1 IL15 IL15RA IL1B IL1RAP IL1RN IL23A IL27 IL2RA IL6 LIF
DER_IFN_ALPHA_RESPONSE_UP	1.94	0.00235	0.00294	2004	ADAR B2M BST2 CASP8 CD164 CYCS FAS HLA.E IFI16 IFI35 IFI44 IFIT3 IL6 IRF1 IRF2 IRF9 ISG15 MX1 NMI OAS2 OASL PLSCR1 PMAIP1 PML PSMB10 PSMB9 PSME1 RHOC SDCBP SP110 SSBP1 STAT1 TAP1 TRIM14 TRIM21 TRIM26
ENDOTHELIUM	2.76	0	0	1621	ANGPT1 ANGPT2 FGL2 ICAM1 JAML PTGS2 SELE SELL TLR3 TLR7 TLR9 TREM1 VCAM1
ENRICHED IN ACTIVATED DENDRITIC CELLS	2.08	0	0.000609	1214	ATF3 BCL2A1 CCL20 CD86 CXCL11 DRAM1 IFIH1 IFIT2 IFIT3 IL13RA1 IL18 IL1B IL1RN PARP9 PRRG4 RIN2 RSAD2 SLAMF8 SLC15A3 SOD2 ST3GAL6 TNFAIP2 TNFAIP6
ENRICHED IN ACTIVATED DENDRITIC CELLS (II)	1.84	0	0.00653	1034	ATF3 BCL2A1 CCL20 CXCL11 IFIH1 IFIT2 IFIT3 PARP9 PRRG4 RSAD2 TNFAIP6
ENRICHED IN MONOCYTES	3.41	0	0	1978	ADAP2 ALDH1A1 AOAH BST1 C1orf162 C5AR1 CD14 CD86 CEBPB CLEC4E CLEC5A CLEC7A CPVL CREB5 CSTA CTSS CYBB EHD3 FBP1 FCGR1A FCN1 FGL2 FOS FPR1 FPR2 GCA HCK HK3 IGSF6 IL13RA1 IL1R2 LGALS3 LY86 LY96 MARCKS MEFV MGAM MPEG1 MS4A4A MS4A6A NLRP3 NOD2 PGD PLAUR PTGS2 PTX3 RIN2 RNASE2 S100A11 SAMHD1 SECTM1 SELP SIRPB1 SLC15A3 ST3GAL6 STEAP4 THBS1 TLR2 TLR7 TNFAIP2 TREM1 VNN1
ENRICHED IN MONOCYTES (IV)	3.25	0	0	1250	C1orf162 CTSS IL1R2 LGALS3 LY96 MGAM PGD PTGS2 PTX3 SAMHD1 ST3GAL6 STEAP4 VNN1
ENRICHED IN NEUTROPHILS (I)	2.38	0	0	1141	C5AR1 CREB5 CXCR1 FCGR3A FPR1 FPR2 KCNJ15 MGAM MXD1 TREM1
EOSINOPHILS	1.92	0	0.00337	1162	BCL2A1 BPI C3AR1 FFAR2 GPR65 MAK MGAM MXD1 P2RY10 P2RY14 RGS1 RNASE2 SAMSN1 SMPDL3B ST3GAL6 TREML2 TRPM6
GSE9037_CTRL_VS_LPS_1H_STIM_IRAK4_KO_BMDM_DN	2.03	0	0.00111	1752	ACP7 ADAP2 ARID5A ATP6V1C2 BEX4 C11orf65 CCL4 CEBPB CGAS CLCN1 DNAJC8 EGR4 FPR2 G3BP1 GBP7 GJA1 GLRX HMGN3 HOXD13 IFNG IRF9 ISOC1 JUNB KCTD16 MAFK MAP3K8 MAT2A MIR22HG NKAPD1 NR4A2 OAS3 PARP12 PGD PIWIL2 PLK2 PLPP3 PNPT1 PPP1CB PSTPIP2 PTPN2 RIF1 RNASE2 RND3 SGK3 SMARCA5 SOD2 STAT1 TEX13B TOR1AIP1 UQCRB VCAM1 YTHDC1 ZBP1 ZFP36L1
GSE9037_CTRL_VS_LPS_4H_STIM_IRAK4_KO_BMDM_DN	1.29	0.0725	0.186	2427	ADAMTS1 ANXA7 ASF1A ATF4 BLNK CASP7 CCND2 CD86 CDKN1A CGAS CLEC5A COP1 CSF2 DIS3 DNAJA2 DNMT3L DOC2A DTX4 FOXN2 GARS1 GPR85 IL1RN IRGM MAPK9 MOB1B MS4A6A MT2A MTHFD2 MTHFR NDUFAF4 NUPR1 OLR1 OTUD4 PARP12 PARP8 PDS5B PGGT1B PHLDA1 PIAS1 PKN2 PLAGL1 PLK2 PLSCR1 PNP PNPT1 POLR1F PPM1K PPP1CB PRDM1 PSIP1 PSMB10 RAB10 RARRES1 RC3H2 RCN1 RND1 RSRC2 SAP30 SKIL SLC39A14 SLFN13 SOCS2 SRSF1 SRSF3 STAT1 SUS…
GSE9037_WT_VS_IRAK4_KO_LPS_4H_STIM_BMDM_UP	1.56	0.0249	0.0435	811	ADORA2B BAZ1A CALHM6 CCL7 CCSER2 CDKN1A CGAS CH25H CISH CLEC4E CLIC4 CSF1 CSF3 CXCL3 EIF2S2 ENPP4 FASTKD2 FGG FLNB GAB2 GBP6 GBP7 HDC HERC6 HMGN5 HSPA1L IL12B IL15 IL1RAP IL1RN IPO7 JUND KCNE4 LRCH1 MAK16 MAP2K4 MAP3K8 MDM2 MED19 MED21 MERTK MIR22HG MRPL50 MX1 NFKB1 NFKBIE NOP14 OSM PHLDA1 POLR1F PPP3CC PSMA4 PTPRC RNF4 SAP30 SENP6 SFR1 TAF7 TAP1 TBC1D1 TBRG1 TES TIMM23 TMF1 TOR1AIP2 TPR TXNL1 UB…
HALLMARK_ALLOGRAFT_REJECTION	1.72	0.00227	0.0164	2121	ABCE1 B2M BCAT1 BCL3 CCL19 CCND2 CD2 CD40 CD47 CD80 CD86 CSF1 CTSS CXCL9 DEGS1 EGFR EIF3A EIF3J EIF5A FAS FASLG GPR65 HIF1A ICAM1 IFNG IGSF6 IL10 IL12RB1 IL15 IL18 IL1B IL2RA IL2RG IL6 INHBA INHBB IRF7 IRF8 ITK JAK2 LIF LY75 LY86 LYN NLRP3 NOS2 NPM1 RIPK2 RPL9 SOCS1 SRGN STAT1 TAP1 TAPBP TIMP1 TLR2 TLR3 TNF
HALLMARK_APOPTOSIS	2.79	0	0	1228	ATF3 BTG3 CASP3 CASP8 CCND1 CCND2 CD14 CD38 CDKN1A CFLAR DNAJA1 EMP1 ETF1 FAS FASLG GADD45B GCH1 IL18 IL1A IL1B IL6 IRF1 ISG20 JUN LGALS3 PLAT PMAIP1 RNASEL ROCK1 SATB1 SOD2 TAP1 TIMP1 TNF TNFRSF12A TNFSF10 XIAP
HALLMARK_COMPLEMENT	1.86	0	0.00581	4194	ADAM9 CALM1 CASP3 CBLB CDK5R1 CFH CSRP1 CTSC CTSS DGKH DPP4 DUSP5 FCN1 GCA GNB4 HSPA5 IL6 IRF1 IRF2 IRF7 JAK2 LAMP2 LAP3 LGALS3 LYN MAFF MMP13 OLR1 PDP1 PHEX PLA2G4A PLAT PLAUR PLEK PLSCR1 PSMB9 RNF4 SERPINB2 SERPINE1 TFPI2 TIMP1 TNFAIP3 USP15 VCPIP1 ZEB1
HALLMARK_IL2_STAT5_SIGNALING	2.51	0	0	1408	ABCB1 ANXA4 ARL4A BATF BHLHE40 CASP3 CCND2 CD44 CD83 CD86 CISH CSF1 CSF2 CTLA4 CXCL10 EMP1 EOMES F2RL2 FGL2 GADD45B GLIPR2 GPR65 HK2 HOPX IL10 IL10RA IL1R2 IL2RA IRF8 KLF6 LIF MAFF MAP3K8 MUC1 MXD1 MYC NFIL3 NFKBIZ NOP2 ODC1 P4HA1 PENK PHLDA1 PLAGL1 PLIN2 PLSCR1 PNP RGS16 RRAGD SELL SELP SOCS1 SOCS2 SPP1 TLR7 TNFRSF8 TNFRSF9 TNFSF10 TTC39B
HALLMARK_IL6_JAK_STAT3_SIGNALING	2.7	0	0	1236	CD14 CD38 CD44 CSF1 CSF2 CXCL10 CXCL11 CXCL9 FAS IL12RB1 IL13RA1 IL15RA IL1B IL1R2 IL2RA IL2RG IL6 IRF1 IRF9 ITGA4 JUN MAP3K8 MYD88 PTPN2 SOCS1 SOCS3 STAT1 STAT2 STAT3 TLR2 TNF TNFRSF12A
HALLMARK_INFLAMMATORY_RESPONSE	2.39	0	0	2035	ADORA2B BST2 C5AR1 CCRL2 CD40 CDKN1A CLEC5A CXCL10 CXCL11 CXCL9 EIF2AK2 FPR1 FZD5 GCH1 HAS2 HBEGF HIF1A ICAM1 IL10 IL15 IL15RA IL1A IL1B IL6 INHBA IRF1 IRF7 KLF6 LIF MEFV MXD1 MYC NAMPT NFKBIA NLRP3 NMI NOD2 OLR1 OSM RGS1 RGS16 RIPK2 RTP4 SELE SELL SERPINE1 SLC7A1 TAPBP TIMP1 TLR3 TNFAIP6 TNFSF10 TNFSF15
HALLMARK_INTERFERON_ALPHA_RESPONSE	2.48	0	0	534	ADAR B2M BST2 CASP8 CCRL2 CD47 CMPK2 CXCL10 CXCL11 DDX60 DHX58 EIF2AK2 EPSTI1 HELZ2 HERC6 IFI35 IFIH1 IFIT2 IFIT3 IL15 IRF1 IRF2 IRF7 IRF9 ISG15 ISG20 LAP3 LGALS3BP MOV10 NCOA7 NMI PARP12 PARP14 PARP9 PLSCR1 PNPT1 PROCR PSMA3 PSME1 PSME2 RIPK2 RSAD2 RTP4 SELL SP110 STAT2 TAP1 TDRD7 TRAFD1 TRIM14 TRIM21 TRIM25 UBA7 UBE2L6 USP18
HALLMARK_INTERFERON_GAMMA_RESPONSE	1.45	0.0205	0.0809	1233	ADAR APOL6 ARL4A B2M BST2 CASP3 CASP8 CD274 CD38 CD40 CD86 CDKN1A CFH CMPK2 CXCL10 CXCL11 CXCL9 DDX60 DHX58 EIF2AK2 EPSTI1 FAS FGL2 FPR1 GCH1 GPR18 HELZ2 HERC6 HIF1A ICAM1 IFI35 IFIH1 IFIT2 IFIT3 IL15 IL15RA IL6 IRF1 IRF2 IRF7 IRF9 ISG15 ISG20 ISOC1 JAK2 LAP3 LGALS3BP MT2A MTHFD2 MYD88 NAMPT NFKBIA NLRC5 NMI OAS2 OAS3 OGFR P2RY14 PARP12 PARP14 PELI1 PFKP PLSCR1 PML PNP PNPT1 PSMA2 PSMA3 PSME1 PSM…
HALLMARK_TNFA_SIGNALING_VIA_NFKB	2.89	0	0	1152	ATF3 B4GALT5 BCL3 BHLHE40 BIRC2 BTG3 CCND1 CCNL1 CCRL2 CD44 CD80 CD83 CDKN1A CEBPD CFLAR CSF1 CSF2 CXCL10 CXCL11 DRAM1 DUSP1 DUSP5 EDN1 EGR1 EGR2 FJX1 FOS FOSL2 GADD45B GCH1 GEM GFPT2 HBEGF ICAM1 IFIH1 IFIT2 IL15RA IL18 IL1A IL1B IL6 INHBA IRF1 JUN JUNB KDM6B KLF6 LIF LITAF MAFF MAP3K8 MARCKS MXD1 MYC NAMPT NFIL3 NFKBIA NFKBIE NR4A2 NR4A3 OLR1 PHLDA1 PLAU PLAUR PLEK PLK2 PLPP3 PNRC1 PPP1R15A PTGS…
HECKER_IFNB1_TARGETS	1.95	0	0.00253	4526	CABP5 CCL2 CMPK2 CXCL10 DDX60 DHX58 DTX3L EIF2AK2 EPSTI1 GZMB HERC6 IFI35 IFI44 IFIT2 IFIT3 IRF7 ISG15 KCNJ15 LAP3 LGALS3BP MGAM MMP25 MS4A4A MX1 OAS2 OAS3 OASL PARP12 PARP9 PDZK1IP1 PLSCR1 PNPT1 RSAD2 RTP4 SAMD9L STAT1 TNFAIP6 XAF1 ZBP1
IFN III	1.73	0.00471	0.0164	2004	ADAR BATF2 DTX3L EIF2AK2 IFIH1 IFIT2 IFIT3 IFITM3 IRF9 ISG15 MX1 OAS1 OASL PARP12 PARP14 PARP9 PLSCR1 PML SP110 STAT1 TAP1 TDRD7 TRIM14 TRIM25 USP18 ZC3HAV1 ZNFX1
IL10 PATHWAY	2.65	0	0	1734	CCND2 IL1A IL1B IL6 MYC SOCS3 TNF
IL12_PATHWAY	2.8	0	0	1228	CCL3 CCL4 IL10 IL1B JAK2 JUN PSME2 RIPK2 SERPINB2
IL15_SIGNALING	2.69	0	0	1228	AKT3 ATM CSF2 IFNA1 IFNB1 IL15 IL15RA IL6 IRF1 JAK2 STAT1
IL6_SIGNALING	2.87	0	0	1214	APOL1 CCL2 CD47 CEBPB CXCL3 FOS GEM HSPA1A IL6 IRF9 JAK2 JUN LARP1 MAFF PLA2G4C SERPINB2 SOS1 TAPBP TNFAIP6 ZFP36
INFLAMMASOME_RECEPTORS_AND_SIGNALING	2.53	0	0	1310	ADORA2B BDKRB1 BIRC2 BIRC3 BST2 C3AR1 C5AR1 CASP1 CCL2 CCL20 CCL24 CCL7 CCRL2 CD40 CD69 CD70 CDKN1A CLEC5A CSF3 CXCL10 CXCL11 CXCL6 CXCL9 CYBB EDN1 EIF2AK2 FFAR2 FPR1 FZD5 GCH1 HAS2 HBEGF HIF1A HSP90AB1 ICAM1 IL10 IL12B IL15 IL15RA IL18 IL1A IL1B IL6 INHBA IRF1 IRF7 KCNMB2 KLF6 LIF LTA MEFV MXD1 MYC NAMPT NFKBIA NLRP3 NMI NOD2 OLR1 OSM OSMR PLAUR RGS1 RGS16 RIPK2 RTP4 SELE SELL SERPINE1 SLC7A1 TA…
IRAK4 SIGNALING	2.44	0	0	1597	ADAMTS1 ADAP2 C3AR1 CCL4 CLEC5A CSF2 DHFR EGR4 FABP7 FPR2 GHRHR GJA1 GPR85 IFITM3 IL1RN IRF7 JUNB KCTD16 MAP3K8 MS4A6A MT2A OAS1 OAS3 PDYN PGD PLAGL1 PLSCR1 PNPT1 PRDM1 PSMB10 PSTPIP2 RCN1 RNASE2 RND1 RPE SAP30 SLC15A3 SMCO3 SOCS2 STAT1 TAP1 TEX48 TLR3 TMEM170B VCAM1 XAF1
JAK_STAT_SIGNALING_PATHWAY.BTM	1.83	0	0.00725	2528	AKT3 CCND2 CISH CNTF CSF2 CSF3 EPO IFNA1 IFNA4 IFNB1 IFNG IFNK IL10 IL11 IL12RB1 IL12RB2 IL13 IL15 IL15RA IL19 IL22 IL22RA1 IL2RA IL3 IL5 IL6 IRF9 JAK2 LIF MYC OSM OSMR PIM1 SOCS1 SOCS3 SOS1 SPRED1 STAT1 STAT2
JAK_STAT_SIGNALING_PATHWAY.IPA	2.01	0	0.00142	3538	AKT3 ATM CCND2 CDKN1A CISH CNTF CSF2 CSF3 EPO IFNA1 IFNA4 IFNB1 IFNG IFNK IL10 IL11 IL12RB1 IL12RB2 IL13 IL15 IL15RA IL19 IL22 IL22RA1 IL2RA IL3 IL5 IL6 IRF9 JAK2 LIF MYC OSM OSMR PIM1 SOCS1 SOCS3 SOS1 SPRED1 STAT1 STAT2
JAK1 SIGNALING	2.34	0	0	1928	IFNA1 IFNB1 IFNG IL15RA IL6 IRF1 IRF9 JAK2 OSM PTPN2 SOCS1 SOCS3 STAT1 STAT2 TSHB
KEGG_CHEMOKINE_SIGNALING_PATHWAY	2.91	0	0	2308	AKT3 CCL11 CCL15 CCL19 CCL2 CCL20 CCL21 CCL24 CCL27 CCL3 CCL4 CCL7 CCR5 CXCL10 CXCL11 CXCL3 CXCL6 CXCL9 CXCR1 GNB4 GNG12 GNG4 GRK1 HCK JAK2 NFKBIA PRKX RAP1B SHC3 SOS1 STAT1 STAT2 STAT3 VAV3 XCL1
KEGG_CYTOKINE_CYTOKINE_RECEPTOR_INTERACTION	2.67	0	0	2057	AMH CCL11 CCL15 CCL19 CCL2 CCL20 CCL21 CCL24 CCL27 CCL3 CCL4 CCL7 CCR5 CD40 CD70 CNTF CSF2 CSF3 CXCL10 CXCL11 CXCL3 CXCL6 CXCL9 CXCR1 EDA2R EGFR EPO FAS FASLG IFNA1 IFNA4 IFNB1 IFNG IFNK IL10 IL11 IL12B IL12RB1 IL12RB2 IL13 IL13RA1 IL15 IL15RA IL18 IL19 IL1A IL1B IL1RAP IL21 IL22 IL22RA1 IL23A IL23R IL2RA IL3 IL5 IL6 INHBA INHBB INHBE LIF LTA OSM OSMR TNF TNFRSF11B TNFRSF12A TNFRSF9 TNFSF10 TNFSF…
KEGG_CYTOSOLIC_DNA_SENSING_PATHWAY	2.4	0	0	1795	ADAR CASP1 CCL4 CXCL10 IFNA1 IFNA4 IFNB1 IL1B IL33 IL6 IRF7 NFKBIA RIPK1 TBK1 ZBP1
KEGG_JAK_STAT_SIGNALING_PATHWAY	1.85	0	0.00626	1817	AKT3 CCND2 CISH CNTF CSF2 CSF3 EPO IFNA1 IFNA4 IFNB1 IFNG IFNK IL10 IL11 IL12RB1 IL12RB2 IL13 IL15 IL15RA IL19 IL22 IL22RA1 IL2RA IL3 IL5 IL6 IRF9 JAK2 LIF MYC OSM OSMR PIM1 SOCS1 SOCS3 SOS1 SPRED1 STAT1 STAT2
KEGG_LEISHMANIA_INFECTION	1.96	0	0.00237	1327	FCGR1A FCGR3A FOS IFNG IL10 IL1A IL1B JAK2 JUN MARCKSL1 MYD88 NFKBIA NOS2 PTGS2 STAT1 TNF
KEGG_NATURAL_KILLER_CELL_MEDIATED_CYTOTOXICITY	1.43	0.0337	0.0925	2524	CASP3 CSF2 FAS FASLG FCGR3A GZMB HLA.B ICAM1 IFNA1 IFNA4 IFNB1 IFNG KLRK1 SH2D1B SH3BP2 SHC3 SOS1 TNF TNFSF10 VAV3
KEGG_NOD_LIKE_RECEPTOR_SIGNALING_PATHWAY	1.64	0.0185	0.0271	2057	BIRC2 BIRC3 CASP1 CASP8 CCL11 CCL2 CCL7 HSP90AA1 HSP90AB1 IL18 IL1B IL6 MEFV NFKBIA NLRP3 NOD2 RIPK2 TNF TNFAIP3
KEGG_PROTEASOME	1.32	0.0973	0.161	1114	IFNG POMP PSMA1 PSMA2 PSMA3 PSMA4 PSMA5 PSMA6 PSMA7 PSMB10 PSMB11 PSMB2 PSMB8 PSMB9 PSMC4 PSMC6 PSMD11 PSMD12 PSMD14 PSMD6 PSMD7 PSME1 PSME2 PSME3 PSME4 SEM1
KEGG_RIG_I_LIKE_RECEPTOR_SIGNALING_PATHWAY	1.75	0.0121	0.0136	2057	AZI2 CASP8 CXCL10 DDX3Y DHX58 IFIH1 IFNA1 IFNA4 IFNB1 IFNK IRF7 ISG15 NFKBIA RIPK1 TBK1 TNF TRIM25
KEGG_TOLL_LIKE_RECEPTOR_SIGNALING_PATHWAY	2.29	0	0	3132	AKT3 CASP8 CCL3 CCL4 CD40 CD80 CD86 CXCL10 CXCL11 CXCL9 FOS IFNA1 IFNA4 IFNB1 IL1B IL6 IRF7 JUN MAP3K8 MYD88 NFKBIA RIPK1 SPP1 STAT1 TBK1 TLR3 TLR7 TLR9 TNF
M0	2.57	0	0	1259	C5AR1 CCL7 CXCL3 HK3 SLAMF8 SLC15A3 VNN1
M1	2.1	0	0.000431	1767	APOL6 CCL19 CD38 CD40 CXCL10 CXCL11 CXCL9 CYP27B1 DHX58 IL2RA NOD2 RSAD2 SLC15A3 SOCS1 TLR7 TNFAIP6 TNIP3
M1 MACROPHAGES	1.53	0	0.0513	2565	APOL1 APOL2 APOL6 ATF3 BCL2A1 BIRC3 CCL15 CCL19 CCL2 CCL20 CCL3 CD80 CD86 CXCL10 CXCL11 CXCL9 EDN1 FAS FCGR1A FCGR3A GADD45G IL12B IL15 IL15RA IL1A IL1B IL23A IL2RA IL6 INHBA IRF1 IRF7 OAS2 OASL PFKP PSMA2 PTX3 SLC7A5 TLR2 TNF TNFSF10 VCAN XAF1
MONOCYTE SURFACE SIGNATURE	3.01	0	0	2805	BST1 C1orf162 C5AR1 CLEC12B CLEC7A CREB5 FCN1 FPR1 FPR2 HCK HK3 IL1R2 MEFV MGAM MS4A6A NLRP3 NOD2 RNASE2 SIRPB1 SLC15A3 SLC46A2 STEAP4 TLR2 TLR7 TMTC2 TREM1 VNN1
NEUTROPHILS	2.67	0	0	1233	C5AR1 CREB5 CXCR1 FPR1 FPR2 MAK MEFV MGAM MMP25 MXD1 P2RY14 TNFAIP6 TREM1 TREML2 VNN1
PID_IFNG_PATHWAY	2.01	0.00236	0.00144	5110	CAMK2D CASP1 CEBPB IFNG IL1B IRF1 IRF9 JAK2 MAP2K1 PTPN2 RAP1B SOCS1 STAT1 STAT3
PID_IL23_PATHWAY	1.8	0.00459	0.00987	1004	ALOX12B CCL2 CXCL9 IFNG IL12B IL12RB1 IL17F IL18 IL19 IL1B IL23A IL23R IL6 JAK2 NFKBIA NOS2 SOCS3 STAT1 STAT3 TNF
PID_IL27_PATHWAY	1.61	0	0.0329	2360	IFNG IL12B IL12RB1 IL12RB2 IL18 IL1B IL27 IL6 JAK2 STAT1 STAT2 STAT3 TBX21 TNF
PID_IL6_7_PATHWAY	3.07	0	0	2057	CEBPB CRP FGG FOS HCK IL6 IRF1 JAK2 JUN JUNB MYC SOCS3 SOS1 STAT1 STAT3 TIMP1
PID_TOLL_ENDOGENOUS_PATHWAY	2.53	0	0	2135	CD14 HSPD1 LY96 MYD88 TLR2 TLR3 VCAN
RADAEVA_RESPONSE_TO_IFNA1_UP	2.45	0	0	1310	ADAR BST2 CASP3 CXCL10 CXCL11 IFI35 IFI44 IFITM3 IL12RB2 IRF1 IRF7 ISG15 LGALS3BP MX1 PLSCR1 PSME1 RSAD2 SOCS1 STAT1 TNFSF10 UBE2D3 UBE2L6 VCAM1
REACTOME_ANTIVIRAL_MECHANISM_BY_IFN_STIMULATED_GENES	1.79	0.00233	0.0106	1124	ABCE1 ARIH1 EIF2AK2 EIF4A1 EIF4E FLNB ISG15 KPNA1 KPNA2 KPNA3 KPNA4 MX1 NUP153 NUP210 NUP54 NUP98 OAS1 OAS2 OAS3 OASL PDE12 RANBP2 RNASEL SEH1L STAT1 TPR TRIM25 UBA52 UBA7 UBE2E1 UBE2L6 USP18
REACTOME_DDX58_IFIH1_MEDIATED_INDUCTION_OF_INTERFERON_ALPHA_BETA	1.69	0.0143	0.0197	1013	CASP8 DHX58 HSP90AA1 HSP90AB1 IFIH1 IFNA1 IFNA4 IFNB1 IRF7 ISG15 NFKBIA NLRC5 RIPK1 RNF135 TANK TBK1 TNFAIP3 TOMM70 TRIM25 UBA7 UBE2D3 UBE2L6
REACTOME_INTERFERON_ALPHA_BETA_SIGNALING	1.49	0.0256	0.0627	2284	ADAR BST2 GBP2 IFI35 IFIT2 IFIT3 IFITM3 IFNA1 IFNA4 IFNB1 IRF1 IRF2 IRF7 IRF9 ISG15 ISG20 MX1 OAS1 OAS2 OAS3 OASL RSAD2 SAMHD1 SOCS1 SOCS3 STAT1 STAT2 USP18 XAF1
REACTOME_INTERFERON_GAMMA_SIGNALING	1.39	0.00822	0.115	2569	B2M FCGR1A GBP2 GBP4 GBP5 GBP6 GBP7 ICAM1 IFNG IRF1 IRF2 IRF7 IRF9 JAK2 MID1 MT2A OAS1 OAS2 OAS3 OASL PML PTPN2 SOCS1 SOCS3 SP100 STAT1 SUMO1 TRIM14 TRIM21 TRIM25 TRIM34 TRIM5 VCAM1
REACTOME_INTERFERON_SIGNALING	1.83	0.00244	0.00753	624	ABCE1 ADAR ARIH1 B2M BST2 CAMK2D EGR1 EIF2AK2 EIF4A1 EIF4E FCGR1A GBP2 GBP4 GBP5 GBP6 GBP7 HLA.B HLA.E ICAM1 IFI35 IFIT2 IFIT3 IFITM3 IFNA1 IFNA4 IFNB1 IFNG IRF1 IRF2 IRF7 IRF9 ISG15 ISG20 JAK2 KPNA2 KPNA3 KPNA4 MID1 MT2A MX1 NUP153 NUP98 OAS1 OAS2 OAS3 OASL PML PTPN2 RANBP2 RNASEL RSAD2 SAMHD1 SOCS1 SOCS3 SP100 STAT1 STAT2 SUMO1 TRIM10 TRIM14 TRIM21 TRIM25 TRIM26 TRIM34 TRIM5 UBA52 UBA7 UBE2E1 U…
REACTOME_INTERLEUKIN_1_FAMILY_SIGNALING	2.09	0	0.000618	1801	ALPK1 CASP1 CASP8 CHUK CUL1 FBXW11 GSDMD IL13 IL18 IL18BP IL18R1 IL1A IL1B IL1R2 IL1RAP IL1RAPL1 IL1RN IL33 IL36G MAP2K1 MAP2K4 MAP3K8 MAPK8 MYD88 N4BP1 NFKB1 NFKBIA NFKBIB NLRC5 NOD1 NOD2 PELI1 PSMA2 PSMA3 PSMA4 PSMA5 PSMA6 PSMA7 PSMB10 PSMB11 PSMB2 PSMB8 PSMB9 PSMC6 PSMD10 PSMD12 PSMD14 PSMD6 PSMD7 PSME1 PSME2 PSME3 PSME4 PTPN2 RIPK2 SAA1 SEM1 STAT3 TAB2 TAB3 TBK1 TIFA TNIP2 TRAF6 UBA52 UBC UBE…
REACTOME_INTERLEUKIN_6_FAMILY_SIGNALING	2.55	0	0	2084	CNTF IL11 IL6 JAK2 LIF OSM OSMR SOCS3 STAT1
REACTOME_RIP_MEDIATED_NFKB_ACTIVATION_VIA_ZBP1	1.96	0	0.00245	1162	MYD88 NFKBIA RIPK1 TLR3 ZBP1
REACTOME_TAK1_DEPENDENT_IKK_AND_NF_KAPPA_B_ACTIVATION	1.56	0.00249	0.045	1214	ALPK1 CASP8 N4BP1 NFKB1 NFKBIA NFKBIB NLRC5 NOD1 NOD2 RIPK2 SAA1 TAB2 TAB3 TIFA TRAF6 UBA52 UBC UBE2V1 USP14 USP18
REACTOME_TOLL_LIKE_RECEPTOR_CASCADES	1.72	0	0.0172	2952	ALPK1 BIRC2 BIRC3 BPI CASP8 CD14 CTSS FBXW11 FGB FGG FOS GSDMD GSDME HSP90B1 IRF7 JUN LY86 LY96 MAP2K1 MAP2K4 MAP3K8 MAPK9 MYD88 N4BP1 NFKBIA NLRC5 NOD1 NOD2 PELI1 PPP2CA RIPK1 RIPK2 SAA1 SOCS1 TAB2 TANK TBK1 TIFA TLR2 TLR3 TLR7 TLR9 TNIP2 TRAF6 UBA52 UBE2D3 UBE2V1 USP18
REACTOME_TRAF6_MEDIATED_IRF7_ACTIVATION	1.33	0.0929	0.155	2057	IFIH1 IFNA1 IFNA4 IFNB1 IRF7 RNF135 TANK TBK1 TRIM25
REACTOME_ZBP1_DAI_MEDIATED_INDUCTION_OF_TYPE_I_IFNS	2.36	0	0	1162	CHUK DHX9 DTX4 MYD88 NFKB1 NFKBIA NFKBIB NLRP4 RIPK1 RIPK3 TBK1 TLR3 ZBP1
ROLE_OF_JAK_FAMILY_KINASES_IN_IL-6_SIGNALING	2.08	0	0.000633	4075	IL6 JAK2 OSM OSMR SOCS1 SOCS3 STAT1
ROLE_OF_JAK1_JAK2_AND_TYK2_IN_INTERFERON_SIGNALING	1.51	0.0082	0.0572	3533	IFNA1 IFNB1 IFNG JAK2 PTPN2 REL SOCS1 STAT1 STAT2 STAT3 TSHB
SANA_RESPONSE_TO_IFNG_UP	2.55	0	0	2190	APOL1 APOL2 BATF2 BST2 CASP1 CD274 CXCL10 CXCL11 CXCL9 DDX60 DTX3L IFI35 IFIH1 LAP3 LGALS3BP LGALS9 LIPG MLKL MMP25 MX1 NLRC5 OAS2 PARP14 PARP9 SAMD9L SAMHD1 STAT1 TNFSF10 UBD UBE2L6
SATISH_MARS2015	1.99	0.00241	0.00164	865	APOBEC3B BST2 CDKN1A CH25H CNP EIF2AK2 IFITM3 IRF1 IRF7 ISG15 LGALS3BP MOV10 RNASEL RSAD2 SAMHD1 TRIM14 TRIM21 TRIM26 TRIM5
TLR AND INFLAMMATORY SIGNALING	2.59	0	0	671	BST1 C5AR1 FCGR1A FPR1 FPR2 KCNJ15 MGAM MYD88 TLR2 TLR7
TLR SIGNALING	2.55	0	0	1228	BST1 C5AR1 FCGR1A FPR1 FPR2 KCNJ15 MGAM MYD88 TLR2 TLR7
TREM1_SIGNALING	2.53	0	0	1310	AKT3 CCL3 CD40 CD86 CSF2 ICAM1 IL10 IL18 IL1B IL6 JAK2 NOD2 REL STAT3 TLR2 TLR3 TLR7 TLR9 TNF TREM1
VIRAL SENSING & IMMUNITY	2.2	0	0.000202	1141	BST2 CASP1 CXCL10 IFI35 IFIT2 LY86 RIPK2 TAP1 THBS1 TLR7 USP18 ZBP1
VIRAL SENSING & IMMUNITY; IRF2 TARGETS NETWORK (I)	2.22	0	0.000106	2035	BST2 IFI35 LY86 RIPK2 TAP1 THBS1 TLR7 USP18 ZBP1
WP_HOSTPATHOGEN_INTERACTION_OF_HUMAN_CORONAVIRUSES_INTERFERON_INDUCTION	1.98	0	0.00196	4568	EIF2AK2 FOS IFIH1 IRF9 JUN MYD88 NFKBIA OAS1 OAS2 OAS3 RIPK1 STAT1 STAT2 TBK1 TLR7
WP_IL18_SIGNALING_PATHWAY	2.7	0	0	1702	ACOD1 ALS2 ATF3 B2M CASP3 CASP8 CCL19 CCL2 CCL20 CCL3 CCL4 CDK5R2 CEBPB CFLAR CXCL3 CYCS DEK FAS FOS HCAR2 ICAM1 IFNG IL10 IL13 IL1B IL2RA IL6 IRF1 JUN MMP13 MMP8 MYD88 NFKBIA NFKBIZ NOS2 NOX1 NPPA NPPB PRM1 PTGS2 PTX3 RGS16 SDC4 SOCS3 SPP1 TIMP1 TNF TNFAIP2 TNFRSF11B TNIP3 UGT2B10
WP_IL3_SIGNALING_PATHWAY	2.54	0	0	2345	CD69 CD86 ENPP3 FOS HCK IL3 JAK2 JUN MAP2K1 SOS1 STAT3
WP_IL6_SIGNALING_PATHWAY	2.99	0	0	1214	CRP HCK IL6 IRF1 JAK2 JUNB MAP2K1 PRDM1 SOCS3 SOS1 STAT1 STAT3 TIMP1
WP_LDL_INFLUENCE_ON_CD14_AND_TLR4	1.92	0.00688	0.00341	3730	CCL2 CREB5 IL10 IL1B IL6
WP_MYD88_DISTINCT_INPUTOUTPUT_PATHWAY	2.33	0	0	1162	IL1A JUN MYD88 TIFA TLR2 TLR7 TLR9 UBE2V1
WP_SIGNAL_TRANSDUCTION_THROUGH_IL1R	2.33	0	0	914	IFNA1 IFNB1 IL1A IL1B IL1RN IL6 JUN MYD88 NFKBIA TNF
WP_TOLLLIKE_RECEPTOR_SIGNALING_PATHWAY	2.33	0	0	1747	AKT3 CASP8 CCL3 CCL4 CD40 CD80 CD86 CXCL10 CXCL11 CXCL9 FOS IFNA1 IFNA4 IFNB1 IL1B IL6 IRF7 JUN MAP3K8 MYD88 NFKBIA RIPK1 SPP1 STAT1 TBK1 TLR3 TLR7 TLR9 TNF
WP_TOLLLIKE_RECEPTOR_SIGNALING_RELATED_TO_MYD88	2.08	0	0.0006	1062	IRF7 MYD88 REL TBK1 TLR2 TLR3 TLR7 TLR9
WP_TYPE_I_INTERFERON_INDUCTION_AND_SIGNALING_DURING_SARSCOV2_INFECTION	1.38	0.0644	0.122	2057	EIF2AK2 IFIH1 IRF7 IRF9 MYD88 OAS1 OAS2 OAS3 STAT1 STAT2 TBK1 TLR3 TLR7 TLR9 TMPRSS2
WP_TYPE_II_INTERFERON_SIGNALING	1.72	0	0.0163	2874	CXCL10 CXCL9 CYBB EIF2AK2 H4C14 HLA.B ICAM1 IFIT2 IFNB1 IFNG IL1B IRF1 IRF2 IRF9 ISG15 JAK2 NOS2 OAS1 REG1A SOCS1 SOCS3 STAT1 STAT2 TAP1

## Sheet: 12hrs
Supplementary Table 2: GSEA dLN
Pathway name	dLN.H12_NES	dLN.H12_NOM_pval	dLN.H12_FDR_qval	dLN.H12_RANK_max	dLN.H12_LEADING_edge
ACTIVATATION_OF_TYPE_I_IFN	1.59	0	0.0387	3106	CREBBP DHX36 DHX9 DTX4 IRF7 LRRFIP1 MYD88 NFKB1 NFKB2 NLRP4 TBK1 ZBP1
ACTIVATED DENDRITIC CELL SIGNATURE	2.22	0	0.00018	1220	CCL20 CD274 CD38 CD40 CD80 CD86 CXCL10 CXCL11 DDX60 DHX58 IDO1 IFI44L IFIH1 IGKC IL2RA IRF7 LAMP2 LY75 MAP3K13 NR4A3 PDCD1LG2 PLA1A PLSCR1 PRRG4 RSAD2 SLC15A3 ST3GAL6 TMEM140 TNFAIP6
ANTIVIRAL IFN SIGNATURE	2.26	0	3.7e-05	1425	CXCL10 DDX60 DHX58 IFIH1 IL1B IRF7 OAS1 OAS3 PML PTX3 RSAD2
BIOCARTA_IL1R_PATHWAY	2.19	0	0.000267	1462	IFNA1 IFNB1 IL1A IL1B IL1RAP IL1RN IL6 JUN MYD88 NFKBIA TNF
BIOCARTA_IL6_PATHWAY	2.79	0	0	1189	CEBPB FOS IL6 JAK2 JUN SOS1 STAT3
CHEMOKINE CLUSTER	2.41	0	0	1462	BCL2A1 CCL2 CCL20 CCL4 CCL7 CCR1 CCR5 CXCL10 CXCL11 CXCL3 CXCL6 CXCL9 DUSP1 GCH1 HCK ICAM1 IFNG IL1B NFKBIA SLAMF7 TNF TNFAIP3 TNFAIP6 XCL1
CHEMOKINE CLUSTER (I)	2.34	0	0	1628	CCL2 CCL20 CCL4 CCL7 CXCL10 CXCL11 CXCL3 CXCL6 CXCL9 IFNG
CYTOKINES - RECEPTERS CLUSTER	2.48	0	0	1500	CCL2 CCR1 CD14 CD164 CD274 CSF2 CSF3 IFNG IL10 IL12RB1 IL15 IL15RA IL1B IL1R2 IL1RAP IL1RN IL23A IL27 IL2RA IL2RG IL6 LIF
DER_IFN_ALPHA_RESPONSE_UP	1.39	0	0.109	1425	ADAR B2M BST2 CASP8 CD164 CYCS FAS IFI16 IFI35 IFI44 IFIT3 IL6 IRF1 IRF2 IRF9 ISG15 MX1 NMI OAS2 OASL PLSCR1 PMAIP1 PML PSMB9 PSME1 RHOC SDCBP SP110 SSBP1 STAT1 TAP1 TRIM14 TRIM21
ENDOTHELIUM	2.88	0	0	1223	ANGPT2 FGL2 ICAM1 JAML PTGS2 SELE SELL TLR3 TLR7 TLR9 TREM1 VCAM1
ENRICHED IN ACTIVATED DENDRITIC CELLS	2.11	0	0.000671	989	ATF3 BCL2A1 CCL20 CD86 CXCL11 DRAM1 IFIH1 IFIT2 IFIT3 IL1B IL1RN PARP9 PDGFRL PRRG4 RSAD2 SLAMF8 SLC15A3 SOD2 TNFAIP2 TNFAIP6
ENRICHED IN ACTIVATED DENDRITIC CELLS (II)	1.87	0	0.00688	1219	ATF3 BCL2A1 CCL20 CXCL11 IFIH1 IFIT2 IFIT3 PARP9 PDGFRL PRRG4 RSAD2 TNFAIP6
ENRICHED IN MONOCYTES	3.53	0	0	1583	ALDH1A1 AOAH BST1 C5AR1 CCR1 CD86 CEBPB CHI3L1 CLEC4E CLEC5A CLEC7A CPVL CREB5 CSTA CYBB FCGR1A FGL2 FOS FPR1 FPR2 GCA HK3 IL1R2 LGALS3 LY86 MEFV MGAM MPEG1 MS4A4A MS4A6A NLRP3 NOD2 PLAUR PTAFR PTGS2 PTX3 RNASE2 S100A11 S100A8 S100A9 SAMHD1 SECTM1 SELP SIRPB1 SLC15A3 THBS1 TLR7 TNFAIP2 TREM1 VNN1
ENRICHED IN MONOCYTES (IV)	3.29	0	0	1595	C1orf162 CTSS IL1R2 LGALS3 LY96 MGAM PGD PTGS2 PTX3 SAMHD1 SLC24A4 ST3GAL6 VNN1
ENRICHED IN NEUTROPHILS (I)	2.4	0	0	1572	C5AR1 CHI3L1 CREB5 CXCR1 FCGR3A FFAR2 FPR1 FPR2 KCNJ15 LRRC4 MGAM MXD1 PTAFR TREM1
EOSINOPHILS	1.93	0	0.00448	1462	BCL2A1 BPI C3AR1 FFAR2 GPR65 MAK MGAM MXD1 P2RY10 P2RY14 RGS1 RNASE2 SAMSN1 SMPDL3B ST3GAL6 TREML2 TRPM6
GSE9037_CTRL_VS_LPS_1H_STIM_IRAK4_KO_BMDM_DN	2.06	0	0.00121	4659	ACP7 ADAP2 ARID5A BEX4 CCDC122 CCL4 CEBPB CGAS DNAJC8 EGR4 FPR2 GBP7 GJA1 GLRX HMGN3 IFI44L IFNG IRF9 ISOC1 IWS1 JUNB KCTD16 MAFK MAP3K8 MAT2A MIR22HG MTPN NKAPD1 NR4A2 OAS3 PANX1 PARP12 PGD PLK2 PLPP3 PNPT1 PPP1CB PTPN2 RAB11FIP1 RIF1 RNASE2 RND3 SCD SLC4A7 SMARCA5 SOD2 STAT1 TEX13B TOR1AIP1 TUBB2B U2SURP UQCRB VCAM1 YTHDC1 ZBP1 ZFP36L1 ZMAT2
GSE9037_CTRL_VS_LPS_4H_STIM_IRAK4_KO_BMDM_DN	1.39	0.0474	0.106	2347	ACBD3 ADAMTS1 ANXA7 ASF1A ATF4 BLNK CASP7 CCND2 CD86 CDKN1A CEMIP CGAS CLEC5A COP1 CSF2 DIS3 DNAJA2 DOC2A FGF7 FOXN2 GARS1 GPR85 IKBKE IL1RN IRGM MAPK9 MOB1B MS4A6A MT2A MTHFD2 MTHFR NDUFAF4 NUP58 NUPR1 OLR1 OTUD4 PARP12 PARP8 PDS5B PGGT1B PHLDA1 PKN2 PLAGL1 PLK2 PLSCR1 PNP PNPT1 POLR1F PPM1K PPP1CB PPP1R11 PSIP1 PSMA6 PSMB10 PYCR1 RAB10 RARRES1 RBM7 RC3H2 RCN1 RND1 RSRC2 SAP30 SKIL SLC39A14 SLFN…
GSE9037_WT_VS_IRAK4_KO_LPS_4H_STIM_BMDM_UP	1.54	0.0191	0.0516	3686	ADCY10 ADORA2B BAZ1A BLZF1 CALHM6 CCL7 CCSER2 CDKN1A CGAS CH25H CHD2 CHIC2 CISH CLEC4E CLIC4 CSF1 CSF3 CXCL3 EIF2S2 ENPP4 F2R FASTKD2 FBXO34 FLNB GBP6 GBP7 HDC HERC6 HMGN5 HSPA1L IL12B IL15 IL1RAP IL1RN IL36A ING3 IPO7 KCMF1 KCNE4 LRCH1 MAK16 MAP2K4 MAP3K8 MDM2 MED19 MED21 MERTK MIR22HG MRPL50 MX1 NCK1 NFKB1 NFKBID NFKBIE NOP14 OSM PHLDA1 POLR1F PPP3CC PRF1 PRPS1L1 PSMA4 PTPRC RAD18 RNF146 RNF4 S…
HALLMARK_ALLOGRAFT_REJECTION	1.52	0	0.0569	1170	ABCE1 B2M BCAT1 BCL3 C2 CCND2 CD2 CD3E CD40 CD47 CD80 CD86 CTSS CXCL13 CXCL9 EIF3A EIF3J EIF5A FAS FASLG GPR65 HIF1A ICAM1 IFNG IGSF6 IL10 IL12RB1 IL15 IL18 IL1B IL2RA IL2RG IL6 INHBA INHBB IRF7 ITK JAK2 LIF LY75 LY86 LYN NLRP3 NOS2 NPM1 PRF1 PTPRC RIPK2 RPL39 RPL9 SOCS1 SRGN STAT1 STAT4 TAP1 TAP2 TAPBP TIMP1 TLR2 TLR3 TLR6 TNF
HALLMARK_APOPTOSIS	2.88	0	0	1742	ATF3 BTG3 CASP2 CASP3 CASP8 CCND1 CCND2 CD14 CD2 CD38 CD44 CDKN1A CFLAR CREBBP CYLD DNAJA1 DNM1L EMP1 ETF1 FAS FASLG GADD45B GCH1 HSPB1 IER3 IL18 IL1A IL1B IL6 IRF1 ISG20 JUN LGALS3 MCL1 PLAT PMAIP1 RNASEL ROCK1 SATB1 SOD2 TAP1 TIMP1 TNF TNFRSF12A TNFSF10 XIAP
HALLMARK_COMPLEMENT	1.91	0	0.00514	4456	CALM1 CASP3 CDK5R1 CFH CSRP1 CTSC DGKH DPP4 GCA GNB4 HSPA5 IL6 IRF1 IRF2 IRF7 JAK2 LAMP2 LAP3 LGALS3 MAFF MMP13 OLR1 PLAT PLAUR PLEK PLSCR1 PSMB9 SERPINB2 SERPINE1 TFPI2 TIMP1 TNFAIP3 USP15 VCPIP1
HALLMARK_IL2_STAT5_SIGNALING	2.48	0	0	1740	ABCB1 AHCY ANXA4 CASP3 CCND2 CD86 CISH CSF2 CST7 CXCL10 EMP1 EOMES FGL2 GADD45B GLIPR2 GPR65 HK2 IL10 IL1R2 IL2RA KLF6 LIF MAFF MAP3K8 MXD1 MYC NFIL3 NFKBIZ ODC1 P4HA1 PHLDA1 PLAGL1 PLSCR1 PNP SELL SELP SOCS1 SPP1 TLR7 TNFRSF9 TNFSF10 TTC39B
HALLMARK_IL6_JAK_STAT3_SIGNALING	2.85	0	0	1358	CD14 CD38 CSF2 CXCL10 CXCL11 CXCL9 FAS IL12RB1 IL15RA IL1B IL1R2 IL2RA IL2RG IL6 IRF1 IRF9 JUN MAP3K8 MYD88 PTPN2 SOCS1 SOCS3 STAT1 STAT2 STAT3 TNF TNFRSF12A
HALLMARK_INFLAMMATORY_RESPONSE	2.41	0	0	217	ADORA2B BST2 C3AR1 C5AR1 CCRL2 CD40 CDKN1A CLEC5A CXCL10 CXCL11 CXCL9 EDN1 EIF2AK2 FFAR2 FPR1 FZD5 GCH1 HAS2 HBEGF HIF1A ICAM1 IL10 IL15 IL15RA IL1A IL1B IL6 INHBA IRF1 IRF7 KLF6 LIF MEFV MXD1 MYC NAMPT NFKBIA NLRP3 NMI NOD2 OLR1 OSM PDPN PLAUR PTAFR RGS1 RIPK2 RTP4 SELE SELL SERPINE1 TAPBP TIMP1 TLR3 TNFAIP6 TNFRSF9 TNFSF10 TNFSF15
HALLMARK_INTERFERON_ALPHA_RESPONSE	2.46	0	0	1571	ADAR B2M BST2 CASP8 CCRL2 CD47 CMPK2 CXCL10 CXCL11 DDX60 DHX58 EIF2AK2 ELF1 EPSTI1 HELZ2 HERC6 IFI35 IFI44L IFIH1 IFIT2 IFIT3 IL15 IRF1 IRF2 IRF7 IRF9 ISG15 ISG20 LAP3 LGALS3BP MOV10 NCOA7 NMI OGFR PARP12 PARP14 PARP9 PLSCR1 PNPT1 PROCR PSMA3 PSMB9 PSME1 PSME2 RIPK2 RSAD2 RTP4 SELL SP110 STAT2 TAP1 TDRD7 TMEM140 TRAFD1 TRIM14 TRIM21 TRIM25 UBA7 UBE2L6 USP18
HALLMARK_INTERFERON_GAMMA_RESPONSE	1.63	0.0171	0.0299	1610	ADAR APOL6 B2M BST2 CASP3 CASP8 CD274 CD38 CD40 CD86 CDKN1A CFH CMPK2 CXCL10 CXCL11 CXCL9 DDX60 DHX58 EIF2AK2 EPSTI1 FAS FGL2 FPR1 GCH1 GPR18 HELZ2 HERC6 HIF1A ICAM1 IDO1 IFI35 IFI44L IFIH1 IFIT2 IFIT3 IL15 IL15RA IL18BP IL6 IRF1 IRF2 IRF7 IRF9 ISG15 ISG20 JAK2 LAP3 LGALS3BP MT2A MTHFD2 MYD88 NAMPT NFKBIA NLRC5 NMI OAS2 OAS3 OGFR P2RY14 PARP12 PARP14 PELI1 PLSCR1 PML PNP PNPT1 PSMA2 PSMA3 PSMB9 P…
HALLMARK_TNFA_SIGNALING_VIA_NFKB	3	0	0	1525	ATF3 B4GALT5 BCL3 BHLHE40 BIRC2 BTG3 CCND1 CCNL1 CCRL2 CD44 CD80 CD83 CDKN1A CFLAR CSF2 CXCL10 CXCL11 DRAM1 DUSP1 DUSP5 EDN1 EGR2 FJX1 FOS FOSL2 GADD45B GCH1 GEM GFPT2 HBEGF ICAM1 IER3 IFIH1 IFIT2 IL15RA IL18 IL1A IL1B IL6 INHBA IRF1 JUN JUNB KDM6B KLF6 LIF LITAF MAFF MAP3K8 MARCKS MCL1 MXD1 MYC NAMPT NFE2L2 NFIL3 NFKBIA NFKBIE NR4A2 NR4A3 OLR1 PANX1 PDE4B PHLDA1 PLAU PLAUR PLEK PLK2 PLPP3 PMEPA1…
HECKER_IFNB1_TARGETS	1.97	0	0.00311	3718	C3AR1 CABP5 CCL2 CHI3L1 CMPK2 CXCL10 DDX60 DHX58 DTX3L EIF2AK2 EPSTI1 FFAR2 GZMB HERC6 IFI35 IFI44 IFI44L IFIT2 IFIT3 IRF7 ISG15 KCNJ15 LAP3 LGALS3BP MGAM MMP25 MS4A4A MX1 OAS2 OAS3 OASL PARP12 PARP9 PLSCR1 PNPT1 RSAD2 RTP4 SAMD9L STAT1 TNFAIP6 XAF1 ZBP1
IFN III	1.69	0.00692	0.0221	1209	ADAR APOL6 BATF2 DTX3L EIF2AK2 IFIH1 IFIT2 IFIT3 IFITM3 IRF9 ISG15 MX1 OAS1 OASL PARP12 PARP14 PARP9 PLSCR1 PML SP110 STAT1 TAP1 TDRD7 TRIM14 TRIM25 USP18 ZC3HAV1 ZNFX1
IL10 PATHWAY	2.72	0	0	1223	CCND1 CCND2 CD14 IL1A IL1B IL6 MYC SOCS3 STAT3 TNF
IL12_PATHWAY	2.9	0	0	1145	CCL3 CCL4 IL10 IL1B JAK2 JUN PSME2 RIPK2 SERPINB2
IL15_SIGNALING	2.83	0	0	1189	AKT3 ATM CSF2 IFNA1 IFNB1 IL15 IL15RA IL6 IRF1 JAK2 REL STAT1
IL6_SIGNALING	2.93	0	0	1154	CCL2 CD47 CEBPB CXCL3 FOS GEM HSPA1A IL6 IRF9 JAK2 JUN LARP1 MAFF MMP1 PDPN PLA2G4C SERPINB2 SOD2 SOS1 STAT3 TAPBP TNFAIP6 TPX2 ZFP36
INFLAMMASOME_RECEPTORS_AND_SIGNALING	2.51	0	0	1032	ADM ADORA2B BDKRB1 BIRC2 BST2 C3AR1 C5AR1 CASP1 CCL2 CCL20 CCL24 CCL7 CCRL2 CD14 CD40 CD69 CD70 CDKN1A CLEC5A CSF3 CXCL10 CXCL11 CXCL6 CXCL9 CYBB EDN1 EIF2AK2 FFAR2 FPR1 FZD5 GCH1 HAS2 HBEGF HIF1A HSP90AB1 ICAM1 IL10 IL15 IL15RA IL1A IL1B IL6 INHBA IRF1 IRF7 KCNMB2 KLF6 LIF MEFV MXD1 MYC NAMPT NFKBIA NLRP3 NMI NOD2 OLR1 OSM OSMR PDPN PLAUR PTAFR PVR RGS1 RIPK2 RTP4 SELE SELL SERPINE1 SLC7A1 SLC7A…
IRAK4 SIGNALING	2.43	0	0	1462	ADAMTS1 C3AR1 CCL4 CLEC5A CSF2 DHFR FABP7 FPR2 GPR85 IFI44L IFITM3 IL1RN IRF7 MAP3K8 MS4A6A MT2A OAS1 OAS3 PDYN PLAGL1 PLSCR1 PNPT1 RNASE2 RND1 SAP30 SLC15A3 STAT1 TAP1 TEX48 TLR3 VCAM1 XAF1
JAK_STAT_SIGNALING_PATHWAY.BTM	1.79	0	0.0121	1739	AKT3 CCND2 CISH CNTF CSF2 CSF3 IFNA1 IFNA4 IFNB1 IFNG IL10 IL11 IL12RB1 IL12RB2 IL13 IL15 IL15RA IL19 IL22 IL22RA1 IL23A IL2RA IL3 IL5 IL6 IL9 IRF9 JAK2 LIF MYC OSM OSMR PIM1 SOCS1 SOCS3 SOS1 SPRED1 STAT1 STAT2 STAT3 STAT4 TPO
JAK_STAT_SIGNALING_PATHWAY.IPA	2.06	0	0.00133	1596	AKT3 ATM CCND2 CDKN1A CISH CNTF CSF2 CSF3 IFNA1 IFNA4 IFNB1 IFNG IL10 IL11 IL12RB1 IL12RB2 IL13 IL15 IL15RA IL19 IL22 IL22RA1 IL23A IL2RA IL3 IL5 IL6 IL9 IRF9 JAK2 LIF MYC OSM OSMR PIM1 SOCS1 SOCS3 SOS1 SPRED1 STAT1 STAT2 STAT3 STAT4 TPO
JAK1 SIGNALING	2.37	0	0	1116	IFNA1 IFNB1 IFNG IL15RA IL6 IRF1 IRF9 JAK2 OSM PTPN2 REL SOCS1 SOCS3 STAT1 STAT2 STAT3 STAT4
KEGG_CHEMOKINE_SIGNALING_PATHWAY	3.01	0	0	1223	AKT3 CCL11 CCL2 CCL20 CCL24 CCL3 CCL4 CCL7 CCR1 CCR5 CXCL10 CXCL11 CXCL3 CXCL6 CXCL9 CXCR1 GNB4 GNG12 GNG4 GNG5 HCK JAK2 NFKBIA PRKX RAP1B SOS1 STAT1 STAT2 STAT3 XCL1
KEGG_CYTOKINE_CYTOKINE_RECEPTOR_INTERACTION	2.8	0	0	1591	CCL11 CCL2 CCL20 CCL3 CCL4 CCL7 CCR1 CCR5 CD70 CNTF CSF2 CSF3 CXCL10 CXCL11 CXCL3 CXCL6 CXCL9 CXCR1 EDA2R FAS FASLG IFNA1 IFNA4 IFNB1 IFNG IL10 IL11 IL12RB1 IL12RB2 IL13 IL15 IL15RA IL19 IL1A IL1B IL1R2 IL22 IL22RA1 IL2RA IL3 IL5 IL6 IL9 INHBA INHBB LIF OSM TNF TNFRSF11B TNFRSF9 TNFSF10 TNFSF15 TNFSF4 TNFSF8 TNFSF9 TPO XCL1
KEGG_CYTOSOLIC_DNA_SENSING_PATHWAY	2.42	0	0	528	ADAR CASP1 CCL4 CXCL10 IFNA1 IFNA4 IFNB1 IL1B IL33 IL6 IRF7 NFKBIA RIPK1 TBK1 ZBP1
KEGG_JAK_STAT_SIGNALING_PATHWAY	1.88	0	0.00671	3686	AKT3 CCND2 CISH CNTF CSF2 CSF3 IFNA1 IFNA4 IFNB1 IFNG IL10 IL11 IL12RB1 IL12RB2 IL13 IL15 IL15RA IL19 IL22 IL22RA1 IL23A IL2RA IL3 IL5 IL6 IL9 IRF9 JAK2 LIF MYC OSM OSMR PIM1 SOCS1 SOCS3 SOS1 SPRED1 STAT1 STAT2 STAT3 STAT4 TPO
KEGG_LEISHMANIA_INFECTION	2.01	0	0.00206	2412	FCGR1A FCGR3A FOS IFNG IL10 IL1A IL1B JAK2 JUN MARCKSL1 NFKBIA NOS2 PTGS2 STAT1 TNF
KEGG_NATURAL_KILLER_CELL_MEDIATED_CYTOTOXICITY	1.54	0.0325	0.0528	1550	CASP3 CSF2 FAS FASLG FCGR3A GZMB ICAM1 IFNA1 IFNA4 IFNB1 IFNG KLRC1 SH2D1B SH3BP2 SOS1 TNF TNFSF10
KEGG_NOD_LIKE_RECEPTOR_SIGNALING_PATHWAY	1.69	0.0151	0.0225	2076	BIRC2 BIRC3 CASP1 CASP8 CCL11 CCL2 CCL7 CHUK ERBIN HSP90AA1 HSP90AB1 HSP90B1 IL18 IL1B IL6 MAPK8 MAPK9 MEFV NFKB1 NFKBIA NFKBIB NLRP3 NOD2 PSTPIP1 RIPK2 SUGT1 TAB2 TAB3 TNF TNFAIP3 TRAF6 XIAP
KEGG_PROTEASOME	1.42	0.0709	0.0963	2241	IFNG POMP PSMA1 PSMA2 PSMA3 PSMA4 PSMA5 PSMA6 PSMA7 PSMB1 PSMB10 PSMB11 PSMB2 PSMB8 PSMB9 PSMC1 PSMC2 PSMC4 PSMC5 PSMC6 PSMD1 PSMD11 PSMD12 PSMD14 PSMD6 PSMD7 PSME1 PSME2 PSME3 PSME4 PSMF1 SEM1
KEGG_RIG_I_LIKE_RECEPTOR_SIGNALING_PATHWAY	1.4	0.0103	0.104	1209	AZI2 CASP8 CXCL10 DHX58 IFIH1 IFNA1 IFNA4 IFNB1 IRF7 ISG15 NFKBIA RIPK1 TANK TBK1 TNF TRIM25
KEGG_TOLL_LIKE_RECEPTOR_SIGNALING_PATHWAY	2.29	0	3.76e-05	1114	AKT3 CASP8 CCL3 CCL4 CD40 CD80 CD86 CXCL10 CXCL11 CXCL9 FOS IFNA1 IFNA4 IFNB1 IL1B IL6 IRF7 JUN MAP3K8 NFKBIA RIPK1 SPP1 STAT1 TBK1 TLR3 TLR7 TLR9 TNF
M0	2.65	0	0	1550	C5AR1 CCL7 CHI3L1 CXCL3 HK3 IGSF6 SLAMF8 SLC15A3 VNN1
M1	2.14	0	0.000492	1187	APOL6 CD40 CHI3L1 CXCL10 CXCL11 CXCL9 CYP27B1 DHX58 IDO1 IFI44L IL2RA NOD2 PLA1A RSAD2 SLC15A3 SOCS1 TLR7 TNFAIP6 TNIP3
M1 MACROPHAGES	1.55	0	0.0489	2888	APOL2 APOL6 ATF3 BCL2A1 CCL2 CCL20 CCL3 CD80 CD86 CXCL10 CXCL11 CXCL9 EDN1 FAS FCGR1A FCGR3A IL15 IL15RA IL1A IL1B IL23A IL2RA IL6 INHBA IRF1 IRF7 OAS2 OASL PLA1A PSMA2 PSMB9 PTX3 SLC7A5 TNF TNFSF10 VCAN XAF1
MONOCYTE SURFACE SIGNATURE	3.16	0	0	2976	BST1 C5AR1 CCR1 CLEC7A CREB5 FPR1 FPR2 HK3 IL1R2 MEFV MGAM MS4A6A NLRP3 NOD2 PTAFR RNASE2 SIRPB1 SLC15A3 TLR7 TMTC2 TREM1 VNN1
NEUTROPHILS	2.83	0	0	1240	C5AR1 CHI3L1 CREB5 CXCR1 FFAR2 FPR1 FPR2 MAK MEFV MGAM MMP25 MXD1 P2RY14 TNFAIP6 TREM1 TREML2 VNN1
PID_IFNG_PATHWAY	2.02	0.00287	0.00197	3990	CAMK2D CASP1 CEBPB CREBBP IFNG IL1B IRF1 IRF9 JAK2 MAP2K1 PTPN2 RAP1B SOCS1 STAT1 STAT3
PID_IL23_PATHWAY	1.71	0.00667	0.0185	2346	CCL2 CXCL9 IFNG IL12RB1 IL19 IL1B IL23A IL6 JAK2 NFKBIA NOS2 SOCS3 STAT1 STAT3 STAT4 TNF
PID_IL27_PATHWAY	1.59	0	0.0396	1594	IFNG IL12RB1 IL12RB2 IL1B IL27 IL6 JAK2 STAT1 STAT2 STAT3 STAT4 TBX21 TNF
PID_IL6_7_PATHWAY	3.23	0	0	1223	CEBPB CRP FOS HCK HSP90B1 IL6 IRF1 JAK2 JUN JUNB MYC SOCS3 SOS1 STAT1 STAT3 TIMP1
PID_TOLL_ENDOGENOUS_PATHWAY	2.49	0	0	1571	CD14 HSPD1 LY96 MYD88 RHOA S100A8 S100A9 TLR2 TLR3 TLR6 VCAN
RADAEVA_RESPONSE_TO_IFNA1_UP	2.43	0	0	3063	ADAR BST2 CASP3 CXCL10 CXCL11 IFI35 IFI44 IFI44L IFITM3 IL12RB2 IRF1 IRF7 ISG15 LGALS3BP MX1 PLSCR1 PSME1 RSAD2 SOCS1 STAT1 TNFSF10 UBE2D3 UBE2L6 VCAM1
REACTOME_ANTIVIRAL_MECHANISM_BY_IFN_STIMULATED_GENES	1.47	0	0.0765	3718	ABCE1 ARIH1 EIF2AK2 EIF4A1 EIF4A2 EIF4A3 EIF4E FLNB ISG15 KPNA1 KPNA2 KPNA3 KPNA4 KPNB1 MX1 NUP153 NUP43 NUP54 NUP58 NUP88 NUP98 OAS1 OAS2 OAS3 OASL PDE12 RANBP2 RNASEL SEH1L STAT1 TPR TRIM25 UBA52 UBA7 UBC UBE2E1 UBE2L6 UBE2N USP18
REACTOME_DDX58_IFIH1_MEDIATED_INDUCTION_OF_INTERFERON_ALPHA_BETA	1.85	0.0121	0.00793	1462	CASP8 DHX58 HSP90AA1 HSP90AB1 IFIH1 IFNA1 IFNA4 IFNB1 IRF7 ISG15 NFKBIA NLRC5 RIPK1 RNF135 SAA1 TANK TBK1 TNFAIP3 TOMM70 TRIM25 UBA52 UBA7 UBE2D3 UBE2L6
REACTOME_INTERFERON_ALPHA_BETA_SIGNALING	1.4	0.0279	0.102	1174	ADAR BST2 GBP2 IFI35 IFIT2 IFIT3 IFITM3 IFNA1 IFNA4 IFNB1 IRF1 IRF2 IRF7 IRF9 ISG15 ISG20 MX1 OAS1 OAS2 OAS3 OASL RSAD2 SAMHD1 SOCS1 SOCS3 STAT1 STAT2 USP18 XAF1
REACTOME_INTERFERON_GAMMA_SIGNALING	1.48	0.00926	0.0726	1474	B2M FCGR1A GBP2 GBP4 GBP5 GBP6 GBP7 ICAM1 IFNG IRF1 IRF2 IRF7 IRF9 JAK2 MID1 MT2A OAS1 OAS2 OAS3 OASL PML PTAFR PTPN2 SOCS1 SOCS3 SP100 STAT1 SUMO1 TRIM14 TRIM21 TRIM25 TRIM34 TRIM5 VCAM1
REACTOME_INTERFERON_SIGNALING	1.72	0.00297	0.0184	1699	ADAR B2M BST2 EIF2AK2 EIF4A1 EIF4A3 EIF4E FCGR1A GBP2 GBP4 GBP5 GBP6 GBP7 ICAM1 IFI35 IFIT2 IFIT3 IFITM3 IFNA1 IFNA4 IFNB1 IFNG IRF1 IRF2 IRF7 IRF9 ISG15 ISG20 JAK2 KPNA2 KPNA3 KPNA4 MID1 MT2A MX1 NUP153 OAS1 OAS2 OAS3 OASL PML PTAFR PTPN2 RANBP2 RSAD2 SAMHD1 SOCS1 SOCS3 SP100 STAT1 STAT2 SUMO1 TRIM14 TRIM21 TRIM25 TRIM34 TRIM5 UBA7 UBE2L6 USP18 VCAM1 XAF1
REACTOME_INTERLEUKIN_1_FAMILY_SIGNALING	2.12	0	0.000594	1803	ALPK1 CASP1 CASP8 CHUK FBXW11 GSDMD IL13 IL18 IL18BP IL1A IL1B IL1R2 IL1RAP IL1RN IL33 IL36A IL36G MAP2K1 MAP3K8 MAPK8 MYD88 N4BP1 NFKB1 NFKBIA NFKBIB NLRC5 NOD2 PELI1 PSMA1 PSMA2 PSMA3 PSMA4 PSMA5 PSMA6 PSMA7 PSMB10 PSMB11 PSMB2 PSMB8 PSMB9 PSMC4 PSMC6 PSMD10 PSMD11 PSMD12 PSMD14 PSMD7 PSME1 PSME2 PSME3 PSME4 PTPN2 RIPK2 SAA1 STAT3 TAB2 TAB3 TBK1 TIFA TRAF6 UBA52 UBC UBE2N USP14 USP18
REACTOME_INTERLEUKIN_6_FAMILY_SIGNALING	2.6	0	0	1309	CNTF IL11 IL6 JAK2 LIF OSM OSMR SOCS3 STAT1 STAT3
REACTOME_RIP_MEDIATED_NFKB_ACTIVATION_VIA_ZBP1	2	0	0.00226	1168	CHUK DHX9 MYD88 NFKB1 NFKBIA NFKBIB RIPK1 TLR3 ZBP1
REACTOME_TAK1_DEPENDENT_IKK_AND_NF_KAPPA_B_ACTIVATION	2.09	0.00608	0.000823	957	ALPK1 CASP8 CHUK N4BP1 NFKB1 NFKBIA NFKBIB NLRC5 NOD2 RIPK2 SAA1 TAB2 TAB3 TIFA TRAF6 UBA52 UBC UBE2N USP14 USP18
REACTOME_TOLL_LIKE_RECEPTOR_CASCADES	1.65	0	0.027	1525	ALPK1 APOB BIRC2 BIRC3 BPI CASP8 CD14 CHUK CTSS EEA1 FBXW11 FOS GSDMD HSP90B1 IKBKE IRF7 JUN LY86 LY96 MAP2K1 MAP3K8 MAPK8 MAPK9 MYD88 N4BP1 NFKB1 NFKBIA NFKBIB NLRC5 NOD2 PELI1 PPP2CA RIPK1 RIPK2 S100A8 S100A9 SAA1 SOCS1 TAB2 TAB3 TANK TBK1 TIFA TLR2 TLR3 TLR6 TLR7 TLR9 TRAF6 UBA52 UBC UBE2D3 UBE2N USP14 USP18
REACTOME_TRAF6_MEDIATED_IRF7_ACTIVATION	1.41	0.0567	0.102	2241	IFIH1 IFNA1 IFNA4 IFNB1 IRF7 RNF135 TANK TBK1 TRIM25
REACTOME_ZBP1_DAI_MEDIATED_INDUCTION_OF_TYPE_I_IFNS	2.4	0	0	1628	CHUK DHX9 DTX4 MYD88 NFKB1 NFKBIA NFKBIB NLRP4 RIPK1 TBK1 TLR3 ZBP1
ROLE_OF_JAK_FAMILY_KINASES_IN_IL-6_SIGNALING	2.09	0	0.000891	1792	IL6 JAK2 OSM OSMR SOCS1 SOCS3 STAT1 STAT3
ROLE_OF_JAK1_JAK2_AND_TYK2_IN_INTERFERON_SIGNALING	1.77	0.00912	0.0136	1462	IFNA1 IFNB1 IFNG JAK2 PTPN2 REL SOCS1 STAT1 STAT2 STAT3
SANA_RESPONSE_TO_IFNG_UP	2.59	0	0	1711	APOL2 BATF2 BST2 CASP1 CD274 CFH CXCL10 CXCL11 CXCL9 DDX60 DTX3L IDO1 IFI35 IFI44L IFIH1 IL18BP IL23A LAP3 LGALS3BP LGALS9 LIPG MLKL MMP25 MX1 NLRC5 OAS2 PARP14 PARP9 PLA1A SAMD9L SAMHD1 STAT1 TNFSF10 UBD UBE2L6
SATISH_MARS2015	2.03	0.0029	0.00181	3082	BST2 CDKN1A CH25H EIF2AK2 IFITM3 IRF1 IRF7 ISG15 LGALS3BP MOV10 RSAD2 SAMHD1 TRIM14 TRIM21 TRIM5
TLR AND INFLAMMATORY SIGNALING	2.68	0	0	1740	BST1 C5AR1 FCGR1A FPR1 FPR2 KCNJ15 LY96 MGAM MYD88 PILRA TLR2 TLR7
TLR SIGNALING	2.65	0	0	834	BST1 C5AR1 FCGR1A FPR1 FPR2 KCNJ15 LY96 MGAM MYD88 PILRA TLR2 TLR7
TREM1_SIGNALING	2.52	0	0	1500	AKT3 CCL3 CD40 CD86 CSF2 ICAM1 IL10 IL1B IL6 JAK2 NOD2 REL STAT3 TLR3 TLR7 TLR9 TNF TREM1
VIRAL SENSING & IMMUNITY	2.2	0	0.000212	1116	BST2 CASP1 CXCL10 IFI35 IFIT2 LY86 RIPK2 TAP1 THBS1 TLR7 USP18 ZBP1
VIRAL SENSING & IMMUNITY; IRF2 TARGETS NETWORK (I)	2.21	0	0.000174	4290	BST2 CTSS IFI35 LY86 PSMB8 RIPK2 TAP1 THBS1 TLR7 USP18 ZBP1
WP_HOSTPATHOGEN_INTERACTION_OF_HUMAN_CORONAVIRUSES_INTERFERON_INDUCTION	2.01	0	0.00208	3458	EIF2AK2 FOS IFIH1 IRF9 JUN MYD88 NFKBIA OAS1 OAS2 OAS3 RIPK1 STAT1 STAT2 TBK1 TLR7
WP_IL18_SIGNALING_PATHWAY	2.83	0	0	1278	AARS1 ACOD1 ALS2 ATF3 B2M CASP3 CASP8 CCL2 CCL20 CCL3 CCL4 CEBPB CFLAR COX17 CXCL3 CYCS DEK FAS FASLG FOS HCAR2 ICAM1 IFNG IL10 IL13 IL18BP IL1B IL2RA IL6 IL9 IRF1 JUN MMP1 MMP13 MMP8 MYD88 NFKBIA NFKBIE NFKBIZ NOS2 NOX1 NPPB PRM1 PTGS2 PTX3 REL SOCS3 SPP1 TBX21 TIMP1 TNF TNFAIP2 TNFAIP3 TNFRSF11B TNIP3
WP_IL3_SIGNALING_PATHWAY	2.54	0	0	1500	CD69 CD86 FOS HCK IL3 JAK2 JUN SOS1 STAT3
WP_IL6_SIGNALING_PATHWAY	3.04	0	0	1418	CREBBP CRP HCK IL6 IRF1 JAK2 JUNB MAP2K1 SOCS3 SOS1 STAT1 STAT3 TIMP1
WP_LDL_INFLUENCE_ON_CD14_AND_TLR4	1.72	0.00709	0.0179	2346	ATF4 CCL2 CD14 CREB5 IL10 IL1B IL6 REL
WP_MYD88_DISTINCT_INPUTOUTPUT_PATHWAY	2.36	0	0	1548	IL1A JUN MYD88 NFKB1 TIFA TLR2 TLR6 TLR7 TLR9 TRAF6 UBE2N
WP_SIGNAL_TRANSDUCTION_THROUGH_IL1R	2.36	0	0	1462	IFNA1 IFNB1 IL1A IL1B IL1RAP IL1RN IL6 JUN MYD88 NFKBIA TNF
WP_TOLLLIKE_RECEPTOR_SIGNALING_PATHWAY	2.37	0	0	3729	AKT3 CASP8 CCL3 CCL4 CD40 CD80 CD86 CXCL10 CXCL11 CXCL9 FOS IFNA1 IFNA4 IFNB1 IL1B IL6 IRF7 JUN MAP3K8 NFKBIA RIPK1 SPP1 STAT1 TBK1 TLR3 TLR7 TLR9 TNF
WP_TOLLLIKE_RECEPTOR_SIGNALING_RELATED_TO_MYD88	2.1	0	0.000691	3690	CHUK IKBKE IRF7 MYD88 NFKB1 REL TBK1 TLR2 TLR3 TLR6 TLR7 TLR9 TRAF6
WP_TYPE_I_INTERFERON_INDUCTION_AND_SIGNALING_DURING_SARSCOV2_INFECTION	1.54	0.0424	0.0528	3666	EIF2AK2 IFIH1 IRF7 IRF9 MYD88 OAS1 OAS2 OAS3 STAT1 STAT2 TBK1 TLR3 TLR7 TLR9
WP_TYPE_II_INTERFERON_SIGNALING	1.76	0	0.0148	3718	CXCL10 CXCL9 CYBB EIF2AK2 H4C14 ICAM1 IFIT2 IFNB1 IFNG IL1B IRF1 IRF2 IRF9 ISG15 JAK2 NOS2 OAS1 SOCS1 SOCS3 STAT1 STAT2 TAP1

## Sheet: 24hrs
Supplementary Table 2: GSEA dLN
Pathway name	dLN.H24_NES	dLN.H24_NOM_pval	dLN.H24_FDR_qval	dLN.H24_RANK_max	dLN.H24_LEADING_edge
ACTIVATATION_OF_TYPE_I_IFN	1.52	0.0132	0.0555	2192	CREBBP DHX9 DTX4 EP300 IRF7 MYD88 NLRP4 TBK1 ZBP1
ACTIVATED DENDRITIC CELL SIGNATURE	1.91	0	0.00543	1599	C2 CCL19 CCL20 CCR7 CD274 CD40 CD80 CD86 CXCL10 CXCL11 DDX60 DHX58 ETV3 HESX1 HTR2B IFI44L IFIH1 IGKC IL2RA IL3RA IRF7 LAMP3 LY75 NR4A3 PDCD1LG2 PLA1A PLSCR1 PRRG4 RSAD2 SERPING1 SLC15A3 SLC2A6 TMEM140 TNFAIP6 TNFRSF4
ANTIVIRAL IFN SIGNATURE	1.94	0	0.00443	2075	CXCL10 DDX60 DHX58 IFIH1 IL1B IRF7 OAS1 OAS3 PML RSAD2
BIOCARTA_IL1R_PATHWAY	1.89	0	0.0056	1690	IFNA1 IFNB1 IL1A IL1B IL1RN IL6 JUN MYD88 TNF TRAF6
BIOCARTA_IL6_PATHWAY	2.5	0	0	1052	CEBPB FOS IL6 JAK2 JUN MAP2K1 SOS1 STAT3
CHEMOKINE CLUSTER	2.07	0	0.00187	2029	BCL2A1 CCL2 CCL20 CCL4 CCL7 CCR5 CXCL10 CXCL11 CXCL3 CXCL6 CXCL9 GCH1 HCK IFNG IL1B SLAMF7 TNFAIP6 TRAF1 XCL1
CHEMOKINE CLUSTER (I)	1.98	0	0.00359	2195	CCL2 CCL20 CCL4 CCL7 CXCL10 CXCL11 CXCL3 CXCL6 CXCL9 IFNG XCL1
CYTOKINES - RECEPTERS CLUSTER	2.19	0	0.000383	2173	CCL2 CD274 CSF2 CSF3 IFNG IL12RB1 IL15 IL15RA IL1B IL1R2 IL1RN IL27 IL2RA IL2RG IL6 LIF
DER_IFN_ALPHA_RESPONSE_UP	1.56	0.027	0.0478	2173	ADAR B2M BST2 CASP8 HLA.A HLA.E IFI16 IFI35 IFI44 IFIT3 IL6 IRF1 IRF9 ISG15 MX1 NMI OAS2 OASL PML PSMB10 PSMB8 PSMB9 PSME1 SP110 STAT1 TAP1 TRIM14 TRIM21
ENDOTHELIUM	2.6	0	0	1052	ANGPT2 FGL2 JAML PTGS2 SELE TLR3 TLR7 TLR9
ENRICHED IN ACTIVATED DENDRITIC CELLS	1.77	0	0.0134	1308	ATF3 BCL2A1 CCL20 CD86 CXCL11 HESX1 IFIH1 IFIT2 IFIT3 IL1B IL1RN LAMP3 PARP9 RSAD2 SERPING1 SLAMF8 SLC15A3 TNFAIP6
ENRICHED IN ACTIVATED DENDRITIC CELLS (II)	1.63	0.00984	0.0322	1859	ATF3 BCL2A1 CCL20 CXCL11 HESX1 IFIH1 IFIT2 IFIT3 LAMP3 PARP9 RSAD2 SERPING1 TNFAIP6
ENRICHED IN MONOCYTES	3.08	0	0	1928	ACSL1 ALDH2 ALOX5 ANPEP APLP2 AQP9 ASGR2 CACNA2D3 CCR1 CCR2 CD163 CD302 CD33 CD36 CDA CEBPA CFD CFP CHI3L1 CLEC4A CLU CRISPLD2 CSF1R CSTA CXCL12 CXCR2 CYP1B1 DMXL2 DOCK5 DPYD EPB41L3 EVI5 F13A1 F5 FCGR2A FCGRT FES FKBP1B FXYD6 FZD2 GAS2L1 HAL HNMT ITGA2B KCNE3 KCTD12 KIAA0513 KLF4 KYNU LGALS2 LILRA5 LIN7A LRP1 LYZ MAFB MAML3 MCTP1 MMRN1 MS4A7 MYH10 NACC2 NAIP NFAM1 NFE2 NLRP12 NRGN PADI4 PAK1 PCS…
ENRICHED IN MONOCYTES (IV)	3.05	0	0	1035	ACSL1 BCL6 CARD9 CD4 CXCR2 DOCK5 DPYD EVI5 F5 HAL HLA.DMB LTBR LYZ MGAM NACC2 NAIP PADI4 PAK1 PID1 RHOU SLC24A4 STEAP4 TMEM176B TNFSF13B
ENRICHED IN NEUTROPHILS (I)	2.06	0	0.00199	1859	CREB5 CXCR1 FCGR3A FFAR2 FPR1 FPR2 KCNJ15 MXD1 PTAFR
EOSINOPHILS	1.67	0.00518	0.0255	1859	BCL2A1 BPI C3AR1 FFAR2 GPR65 MAK MXD1 P2RY14 RGS1 SMPDL3B TREML2 TRPM6
GSE9037_CTRL_VS_LPS_1H_STIM_IRAK4_KO_BMDM_DN	1.37	0	0.117	901	ACP7 ARID5A ATAD5 BEX4 C11orf97 CCL4 CEBPB CGAS EGR4 ETV3 FPR2 GBP7 GLRX HMGN3 HOXD13 IFI44L IFNG IRF9 JUNB KCTD16 MAFK MAP3K8 MCM7 MFSD4A NR4A2 OAS3 PARP12 PIWIL2 PNPT1 POLE PTPN2 RIF1 SCD STAT1 TEX13B TIPIN TOR1AIP1 TUBB TUBB2A TUBB2B U2SURP UNG ZBP1 ZMAT2
GSE9037_CTRL_VS_LPS_4H_STIM_IRAK4_KO_BMDM_DN	-0.873	0.732	0.888	3757	ADAMTS1 ASF1A ATF4 BLNK CCND2 CD86 CDKN1A CFB CGAS CLEC5A CSF2 DIS3 DNAJA2 DOC2A FOXN2 GARS1 GPR85 IKBKE IL1RN IRGM MAPK9 MRPL45 MS4A6A MTHFD2 MTHFR NUPR1 OLR1 OTUD4 PAK1IP1 PARP12 PGGT1B PHLDA1 PKN2 PLSCR1 PNP PNPT1 POLR1F PPM1K PRR14L PSIP1 PSMA6 PSMB10 PYCR1 RARRES1 RC3H2 RFX5 RND1 SAP30 SKIL SLFN13 SOCS2 STAT1 TAP1 TCERG1 TLR3 TMEM128 TMEM170B TTC39B USP42 XAF1 ZC3HAV1
GSE9037_WT_VS_IRAK4_KO_LPS_4H_STIM_BMDM_UP	-0.943	0.552	0.835	5035	ADCY10 ADORA2B ANKRD11 BAZ1A CALHM6 CCL7 CDKN1A CGAS CH25H CHD2 CLCN7 CLEC4E CLIC4 COL18A1 CSF3 CXCL3 EIF2S2 EIF3D FASTKD2 GBP6 GBP7 HDC HERC6 HMGB2 HMGN5 IL15 IL1RN IL36A IPO7 KCNE4 LRCH1 MAK16 MAP3K8 MDM2 MED19 MED21 MX1 NFKBID NFKBIE NOP14 OSM PES1 PHLDA1 POLR1F PRF1 PSMA4 RAD18 RELB RNF4 S100G SAP30 SLC2A6 TAF7 TAP1 TBC1D1 TBRG1 TES TMF1 TOR1AIP2 TPR TXNL1 UBXN7 UTP20 ZFP62 ZNF800
HALLMARK_ALLOGRAFT_REJECTION	1.59	0.0156	0.0388	3189	B2M BCAT1 BRCA1 C2 CCL19 CCND2 CD2 CD3D CD3G CD40 CD47 CD80 CD86 CTSS CXCL9 EIF3D EIF3J EIF5A FAS FASLG GPR65 HIF1A ICAM1 IFNG IL12RB1 IL15 IL1B IL2RA IL2RG IL6 INHBA INHBB IRF4 IRF7 ITK JAK2 LIF LY75 LY86 NOS2 NPM1 PRF1 RIPK2 RPL9 SOCS1 SRGN STAT1 STAT4 TAP1 TAP2 TAPBP TIMP1 TLR3 TLR6 TNF
HALLMARK_APOPTOSIS	2.63	0	0	1055	ATF3 BRCA1 BTG3 CASP3 CASP8 CCND2 CD2 CDKN1A CFLAR FAS FASLG GADD45B GCH1 IL1A IL1B IL6 IRF1 ISG20 JUN LGALS3 PLAT PRF1 TAP1 TIMP1 TNF TNFRSF12A TNFSF10 TOP2A TSPO
HALLMARK_COMPLEMENT	1.83	0.00585	0.0087	4186	C2 CA2 CALM1 CASP3 CDK5R1 CR2 CSRP1 CTSC CTSS DGKH DPP4 DUSP5 FCER1G FCN1 GCA GNB4 HSPA5 IL6 IRF1 IRF7 JAK2 LGALS3 MAFF MMP13 OLR1 PLAT PLAUR PLEK PLSCR1 PSMB9 SERPINB2 SERPING1 TIMP1 USP15 VCPIP1
HALLMARK_IL2_STAT5_SIGNALING	2.18	0	0.000374	898	ABCB1 ANXA4 BATF CA2 CASP3 CCND2 CCNE1 CD86 CDC6 CSF2 CST7 CTSZ CXCL10 EOMES FGL2 GADD45B GLIPR2 GPR65 HIPK2 HOPX IL1R2 IL2RA IRF4 KLF6 LIF MAFF MAP3K8 MXD1 MYC NFIL3 NFKBIZ ODC1 PLIN2 PLSCR1 PNP SELP SOCS1 SOCS2 SPP1 TLR7 TNFRSF18 TNFRSF4 TNFRSF8 TNFRSF9 TNFSF10 TRAF1 TTC39B
HALLMARK_IL6_JAK_STAT3_SIGNALING	2.59	0	0	2040	BAK1 CSF2 CXCL10 CXCL11 CXCL9 FAS IL12RB1 IL15RA IL1B IL1R2 IL2RA IL2RG IL6 IRF1 IRF9 JUN MAP3K8 MYD88 PTPN2 SOCS1 SOCS3 STAT1 STAT2 STAT3 TNF TNFRSF12A
HALLMARK_INFLAMMATORY_RESPONSE	2.14	0	0.000812	1966	ADORA2B BST2 C3AR1 CCR7 CCRL2 CD40 CDKN1A CLEC5A CXCL10 CXCL11 CXCL9 EIF2AK2 FFAR2 FPR1 FZD5 GCH1 HAS2 HBEGF IL15 IL15RA IL1A IL1B IL6 INHBA IRF1 IRF7 KLF6 LAMP3 LIF LY6E MEFV MXD1 MYC NAMPT NMI NOD2 OLR1 OSM PLAUR PTAFR RGS1 RIPK2 RTP4 SELE SLC7A1 TAPBP TIMP1 TLR3 TNFAIP6 TNFRSF9 TNFSF10 TNFSF15
HALLMARK_INTERFERON_ALPHA_RESPONSE	2.17	0	0.000417	888	ADAR B2M BST2 CASP8 CCRL2 CMPK2 CXCL10 CXCL11 DDX60 DHX58 EIF2AK2 HELZ2 HERC6 IFI35 IFI44L IFIH1 IFIT2 IFIT3 IL15 IRF1 IRF7 IRF9 ISG15 ISG20 LGALS3BP MOV10 NCOA7 NMI OGFR PARP12 PARP14 PARP9 PNPT1 PROCR PSMB8 PSMB9 PSME1 PSME2 RSAD2 RTP4 SP110 STAT2 TAP1 TDRD7 TRAFD1 TRIM14 TRIM21 TRIM25 UBA7 UBE2L6 USP18
HALLMARK_INTERFERON_GAMMA_RESPONSE	1.01	0.394	0.531	1783	ADAR B2M BST2 CASP3 CASP8 CD274 CD40 CD86 CDKN1A CMPK2 CXCL10 CXCL11 CXCL9 DDX60 DHX58 EIF2AK2 EPSTI1 FAS FGL2 FPR1 GCH1 GPR18 HELZ2 HERC6 IFI35 IFI44L IFIH1 IFIT2 IFIT3 IL15 IL15RA IL18BP IL6 IRF1 IRF7 IRF9 ISG15 ISG20 JAK2 LGALS3BP LY6E MTHFD2 NAMPT NLRC5 NMI OAS2 OAS3 OGFR P2RY14 PARP12 PARP14 PELI1 PFKP PML PNP PNPT1 PSMA2 PSMA3 PSMB2 PSMB8 PSMB9 PSME1 PSME2 PTGS2 RIPK2 RNF31 RSAD2 RTP4 SAMHD…
HALLMARK_TNFA_SIGNALING_VIA_NFKB	2.66	0	0	75	ATF3 B4GALT5 BTG3 CCRL2 CD80 CDKN1A CFLAR CSF2 CXCL10 CXCL11 DUSP1 DUSP5 EDN1 FJX1 FOS GADD45B GCH1 GEM HBEGF ICAM1 IFIH1 IFIT2 IL15RA IL1A IL1B IL6 INHBA IRF1 JUN JUNB KLF6 LIF LITAF MAFF MAP3K8 MXD1 MYC NAMPT NFIL3 NFKBIE NR4A2 NR4A3 OLR1 PLAU PLAUR PLEK PTGS2 REL RIPK2 RNF19B SERPINB2 SLC2A6 SOCS3 TAP1 TGIF1 TNF TNFAIP6 TNFRSF9 TRAF1 YRDC ZFP36
HECKER_IFNB1_TARGETS	1.94	0.00369	0.00457	2325	C3AR1 CABP5 CCL2 CMPK2 CXCL10 DDX60 DHX58 DTX3L EIF2AK2 EPSTI1 FFAR2 GZMB HERC6 IFI35 IFI44 IFI44L IFIT2 IFIT3 IRF7 ISG15 KCNJ15 LGALS3BP MMP25 MS4A4A MX1 OAS2 OAS3 OASL PARP12 PARP9 PNPT1 RSAD2 RTP4 SAMD9L STAT1 TNFAIP6 XAF1 ZBP1
IFN III	1.32	0.128	0.144	2695	ADAR BATF2 DTX3L EIF2AK2 IFIH1 IFIT2 IFIT3 IFITM3 IRF9 ISG15 MX1 OAS1 OASL PARP12 PARP14 PARP9 PML SP110 STAT1 TAP1 TDRD7 TRIM14 TRIM25 USP18 ZC3HAV1 ZNFX1
IL10 PATHWAY	2.5	0	0	1052	CCND2 IL1A IL1B IL6 MYC SOCS3 STAT3 TNF
IL12_PATHWAY	2.63	0	0	995	CCL3 CCL4 IL1B JAK2 JUN PSME2 RIPK2 SERPINB2
IL15_SIGNALING	2.56	0	0	1705	ATM CSF2 IFNA1 IFNB1 IL15 IL15RA IL2RG IL6 IRF1 JAK2 PIK3C2G REL STAT1 STAT3
IL6_SIGNALING	2.65	0	0	768	ADCY9 AHNAK ANPEP BMP2 CCNB1 CDC25B CDKN1C CLEC3B COL16A1 COL6A1 DNM1 ECM2 FASN FCER2 FCGRT GAS6 HOMER3 IL6ST IRS1 LEFTY2 MAF MYO1D PBX3 PDE1A RGL1 SORBS3 SOX4 STMN2 TFAP2C TMEM158 VEGFB ZFP36L2
INFLAMMASOME_RECEPTORS_AND_SIGNALING	2.22	0	0.000263	2590	ADORA2B BDKRB1 BST2 C3AR1 CCL2 CCL20 CCL24 CCL7 CCR7 CCRL2 CD40 CD69 CD70 CDKN1A CLEC5A CSF3 CXCL10 CXCL11 CXCL6 CXCL9 CYBB EIF2AK2 FFAR2 FPR1 FZD5 GCH1 HAS2 HBEGF HSP90AB1 IL15 IL15RA IL1A IL1B IL6 INHBA IRF1 IRF7 KLF6 LAMP3 LIF LY6E MEFV MXD1 MYC NAMPT NMI NOD2 OLR1 OPRK1 OSM PLAUR PTAFR RGS1 RIPK2 RTP4 SELE SLC7A1 TAPBP TIMP1 TLR3 TNFAIP6 TNFRSF9 TNFSF10 TNFSF15 TNFSF9 TXN
IRAK4 SIGNALING	2.16	0	0.00051	1935	ADAMTS1 BRCA1 C3AR1 CCL4 CENPK CLEC5A CSF2 DHFR EGR4 FPR2 GHRHR GLRX IFI44L IFITM3 IL1RN IRF7 JUNB KCTD16 MAP3K8 MIF MS4A6A OAS1 OAS3 PCLAF PNPT1 PSMB10 PYCR1 RAD51 SAP30 SLC15A3 SMCO3 STAT1 TAP1 TEX48 TLR3 TUBB2B XAF1
JAK_STAT_SIGNALING_PATHWAY.BTM	1.37	0.0104	0.116	2460	CCND2 CSF2 CSF3 EPO IFNA1 IFNA4 IFNB1 IFNG IFNK IL11 IL12RB1 IL12RB2 IL15 IL15RA IL19 IL22 IL22RA1 IL2RA IL2RG IL5 IL6 IRF9 JAK2 LIF MYC OSM PIM1 SOCS1 SOCS3 SOS1 STAT1 STAT2 STAT3 STAT4 TPO
JAK_STAT_SIGNALING_PATHWAY.IPA	1.35	0	0.125	1729	ATM CCND2 CDKN1A CSF2 CSF3 EPO IFNA1 IFNA4 IFNB1 IFNG IFNK IL11 IL12RB1 IL12RB2 IL15 IL15RA IL19 IL22 IL22RA1 IL2RA IL2RG IL5 IL6 IRF9 JAK2 LIF MYC OSM PIK3C2G PIM1 SOCS1 SOCS3 SOS1 STAT1 STAT2 STAT3 STAT4 TPO
JAK1 SIGNALING	2.04	0	0.00223	1859	IFNA1 IFNB1 IFNG IL15RA IL6 IRF1 IRF9 JAK2 OSM PTPN2 REL SOCS1 SOCS2 SOCS3 STAT1 STAT2 STAT3 STAT4
KEGG_CHEMOKINE_SIGNALING_PATHWAY	2.71	0	0	1018	CCL2 CCL20 CCL3 CCL4 CCL7 CCR5 CXCL10 CXCL11 CXCL3 CXCL6 CXCL9 CXCR1 GNG13 GNG4 GNG5 GRK1 STAT1 STAT2 XCL1
KEGG_CYTOKINE_CYTOKINE_RECEPTOR_INTERACTION	2.5	0	0	147	CCL2 CCL20 CCL3 CCL4 CCL7 CCR5 CD70 CSF2 CSF3 CXCL10 CXCL11 CXCL3 CXCL6 CXCL9 CXCR1 EPO FASLG IFNA1 IFNA4 IFNB1 IFNG IFNK IL11 IL12RB1 IL12RB2 IL15 IL15RA IL19 IL1B IL1R2 IL22 IL22RA1 IL5 IL6 INHBA INHBB INHBE LIF OSM TNFRSF12A TNFRSF8 TNFRSF9 TNFSF10 TNFSF15 TNFSF4 TNFSF8 XCL1
KEGG_CYTOSOLIC_DNA_SENSING_PATHWAY	2.15	0	0.000623	1935	CCL4 CXCL10 IFNA1 IFNA4 IFNB1 IL6 IRF7 ZBP1
KEGG_JAK_STAT_SIGNALING_PATHWAY	1.64	0.00746	0.031	2350	CCND2 CSF2 CSF3 EPO IFNA1 IFNA4 IFNB1 IFNG IFNK IL11 IL12RB1 IL12RB2 IL15 IL15RA IL19 IL22 IL22RA1 IL2RA IL2RG IL5 IL6 IRF9 JAK2 LIF MYC OSM PIM1 SOCS1 SOCS3 SOS1 STAT1 STAT2 STAT3 STAT4 TPO
KEGG_LEISHMANIA_INFECTION	1.76	0.00336	0.0143	5202	FCGR1A FCGR3A FOS IFNG IL1A IL1B JAK2 JUN MARCKSL1 MYD88 NOS2 PTGS2 STAT1 TNF TRAF6
KEGG_NATURAL_KILLER_CELL_MEDIATED_CYTOTOXICITY	0.94	0.602	0.673	851	CASP3 CSF2 FAS FASLG FCGR3A GZMB HLA.A HLA.B HLA.E HLA.G IFNA1 IFNA4 IFNB1 IFNG KLRC1 PRF1 SH2D1B SH3BP2 SHC3 SOS1 TNFSF10
KEGG_NOD_LIKE_RECEPTOR_SIGNALING_PATHWAY	1.05	0.319	0.464	2456	BIRC2 CASP1 CASP8 CCL11 CCL2 CCL7 CHUK ERBIN HSP90AA1 HSP90AB1 HSP90B1 IL1B IL6 MAPK9 MEFV NFKBIA NFKBIB NOD2 PSTPIP1 RIPK2 SUGT1 TAB3 TNF TRAF6 XIAP
KEGG_PROTEASOME	-0.735	0.866	1	1800	IFNG POMP PSMA1 PSMA2 PSMA3 PSMA4 PSMA5 PSMA6 PSMA7 PSMB1 PSMB10 PSMB2 PSMB3 PSMB4 PSMB6 PSMB8 PSMB9 PSMC2 PSMC3 PSMC4 PSMC5 PSMC6 PSMD1 PSMD11 PSMD12 PSMD13 PSMD14 PSMD2 PSMD4 PSMD7 PSME1 PSME2 PSME3 PSME4
KEGG_RIG_I_LIKE_RECEPTOR_SIGNALING_PATHWAY	1.13	0.271	0.335	959	CXCL10 DHX58 IFIH1 IFNA1 IFNA4 IFNB1 IFNK IRF7 ISG15
KEGG_TOLL_LIKE_RECEPTOR_SIGNALING_PATHWAY	1.98	0	0.0036	3358	CASP8 CCL3 CCL4 CD80 CD86 CXCL10 CXCL11 CXCL9 IFNA1 IFNA4 IFNB1 IL1B IL6 IRF7 SPP1 STAT1 TLR3 TLR7 TLR9
M0	2.38	0	0	2484	ADAMDEC1 AQP9 BHLHE41 CHI3L1 COL8A2 CYP27A1 GPC4 MARCO MMP9 PPBP SLC12A8
M1	1.86	0	0.00704	3175	CCR7 CD40 CXCL10 CXCL11 CXCL9 DHX58 HESX1 IFI44L IL2RA LAG3 LAMP3 NOD2 PLA1A RSAD2 SLC15A3 SLC2A6 SOCS1 TLR7 TNFAIP6 TNIP3
M1 MACROPHAGES	1.45	0.0152	0.0798	5532	APOL1 ATF3 BCL2A1 CCL2 CCL20 CCL3 CCR7 CD80 CD86 CXCL10 CXCL11 CXCL9 EDN1 FAS FCGR1A FCGR3A HESX1 IL15 IL15RA IL1A IL1B IL2RA IL6 INHBA IRF1 IRF7 OAS2 OASL PFKP PLA1A PSMA2 PSMB9 SLC2A6 SLC7A5 TNF TNFSF10 VCAN XAF1
MONOCYTE SURFACE SIGNATURE	2.97	0	0	1035	ABCA1 APCDD1 AQP9 ASGR2 BRI3 CCR1 CCR2 CD163 CD302 CD33 CD36 CD4 CDA CFP CLEC12B CLEC4A CYBRD1 FCGR2A FCGRT FES FXYD6 FZD2 GLIPR1 HNMT IL6R ITGAM KCNE3 KCNQ1 LRP1 LTBR MARCO MCTP1 MGAM NFAM1 NFE2 P2RX1 P2RY13 PADI4 PLXND1 RNASE2 SIGLEC9 SLC11A1 SLC24A4 SLC40A1 SLC7A7 STEAP4 TLR5 TLR8 TNFSF12
NEUTROPHILS	2.53	0	0	1035	CREB5 CXCR1 FFAR2 FPR1 FPR2 MAK MEFV MMP25 MXD1 TNFAIP6 TREML2
PID_IFNG_PATHWAY	-1.27	0.0387	0.383	4208	CAMK2D CASP1 CEBPB CREBBP EP300 IFNG IL1B IRF1 IRF9 JAK2 MAP2K1 PTPN2 SOCS1 STAT1 STAT3
PID_IL23_PATHWAY	1.37	0.0927	0.116	1618	ALOX12B CCL2 CXCL9 IFNG IL12RB1 IL19 IL1B IL6 JAK2 NOS2 SOCS3 STAT1 STAT3 STAT4 TNF
PID_IL27_PATHWAY	1.67	0.015	0.0259	1859	IFNG IL12RB1 IL12RB2 IL1B IL27 IL6 JAK2 STAT1 STAT2 STAT3 STAT4 TBX21 TNF
PID_IL6_7_PATHWAY	2.98	0	0	1052	CEBPB FOS HCK IL6 IRF1 JAK2 JUN JUNB MYC SOCS3 SOS1 STAT1 STAT3 TIMP1
PID_TOLL_ENDOGENOUS_PATHWAY	2.21	0	0.000348	1966	HSPD1 MYD88 TLR3 TLR6 VCAN
RADAEVA_RESPONSE_TO_IFNA1_UP	2.16	0	0.000464	2173	ADAR BRCA1 BST2 CXCL10 CXCL11 HLA.E HLA.F IFI35 IFI44 IFI44L IFITM3 IL12RB2 IRF1 IRF7 ISG15 LGALS3BP MX1 PSME1 RSAD2 SOCS1 STAT1 TNFSF10 UBE2L6
REACTOME_ANTIVIRAL_MECHANISM_BY_IFN_STIMULATED_GENES	1.52	0.0157	0.0552	2192	EIF2AK2 EIF4A1 EIF4A3 EIF4E ISG15 KPNA3 KPNA4 MX1 NUP153 NUP205 NUP210 NUP43 NUP98 OAS1 OAS2 OAS3 OASL RANBP2 STAT1 TPR TRIM25 UBA52 UBA7 UBE2L6 USP18
REACTOME_DDX58_IFIH1_MEDIATED_INDUCTION_OF_INTERFERON_ALPHA_BETA	1.07	0.273	0.439	2001	CASP8 DHX58 HSP90AA1 HSP90AB1 IFIH1 IFNA1 IFNA4 IFNB1 IRF7 ISG15 NLRC5 TOMM70 TRIM25 UBA52 UBA7 UBE2L6
REACTOME_INTERFERON_ALPHA_BETA_SIGNALING	-0.955	0.555	0.843	5035	ADAR BST2 GBP2 HLA.A HLA.E HLA.F IFI35 IFIT2 IFIT3 IFITM3 IFNA1 IFNA4 IFNB1 IRF1 IRF7 IRF9 ISG15 ISG20 MX1 OAS1 OAS2 OAS3 OASL PSMB8 RSAD2 SAMHD1 SOCS1 SOCS3 STAT1 STAT2 USP18 XAF1
REACTOME_INTERFERON_GAMMA_SIGNALING	1.13	0.23	0.341	2539	B2M FCGR1A GBP2 GBP4 GBP5 GBP6 GBP7 HLA.A HLA.E HLA.F IFNG IRF1 IRF7 IRF9 OAS1 OAS2 OAS3 OASL PML PTAFR SOCS1 SOCS3 SP100 STAT1 TRIM14 TRIM21 TRIM25 TRIM34 TRIM5 TRIM6
REACTOME_INTERFERON_SIGNALING	1.45	0.0493	0.0785	1966	ADAR B2M BST2 EIF2AK2 EIF4A3 FCGR1A GBP2 GBP4 GBP5 GBP6 GBP7 HLA.A HLA.E HLA.F IFI35 IFIT2 IFIT3 IFITM3 IFNA1 IFNA4 IFNB1 IFNG IRF1 IRF7 IRF9 ISG15 ISG20 MX1 OAS1 OAS2 OAS3 OASL PML PSMB8 PTAFR RSAD2 SAMHD1 SOCS1 SOCS3 SP100 STAT1 STAT2 TRIM14 TRIM21 TRIM25 TRIM34 TRIM5 TRIM6 UBA52 UBA7 UBE2L6 USP18 XAF1
REACTOME_INTERLEUKIN_1_FAMILY_SIGNALING	1.79	0	0.0118	3873	CASP1 CASP8 GSDMD IL18BP IL1A IL1B IL1R2 IL1RN IL36A IL36G MAP2K1 MAP3K8 MYD88 N4BP1 NFKBIA NFKBIB NLRC5 NOD2 PELI1 PSMA1 PSMA2 PSMA3 PSMA4 PSMA5 PSMA6 PSMA7 PSMB1 PSMB10 PSMB2 PSMB3 PSMB4 PSMB6 PSMB8 PSMB9 PSMC2 PSMC3 PSMC4 PSMC5 PSMC6 PSMD1 PSMD10 PSMD11 PSMD12 PSMD13 PSMD14 PSMD2 PSMD4 PSMD7 PSME1 PSME2 PSME3 PSME4 PTPN2 RIPK2 STAT3 TBK1 TRAF6 UBA52 UBB UBE2V1 USP18
REACTOME_INTERLEUKIN_6_FAMILY_SIGNALING	2.35	0	7.79e-05	278	CNTF IL11 IL6 JAK2 LIF OSM SOCS3 STAT1 STAT3
REACTOME_RIP_MEDIATED_NFKB_ACTIVATION_VIA_ZBP1	1.94	0.00358	0.00451	1690	CHUK DHX9 IKBKG MYD88 NFKB2 NFKBIA NFKBIB NKIRAS2 RIPK1 RIPK3 TICAM1 TLR3 ZBP1
REACTOME_TAK1_DEPENDENT_IKK_AND_NF_KAPPA_B_ACTIVATION	1.29	0.0849	0.166	1166	CASP8 CHUK IKBKG IRAK2 N4BP1 NFKB2 NFKBIA NFKBIB NKIRAS2 NLRC5 NOD1 NOD2 RIPK2 RPS27A SAA1 TAB2 TAB3 TIFA TRAF6 UBA52 UBB UBC UBE2N UBE2V1 USP14 USP18
REACTOME_TOLL_LIKE_RECEPTOR_CASCADES	1.62	0.0123	0.0343	3897	BIRC2 BPI CASP8 CTSS FGA FGB FOS GSDMD IRF7 JUN LY86 MAP2K1 MAP3K8 MAPK9 MYD88 N4BP1 NFKBIA NFKBIB NLRC5 NOD2 PELI1 RIPK1 RIPK2 SOCS1 TBK1 TLR3 TLR6 TLR7 TLR9 TRAF6 UBA52 UBE2V1 USP18
REACTOME_TRAF6_MEDIATED_IRF7_ACTIVATION	-0.739	0.858	1	1800	IFIH1 IFNA1 IFNA4 IFNB1 IRF7 TRIM25
REACTOME_ZBP1_DAI_MEDIATED_INDUCTION_OF_TYPE_I_IFNS	2.05	0	0.00227	1859	CHUK DHX9 DTX4 MYD88 NFKBIA NFKBIB NLRP4 RIPK1 RIPK3 TBK1 TICAM1 TLR3 ZBP1
ROLE_OF_JAK_FAMILY_KINASES_IN_IL-6_SIGNALING	1.45	0	0.0796	3143	IL6 JAK2 OSM SOCS1 SOCS3 STAT1 STAT3
ROLE_OF_JAK1_JAK2_AND_TYK2_IN_INTERFERON_SIGNALING	1.1	0.212	0.379	2695	IFNA1 IFNB1 IFNG SOCS1 STAT1 STAT2
SANA_RESPONSE_TO_IFNG_UP	2.3	0	0.000138	3175	APOL1 BATF2 BST2 CD274 CXCL10 CXCL11 CXCL9 DDX60 DTX3L GIMAP7 HLA.A HLA.B HLA.E IFI35 IFI44L IFIH1 IL18BP LGALS3BP LGALS9 LIPG MLKL MMP25 MX1 NLRC5 OAS2 PARP14 PARP9 PLA1A SAMD9L SAMHD1 SERPING1 STAT1 TNFSF10 UBD UBE2L6
SATISH_MARS2015	1.49	0.0432	0.0658	2194	BST2 CDKN1A CH25H EIF2AK2 IFITM3 IRF1 IRF7 ISG15 LGALS3BP MOV10 RSAD2 SAMHD1 TRIM14 TRIM21 TRIM5
TLR AND INFLAMMATORY SIGNALING	2.38	0	0	824	ALOX5 CXCR2 KCNJ2 NFE2 NPL PADI4 TLR5
TLR SIGNALING	2.37	0	0	2192	ALOX5 CXCR2 KCNJ2 NFE2 NPL PADI4 TLR5
TREM1_SIGNALING	2.24	0	0.000301	2336	AKT3 CCL3 CD40 CD86 CSF2 ICAM1 IL1B IL6 JAK2 NOD2 REL STAT3 TLR3 TLR6 TLR7 TLR9 TNF
VIRAL SENSING & IMMUNITY	1.9	0	0.00561	1971	BST2 CXCL10 IFI35 IFIT2 PSMB10 PSMB8 TAP1 THBS1 TLR7 USP18 ZBP1
VIRAL SENSING & IMMUNITY; IRF2 TARGETS NETWORK (I)	1.91	0	0.00536	2419	BST2 CTSS IFI35 LY86 PSMB8 RIPK2 TAP1 THBS1 TLR7 USP18 ZBP1
WP_HOSTPATHOGEN_INTERACTION_OF_HUMAN_CORONAVIRUSES_INTERFERON_INDUCTION	1.93	0.00297	0.00488	871	EIF2AK2 FOS IFIH1 IRF9 JUN MYD88 OAS1 OAS2 OAS3 RIPK1 STAT1 STAT2 TBK1 TLR7 TRAF6
WP_IL18_SIGNALING_PATHWAY	2.58	0	0	1246	AARS1 ACOD1 ALS2 ARG1 ATF3 B2M CASP3 CASP8 CCL19 CCL2 CCL20 CCL3 CCL4 CDK5R2 CEBPB CFLAR CSN2 CXCL3 CYCS DEK FAS FASLG FOS FOXN3 FUT1 GRIN2B HCAR2 HSPB8 ICAM1 IFNG IL18BP IL1B IL2RA IL6 IRF1 JUN MMP1 MMP13 MMP3 MYD88 MYH7 NFKBIE NFKBIZ NOS2 NOX1 NPPA NPPB PRM1 PTGS2 REL SOCS3 SPP1 STOML1 TBX21 TIMP1 TNF TNIP3 TRAF1 TRAF6 UGT2B10
WP_IL3_SIGNALING_PATHWAY	2.3	0	0.000133	602	CD69 CD86 FOS HCK IL3RA JAK2 JUN MAP2K1 SOS1 STAT3 YWHAQ
WP_IL6_SIGNALING_PATHWAY	2.82	0	0	968	HCK IL6 IRF1 JAK2 JUNB SOCS3 SOS1 STAT1 STAT3 TIMP1
WP_LDL_INFLUENCE_ON_CD14_AND_TLR4	1.24	0.168	0.217	2029	ATF4 CCL2 CREB5 IL1B IL6 REL
WP_MYD88_DISTINCT_INPUTOUTPUT_PATHWAY	2.01	0	0.00283	1566	IL1A JUN MYD88 TLR6 TLR7 TLR9 TRAF6 UBE2V1
WP_SIGNAL_TRANSDUCTION_THROUGH_IL1R	2.01	0	0.00282	1813	IFNA1 IFNB1 IL1A IL1B IL1RN IL6 JUN MYD88 TNF TRAF6
WP_TOLLLIKE_RECEPTOR_SIGNALING_PATHWAY	2.03	0	0.00249	1881	CASP8 CCL3 CCL4 CD80 CD86 CXCL10 CXCL11 CXCL9 IFNA1 IFNA4 IFNB1 IL1B IL6 IRF7 SPP1 STAT1 TLR3 TLR7 TLR9
WP_TOLLLIKE_RECEPTOR_SIGNALING_RELATED_TO_MYD88	1.6	0	0.0384	2315	IRF7 MYD88 REL TBK1 TLR3 TLR6 TLR7 TLR9 TRAF6
WP_TYPE_I_INTERFERON_INDUCTION_AND_SIGNALING_DURING_SARSCOV2_INFECTION	-0.887	0.643	0.874	3673	EIF2AK2 IFIH1 IRF7 IRF9 OAS1 OAS2 OAS3 STAT1 STAT2 TLR3 TLR7 TLR9
WP_TYPE_II_INTERFERON_SIGNALING	1.77	0.0106	0.0134	2539	CXCL10 CXCL9 CYBB EIF2AK2 IFIT2 IFNB1 IFNG IL1B IRF1 IRF9 ISG15 NOS2 OAS1 PSMB9 SOCS1 SOCS3 STAT1 STAT2 TAP1

## Sheet: 72hrs
Supplementary Table 2: GSEA dLN
Pathway name	dLN.H72_NES	dLN.H72_NOM_pval	dLN.H72_FDR_qval	dLN.H72_RANK_max	dLN.H72_LEADING_edge
ACTIVATATION_OF_TYPE_I_IFN	0.777	0.881	1	2712	CREBBP DHX36 DHX9 EP300 IRF7 NLRP4 TBK1 ZBP1
ACTIVATED DENDRITIC CELL SIGNATURE	-0.955	0.538	0.789	2224	C1QC CCL1 CCL17 CCL8 CHST7 CYP27A1 EREG F11R IDO1 IL13RA1 KITLG MMP12 NINJ1 PLA1A PLSCR1 RNF144B SIGLEC1 TGFA TMEM255A TNFSF13B TTYH2
ANTIVIRAL IFN SIGNATURE	0.975	0.523	0.838	2798	C1QB ELANE IL1B OAS1
BIOCARTA_IL1R_PATHWAY	-0.936	0.574	0.822	4328	IFNA1
BIOCARTA_IL6_PATHWAY	-1.33	0.0468	0.3	1627	IL6
CHEMOKINE CLUSTER	1.1	0.337	0.559	3781	BCL2A1 CCL1 CCL2 CCL23 CCL8 CCR1 CXCL3 G0S2 PPBP
CHEMOKINE CLUSTER (I)	-0.999	0.483	0.731	5176	CCL1 CCL2 CCL23 CCL8 CXCL3 PPBP
CYTOKINES - RECEPTERS CLUSTER	-1.25	0.13	0.363	3190	CCL2 CCL8 CCR1 CD14 CD163 CD177 CSF2 IL10 IL13RA1 IL17RC IL1B IL23A
DER_IFN_ALPHA_RESPONSE_UP	-0.751	0.921	1	4678	BBC3 BST2 C1S COL16A1 CSRP3 GMPR HLA.A IFIT3 PDXK PLOD2 PLSCR1 SP110 TEAD4
ENDOTHELIUM	1.68	0.0141	0.036	3781	ANGPT1 CAV1 ENTPD2 ESAM F11R F3 FGL2 FLT1 FLT4 GAS6 HRH1 ITGA3 ITGA5 JAM2 JAM3 JAML KDR MMP9 NOS3 PECAM1 PROX1 PTGIS PTGS1 PTK2 TEK THBD TLR2 TLR3 TLR5 TNFRSF1A TREM1 TSPAN7 VEGFA VEGFB VEGFC VEGFD
ENRICHED IN ACTIVATED DENDRITIC CELLS	0.892	0.649	0.965	1348	ANPEP ATP1B1 BCL2A1 CCL8 CSF2RA DAPK1 DSE FAM20C G0S2 HLX IFIT3 IL13RA1 IL1B MGST1 NINJ1 PDGFC PDGFRL PRKAR2B RGL1 RIN2 SIGLEC1 SLC31A2
ENRICHED IN ACTIVATED DENDRITIC CELLS (II)	0.859	0.838	1	2934	BCL2A1 CCL8 CSF2RA DAPK1 DSE FAM20C HLX IFIT3 MGST1 PDGFC PDGFRL PRKAR2B SIGLEC1
ENRICHED IN MONOCYTES	-1.96	0	0.0161	109	ACSL1 ADAP2 ALDH1A1 ALDH2 ALOX5 ANPEP APLP2 AQP9 ASGR1 ASGR2 C1orf162 C5AR1 CACNA2D3 CCR1 CD14 CD163 CD1D CD302 CD33 CD36 CD68 CDA CEBPA CFD CFP CHI3L1 CLEC4A CRISPLD2 CSF1R CSF2RA CSF3R CST3 CSTA CXCL12 CXCR2 CYP1B1 DPYD DYSF EMILIN2 F13A1 F5 FCGR1A FCGR2A FCGRT FES FGL2 FKBP1B FOSB FXYD6 FZD2 GAS2L1 GRN HK3 HNMT HPSE IER3 IL13RA1 ITGA2B ITGAM KCNE3 KCTD12 KIAA0513 KLF4 LGALS2 LILRB3 LIN7A LRP1 …
ENRICHED IN MONOCYTES (IV)	-1.95	0	0.0113	109	ACSL1 CD68 CXCR2 DPYD EMILIN2 F5 LTBR MGAM NACC2 PADI4 PAK1 PID1 RHOU SLC24A4 SMARCD3 STEAP4 TMEM176B TNFSF13B VNN1
ENRICHED IN NEUTROPHILS (I)	-1.07	0.37	0.645	3325	C5AR1 CDA CHI3L1 CSF3R DGAT2 FCGR2A G0S2 KRT23 LIN7A LRG1 LRRC4 MANSC1 MGAM NFE2 NLRP12 PROK2 REPS2 SLC22A4 ST6GALNAC2 STEAP4 TREM1
EOSINOPHILS	-0.742	0.807	1	2840	ALOX15 BCL2A1 C5AR2 DACH1 DAPK2 DPEP2 EPN2 MGAM P2RY2 PADI4 PDE6C REPS2 RGS13 RNASE2 SMPD3
GSE9037_CTRL_VS_LPS_1H_STIM_IRAK4_KO_BMDM_DN	-0.868	0.71	0.912	3625	ADRA2B AR ARX ATP6V1C2 BMP15 C11orf96 C11orf97 CBLC CD300LD CDH4 CTNNAL1 CYSLTR1 ECHDC2 EDNRA EHD1 ENPP2 GFRA3 GRIN1 INSIG1 KCNK3 KLF4 LDLR LEFTY2 LPL LYZL4 MAOA MGST1 MIR22HG NFIX PKN3 PLK2 PLPP3 PSTPIP2 PTK2 RNASE2 SCD SNCB SNED1 SOX13 ZCCHC24
GSE9037_CTRL_VS_LPS_4H_STIM_IRAK4_KO_BMDM_DN	-0.417	0.999	0.999	5451	ADH7 AQP9 ARHGAP23 ATF1 BMP15 C1S C3 CFB COL27A1 CSF2 CTU1 DNMT3L FGF7 FOXC2 GAS1 GPR85 ITGA8 KDELR3 LARP6 MMP9 MT2A NFIX NRP2 OLR1 PARP12 PER2 PIK3R3 PLK2 PLSCR1 PRKD1 SLC12A2 SLC6A9 SPATS2L TCF7L2 THBS2 TJP1 TLR3 TMEM176B TMEM178A UNC5A WFS1 ZFAND3 ZNF784
GSE9037_WT_VS_IRAK4_KO_LPS_4H_STIM_BMDM_UP	-0.679	0.984	1	2681	ANKRD11 APPL1 BAZ1A CCSER2 CDKN1A CHD2 EIF2S2 FSCN2 GBP6 GBP7 HERC6 HMGB2 HMGN5 IL1RN IPO7 KCNE4 LAMC2 POLR1F PPP3CC PRF1 PTPRC RAD18 SLC25A37 TAP1 TES TLR1 TMF1 TPR TRIM33 TTC32 UBXN7 UTP20 ZNF397 ZNF800 ZNF827
HALLMARK_ALLOGRAFT_REJECTION	0.662	0.915	1	3181	ABCE1 ABI1 B2M BCAT1 BCL3 BRCA1 CCL19 CCL5 CCND2 CD2 CD28 CD3D CD3E CD7 CD80 CD8B CXCL13 CXCL9 CXCR3 DYRK3 EIF3A EIF3J EIF5A ELF4 FASLG FCGR2B GLMN GPR65 HDAC9 HIF1A IFNG IKBKB IL12RB1 IL16 IL18 IL18RAP IL2RA IL2RB IL6 INHBA IRF4 IRF7 JAK2 KLRD1 LCP2 LIF LY75 LYN NPM1 PRF1 PRKCB PTPRC RIPK2 RPL39 RPL9 RPS19 RPS9 SRGN ST8SIA4 STAT1 STAT4 TAP1 TIMP1 TLR1 UBE2D1
HALLMARK_APOPTOSIS	-1.47	0.011	0.19	3237	APP ATF3 BIK BMF BMP2 BNIP3L CAV1 CD14 CLU CTH DAP DCN DPYD ENO2 ERBB2 ERBB3 F2 FEZ1 GADD45A GNA15 GPX3 GPX4 GSN HMOX1 HSPB1 IER3 IL1A IL1B KRT18 LMNA MGMT MMP2 PAK1 PDGFRB PEA15 PPT1 PTK2 RARA RETSAT RHOB SC5D TGFB2 TGFBR3 TIMP2 TIMP3 TNF TNFSF10 TSPO TXNIP
HALLMARK_COMPLEMENT	-0.804	0.814	0.983	4065	ANG ANXA5 APOC1 ATOX1 C1QA C1QC C1S C3 CD36 CD59 CDA CDH13 CFB CFH CP CPQ CTSB CTSV EHD1 F2 F3 F5 HNF4A ITGAM KCNIP3 L3MBTL4 LRP1 LTF MMP13 MMP15 MSRB1 NOTCH4 OLR1 PDGFB PLSCR1 SERPINB2 SERPINE1 SPOCK2 SRC TIMP2
HALLMARK_IL2_STAT5_SIGNALING	-1.19	0.144	0.454	3923	ABCB1 AHCY BATF CA2 CCND2 CCNE1 CD79B CDC6 CST7 CTLA4 EOMES ETV4 HIPK2 HOPX HUWE1 IGF2R IKZF2 IL18R1 IL1R2 IL2RA IL2RB IRF4 ITGAV LIF MAFF NCOA3 ODC1 PHLDA1 PHTF2 POU2F1 RABGAP1L RGS16 RHOH SELL SELP SPP1 TLR7 TNFRSF8 TNFRSF9 TRAF1 TTC39B UMPS
HALLMARK_IL6_JAK_STAT3_SIGNALING	1.46	0.0148	0.135	4996	ACVRL1 CD14 CD36 CD9 CNTFR CSF1 CSF2 CSF3R HMOX1 IL17RB IL1B IL7 PDGFC TNFRSF1A
HALLMARK_INFLAMMATORY_RESPONSE	-1.08	0.291	0.632	234	ADGRE1 APLNR AQP9 AXL CD14 CMKLR1 CSF1 CSF3R F3 GPC3 HRH1 IL1B MARCO NMUR1 OLR1 P2RY2 PROK2 RNF144B SCARF1 SCN1B SGMS2 SLC4A4 SLC7A2 STAB1 TLR3 VIP
HALLMARK_INTERFERON_ALPHA_RESPONSE	1.23	0.17	0.359	3274	B2M CASP8 CXCL11 EIF2AK2 ELF1 EPSTI1 HERC6 IFIH1 IRF2 IRF7 ISG20 LAMP3 NCOA7 NMI PARP14 PARP9 PNPT1 PSMA3 PSMB9 PSME2 RIPK2 SELL TAP1 TRIM14 TRIM25 TRIM26 USP18
HALLMARK_INTERFERON_GAMMA_RESPONSE	0.631	0.983	1	3781	ARID5B B2M BANK1 BTG1 CASP3 CASP8 CCL5 CD274 CD38 CDKN1A CXCL11 CXCL9 EIF2AK2 EPSTI1 FPR1 GPR18 HERC6 IFIH1 IL15RA IL18BP IL2RB IL6 IRF2 IRF4 IRF7 ISG20 JAK2 LCP2 MTHFD2 NCOA3 NLRC5 NMI NUP93 OAS2 OAS3 PARP14 PDE4B PELI1 PFKP PNPT1 PSMA2 PSMA3 PSMB9 PSME2 PTGS2 PTPN2 RAPGEF6 RIPK1 RIPK2 SAMHD1 SELP SLAMF7 ST8SIA4 STAT1 STAT4 TAP1 TRIM14 TRIM25 TRIM26 USP18 XAF1 XCL1 ZBP1
HALLMARK_TNFA_SIGNALING_VIA_NFKB	-1.63	0.0033	0.11	4920	ACKR3 AREG ATF3 BMP2 CSF1 CSF2 EDN1 EFNA1 EHD1 ETS2 F3 FOSB FUT4 G0S2 GADD45A IER3 IL1A IL1B KLF10 KLF4 KLF9 LDLR NFIL3 NINJ1 OLR1 PLK2 PLPP3 PMEPA1 PPP1R15A RCAN1 RHOB SERPINB2 SERPINB8 SERPINE1 SGK1 SIK1 TLR2 TNF TRIB1 TRIP10 TSC22D1 VEGFA
HECKER_IFNB1_TARGETS	-0.796	0.806	0.983	2452	ARG1 C1QC CCL2 CCL8 CD163 CHI3L1 CMTM5 G0S2 ITGA2B JUP MMP9 PDZK1IP1 PROS1 SIGLEC1 SPON2
IFN III	0.627	0.944	1	3773	APOL6 BATF2 CRISPLD2 IFIT3 IFITM2 IFITM3 OAS1 PARP12 PLSCR1 SP110
IL10 PATHWAY	-1.35	0.0487	0.288	1002	CD14 HMOX1 IL1A IL1B MAPK13
IL12_PATHWAY	-1.58	0.0104	0.113	109	CCL3 CCL4 IL18RAP PSME2
IL15_SIGNALING	-1.6	0.0209	0.119	3767	AXL CSF2 IFNA1 IL17A IL4 MAPK13 MAPK3 MRAS MST1R PIK3C2G PIK3CB PIK3R6 PRKCZ PTK2 PTK7 RAC3 RRAS
IL6_SIGNALING	-1.71	0.00617	0.0877	955	ADCY9 AGRN ANPEP APOL1 BMP2 CCL2 CDC42EP4 CDKN1C CLEC3B COL6A1 CXCL3 DNM1 ECM2 ENG FASN FCGRT GAS6 HLA.F HOMER3 HTRA1 IER3 IRS1 LEFTY2 LTBP1 MOXD1 MYO1D PPL PTGES RAPGEF3 RGL1 SERPINB2 SORBS3 SREBF1 TFAP2C TMEM158 VEGFB
INFLAMMASOME_RECEPTORS_AND_SIGNALING	-1.31	0.11	0.3	4596	ADM ADRM1 APLNR APOBR APP AQP9 AXL BEST1 BST2 C5AR1 CCL17 CCL2 CCL22 CCL24 CD14 CHST2 CMKLR1 CSF1 CSF3 CSF3R CX3CL1 EDN1 EREG F3 FCER1G GNA15 GPC3 HRH1 ICAM4 IL10 IL1A IL1B ITGA5 ITGB3 KCNJ2 LDLR MARCO MET MSR1 NDP NLRP3 NMUR1 OLR1 P2RY2 PAK1 PCDH7 PROK2 PTGER4 PTGIR RNF144B RXRA SCARF1 SCN1B SERPINE1 SGMS2 SLC31A2 SLC4A4 SLC7A2 SPHK1 STAB1 TACR3 TLR2 TLR3 TNFSF10 TPBG TXNIP TYROBP VIP
IRAK4 SIGNALING	1.18	0.202	0.421	2363	C1QTNF7 C3 CBLC COPZ2 CSF2 CST3 EFEMP1 FADS2 FAM3D FKBP1B GABRA5 GMFG GRIN1 IFITM3 ITGA8 KLF10 KLF4 LDLR MAOA MGST1 MT2A OAS1 PDYN PIGZ POF1B PROC PSTPIP2 RAMP1 RNASE2 S100A8 SORT1 SOWAHA SPATS2L TLR3 TSKS VSIR VWF
JAK_STAT_SIGNALING_PATHWAY.BTM	0.758	0.856	1	254	CNTFR CSF2 CTF1 EPOR GHR IFNA1 IFNA4 IL20RA IL22RA2 IL23A IL4 LEP MPL PRLR TSLP
JAK_STAT_SIGNALING_PATHWAY.IPA	-0.803	0.746	0.981	2840	CNTFR CSF2 CSF3R CTF1 EPOR GHR IFNA1 IFNA4 IL20RA IL22RA2 IL23A IL4 LEP MPL PIK3C2G PRLR TSLP
JAK1 SIGNALING	1.05	0.389	0.647	1224	EPOR FES IFNA1 IL4 IRS3P PIK3R6 PRLR SH2B2
KEGG_CHEMOKINE_SIGNALING_PATHWAY	-1.45	0.00207	0.197	3383	ADCY2 ADCY4 ADCY5 ADCY9 ARRB1 BCAR1 CCL1 CCL15 CCL17 CCL2 CCL21 CCL23 CCL24 CCL28 CCL8 CCR1 CCR10 CCR3 CXCL12 CXCL14 CXCL3 CXCR2 GNAI1 GNB5 GNG12 GNG7 PAK1 PARD3 PIK3CB PLCB3 PPBP PTK2 SHC2 SHC4 TIAM2 XCR1
KEGG_CYTOKINE_CYTOKINE_RECEPTOR_INTERACTION	-1.44	0.0448	0.207	4988	ACVR1 ACVRL1 AMH AMHR2 BMP2 BMP7 BMPR1B CCL1 CCL15 CCL17 CCL2 CCL21 CCL23 CCL24 CCL28 CCL8 CCR1 CCR10 CCR3 CNTFR CSF1 CSF1R CSF2 CSF3R CTF1 CXCL12 CXCL14 CXCL3 CXCR2 EDA EDAR EPOR FLT1 FLT3 FLT4 GDF5 GHR IFNA1 IFNA4 IL10 IL13RA1 IL17A IL17B IL17RB IL1B IL20RA IL22RA2 IL23A IL4 IL7 KIT KITLG LEP LIFR LTBR MPL PDGFC PDGFRB PPBP PRLR TNFRSF11B TNFRSF1A TNFRSF25 TNFSF12 TNFSF13B TSLP VEGFA VEGFB VEGF…
KEGG_CYTOSOLIC_DNA_SENSING_PATHWAY	-1.2	0.216	0.432	2207	IFNA1 IFNA4
KEGG_JAK_STAT_SIGNALING_PATHWAY	0.819	0.827	1	4536	CNTFR CSF2 CTF1 EPOR GHR IFNA1 IFNA4 IL20RA IL22RA2 IL23A IL4 LEP MPL PRLR TSLP
KEGG_LEISHMANIA_INFECTION	-0.867	0.785	0.911	3144	C3 FCGR1A FCGR2A HLA.DRA IL10 IL1A IL1B IL4 ITGAM ITGB2 MAPK13 MAPK3 NOS2 TAB1 TGFB2
KEGG_NATURAL_KILLER_CELL_MEDIATED_CYTOTOXICITY	-0.519	0.992	1	4862	CHP2 CSF2 IFNA1 IFNA4 KIR3DL1 MICA SHC2
KEGG_NOD_LIKE_RECEPTOR_SIGNALING_PATHWAY	0.813	0.983	1	3297	CCL2 CCL8 MAPK13
KEGG_PROTEASOME	-0.528	1	1	1975	IFNG PSMA1 PSMA2 PSMA3 PSMA4 PSMA6 PSMA7 PSMB1 PSMB2 PSMB6 PSMB8 PSMB9 PSMC1 PSMC3 PSMC4 PSMC6 PSMD1 PSMD11 PSMD12 PSMD14 PSMD7 PSME1 PSME2 PSME3 PSME4 SEM1
KEGG_RIG_I_LIKE_RECEPTOR_SIGNALING_PATHWAY	-0.598	0.977	1	2452	DDX3X IFNA1 IFNA4 MAPK13
KEGG_TOLL_LIKE_RECEPTOR_SIGNALING_PATHWAY	-0.985	0.52	0.738	3471	IFNA1 IFNA4 LBP MAPK13
M0	1.18	0.0633	0.428	4249	ADAMDEC1 AQP9 C5AR1 CD68 CHI3L1 CSF1 CXCL3 CYP27A1 DCSTAMP GPC4 MARCO MMP9 PPBP QPCT VNN1
M1	-0.895	0.615	0.876	3253	ACHE ADAMDEC1 APOL6 AQP9 CCL8 CHI3L1 GGT5 IDO1 SIGLEC1
M1 MACROPHAGES	-0.793	0.904	0.985	4097	CCL19 CCL20 CCL3 CXCL11 CXCL9 IL2RA IL6 INHBA OASL VCAN
MONOCYTE SURFACE SIGNATURE	1.44	0	0.144	4597	AGTRAP ANO10 APCDD1 AQP9 ASGR1 ASGR2 BRI3 C1orf162 C5AR1 CCR1 CD163 CD1D CD302 CD33 CD36 CD68 CDA CFP CLEC12B CLEC4A CSF3R CYBRD1 DYSF FCGR2A FCGRT FES FOSB FXYD6 FZD2 HK3 HNMT HPSE ITGAM KCNE3 KCNQ1 LILRB3 LRP1 LTBR MARCO MCTP1 MGAM NFAM1 NFE2 NLRP3 P2RX1 P2RY13 P2RY2 PADI4 PECAM1 PLXND1 RNASE2 SIGLEC9 SLC11A1 SLC24A4 SLC7A7 STEAP4 TLR2 TLR5 TLR8 TNFSF12 TREM1 VNN1
NEUTROPHILS	1.43	0.0327	0.152	6749	AQP9 C5AR1 CAMP CCR3 CDA CHI3L1 CSF3R CXCR2 DPEP2 MGAM NFE2 PADI4 QPCT REPS2 STEAP4 TREM1 VNN1
PID_IFNG_PATHWAY	-0.64	0.924	1	109	CAMK2B CAMK2D CBL CREBBP EP300 IFNG MAP3K1 PIK3CA PTPN2 STAT1
PID_IL23_PATHWAY	-0.681	0.938	1	756	CCL2 IL17A IL1B IL23A ITGA3 MPO NOS2
PID_IL27_PATHWAY	-0.708	0.895	1	5775	IFNG IL6 STAT4 TBX21
PID_IL6_7_PATHWAY	-1.59	0	0.116	4723	A2M CRP FGG GAB1 LBP
PID_TOLL_ENDOGENOUS_PATHWAY	-1.22	0.112	0.416	1906	CD14 S100A8 S100A9 TLR3
RADAEVA_RESPONSE_TO_IFNA1_UP	-1.22	0.187	0.414	3767	BRCA1 CDKN1B CXCL11 E2F2 HLA.E IRF7 STAT1 UBE2D3
REACTOME_ANTIVIRAL_MECHANISM_BY_IFN_STIMULATED_GENES	-0.755	0.919	1	4910	AAAS ABCE1 ARIH1 EIF2AK2 EIF4A1 EIF4E EIF4E2 JAK1 KPNA1 KPNA2 KPNA3 KPNA4 NDC1 NUP107 NUP153 NUP155 NUP160 NUP205 NUP210 NUP214 NUP35 NUP37 NUP43 NUP54 NUP58 NUP88 NUP93 NUP98 OAS2 OAS3 OASL PDE12 RANBP2 RPS27A SEH1L STAT1 TPR TRIM25 UBA52 USP18
REACTOME_DDX58_IFIH1_MEDIATED_INDUCTION_OF_INTERFERON_ALPHA_BETA	0.594	0.979	1	254	IFNA1 IFNA4
REACTOME_INTERFERON_ALPHA_BETA_SIGNALING	-0.571	0.984	1	3774	HLA.F IFITM3 IFNA1 IFNA4
REACTOME_INTERFERON_GAMMA_SIGNALING	0.609	0.976	1	4129	B2M CAMK2B CAMK2D GBP5 GBP6 GBP7 HLA.E HLA.G IFNG IRF4 IRF7 OAS3 OASL PTPN2 SP100 STAT1 TRIM17 TRIM25 TRIM34 TRIM5
REACTOME_INTERFERON_SIGNALING	0.846	0.932	1	2754	IFNA1 IFNA4 NUP50 TRIM29
REACTOME_INTERLEUKIN_1_FAMILY_SIGNALING	-0.888	0.623	0.883	2224	ALOX5 CTSG IL1RAPL1 IL36G IL4 PELI2 PTPN5 RBX1 S100B
REACTOME_INTERLEUKIN_6_FAMILY_SIGNALING	1.38	0.0708	0.183	3781	CBL CNTF IL11 IL31RA IL6 LIF STAT1
REACTOME_RIP_MEDIATED_NFKB_ACTIVATION_VIA_ZBP1	-0.803	0.797	0.978	2981	CHUK DHX9 IKBKB RIPK1 ZBP1
REACTOME_TAK1_DEPENDENT_IKK_AND_NF_KAPPA_B_ACTIVATION	-0.645	0.935	1	109	CASP8 CHUK HMGB1 IKBKB IRAK2 N4BP1 NLRC5 RIPK2 RPS27A SAA1 TAB2 TAB3 TRAF6 UBA52 UBE2V1 USP14 USP18
REACTOME_TOLL_LIKE_RECEPTOR_CASCADES	-0.749	0.88	1	4002	APOB APP ATF1 CD14 CD36 CTSB CTSV DNM1 DUSP3 FADD FGG ITGAM ITGB2 LBP LRRC14 MAPK3 MAPK7 NKIRAS2 NLRX1 PELI2 PELI3 RPS6KA2 S100A1 S100A8 S100A9 S100B SFTPD TAB1 TICAM2 TLR2 TLR3 TLR5 TLR8 UBC
REACTOME_TRAF6_MEDIATED_IRF7_ACTIVATION	-0.589	1	1	4771	IFNA1 IFNA4
REACTOME_ZBP1_DAI_MEDIATED_INDUCTION_OF_TYPE_I_IFNS	-1.07	0.387	0.645	4480	CHUK DHX9 IKBKB NLRP4 RIPK1 TBK1 ZBP1
ROLE_OF_JAK_FAMILY_KINASES_IN_IL-6_SIGNALING	-0.913	0.668	0.859	3947	IL6
ROLE_OF_JAK1_JAK2_AND_TYK2_IN_INTERFERON_SIGNALING	-0.708	0.973	1	5403	CGA IFNG PTPN2 REL STAT1 TSHB
SANA_RESPONSE_TO_IFNG_UP	-1.31	0.0802	0.304	1005	APOL1 APOL2 BATF2 BST2 C1S CFH CX3CL1 HLA.A HLA.B IDO1 IL23A LIPG MMP25 PLA1A RAC3 SSPN TNFSF10 VAMP5
SATISH_MARS2015	-0.654	0.929	1	2793	APOBEC3B BRD4 CDKN1A EIF2AK2 IRF7 RTF1 SAMHD1 TRIM14 TRIM26 TRIM5
TLR AND INFLAMMATORY SIGNALING	-1.33	0.0492	0.299	1627	ALOX5 ANPEP AQP9 C5AR1 CSF3R CXCR2 DYSF FCGR1A FES KCNJ2 LILRB3 MGAM NFE2 NPL PADI4 SIGLEC9 TLR2 TLR5 TLR8 TYROBP
TLR SIGNALING	-1.32	0.0638	0.302	1005	ALOX5 ANPEP AQP9 C5AR1 CSF3R CXCR2 DYSF FCGR1A FES KCNJ2 LILRB3 MGAM NFE2 NPL PADI4 SIGLEC9 TLR2 TLR5 TLR8 TYROBP
TREM1_SIGNALING	-1.33	0.101	0.302	4596	CSF2 IL10 IL1B ITGA5 MAPK3 TLR2 TLR3 TLR5 TLR8 TNF TREM1 TYROBP
VIRAL SENSING & IMMUNITY	-0.938	0.566	0.822	4682	TAP1 THBS1 TLR7 USP18 ZBP1
VIRAL SENSING & IMMUNITY; IRF2 TARGETS NETWORK (I)	0.94	0.564	0.915	1280	TAP1 THBS1 TLR7 USP18 ZBP1
WP_HOSTPATHOGEN_INTERACTION_OF_HUMAN_CORONAVIRUSES_INTERFERON_INDUCTION	-0.775	0.782	0.999	2288	CHUK EIF2AK2 IFIH1 IFNAR1 IKBKB IKBKE MAPK8 OAS2 OAS3 RIPK1 STAT1 TBK1 TLR7 TRAF6
WP_IL18_SIGNALING_PATHWAY	-1.6	0.0167	0.122	3503	ABHD16A ACACB ACADS ADIPOQ ARG1 BMP2 CA11 CCL1 CCL2 CD36 CENPB CLDN1 CLDN12 CLDN3 CLDN4 CNTN2 CXCL3 ECH1 EPS8 GATA1 GRM7 GRN HADH HCAR2 HMOX1 HOXD8 HSPB1 IER3 IL10 IL17RC IL1B IRF6 ITGA2B ITM2C KCNH2 KIFC3 KITLG MAPK3 MMP13 MMP2 MMP8 MMP9 NFATC4 NOS2 NRN1 PLD1 PPP1R13L PPT2 RND2 SEMA6C SPON1 TF TGM2 TICAM2 TIMP3 TNFRSF11B TNFRSF1A UCK1 VEGFA
WP_IL3_SIGNALING_PATHWAY	-1.34	0.0847	0.296	3503	AKT1 CCR3 CSF2RB ENPP3 GAB2 HCK HRAS IL3RA JUN MAPK3 PIK3R2 PRKACA SHC1 SRC
WP_IL6_SIGNALING_PATHWAY	-1.75	0.0012	0.0797	756	CRP GAB1 NR2F6 VIP
WP_LDL_INFLUENCE_ON_CD14_AND_TLR4	0.624	0.964	1	3181	CCL2 CD14 CREB3L3 IL10 IL1B MAPK13
WP_MYD88_DISTINCT_INPUTOUTPUT_PATHWAY	1.01	0.443	0.757	2615	IL1A JUN TLR2 TLR5 TLR8
WP_SIGNAL_TRANSDUCTION_THROUGH_IL1R	0.996	0.47	0.782	4387	IFNA1
WP_TOLLLIKE_RECEPTOR_SIGNALING_PATHWAY	-1.03	0.432	0.695	1965	IFNA1 IFNA4 LBP MAPK13
WP_TOLLLIKE_RECEPTOR_SIGNALING_RELATED_TO_MYD88	-0.892	0.653	0.876	2499	CHUK IKBKB IKBKE IRF7 REL TBK1 TLR1 TLR7 TRAF6
WP_TYPE_I_INTERFERON_INDUCTION_AND_SIGNALING_DURING_SARSCOV2_INFECTION	-0.531	0.998	1	4682	ACE2 OAS1 TLR3 TMPRSS2
WP_TYPE_II_INTERFERON_SIGNALING	-0.698	0.872	1	5034	CXCL9 CYBB EIF2AK2 H4C14 IFNG IRF2 IRF4 PSMB9 REG1A STAT1 TAP1
