# Supplementary material for: Early spatiotemporal evolution of the immune response elicited by adenovirus serotype 26 vector vaccination in mice
Source: J Virol. 2025 Mar 31;99(5):e00247-25. doi: 10.1128/jvi.00247-25 (PMC12090802; doi:10.1128/jvi.00247-25)
Supplement: Table S3 — GSEA blood. [file jvi.00247-25-s0003.xlsx]

## Sheet: 1hr
Supplementary Table 3: GSEA Blood
Pathway name	Blood.H01_NES	Blood.H01_NOM_pval	Blood.H01_FDR_qval	Blood.H01_RANK_max	Blood.H01_LEADING_edge
ACTIVATATION_OF_TYPE_I_IFN	0.794	0.74	0.996	5775	CTNNB1 DTX4 IRF3 MYD88 NFKB1 NFKB2 NLRP4 RELA
ACTIVATED DENDRITIC CELL SIGNATURE	-1	0.45	1	2125	CALCRL CD38 CXCL11 IDO1 ITGB8 LAMP3 MAP3K13 MMP12 NR4A3 PLSCR1 PRRG4 RSAD2 SERPING1 SLCO5A1 ST3GAL6
ANTIVIRAL IFN SIGNATURE	1	0.446	0.731	3109	ANXA3 BCL3 CARD9 CXCL10 FCER1A IL1B PTX3 RARA
BIOCARTA_IL1R_PATHWAY	0.981	0.47	0.763	3263	IL1B IL1RN IL6 JUN MAP2K3 MAPK14 MYD88 RELA TGFB1
BIOCARTA_IL6_PATHWAY	1.54	0.0383	0.187	5748	ELK1 FOS GRB2 HRAS IL6 IL6R IL6ST JAK1 JAK3 JUN MAPK3 PTPN11 RAF1 SHC1 SRF STAT3
CHEMOKINE CLUSTER	1.1	0.289	0.616	1318	CCR1 CXCL12 CXCL3 DUSP1 IL1B PF4 TNFAIP6
CHEMOKINE CLUSTER (I)	-1.05	0.391	1	298	CXCL11 CXCL13
CYTOKINES - RECEPTERS CLUSTER	1.27	0.134	0.386	4945	CCR1 CCR2 CD14 CD163 CD177 CD68 IL10 IL15 IL15RA IL17RA IL17RC IL1B IL1R2 IL1RN IL27 IL2RA IL31RA IL3RA IL6
DER_IFN_ALPHA_RESPONSE_UP	-0.785	0.88	1	1367	C1S IFI16 IFI44 PLOD2 PLSCR1 SP110 VEGFC
ENDOTHELIUM	1.49	0.0172	0.234	3412	ANGPT1 CAV1 ESAM F11R FLT1 FLT4 GAS6 ITGA3 ITGA5 ITGA6 ITGB3 JAML KDR MAPK14 PECAM1 PTGS1 PTGS2 PTK2 S1PR2 SELPLG TEK TGFB1 TLR2 TLR5 TLR9 TNFRSF14 TNFRSF1A TREM1 TSPAN7 VCAM1
ENRICHED IN ACTIVATED DENDRITIC CELLS	0.971	0.491	0.788	3624	ANPEP ATF3 BCL2A1 CSF2RB DAPK1 DOCK4 HLX IL1B IL1RN MGST1 NINJ1 PDGFRL PRKAR2B PRKCD RIN2 SIGLEC1 SIRPA SLAMF8 SLC15A3 TNFAIP2 TNFAIP6
ENRICHED IN ACTIVATED DENDRITIC CELLS (II)	-0.879	0.646	1	2038	CXCL11 LAMP3 PDGFC PRRG4 RSAD2 SERPING1 ST3GAL6
ENRICHED IN MONOCYTES	2.19	0	0	3239	ACTN1 ALDH2 ALOX5 ANPEP APLP2 ARHGEF10L ASGR1 ASGR2 BST1 CARD9 CCR1 CD14 CD163 CD302 CD33 CD68 CEBPA CEBPD CFP CHI3L1 CLEC4A CLEC4E CLEC5A CLU CPVL CRISPLD2 CSF1R CSF3R CST3 CSTA CXCL12 CXCR2 DMXL2 DOCK5 DYSF EMILIN2 F13A1 F5 FBP1 FCGR1A FCGR2A FCN1 FES FKBP1B FOS FOSB FPR1 FZD2 GAS2L1 GRN HAL HK3 HPSE IER3 IFI30 IL1R2 ITGA2B ITGB3 KCNE3 KIAA0513 LGALS2 LGALS3 LILRA6 LILRB3 LRP1 LTBR LYZ MAFB MAM…
ENRICHED IN MONOCYTES (IV)	1.9	0	0.0204	3380	ARHGEF10L CARD9 CD68 CXCR2 DOCK5 DYSF EMILIN2 F5 HAL HLA.DMB IL1R2 LGALS3 LTBR LYZ MYO1F NACC2 PADI4 PAK1 PGD PID1 PTGS2 PTX3 RHOU SLC24A4 TMEM176B TNFSF13B
ENRICHED IN NEUTROPHILS (I)	1.13	0.29	0.566	2754	CHI3L1 CSF3R CXCR1 FCGR2A FPR1 LRG1 MANSC1 NFE2 NLRP12 PFKFB4 PYGL TREM1
EOSINOPHILS	0.927	0.594	0.853	3956	BCL2A1 C5AR2 DPEP2 GIPR IL1RL1 NCF2 P2RY13 P2RY2 PADI4 PKD2L2 PLEKHG3 RGS1 RNASE2 SMPD3 SMPDL3B TREML2 TRPM6
GSE9037_CTRL_VS_LPS_1H_STIM_IRAK4_KO_BMDM_DN	-0.98	0.505	1	4001	ADAP2 ADRA2B AK1 ARX ATAD5 C11orf65 C11orf96 CALCRL CBLC CCDC122 CEP70 CYRIA DMAC2L DNAJC8 DUSP4 EDNRA ENPP2 GBP7 GCC2 GJA1 GORAB GSTO2 IFNG INSIG1 IWS1 LAIR1 LPL MAT2A MTPN NKAPD1 NR4A2 NRP1 OAS3 PNPT1 PPP1CB PPP3CB PTPN2 RABL3 RB1 RIF1 RWDD3 SCD SLC4A7 SMARCA5 SRSF5 SRSF6 STAT1 TAF13 TBC1D23 TEX13B THOC7 TIPIN TNNT3 U2SURP UNG UQCRB YTHDC1 ZFP36L1 ZMAT2
GSE9037_CTRL_VS_LPS_4H_STIM_IRAK4_KO_BMDM_DN	0.726	0.998	1	2963	ARHGAP23 C3 CDKN1A CLEC5A DIP2C GAS7 GPR85 IKBKE IL1RN IRGM ITGA8 KDELR3 LAMC1 LHFPL6 MS4A6A MT2A MTHFR NRP2 NUPR1 OLR1 PLAGL1 PNP PTPN12 RARRES1 ROBO1 SPATS2L STK40 SYT13 TERT TJP1 TMEM176B WFS1 ZFAND3
GSE9037_WT_VS_IRAK4_KO_LPS_4H_STIM_BMDM_UP	-0.707	0.994	1	3811	ADCY10 ANTXR1 APPL1 CHIC2 CLBA1 CLOCK CSF3 CYTL1 DCAF12 EIF2S2 ENPP4 FASTKD2 FGG FSCN2 FUS GBP6 GBP7 HBP1 HERC6 HMGN5 IPO7 MAK16 MED19 MED21 MERTK MSANTD4 NOP14 POLR1F PSMA4 PTPRC RAD18 RIMOC1 RPS6KA5 S100G SENP6 SFR1 SLC25A37 TAF7 TLR1 TMEM161B TMF1 TRIM33 TXNL1 UBXN7 ZFP62 ZNF397 ZNF655 ZNF800 ZNF827
HALLMARK_ALLOGRAFT_REJECTION	-0.87	0.828	1	1222	CXCL13 EIF3J F2 GLMN HDAC9 ITGB2 KLRD1 RPL39 RPL9 TGFB2
HALLMARK_APOPTOSIS	1.36	0.0166	0.308	3332	APP ATF3 BCAP31 BCL2L1 BGN BID BIK BMP2 CASP3 CAV1 CCND1 CD14 CDKN1A CLU DAP ENO2 FAS GPX3 GPX4 GSN GSR HGF HMOX1 IER3 IL1B IL6 JUN KRT18 LGALS3 LMNA LUM MGMT MMP2 PAK1 PEA15 PLAT PPP2R5B PTK2 RARA RELA RHOB SOD1 SPTAN1 TIMP1 TIMP3 TNFRSF12A TSPO
HALLMARK_COMPLEMENT	0.936	0.627	0.844	3030	ADAM9 ANG ANXA5 ATOX1 C1QC C1R C3 CD59 CLU CPQ CSRP1 CTSC CTSD DGKG DGKH EHD1 F5 FCN1 FN1 GP1BA IL6 LGALS3 LRP1 MSRB1 OLR1 PLA2G4A PLAT PPP2CB PREP RHOG SERPINB2 SERPINE1 SH2B3 SPOCK2 SRC TFPI2 TIMP1 XPNPEP1
HALLMARK_IL2_STAT5_SIGNALING	1.13	0.168	0.567	4342	AGER AHNAK AHR ANXA4 BATF BCL2L1 BMP2 CASP3 CCND3 CSF1 CTLA4 CTSZ CXCL10 CYFIP1 DCPS DENND5A DHRS3 DRC1 ECM1 EEF1AKMT1 ETV4 F2RL2 FURIN GABARAPL1 GALM GLIPR2 GPX4 HIPK2 HK2 HOPX ICOS IGF1R IL10 IL1R2 IL1RL1 IL2RA ITGA6 LRIG1 MAPKAPK2 MUC1 NCS1 NDRG1 NFIL3 NOP2 ODC1 P2RX4 PENK PLAGL1 PLIN2 PNP PRAF2 PRKCH PTGER2 RHOB S100A1 SELP SH3BGRL2 SHE ST3GAL4 SYNGR2 SYT11 TGM2 TIAM1 TNFRSF21 TRAF1 UCK2 XBP1
HALLMARK_IL6_JAK_STAT3_SIGNALING	1.45	0.0188	0.229	2991	ACVRL1 CD14 CD9 CSF1 CSF2RB CSF3R CXCL10 FAS HAX1 HMOX1 IL1B IL1R2 IL6 IL6ST IL7 ITGB3 JUN LEPR MYD88 PTPN1 PTPN11 SOCS3 STAT3 TGFB1 TLR2 TNFRSF12A TNFRSF1A TNFRSF21 TYK2
HALLMARK_INFLAMMATORY_RESPONSE	1.07	0.278	0.648	2622	ADGRE1 ADORA2B CD14 CDKN1A CLEC5A CSF1 CSF3R CXCL10 FPR1 GP1BA IL15 IL1B IL6 ITGB3 MEFV MET MSR1 NLRP3 NOD2 OLR1 OSM P2RY2 PCDH7 PTGER2 RGS1 RHOG RNF144B SERPINE1 SLAMF1 SLC1A2 SLC7A2 STAB1 TIMP1 TLR2 TNFAIP6 TNFSF15
HALLMARK_INTERFERON_ALPHA_RESPONSE	-1.19	0.177	0.945	3703	B2M C1S CCRL2 CMTR1 CXCL11 DDX60 HERC6 IFIT3 ISG20 LAMP3 LPAR6 NCOA7 PLSCR1 PNPT1 PROCR PSMA3 RSAD2 RTP4 SELL SP110 UBE2L6
HALLMARK_INTERFERON_GAMMA_RESPONSE	-0.718	0.994	1	2498	BANK1 BPGM C1S CD38 CFH CMTR1 CXCL11 HERC6 IDO1 ISG20 PLSCR1 PNPT1 PSMA3 PTPN2 RSAD2 RTP4 SERPING1 SP110 ST8SIA4 UBE2L6 UPP1
HALLMARK_TNFA_SIGNALING_VIA_NFKB	1.38	0.00454	0.303	2856	BCL3 BMP2 CCND1 CDKN1A CEBPD CSF1 CXCL10 DENND5A DUSP1 EHD1 FOS FOSB FOSL2 GFPT2 IER2 IER3 IL1B IL6 IL6ST JAG1 JUN JUNB LITAF MAP2K3 NFIL3 NINJ1 OLR1 PANX1 PLAU PTGS2 PTX3 RHOB RNF19B SERPINB2 SERPINB8 SERPINE1 SOCS3 SPSB1 TLR2 TNC TNFAIP2 TNFAIP6 TNIP1 TRIP10 TSC22D1 ZFP36
HECKER_IFNB1_TARGETS	-0.942	0.592	1	2539	C1QA C1QB CCL2 HERC6 IFI44 KCNJ15 KLRD1 LAMP3 PLSCR1 PNPT1 RSAD2 RTP4 SAMD9L SERPING1 SPON2 STAP1 TYMP
IFN III	-0.647	0.944	1	1217	PLSCR1 SP110
IL10 PATHWAY	1.46	0.0425	0.246	3858	BCL2L1 CCND1 CCND3 CD14 CDKN2D HMOX1 IL1B IL6 MAPK14 PIK3R2 PIK3R5 SOCS3 STAT3 TYK2
IL12_PATHWAY	1.6	0.012	0.148	4292	CCL3 CCL4 CNN2 EBI3 HLX IL10 IL1B JUN MAPK14 PSME2 SERPINB2 SPHK2 STAT6 TALDO1 TYK2
IL15_SIGNALING	1.42	0.023	0.246	5707	AKT1 AKT2 BCL2L1 FRK HRAS IL15 IL15RA IL4 IL6 IRF3 JAK1 JAK3 LCK MAP3K11 MAPK12 MAPK14 MAPK3 MRAS MST1R NFKB1 NFKB2 PIK3CB PIK3CD PIK3R2 PIK3R5 PIK3R6 PLCG1 PTK2 PTK6 PTK7 RAC3 RAF1 RELA RELB RRAS SHC1 STAT3 STAT5A STAT5B STAT6 SYK TWF1 TYK2
IL6_SIGNALING	1.49	0.00899	0.234	3707	ADCY9 AHNAK ANPEP ARL4C BMP2 CCNB1 CIC CLEC3B CXCL3 DNM1 EMILIN1 ENG FOS GAS6 HOMER3 HSPA1A IER3 IFI30 IL6 IL6ST JAK3 JUN LTBP1 MAPK3 MGRN1 MYO1D NAGPA NCF2 PCDHGA8 PLEC PPL PTPN11 SERPINB2 SLC7A7 SORBS3 SRF STAT3 TBC1D9 TGFB1 TMEM158 TNC TNFAIP6 ZFP36
INFLAMMASOME_RECEPTORS_AND_SIGNALING	1.19	0.0703	0.506	3018	ADORA2B APP ARRB2 BEST1 CARD9 CCL17 CCL22 CD14 CDKN1A CLEC5A CSF1 CSF3R CX3CL1 CXCL10 EREG FPR1 GP1BA ICAM4 IFITM1 IL15 IL1B IL6 ITGA5 ITGB3 KIF1B MEFV MET MSR1 NLRP3 NOD2 OLR1 OSM P2RY2 PAK1 PANX1 PCDH7 PTGER2 RGS1 RHOG RNF144B RXRA SERPINE1 SLAMF1 SLC1A2 SLC7A2 STAB1 TIMP1 TLR2 TNFAIP6 TNFSF13 TNFSF15 TNFSF9
IRAK4 SIGNALING	1.09	0.218	0.622	3257	AGT APLP2 BCL2L1 C1QTNF7 C3 CCL4 CDT1 CHID1 CLEC5A CST3 DAP DUT EPHB2 EXT1 FABP7 FADS2 FKBP1B GLRX GP9 GPR85 IKBKE IL1RN ITGA8 JUNB LAMC1 LDLRAP1 LHFPL6 MCEE MCEMP1 MGST1 MIF MS4A6A MSRB3 MT2A NR1H3 PGD PIGZ PLAGL1 PLD4 PSTPIP2 PTPN12 RAMP1 RNASE2 S100A8 SLC15A3 SLC39A5 SMCO3 SORT1 SPATS2L SYT13 TESC TEX48 TMEM176B TUBA1A TUBB2B VCAM1 VSIR VWF WNT6
JAK_STAT_SIGNALING_PATHWAY.BTM	0.926	0.651	0.853	3547	AKT1 AKT2 BCL2L1 CCND1 CCND3 CNTF CSF2RB CSF3R CTF1 EPOR IL15 IL20RB IL2RA IL3RA IL4 IL6 IL6ST IL7 JAK3 LEPR LIFR MPL OSM PIAS3 PIK3CB PIK3CD PIK3R2 PTPN11 SOCS3 SPRY1 STAT3 TYK2
JAK_STAT_SIGNALING_PATHWAY.IPA	0.981	0.508	0.765	3547	AKT1 AKT2 BCL2L1 CCND1 CCND3 CDKN1A CNTF CSF2RB CSF3R CTF1 EPOR IL15 IL20RB IL2RA IL3RA IL4 IL6 IL6ST IL7 JAK3 LEPR LIFR MAPK3 MPL MRAS OSM PIAS3 PIK3CB PIK3CD PIK3R2 PIK3R6 PTPN1 PTPN11 RRAS SOCS3 SPRY1 STAT3 TYK2
JAK1 SIGNALING	1.08	0.329	0.632	4687	EPOR FES IL15RA IL4 IL6 IL6ST MAPK14 MAPK3 NFKB2 OSM PIAS3 PIK3R2 PIK3R6 RELA RELB RRAS SH2B2 SIRPA SOCS3 STAT3 STAT5A STAT5B STAT6 SYK TYK2
KEGG_CHEMOKINE_SIGNALING_PATHWAY	1.45	0.00416	0.23	4039	ADCY1 ADCY3 ADCY4 ADCY5 ADCY6 ADCY9 AKT1 AKT2 ARRB1 ARRB2 BCAR1 CCL15 CCL17 CCL22 CCL27 CCL3 CCL4 CCR1 CCR10 CCR2 CCR8 CX3CL1 CXCL10 CXCL12 CXCL14 CXCL16 CXCL3 CXCL6 CXCL9 CXCR1 CXCR2 CXCR3 GNAI2 GNB2 GNB3 GNG11 GNG12 GNG3 GNG4 GNG5 GRK5 GSK3A HCK ITK JAK3 MAPK3 NFKBIB PAK1 PARD3 PF4 PIK3CB PIK3CD PIK3R2 PIK3R5 PLCB1 PLCB3 PLCB4 PREX1 PRKACA PRKCD PTK2 PXN RAC1 RASGRP2 RELA SHC2 STAT3 TIAM1 TIAM2…
KEGG_CYTOKINE_CYTOKINE_RECEPTOR_INTERACTION	1.26	0.0333	0.396	3018	ACVR2B ACVRL1 AMH BMP2 CCL15 CCL17 CCL22 CCL27 CCL3 CCR1 CCR10 CCR8 CNTF CSF1 CSF1R CSF2RB CSF3R CTF1 CX3CL1 CXCL10 CXCL12 CXCL14 CXCL16 CXCL3 CXCR1 CXCR2 EPOR FAS FLT3 FLT4 HGF IL15 IL1B IL1R2 IL20RB IL4 IL6 IL6ST IL7 INHBC KDR LEPR LIFR LTBR MET MPL OSM PF4 PLEKHO2 RELT TGFB1 TNFRSF10B TNFRSF12A TNFRSF14 TNFRSF1A TNFRSF21 TNFSF13 TNFSF13B TNFSF14 TNFSF15 TNFSF4 TNFSF9
KEGG_CYTOSOLIC_DNA_SENSING_PATHWAY	1.12	0.257	0.598	3995	ADAR CCL4 CXCL10 IKBKE IL1B IL33 IL6 MAVS NFKBIB POLR3C RELA RIPK1 RIPK3
KEGG_JAK_STAT_SIGNALING_PATHWAY	0.924	0.633	0.856	3547	AKT1 AKT2 BCL2L1 CCND1 CCND3 CNTF CSF2RB CSF3R CTF1 EPOR IL15 IL20RB IL2RA IL3RA IL4 IL6 IL6ST IL7 JAK3 LEPR LIFR MPL OSM PIAS3 PIK3CB PIK3CD PIK3R2 PTPN11 SOCS3 SPRY1 STAT3 TYK2
KEGG_LEISHMANIA_INFECTION	0.953	0.554	0.81	3380	C3 FCGR1A FCGR2A FOS HLA.DMB IL1B IL4 IRAK4 JUN MAPK14 MAPK3 MYD88 NCF2 PTGS2 RELA TGFB1 TLR2
KEGG_NATURAL_KILLER_CELL_MEDIATED_CYTOTOXICITY	0.644	0.996	1	5701	BID CASP3 CD247 CHP2 FAS FCER1G FYN GRB2 GZMB HLA.A HLA.E HRAS ICAM1 ITGAL LAT LCK LCP2 MAPK3 MICA NCR3 NFATC2 PAK1 PIK3CB PIK3CD PIK3R2 PIK3R5 PLCG1 PLCG2 PRKCA PTPN11 PTPN6 RAC1 RAC2 RAC3 RAET1L RAF1 SHC1 SHC2 SYK TNFRSF10B TYROBP ULBP1 VAV1 VAV2 ZAP70
KEGG_NOD_LIKE_RECEPTOR_SIGNALING_PATHWAY	-0.605	0.99	1	4305	CASP1 CCL11 CCL2 CHUK ERBIN HSP90AA1 IKBKG IL18 MAPK10 MAPK8 MAPK9 NAIP RIPK2 SUGT1 TAB3 XIAP
KEGG_PROTEASOME	0.525	1	1	5609	PSMA5 PSMB10 PSMB11 PSMB4 PSMB5 PSMB8 PSMC2 PSMC3 PSMC4 PSMC5 PSMD11 PSMD13 PSMD2 PSMD3 PSMD4 PSMD8 PSME2
KEGG_RIG_I_LIKE_RECEPTOR_SIGNALING_PATHWAY	-0.653	0.981	1	4107	ATG5 AZI2 CHUK DDX3X IFIH1 IFNK IKBKG IL12A MAPK10 MAPK8 MAPK9 PIN1 SIKE1 TANK
KEGG_TOLL_LIKE_RECEPTOR_SIGNALING_PATHWAY	1.01	0.423	0.727	3969	AKT1 AKT2 CCL3 CCL4 CD14 CD80 CXCL10 CXCL9 FOS IKBKE IL1B IL6 IRAK4 JUN LBP MAP2K3 MAPK14 MAPK3 MYD88 PIK3CB PIK3CD PIK3R2 PIK3R5 RAC1 RELA RIPK1 TICAM1 TICAM2 TLR2 TLR5 TLR9 TOLLIP
M0	1.41	0.0471	0.258	3529	CCL22 CD68 CHI3L1 CSF1 CXCL3 CYP27A1 DCSTAMP HK3 NCF2 SLAMF8 SLC15A3 TNFSF14 TREM2
M1	-0.977	0.477	1	1957	CD38 CXCL11 CXCL13 IDO1 LAMP3 RSAD2 TLR7 TNIP3
M1 MACROPHAGES	0.826	0.805	0.951	3609	ATF3 BCL2A1 CCL15 CCL3 CD80 CXCL10 FAS FCGR1A FCGR2A IL15 IL1B IL2RA IL6 PDGFA PTX3 SLC2A6 TLR2 VCAN
MONOCYTE SURFACE SIGNATURE	1.65	0.00218	0.124	3166	APCDD1 ASGR1 ASGR2 BRI3 BST1 CCR1 CD163 CD302 CD33 CD68 CFP CLEC4A CSF3R DYSF FCER1A FCGR2A FCN1 FES FOSB FPR1 FZD2 GLIPR1 HK3 HPSE IL1R2 KCNE3 LILRB3 LRP1 LTBR MCTP1 MEFV MS4A6A NCF2 NFAM1 NFE2 NLRP3 NOD2 P2RX1 P2RY13 P2RY2 PADI4 PECAM1 PLXND1 RNASE2 SIGLEC9 SLC15A3 SLC16A3 SLC24A4 SLC7A7 TLR2 TLR5 TNFRSF10B TREM1
NEUTROPHILS	1.52	0.0267	0.212	3370	CFP CHI3L1 CSF3R CXCR1 CXCR2 DPEP2 FPR1 HAL MEFV NCF2 NFE2 P2RY13 PADI4 PGLYRP1 PLEKHG3 TLR2 TNFAIP6 TREM1 TREML2
PID_IFNG_PATHWAY	0.755	0.888	1	5745	AKT1 CAMK2A CAMK2G CRKL DAPK1 IL1B JAK1 MAP3K11 MAPK3 MTOR PIAS4 PRKCD PTGES2 PTPN11 RAPGEF1 STAT3
PID_IL23_PATHWAY	0.68	0.942	1	4709	CD4 CXCL9 IL12B IL17F IL1B IL6 ITGA3 MPO RELA SOCS3 STAT3 STAT5A TYK2
PID_IL27_PATHWAY	0.83	0.743	0.951	3243	EBI3 IL1B IL6 IL6ST STAT3 TGFB1 TYK2
PID_IL6_7_PATHWAY	1.8	0	0.0688	4039	AKT1 BCL2L1 CEBPD FOS GAB1 GAB2 HCK IL6 IL6ST JUN JUNB LBP MAPK14 MITF PIAS3 PRKCD PTPN11 RAC1 SOCS3 STAT3 TIMP1 TYK2 VAV1
PID_TOLL_ENDOGENOUS_PATHWAY	1.37	0.0876	0.315	3273	BGN CD14 HMGB1 IRAK4 MYD88 S100A8 S100A9 TICAM1 TLR2 VCAN
RADAEVA_RESPONSE_TO_IFNA1_UP	-1.21	0.189	0.903	1718	BCL2 CXCL11 IFI44 PLSCR1 RSAD2 UBE2D3 UBE2L6
REACTOME_ANTIVIRAL_MECHANISM_BY_IFN_STIMULATED_GENES	-0.805	0.839	1	4801	ABCE1 ARIH1 EIF2AK2 EIF4A2 EIF4A3 KPNA2 KPNA3 KPNA4 NUP107 NUP153 NUP155 NUP37 NUP54 OAS3 OASL PDE12 PIN1 RANBP2 SEH1L STAT1 TPR UBA52 UBE2L6
REACTOME_DDX58_IFIH1_MEDIATED_INDUCTION_OF_INTERFERON_ALPHA_BETA	-0.607	0.99	1	3463	CHUK IKBKG PIN1 SIKE1 TANK TAX1BP1 TOMM70 UBA52 UBE2D1 UBE2D2 UBE2D3 UBE2L6
REACTOME_INTERFERON_ALPHA_BETA_SIGNALING	-0.587	0.994	1	1277	GBP2 HLA.B ISG20 RSAD2
REACTOME_INTERFERON_GAMMA_SIGNALING	-0.728	0.952	1	3897	B2M CAMK2B CAMK2D GBP2 GBP4 GBP6 GBP7 HLA.B HLA.DQA1 HLA.DRA HLA.DRB5 HLA.F IFNG IRF4 OAS3 PTPN2 STAT1 SUMO1 TRIM31 TRIM34 TRIM38 TRIM5
REACTOME_INTERFERON_SIGNALING	-0.834	0.909	1	2841	CAMK2B CAMK2D EIF4A3 GBP2 GBP6 GBP7 HLA.B HLA.DRA HLA.DRB5 HLA.F IFITM3 ISG20 KPNA2 KPNA3 KPNA4 NUP37 PIN1 PTPN2 RANBP2 RSAD2 SEH1L SUMO1 TRIM31 TRIM34 TRIM38 TRIM5 UBA52 UBE2L6
REACTOME_INTERLEUKIN_1_FAMILY_SIGNALING	0.986	0.482	0.76	5609	AGER ALOX5 ALPK1 APP FBXW11 HMGB1 IL18BP IL1B IL1R2 IL1RAPL1 IL1RL1 IL1RL2 IL1RN IL33 IL36G IL4 IRAK4 LRRC14 MAP3K3 MYD88 NFKB1 NFKB2 NFKBIB NKIRAS2 NLRC5 NLRX1 NOD2 PELI2 PSMA5 PSMB10 PSMB11 PSMB4 PSMB5 PSMB8 PSMC2 PSMC3 PSMC4 PSMC5 PSMD11 PSMD13 PSMD2 PSMD3 PSMD4 PSMD8 PSME2 PTPN11 PTPN12 PTPN13 PTPN18 PTPN23 PTPN6 RELA SMAD3 SQSTM1 STAT3 TNIP2 TOLLIP UBC UBE2V1
REACTOME_INTERLEUKIN_6_FAMILY_SIGNALING	1.46	0.0521	0.235	2991	CNTF CTF1 IL6 IL6ST LIFR OSM PTPN11 SOCS3 STAT3 TYK2
REACTOME_RIP_MEDIATED_NFKB_ACTIVATION_VIA_ZBP1	0.938	0.559	0.845	3995	MYD88 NFKB2 NFKBIB NKIRAS2 RELA RIPK1 RIPK3 TICAM1
REACTOME_TAK1_DEPENDENT_IKK_AND_NF_KAPPA_B_ACTIVATION	0.713	0.933	1	3532	AGER ALPK1 APP HMGB1 NFKB2 NKIRAS2 NLRX1 NOD2 RELA UBE2V1
REACTOME_TOLL_LIKE_RECEPTOR_CASCADES	0.909	0.713	0.874	3313	ALPK1 APP CD14 DNM1 DNM3 DUSP3 FGA FOS HMGB1 IKBKE IRAK4 JUN LBP MAP2K3 MAPK14 MAPK3 MAPK7 MAPKAPK3 MYD88 NFKB2 NKIRAS2 NLRX1 NOD2 PELI2 PPP2CB PPP2R5D PTPN11 RELA RIPK1 RIPK3 RPS6KA1 RPS6KA2 S100A1 S100A8 S100A9 SARM1 TICAM1 TLR2 TLR5 TLR9 UBE2V1 UNC93B1
REACTOME_TRAF6_MEDIATED_IRF7_ACTIVATION	0.434	0.998	1	2631	IKBKE MAVS
REACTOME_ZBP1_DAI_MEDIATED_INDUCTION_OF_TYPE_I_IFNS	1.09	0.325	0.625	3995	DTX4 MYD88 NFKB2 NFKBIB NKIRAS2 NLRP4 RELA RIPK1 RIPK3 TICAM1
ROLE_OF_JAK_FAMILY_KINASES_IN_IL-6_SIGNALING	0.963	0.503	0.797	3048	IL6 IL6ST MAPK14 MAPK3 OSM PTPN11 SOCS3 STAT3 TYK2
ROLE_OF_JAK1_JAK2_AND_TYK2_IN_INTERFERON_SIGNALING	0.623	0.951	1	5707	JAK1 NFKB1 NFKB2 PTPN6 RAF1 RELA RELB STAT3 TYK2
SANA_RESPONSE_TO_IFNG_UP	-1.4	0.0541	0.51	3897	APOL1 APOL2 C1S CASP1 CFH CXCL11 DDX60 GIMAP7 HLA.B HLA.DQA1 HLA.DRB5 IDO1 IL23A LIPG PLA1A PPP3CA RABL3 SAMD9L SERPING1 ST8SIA4 STAT1 UBE2L6
SATISH_MARS2015	-0.703	0.905	1	1464	RSAD2 TRIM15 TRIM31 TRIM5
TLR AND INFLAMMATORY SIGNALING	1.45	0.0456	0.228	2678	ANPEP BST1 CSF3R CXCR2 DYSF FCGR1A FES FPR1 LILRA6 LILRB3 MYD88 NFE2 NPL P2RY13 PADI4 SIGLEC9 TLR2 TLR5 WDFY3
TLR SIGNALING	1.47	0.049	0.239	2678	ANPEP BST1 CSF3R CXCR2 DYSF FCGR1A FES FPR1 LILRA6 LILRB3 MYD88 NFE2 NPL P2RY13 PADI4 SIGLEC9 TLR2 TLR5 WDFY3
TREM1_SIGNALING	1.33	0.0692	0.35	5812	AKT1 AKT2 CCL3 CD86 GRB2 ICAM1 IL10 IL1B IL6 ITGA5 ITGB1 MAPK3 NFKB1 NFKB2 NOD2 PLCG1 PLCG2 RELA RELB STAT3 TLR2 TLR5 TLR6 TLR8 TLR9 TREM1 TYROBP
VIRAL SENSING & IMMUNITY	0.992	0.47	0.75	5129	BST2 CXCL10 CXCL16 EREG FES IFI35 IFIT2 PSMB10 PSMB8 THBS1 TNFSF13B
VIRAL SENSING & IMMUNITY; IRF2 TARGETS NETWORK (I)	1	0.467	0.731	1696	CXCL16 EREG FES THBS1
WP_HOSTPATHOGEN_INTERACTION_OF_HUMAN_CORONAVIRUSES_INTERFERON_INDUCTION	0.966	0.523	0.793	3293	FOS IKBKE JUN MAPK14 MAVS MYD88 RIPK1 TICAM1 TYK2
WP_IL18_SIGNALING_PATHWAY	1.3	0.0221	0.385	3973	ACACB ACOD1 ACTA2 ADAMTS5 APBA2 ARG1 ATF3 BAD BCL2L1 BID BIN1 BMP2 CASP3 CCL3 CCL4 CLDN1 CLDN15 COL1A2 CPT1A CXCL16 CXCL3 ECH1 EEF2 FAS FN1 FOS GATA1 GRIN2B GRN HCAR2 HMOX1 IER3 IL17RC IL18BP IL1B IL2RA IL6 ITGA2B ITM2C JUN KIFC3 KITLG KLC1 MAPK3 MMP2 MMP8 MYD88 NCF2 NFKB2 NPPB NR1H3 NRN1 PKN1 PLCG1 PLD1 PLOD3 PPP1R13L PPT2 PRKCA PRKCD PRM1 PTGS2 PTX3 PYGB RASA3 RELA RND2 RPS11 SEMA6D SLC12A3 SNT…
WP_IL3_SIGNALING_PATHWAY	1.37	0.0547	0.314	5745	AKT1 BAD BCL2L1 CD86 CRKL CSF2RB ENPP3 FOS FYN GAB2 GRB2 HCK HRAS IL3RA INPP5D JAK1 JUN MAPK3 PIK3CD PIK3R2 PRKACA PTPN11 PTPN6 RAF1 RAPGEF1 SHC1 SRC STAT3 STAT5A STAT5B SYK TGFB1 VAV1
WP_IL6_SIGNALING_PATHWAY	1.68	0.00409	0.107	4039	AGT AKT1 BAD BCL2L1 GAB1 HCK IL6 IL6ST JUNB MAPK3 NCOA1 NR2F6 PIK3R2 PRKCD PTPN11 RAC1 SOCS3 STAT3 TIMP1 TYK2 VAV1
WP_LDL_INFLUENCE_ON_CD14_AND_TLR4	0.654	0.951	1	4805	AKT1 ATF4 CD14 CREB3 CREB3L2 IL10 IL1B IL6 MAPK14 NFKB2 RELA RELB
WP_MYD88_DISTINCT_INPUTOUTPUT_PATHWAY	1.08	0.358	0.632	1230	JUN TLR2 TLR5 UBE2V1
WP_SIGNAL_TRANSDUCTION_THROUGH_IL1R	1.05	0.38	0.693	3263	IL1B IL1RN IL6 JUN MAP2K3 MAPK14 MYD88 RELA TGFB1 TOLLIP
WP_TOLLLIKE_RECEPTOR_SIGNALING_PATHWAY	1.05	0.348	0.691	3995	AKT1 AKT2 CCL3 CCL4 CD14 CD80 CXCL10 CXCL9 FOS IKBKE IL1B IL6 IRAK4 JUN LBP MAP2K3 MAPK14 MAPK3 MYD88 NFKBIB PIK3CB PIK3CD PIK3R2 PIK3R5 RAC1 RELA RIPK1 TICAM1 TICAM2 TLR2 TLR5 TLR9 TOLLIP
WP_TOLLLIKE_RECEPTOR_SIGNALING_RELATED_TO_MYD88	0.953	0.502	0.807	4185	IKBKE IRAK4 MYD88 NFKB2 RELA RELB TICAM1 TICAM2 TLR2 TLR5 TLR9 TOLLIP
WP_TYPE_I_INTERFERON_INDUCTION_AND_SIGNALING_DURING_SARSCOV2_INFECTION	-0.54	0.998	1	231	ACE2
WP_TYPE_II_INTERFERON_SIGNALING	0.871	0.696	0.921	4283	CXCL10 CXCL9 ICAM1 IFIT2 IL1B OAS1 PRKCD PTPN11 SOCS3

## Sheet: 3hrs
Supplementary Table 3: GSEA Blood
Pathway name	Blood.H03_NES	Blood.H03_NOM_pval	Blood.H03_FDR_qval	Blood.H03_RANK_max	Blood.H03_LEADING_edge
ACTIVATATION_OF_TYPE_I_IFN	1.57	0.0127	0.0563	2976	DTX4 IRF7 MYD88 NLRP4 ZBP1
ACTIVATED DENDRITIC CELL SIGNATURE	1.69	0	0.0181	2871	ARHGAP22 C2 CCL17 CCL22 CD274 CD40 CD86 CHST7 CSF2RB CXCL10 CXCL11 CYP27A1 DDX60 DHX58 EREG ETV3 F11R HESX1 IDO1 IFI27 IFIH1 IL13RA1 IL2RA IL3RA IRF7 ITGB8 LAMP2 MAP3K13 NINJ1 PLA2G7 PLSCR1 PRRG4 RNF144B SERPING1 SIGLEC1 SLC15A3 SLC2A6 SLC31A2 ST3GAL6 TMEM140 TMEM255A TNFAIP6 TNFRSF11A TNFSF13B TREM2
ANTIVIRAL IFN SIGNATURE	1.71	0	0.0149	1710	ANXA3 BCL3 CARD9 CXCL10 DDX60 DHX58 ELANE IFIH1 IRF7 OAS1 OAS3 PML SERPING1
BIOCARTA_IL1R_PATHWAY	1.55	0	0.0626	1193	IFNB1 IL1RN IL6 JUN MYD88
BIOCARTA_IL6_PATHWAY	2.07	0	0	1966	IL6 IL6ST JAK3 JUN MAP2K1 PTPN11 RAF1 SOS1 STAT3
CHEMOKINE CLUSTER	1.79	0	0.00523	3393	ANXA1 CCL2 CCL7 CCR1 CCR5 CXCL10 CXCL11 CXCL3 CXCL9 GCH1 HCK ICAM1 IFNG SLAMF7 TNFAIP6
CHEMOKINE CLUSTER (I)	1.73	0	0.0118	3125	CCL2 CCL7 CXCL10 CXCL11 CXCL3 CXCL9 IFNG
CYTOKINES - RECEPTERS CLUSTER	1.89	0	0.00145	2649	CCL2 CCR1 CD177 CD274 CSF2 IFNG IL10 IL12RB1 IL15 IL15RA IL1R2 IL1RN IL23A IL27 IL2RA IL3RA IL6
DER_IFN_ALPHA_RESPONSE_UP	1.37	0.0173	0.178	2837	ADAR BST2 CASP8 FAS GMPR HLA.A HLA.E IFI16 IFI30 IFI35 IFI44 IFIT3 IL6 IRF1 IRF9 ISG15 MX1 NMI OAS2 OASL PLSCR1 PML PSMB10 PSMB8 PSMB9 RHOC SP110 STAT1 TAP1 TEAD4 TRIM14 TRIM21 TRIM26
ENDOTHELIUM	2.11	0	0	2620	CAV1 ENTPD1 ESAM F11R F3 FGL2 FLT1 FLT4 GAS6 ICAM1 ITGA6 ITGB3 JAM3 JAML KDR NOS3 PTGS1 PTGS2 S1PR2 SELE SELL SELPLG TEK TLR2 TLR3 TLR4 TLR5 TLR6 TLR7 TLR9 TNFRSF14 TNFRSF1A VEGFA
ENRICHED IN ACTIVATED DENDRITIC CELLS	1.54	0.0013	0.0659	3347	ANPEP ATF3 CD86 CSF2RB CXCL11 DAPK1 DOCK4 DRAM1 DSE HESX1 IFI27 IFIH1 IFIT2 IFIT3 IL13RA1 IL18 IL1RN MGST1 NINJ1 PARP9 PDGFRL PRRG4 RBM47 RIN2 SERPING1 SIGLEC1 SLAMF8 SLC15A3 SLC31A2 ST3GAL6 TNFAIP2 TNFAIP6
ENRICHED IN ACTIVATED DENDRITIC CELLS (II)	1.66	0.00608	0.0241	3448	ATF3 CSF2RB CXCL11 DAPK1 DOCK4 DSE HESX1 IFI27 IFIH1 IFIT2 IFIT3 IL18 MGST1 PARP9 PDGFRL PRRG4 RBM47 SERPING1 SIGLEC1 ST3GAL6 TNFAIP6
ENRICHED IN MONOCYTES	2.68	0	0	2009	ACTN1 ADAP2 ALDH2 ANPEP AOAH APLP2 ASGR1 ASGR2 BST1 C1orf162 CARD9 CCR1 CCR2 CD163 CD1D CD302 CD33 CD68 CD86 CEBPD CFD CFP CHI3L1 CLEC4A CLEC4E CLEC5A CLU CREB5 CRISPLD2 CSF3R CSTA CTSS CYBB CYFIP1 DMXL2 DPYSL2 DYSF EHD3 EMILIN2 F13A1 F5 FBP1 FCER1G FCGR1A FCGR2A FCN1 FES FGD4 FGL2 FPR1 FPR2 GAS2L1 GCA GRN HAL HCK HK3 HNMT HPSE IER3 IFI30 IL13RA1 IL1R2 ITGA2B ITGB3 LGALS1 LGALS2 LGALS3 LILRA6 LIL…
ENRICHED IN MONOCYTES (IV)	2.55	0	0	1997	C1orf162 CARD9 CD68 CTSS DYSF EMILIN2 F5 FGD4 HAL IL1R2 LGALS3 LTBR LYZ MYO1F NACC2 NAIP PADI4 PAK1 PGD PID1 PTGS2 RHOU SAMHD1 ST3GAL6 TNFSF13B
ENRICHED IN NEUTROPHILS (I)	1.77	0	0.00765	4087	CHI3L1 CREB5 CSF3R CXCR1 DGAT2 FCGR2A FCGR3A FFAR2 FPR1 FPR2 LRG1 MANSC1 MME MXD1 PROK2 PYGL
EOSINOPHILS	1.7	0.00481	0.0156	1966	FFAR2 GPR65 MAK MS4A3 MXD1 P2RY13 P2RY14 PADI4 RGS1 RNASE2 ST3GAL6 TREML2
GSE9037_CTRL_VS_LPS_1H_STIM_IRAK4_KO_BMDM_DN	1.76	0.00157	0.00821	1852	ADAP2 ARID5A ATP6V1C2 BEX4 C11orf97 CCL4 CGAS CLCN1 CYSLTR1 ECHDC2 ETV3 EXT1 FPR2 GBP7 GLRX GSR HMGN3 IFNG IRF9 ISOC1 KCNK3 LAMC2 LDLR MAFK MAP3K8 MGST1 NIBAN1 NRP1 NRROS OAS3 PARP12 PGD PIWIL2 PLK2 PNPT1 PSTPIP2 RNASE2 SGK3 SOX13 STAT1 TOR1AIP1 ZBP1
GSE9037_CTRL_VS_LPS_4H_STIM_IRAK4_KO_BMDM_DN	1.37	0.0881	0.182	2967	ADAMTS1 BLNK C3 CASP7 CCND2 CD86 CDKN1A CFB CGAS CLEC5A CSF2 DNMT3L DOC2A DTX4 FGF7 GAS7 GPR85 IKBKE IL1RN IRGM KDELR3 LAMC1 LHFPL6 MITF MS4A6A MT2A MTHFD2 MTHFR OLR1 PARP12 PIK3R3 PLK2 PLSCR1 PNP PNPT1 PPM1K PSMB10 RARRES1 SAP30 SLC28A2 SLFN13 SOCS2 STAT1 SUSD6 SYT13 TAP1 TEAD1 TLR3 TMEM170B XAF1 ZC3HAV1
GSE9037_WT_VS_IRAK4_KO_LPS_4H_STIM_BMDM_UP	1.41	0.0644	0.15	4787	CALHM6 CCL7 CDKN1A CGAS CH25H CISH CSF1 CXCL3 EREG GBP6 GBP7 HERC6 HS6ST2 IL15 IL1RN LAMC2 MAP3K8 MERTK MX1 OSM PRSS46P SAP30 TAP1 TNNI3 TOR1AIP2
HALLMARK_ALLOGRAFT_REJECTION	1.51	0.0161	0.0869	2680	BCL3 C2 CCND2 CD1D CD40 CD47 CD86 CFP CSF1 CXCL9 FAS GPR65 ICAM1 IFNG IL10 IL12RB1 IL15 IL18 IL2RA IL6 IL7 INHBA IRF7 LY86 NOS2 RIPK2 SOCS1 STAT1 TAP1 TAPBP TIMP1 TLR2 TLR3
HALLMARK_APOPTOSIS	2.13	0	0	2081	ANXA1 APP ATF3 BGN BID BIK BMP2 CASP3 CASP7 CASP8 CAV1 CCND2 CDKN1A CFLAR CLU DAP FAS GADD45B GCH1 GPX4 GSN GSR HMOX1 IER3 IL18 IL6 IRF1 JUN KRT18 LGALS3 MGMT PAK1 PPT1 PSEN1 RNASEL TAP1 TGFB2 TIMP1 TIMP3 TNFSF10 TSPO
HALLMARK_COMPLEMENT	1.68	0.00484	0.0198	3289	ADAM9 ANG ATOX1 C1R C2 C3 CASP3 CASP7 CD59 CFB CFH CLU CPQ CSRP1 CTSC CTSD CTSS DGKG DOCK4 DPP4 F3 F5 FCN1 FN1 GCA GNB4 HSPA5 IL6 IRF1 IRF2 IRF7 LAMP2 LGALS3 LIPA LRP1 LTF MAFF MMP14 MSRB1 OLR1 PHEX PLA2G4A PLA2G7 PLSCR1 PSMB9 SERPINE1 SERPING1 SRC TFPI2 TIMP1 VCPIP1
HALLMARK_IL2_STAT5_SIGNALING	1.87	0	0.00208	3139	ABCB1 AGER ANXA4 BMP2 BMPR2 CASP3 CCND2 CCND3 CCNE1 CD86 CDC6 CISH COL6A1 CSF1 CSF2 CTSZ CXCL10 CYFIP1 DHRS3 ECM1 EEF1AKMT1 F2RL2 FGL2 GABARAPL1 GADD45B GALM GLIPR2 GPR65 GPX4 HIPK2 HK2 HOPX IL10 IL10RA IL1R2 IL2RA IRF8 ITGA6 LIF MAFF MAP3K8 MUC1 MXD1 MYC NDRG1 NFIL3 NFKBIZ NRP1 ODC1 P2RX4 P4HA1 PENK PLIN2 PLSCR1 PNP PTGER2 SELL SH3BGRL2 SMPDL3A SOCS1 SOCS2 SPP1 ST3GAL4 TIAM1 TLR7 TNFRSF21 TNFSF1…
HALLMARK_IL6_JAK_STAT3_SIGNALING	2.1	0	0	1424	CD9 CSF1 CSF2 CSF2RB CSF3R CXCL10 CXCL11 CXCL9 FAS HMOX1 IL12RB1 IL13RA1 IL15RA IL1R2 IL2RA IL6 IL7 IRF1 IRF9 JUN LEPR MAP3K8 MYD88 PTPN1 SOCS1 SOCS3 STAT1 STAT2 STAT3 TLR2 TNFRSF1A TNFRSF21 TYK2
HALLMARK_INFLAMMATORY_RESPONSE	1.8	0	0.00493	1218	APLNR AXL BST2 CCRL2 CD40 CDKN1A CLEC5A CMKLR1 CSF1 CSF3R CXCL10 CXCL11 CXCL9 DCBLD2 EIF2AK2 F3 FFAR2 FPR1 FZD5 GCH1 HBEGF ICAM1 IL10 IL10RA IL15 IL15RA IL18 IL6 INHBA IRF1 IRF7 ITGB8 LPAR1 MEFV MET MSR1 MXD1 MYC NAMPT NMI NOD2 OSM PROK2 PTGER2 RGS1 RIPK2 RNF144B RTP4 SCARF1 SERPINE1 SLC28A2 SLC31A1 SLC7A2 TAPBP TIMP1 TLR2 TLR3 TNFAIP6 TNFSF10 TNFSF15 VIP
HALLMARK_INTERFERON_ALPHA_RESPONSE	1.87	0	0.00213	2281	ADAR BST2 CASP8 CCRL2 CD47 CMPK2 CNP CSF1 CXCL10 CXCL11 DDX60 DHX58 EIF2AK2 ELF1 EPSTI1 GMPR HELZ2 HERC6 IFI30 IFI35 IFIH1 IFIT2 IFIT3 IL15 IL7 IRF1 IRF7 IRF9 ISG15 LGALS3BP MOV10 NCOA7 NMI OGFR PARP12 PARP14 PARP9 PLSCR1 PNPT1 PSMB8 PSMB9 PSME2 RIPK2 RNF31 RTP4 SLC25A28 SP110 STAT2 TAP1 TDRD7 TMEM140 TRAFD1 TRIM14 TRIM21 TRIM25 TRIM26 UBA7 USP18
HALLMARK_INTERFERON_GAMMA_RESPONSE	1.41	0.0614	0.149	2967	ADAR APOL6 BST2 C1R CASP3 CASP8 CD274 CD40 CD86 CDKN1A CFB CFH CMKLR1 CMPK2 CSF2RB CXCL10 CXCL11 CXCL9 DDX60 DHX58 EIF2AK2 EPSTI1 FAS FGL2 FPR1 GCH1 HELZ2 HERC6 ICAM1 IFI30 IFI35 IFIH1 IFIT2 IFIT3 IL10RA IL15 IL15RA IL18BP IL6 IL7 IRF1 IRF7 IRF9 ISG15 ISOC1 LGALS3BP MT2A MYD88 NAMPT NLRC5 NMI NOD1 OAS2 OAS3 OGFR P2RY14 PARP12 PARP14 PELI1 PLA2G4A PLSCR1 PML PNP PNPT1 PSMB8 PSMB9 PSME2 PTGS2 RIPK1…
HALLMARK_TNFA_SIGNALING_VIA_NFKB	2.18	0	0	1861	ATF3 B4GALT5 BCL3 CCRL2 CDKN1A CEBPD CSF1 CSF2 CXCL10 CXCL11 DRAM1 F3 GCH1 GEM HBEGF ICAM1 IER3 IFIH1 IFIT2 IL15RA IL18 IL6 INHBA IRF1 JUN MAFF MAP3K8 MXD1 MYC NAMPT NFIL3 PFKFB3 PLK2 PMEPA1 PTGS2 RNF19B SERPINE1 SOCS3 TAP1 TIPARP TNC TNFAIP2 TNFAIP6 VEGFA
HECKER_IFNB1_TARGETS	1.64	0.00469	0.0292	2089	CCL2 CHI3L1 CMPK2 CXCL10 DDX60 DHX58 DTX3L EIF2AK2 FFAR2 GZMB HERC6 IFI35 IFI44 IFIT2 IFIT3 IRF7 ISG15 LGALS3BP MS4A4A MX1 OAS2 OAS3 OASL PARP12 PARP9 PLSCR1 PNPT1 RTP4 SAMD9L SIGLEC1 STAT1 TMEM140 TNFAIP6 XAF1 ZBP1
IFN III	1.38	0.0302	0.177	3577	ADAR APOL6 BATF2 CRISPLD2 DTX3L EIF2AK2 IFIH1 IFIT2 IFIT3 IFITM3 IRF9 ISG15 MX1 OAS1 OASL PARP12 PARP14 PARP9 PLSCR1 PML SP110 STAT1 TAP1 TDRD7 TRIM14 TRIM25 USP18 ZC3HAV1 ZNFX1
IL10 PATHWAY	2.06	0	0	3437	BCL2L1 BLVRA CCND1 CCND2 CCND3 CD14 HMOX1 IL10RA IL1B IL6 MAP2K6 MAPKAPK2 MYC NFKB1 PIK3R2 PIK3R4 SOCS3 STAT3 TLR4 TNF TYK2
IL12_PATHWAY	2.14	0	0	1790	CCL3 CCL4 CNN2 IL10 IL1B JUN MAP2K6 PSME2 RIPK2 SERPINB2 TALDO1 TYK2
IL15_SIGNALING	2.1	0	0	1790	AXL CSF2 IFNB1 IL15 IL15RA IL4 IL6 IRF1 JAK3 MAP2K1 MRAS MST1R PIK3C2G PIK3CB PIK3CD PIK3R3 PIK3R6 RAC3 RAF1 REL STAT1 STAT3 TYK2
IL6_SIGNALING	2.14	0	0	946	ADCY9 AGRN ANPEP BMP2 CCL2 CCNB1 CD47 COL6A1 CXCL3 DNM1 ECM2 EMILIN1 ENG GAS6 GEM IER3 IFI30 IL6 IL6ST IRF9 JAK3 JUN LARP1 LTBP1 LY6E MAF MAFF MAP2K1 MGRN1 MME MMP3 MYO1D PLA2G4C PTPN11 RAF1 SLC7A7 SORBS3 SOS1 STAT3 STMN2 TAPBP TBC1D9 TNC TNFAIP6 TPX2
INFLAMMASOME_RECEPTORS_AND_SIGNALING	1.93	0	0.000448	2962	APLNR APP AXL BDKRB1 BST2 CARD9 CASP1 CCL17 CCL2 CCL24 CCL7 CCRL2 CD40 CD69 CDKN1A CLEC5A CMKLR1 CSF1 CSF3R CXCL10 CXCL11 CXCL9 CYBB DCBLD2 EIF2AK2 EREG F3 FFAR2 FPR1 FZD5 GCH1 HBEGF ICAM1 IL10 IL10RA IL15 IL15RA IL18 IL6 INHBA IRF1 IRF7 ITGB8 LPAR1 MEFV MET MSR1 MXD1 MYC NAMPT NMI NOD2 OSM PROK2 PSTPIP1 PTGER2 RGS1 RIPK2 RNF144B RTP4 SCARF1 SERPINE1 SLC28A2 SLC31A1 SLC7A2 TAPBP TIMP1 TLR2 TLR3 T…
IRAK4 SIGNALING	1.81	0	0.00463	1494	ADAMTS1 ADAP2 APLP2 C3 CCL4 CDK1 CHID1 CLEC5A CSF2 DAP DUT EFEMP1 EXT1 FABP7 FADS2 FPR2 GLRX GPR85 GRIN1 IFITM3 IKBKE IL1RN IRF7 ITPK1 LAMC1 LDLR LHFPL6 MAP3K8 MCEE MCEMP1 MGST1 MIF MITF MKI67 MS4A6A MT2A MYOM2 NEK4 NR2F1 NRP1 OAS1 OAS3 OPRM1 PGD PIF1 PIGZ PLSCR1 PNPT1 PSMB10 PSTPIP2 RCN1 RNASE2 SAP30 SLC15A3 SOCS2 SORT1 STAT1 SYT13 TAP1 TESC TLR3 TMEM170B TSKS VWF XAF1
JAK_STAT_SIGNALING_PATHWAY.BTM	1.43	0.00662	0.134	2089	CCND2 CCND3 CISH CNTF CSF2 CSF2RB CSF3R IFNB1 IFNG IL10 IL10RA IL11 IL12RB1 IL13RA1 IL15 IL15RA IL19 IL22RA2 IL23A IL2RA IL3RA IL4 IL6 IL7 IRF9 JAK3 LEPR MPL MYC OSM PIK3CB PIK3CD PIM1 SOCS1 SOCS2 SOCS3 SPRED1 SPRY1 STAT1 STAT2 STAT3 TSLP
JAK_STAT_SIGNALING_PATHWAY.IPA	1.71	0.00158	0.0145	1966	CCND2 CCND3 CDKN1A CISH CNTF CSF2 CSF2RB CSF3R IFNB1 IFNG IL10 IL10RA IL11 IL12RB1 IL13RA1 IL15 IL15RA IL19 IL22RA2 IL23A IL2RA IL3RA IL4 IL6 IL6ST IL7 IRF9 JAK3 LEPR LIF LIFR MAP2K1 MPL MRAS MYC OSM PIK3C2G PIK3CB PIK3CD PIK3R3 PIK3R6 PIM1 PTPN1 PTPN11 RAF1 SOCS1 SOCS2 SOCS3 SOS1 SPRED1 SPRY1 STAT1 STAT2 STAT3 TSLP TYK2
JAK1 SIGNALING	1.76	0	0.00891	1965	FES IFNB1 IFNG IL15RA IL4 IL6 IL6ST IRF1 IRF9 OSM PIK3R6 RAF1 REL SOCS1 SOCS2 SOCS3 STAT1 STAT2 STAT3 TSHB TYK2
KEGG_CHEMOKINE_SIGNALING_PATHWAY	2.21	0	0	1427	ADCY1 ADCY5 ADCY6 ADCY8 ADCY9 ARRB1 CCL15 CCL17 CCL2 CCL22 CCL24 CCL4 CCL7 CCR1 CCR10 CCR2 CCR5 CCR8 CXCL10 CXCL11 CXCL16 CXCL3 CXCL9 CXCR1 CXCR5 FOXO3 GNB4 GNB5 GNG11 GNG12 GNG4 GRK5 HCK JAK3 LYN MAP2K1 PAK1 PARD3 PF4 PIK3CB PIK3CD PIK3R3 PLCB1 PRKX RAC1 RAF1 SHC2 SOS1 STAT1 STAT2 STAT3 TIAM1
KEGG_CYTOKINE_CYTOKINE_RECEPTOR_INTERACTION	2.08	0	0	1636	ACVR1 AMH BMP2 BMPR2 CCL15 CCL17 CCL2 CCL22 CCL24 CCL4 CCL7 CCR1 CCR10 CCR2 CCR5 CCR8 CD40 CNTF CSF1 CSF2 CSF2RB CSF3R CXCL10 CXCL11 CXCL16 CXCL3 CXCL9 CXCR1 CXCR5 FAS FLT1 FLT4 IFNB1 IFNG IL10 IL10RA IL11 IL12RB1 IL13RA1 IL15 IL15RA IL18 IL19 IL1R2 IL22RA2 IL23A IL2RA IL3RA IL4 IL6 IL6ST IL7 INHBA KDR LEPR LIF LIFR LTBR MET MPL OSM TGFB2 TNFRSF11A TNFRSF14 TNFRSF19 TNFRSF1A TNFRSF21 TNFSF10 TNFS…
KEGG_CYTOSOLIC_DNA_SENSING_PATHWAY	1.8	0	0.0049	2263	ADAR CXCL10 IFNB1 IL18 IL33 IL6 IRF7 RIPK1 ZBP1
KEGG_JAK_STAT_SIGNALING_PATHWAY	1.68	0.00492	0.0188	1218	CCND2 CCND3 CISH CNTF CSF2 CSF2RB CSF3R IFNB1 IFNG IL10 IL10RA IL11 IL12RB1 IL13RA1 IL15 IL15RA IL19 IL22RA2 IL23A IL2RA IL3RA IL4 IL6 IL7 IRF9 JAK3 LEPR MPL MYC OSM PIK3CB PIK3CD PIM1 SOCS1 SOCS2 SOCS3 SPRED1 SPRY1 STAT1 STAT2 STAT3 TSLP
KEGG_LEISHMANIA_INFECTION	1.63	0.00293	0.0345	3423	C3 FCGR1A FCGR2A FCGR3A IFNG IL10 IL4 IRAK4 JUN MYD88 NOS2 PTGS2 STAT1 TGFB2 TLR2
KEGG_NATURAL_KILLER_CELL_MEDIATED_CYTOTOXICITY	1.4	0.0764	0.156	3055	BID CASP3 CSF2 FAS FCER1G FCGR3A GZMB HLA.A HLA.E HLA.G ICAM1 IFNB1 IFNG LCP2 MAP2K1 MICA NCR3 PAK1 PIK3CB PIK3CD PIK3R3 PLCG2 PRKCA PTPN11 RAC1 RAC3 RAET1L RAF1 SH2D1B SH3BP2 SHC2 SOS1 TNF TNFSF10 ULBP1
KEGG_NOD_LIKE_RECEPTOR_SIGNALING_PATHWAY	1.45	0.0547	0.123	1143	CARD9 CASP1 CASP8 CCL2 CCL7 IL18 IL6 MEFV NLRP1 NOD1 NOD2 PSTPIP1 RIPK2 TRIP6
KEGG_PROTEASOME	1.31	0.133	0.23	4597	IFNG POMP PSMA2 PSMA5 PSMA6 PSMA7 PSMB1 PSMB10 PSMB2 PSMB4 PSMB7 PSMB8 PSMB9 PSMC2 PSMC3 PSMC4 PSMD11 PSMD13 PSMD2 PSMD3 PSMD6 PSMD8 PSME1 PSME2 PSME4 SEM1
KEGG_RIG_I_LIKE_RECEPTOR_SIGNALING_PATHWAY	1.42	0.0452	0.141	2141	CASP8 CXCL10 DHX58 IFIH1 IFNB1 IKBKE IRF7 ISG15 NLRX1 PIN1 RIPK1 STING1 TKFC TRIM25
KEGG_TOLL_LIKE_RECEPTOR_SIGNALING_PATHWAY	1.71	0	0.015	946	CASP8 CCL4 CD40 CD86 CXCL10 CXCL11 CXCL9 IFNB1 IKBKE IL6 IRAK4 IRF5 IRF7 JUN LBP MAP2K1 MAP2K3 MAP3K8 MYD88 PIK3CB PIK3CD PIK3R3 RIPK1 SPP1 STAT1 TLR2 TLR3 TLR5 TLR7 TLR8 TLR9
M0	2	0	5.93e-05	2058	ADAMDEC1 CCL22 CCL7 CD68 CHI3L1 CSF1 CXCL3 CYP27A1 HK3 PLA2G7 QPCT SLAMF8 SLC15A3 TNFSF14 TREM2
M1	1.47	0	0.107	2024	ADAMDEC1 APOL6 CD40 CHI3L1 CXCL10 CXCL11 CXCL9 CYP27B1 DHX58 HESX1 IDO1 IL2RA NOD2 SIGLEC1 SLC15A3 SLC2A6 SOCS1 TLR7 TLR8 TNFAIP6
M1 MACROPHAGES	1.58	0.015	0.0486	1966	APOL6 ATF3 CCL2 CD86 CXCL10 CXCL11 CXCL9 FAS FCGR1A FCGR3A GADD45G IL15 IL15RA IL23A IL2RA IL6 INHBA IRF1 IRF7 OAS2 OASL PSMB9 TNFSF10 VCAN XAF1
MONOCYTE SURFACE SIGNATURE	2.35	0	0	1042	ASGR1 ASGR2 BRI3 BST1 CCR1 CCR2 CD1D CD302 CD33 CFP CLEC12B CLEC4A CREB5 CSF3R DYSF FCGR2A FCN1 FES FPR1 FPR2 HCK HK3 HNMT HPSE IL1R2 LILRB3 LRP1 MEFV MS4A6A NOD2 P2RX1 P2RY13 PADI4 RNASE2 SIGLEC9 SIRPB1 SLC15A3 SLC46A2 SLC7A7 TLR2 TLR5 TLR7 TLR8
NEUTROPHILS	2.08	0	0	2081	CAMP CFP CHI3L1 CREB5 CSF3R FFAR2 FPR1 FPR2 HAL MAK MEFV MXD1 P2RY13 P2RY14 PADI4 QPCT TLR2 TLR8 TNFAIP6 TREML2
PID_IFNG_PATHWAY	1.54	0.018	0.0663	3615	CAMK2A CAMK2B CASP1 DAPK1 IFNG IRF1 IRF9 MAP2K1 PTPN11 SOCS1 STAT1 STAT3
PID_IL23_PATHWAY	1.56	0.0281	0.0563	3104	CCL2 CXCL9 IFNG IL12RB1 IL18 IL23A IL6 MPO NOS2 SOCS3 STAT1 STAT3
PID_IL27_PATHWAY	1.36	0.0135	0.187	3138	IFNG IL12RB1 IL18 IL27 IL6 IL6ST STAT1 STAT2 STAT3 TYK2
PID_IL6_7_PATHWAY	2.4	0	0	1027	CEBPD GAB1 GAB2 HCK IL6 IL6ST IRF1 JUN JUNB LBP MITF MYC PTPN11 RAC1 SOCS3 SOS1 STAT1 STAT3 TIMP1 TYK2
PID_TOLL_ENDOGENOUS_PATHWAY	1.9	0	0.00116	2962	BGN IRAK4 MYD88 S100A8 S100A9 TLR2 TLR3 TLR4 TLR6 VCAN
RADAEVA_RESPONSE_TO_IFNA1_UP	1.83	0	0.00345	1415	ADAR BST2 CXCL10 CXCL11 HLA.E IFI35 IFI44 IFITM2 IFITM3 IRF1 IRF7 ISG15 LGALS3BP MX1 PLSCR1 SOCS1 STAT1 TNFSF10
REACTOME_ANTIVIRAL_MECHANISM_BY_IFN_STIMULATED_GENES	1.44	0.0173	0.129	1143	EIF2AK2 ISG15 MX1 OAS1 OAS2 OAS3 OASL STAT1 TRIM25 UBA7 USP18
REACTOME_DDX58_IFIH1_MEDIATED_INDUCTION_OF_INTERFERON_ALPHA_BETA	1.51	0.0515	0.0848	3125	APP DHX58 IFIH1 IFNB1 IRF7 ISG15 NLRC5 RIPK1 S100B TRIM25 UBA7
REACTOME_INTERFERON_ALPHA_BETA_SIGNALING	1.41	0.0645	0.149	5600	ADAR BST2 GBP2 HLA.A HLA.E IFI35 IFIT2 IFIT3 IFITM2 IFITM3 IFNB1 IRF1 IRF7 IRF9 ISG15 MX1 OAS1 OAS2 OAS3 OASL PSMB8 SAMHD1 SOCS1 SOCS3 STAT1 STAT2 USP18 XAF1
REACTOME_INTERFERON_GAMMA_SIGNALING	1.45	0.044	0.124	1143	FCGR1A GBP2 GBP4 GBP5 GBP6 GBP7 HLA.A HLA.E ICAM1 IFI30 IFNG IRF1 IRF7 IRF9 MID1 MT2A NCAM1 OAS1 OAS2 OAS3 OASL PML SOCS1 SOCS3 SP100 STAT1 TRIM14 TRIM21 TRIM25 TRIM26 TRIM34 TRIM5
REACTOME_INTERFERON_SIGNALING	1.47	0.0258	0.115	3378	ADAR BST2 EIF2AK2 FCGR1A GBP2 GBP4 GBP5 GBP6 GBP7 HLA.A HLA.E ICAM1 IFI30 IFI35 IFIT2 IFIT3 IFITM2 IFITM3 IFNB1 IFNG IRF1 IRF7 IRF9 ISG15 MID1 MT2A MX1 NCAM1 OAS1 OAS2 OAS3 OASL PML PSMB8 RNASEL SAMHD1 SOCS1 SOCS3 SP100 STAT1 STAT2 TRIM14 TRIM21 TRIM25 TRIM26 TRIM34 TRIM5 UBA7 USP18 XAF1
REACTOME_INTERLEUKIN_1_FAMILY_SIGNALING	1.61	0.00124	0.0377	3208	ALPK1 APP CASP1 CASP8 GSDMD IL18 IL18BP IL1R2 IL1RN IL33 IL36G IL4 IRAK4 MAP2K1 MAP3K8 MYD88 N4BP1 NLRC5 NLRX1 NOD1 NOD2 PELI1 PELI2 PSMA5 PSMB10 PSMB8 PSMB9 PSME1 PSME2 RIPK2 S100B STAT3 TIFA USP18
REACTOME_INTERLEUKIN_6_FAMILY_SIGNALING	1.99	0	0.000105	2386	CNTF IL11 IL6 IL6ST LIF LIFR OSM PTPN11 SOCS3 STAT1 STAT3 TYK2
REACTOME_RIP_MEDIATED_NFKB_ACTIVATION_VIA_ZBP1	1.62	0.0031	0.0357	2871	MYD88 RIPK1 TLR3 ZBP1
REACTOME_TAK1_DEPENDENT_IKK_AND_NF_KAPPA_B_ACTIVATION	1.56	0.0279	0.0567	2772	ALPK1 APP CASP8 N4BP1 NLRC5 NLRX1 NOD1 NOD2 RIPK2 S100B TIFA USP18
REACTOME_TOLL_LIKE_RECEPTOR_CASCADES	1.44	0.0101	0.129	2875	ALPK1 APP CASP8 DNM1 IRF7 JUN LBP LY86 MAP3K8 MYD88 N4BP1 NLRC5 NLRX1 NOD1 NOD2 PELI1 RIPK1 RIPK2 S100A9 S100B SOCS1 TIFA TLR2 TLR3 TLR5 TLR7 TLR8 TLR9 UNC93B1 USP18
REACTOME_TRAF6_MEDIATED_IRF7_ACTIVATION	1.34	0.105	0.193	996	IFIH1 IFNB1 IRF7 TRIM25
REACTOME_ZBP1_DAI_MEDIATED_INDUCTION_OF_TYPE_I_IFNS	1.77	0	0.0075	667	DTX4 MYD88 NLRP4 RIPK1 TLR3 ZBP1
ROLE_OF_JAK_FAMILY_KINASES_IN_IL-6_SIGNALING	1.8	0.00153	0.00496	1143	IL6 IL6ST OSM PTPN11 SOCS1 SOCS3 STAT1 STAT3 TYK2
ROLE_OF_JAK1_JAK2_AND_TYK2_IN_INTERFERON_SIGNALING	1.5	0.041	0.0917	1143	IFNB1 IFNG RAF1 REL SOCS1 STAT1 STAT2 STAT3 TSHB TYK2
SANA_RESPONSE_TO_IFNG_UP	1.97	0	0.000154	2064	ATP6V0A4 BATF2 BST2 CASP1 CD274 CFH CXCL10 CXCL11 CXCL9 DDX60 DTX3L HLA.A HLA.E IFI35 IFIH1 IL18BP IL23A LGALS3BP LGALS9 LIPG MLKL MX1 NLRC5 OAS2 PARP14 PARP9 SAMD9L SAMHD1 SERPING1 SLC25A28 STAT1 TNFSF10 UBD
SATISH_MARS2015	1.34	0.0255	0.194	2497	APOBEC3B BST2 CDKN1A CH25H CNP EIF2AK2 IFITM2 IFITM3 IRF1 IRF7 ISG15 LGALS3BP MOV10 RNASEL SAMHD1 TRIM14 TRIM15 TRIM21 TRIM26 TRIM5
TLR AND INFLAMMATORY SIGNALING	2.02	0	6.22e-05	803	BST1 CSF3R DYSF FCGR1A FES FPR1 FPR2 LILRA6 LILRB3 MYD88 P2RY13 PADI4 SIGLEC9 TLR2 TLR5 TLR7 TLR8 WDFY3
TLR SIGNALING	1.99	0	0.00011	1494	BST1 CSF3R DYSF FCGR1A FES FPR1 FPR2 LILRA6 LILRB3 MYD88 P2RY13 PADI4 SIGLEC9 TLR2 TLR5 TLR7 TLR8 WDFY3
TREM1_SIGNALING	1.96	0	0.000142	2895	CD40 CD86 CSF2 ICAM1 IL10 IL18 IL6 NOD2 REL STAT3 TLR2 TLR3 TLR5 TLR7 TLR8 TLR9
VIRAL SENSING & IMMUNITY	1.6	0	0.0412	3216	BST2 CASP1 CXCL10 EREG FES IFI35 IFIT2 LY86 PSMB10 PSMB8 RIPK2 TAP1 THBS1 TLR7 USP18 ZBP1
VIRAL SENSING & IMMUNITY; IRF2 TARGETS NETWORK (I)	1.64	0	0.0306	3292	BST2 CTSS CXCL16 EREG FES IFI35 LY86 PSMB8 RIPK2 TAP1 THBS1 TLR7 TNFSF13B USP18 ZBP1
WP_HOSTPATHOGEN_INTERACTION_OF_HUMAN_CORONAVIRUSES_INTERFERON_INDUCTION	1.54	0.00261	0.0642	1997	EIF2AK2 IFIH1 IRF9 JUN MYD88 OAS1 OAS2 OAS3 RIPK1 STAT1 STAT2 TLR7
WP_IL18_SIGNALING_PATHWAY	2.1	0	0	1990	ACACB ACOD1 ACTA2 ADAMTS5 ARG1 ATF3 CASP3 CASP8 CCL2 CLDN15 CNTN2 CXCL3 EPS8 FAS FN1 GRIN2B GRN HCAR2 HMOX1 ICAM1 IER3 IFNG IL10 IL18 IL18BP IL2RA IL6 IRF1 ITGA2B JUN LARS2 MMP3 MMP8 MYD88 NFKBIZ NOS2 NPPA NRN1 PLA2G7 PLD1 PLOD3 PRM1 PTGS2 RND2 SOCS3 SPP1 STOML1 TF TIMP1 TIMP3 TNFAIP2 TNFRSF1A VEGFA
WP_IL3_SIGNALING_PATHWAY	1.97	0	0.000148	2649	BAD BCL2L1 CD69 CD86 CSF2RB GAB2 HCK IL3RA IL5RA INPP5D JUN LYN MAP2K1 MAPK3 PIK3CD PIK3R2 PTPN11 RAF1 RAPGEF1 SOS1 SRC STAT3 STAT5A VAV1
WP_IL6_SIGNALING_PATHWAY	2.29	0	0	1937	AGT BAD GAB1 HCK IL6 IL6ST IRF1 JUNB MAP2K1 MAPK3 NCOA1 NR2F6 PRDM1 PRKCD PTPN11 RAC1 SOCS3 SOS1 STAT1 STAT3 TIMP1 TYK2 VIP
WP_LDL_INFLUENCE_ON_CD14_AND_TLR4	1.43	0.036	0.135	2307	CCL2 CREB5 IL10 IL6
WP_MYD88_DISTINCT_INPUTOUTPUT_PATHWAY	1.74	0	0.0109	2382	JUN MYD88 TIFA TLR2 TLR5 TLR7 TLR8 TLR9
WP_SIGNAL_TRANSDUCTION_THROUGH_IL1R	1.73	0	0.0118	1644	IFNB1 IL1RN IL6 JUN MYD88
WP_TOLLLIKE_RECEPTOR_SIGNALING_PATHWAY	1.75	0	0.00977	2382	CASP8 CCL4 CD40 CD86 CXCL10 CXCL11 CXCL9 IFNB1 IKBKE IL6 IRAK4 IRF5 IRF7 JUN LBP MAP2K1 MAP2K3 MAP3K8 MYD88 PIK3CB PIK3CD PIK3R3 RIPK1 SPP1 STAT1 TLR2 TLR3 TLR5 TLR7 TLR8 TLR9
WP_TOLLLIKE_RECEPTOR_SIGNALING_RELATED_TO_MYD88	1.71	0.00147	0.0148	2976	IKBKE IRAK4 IRF7 MYD88 REL TLR2 TLR3 TLR4 TLR5 TLR6 TLR7 TLR8 TLR9
WP_TYPE_I_INTERFERON_INDUCTION_AND_SIGNALING_DURING_SARSCOV2_INFECTION	1.35	0.0773	0.19	4865	EIF2AK2 IFIH1 IRF7 IRF9 MYD88 OAS1 OAS2 OAS3 STAT1 STAT2 TLR3 TLR7 TLR9 TMPRSS2
WP_TYPE_II_INTERFERON_SIGNALING	1.55	0.0087	0.0602	2976	CXCL10 CXCL9 CYBB EIF2AK2 H4C14 ICAM1 IFIT2 IFNB1 IFNG IRF1 IRF9 ISG15 NOS2 OAS1 PSMB9 SOCS1 SOCS3 STAT1 STAT2 TAP1

## Sheet: 6hrs
Supplementary Table 3: GSEA Blood
Pathway name	Blood.H06_NES	Blood.H06_NOM_pval	Blood.H06_FDR_qval	Blood.H06_RANK_max	Blood.H06_LEADING_edge
ACTIVATATION_OF_TYPE_I_IFN	1.51	0.0143	0.0792	3619	DTX4 IRF7 LRRFIP1 MYD88 NLRP4 ZBP1
ACTIVATED DENDRITIC CELL SIGNATURE	1.69	0	0.0235	2262	C1QC C2 CCL17 CD274 CD86 CHST7 CSF2RB CXCL10 DDX60 DHX58 ELOVL7 F11R HESX1 IFIH1 IL13RA1 IL2RA IRF7 ITGB8 LAMP2 MAP3K13 PLA2G7 PLSCR1 PRRG4 PTGIR RNF144B SIGLEC1 SLC15A3 SLC2A6 ST3GAL6 TMEM140 TMEM255A TNFAIP6 TNFRSF11A TNFSF13B TREM2
ANTIVIRAL IFN SIGNATURE	1.7	0	0.0226	3728	ANXA3 C1QB CXCL10 DDX60 DHX58 ELANE IFIH1 IL1B IRF7 OAS1 OAS3 PML
BIOCARTA_IL1R_PATHWAY	1.64	0	0.0351	2622	IL1B IL1RAP IL1RN IL6 JUN MYD88
BIOCARTA_IL6_PATHWAY	2.09	0	0.000313	3617	CEBPB FOS IL6 JAK2 JUN MAP2K1 PTPN11 SOS1 STAT3
CHEMOKINE CLUSTER	1.88	0	0.00491	3167	ANXA1 BCL2A1 CCL2 CCL4 CCL7 CCR1 CXCL10 CXCL3 CXCL6 CXCL9 CXCR4 DUSP1 GCH1 HCK IL1B PF4 PPBP TNFAIP6
CHEMOKINE CLUSTER (I)	1.74	0	0.0173	3719	CCL2 CCL4 CCL7 CXCL10 CXCL3 CXCL6 CXCL9 PF4 PPBP
CYTOKINES - RECEPTERS CLUSTER	2.02	0	0.00102	1446	CCL2 CCR1 CCR2 CD164 CD177 CD274 IL10 IL12RB1 IL13RA1 IL15 IL15RA IL1B IL1R2 IL1RAP IL1RN IL23A IL27 IL2RA IL31RA IL6
DER_IFN_ALPHA_RESPONSE_UP	1.53	0.0252	0.0709	2622	ADAR B2M BST2 CASP8 CD164 CSRP3 CYCS FAS GMPR HLA.A HLA.E IFI16 IFI35 IFI44 IFIT3 IFITM1 IL6 IRF1 IRF2 IRF9 ISG15 LIPA MX1 NMI OAS2 OASL PLSCR1 PMAIP1 PML PSMB10 PSMB8 PSMB9 PSME1 SDCBP SP110 SSBP1 STAT1 TAP1 TRIM14 TRIM21 TRIM26 VEGFC
ENDOTHELIUM	2.17	0	0	1546	ANGPT1 CAV1 ENTPD1 ESAM F11R F3 FGL2 FLT1 FLT4 GAS6 ITGA6 ITGB1 ITGB3 JAM3 JAML KDR PECAM1 PTGS1 PTGS2 PTK2 S1PR2 SELL TEK THBD TLR2 TLR3 TLR4 TLR5 TLR6 TLR7 TLR9 TNFRSF1A TREM1 TSPAN7 VEGFA VEGFC
ENRICHED IN ACTIVATED DENDRITIC CELLS	1.79	0.0016	0.0119	2317	ATF3 BCL2A1 CD86 CSF2RB DOCK4 DRAM1 HESX1 IFIH1 IFIT2 IFIT3 IL13RA1 IL18 IL1B IL1RN MARCKS MGST1 PARP9 PDGFRL PRKAR2B PRRG4 RBM47 RIN2 SIGLEC1 SLAMF8 SLC15A3 ST3GAL6 TNFAIP2 TNFAIP6
ENRICHED IN ACTIVATED DENDRITIC CELLS (II)	1.71	0.00765	0.0216	3023	ATF3 BCL2A1 CSF2RB DOCK4 HESX1 IFIH1 IFIT2 IFIT3 IL18 MGST1 PARP9 PDGFRL PRKAR2B PRRG4 RBM47 SIGLEC1 ST3GAL6 TNFAIP6
ENRICHED IN MONOCYTES	2.71	0	0	1842	ACTN1 ADAP2 AIF1 ALDH1A1 ALDH2 ALOX5 ANPEP AOAH ARHGEF10L ASGR1 ASGR2 BST1 C1orf162 CACNA2D3 CCR1 CCR2 CD302 CD86 CDA CEBPB CEBPD CFD CFP CLEC4A CLEC4E CLEC5A CLU CREB5 CRISPLD2 CST3 CSTA CTSS CXCR2 CYBB CYFIP1 DPYSL2 DUSP6 EMILIN2 F13A1 F5 FCER1G FCGR1A FCN1 FGD4 FGL2 FKBP1B FOS FOSB FPR2 GAS2L1 GCA GRN HAL HCK HK3 HPSE IER3 IGSF6 IL13RA1 IL1R2 ITGA2B ITGB3 LGALS3 LILRA5 LILRA6 LILRB3 LST1 LY86 …
ENRICHED IN MONOCYTES (IV)	2.62	0	0	1998	ARHGEF10L C1orf162 CTSS CXCR2 DUSP6 EMILIN2 F5 FGD4 HAL IL1R2 LGALS3 LY96 LYZ MGAM NACC2 NAIP PADI4 PAK1 PGD PID1 PTGS2 RHOU SAMHD1 ST3GAL6 TNFRSF1B TNFSF13B
ENRICHED IN NEUTROPHILS (I)	1.86	0	0.00622	2622	BASP1 CDA CREB5 CXCR1 DGAT2 FCGR3A FFAR2 FPR2 LRG1 LRRC4 MGAM MME MXD1 NFE2 PROK2 PYGL TREM1
EOSINOPHILS	1.74	0.00377	0.0167	2429	BCL2A1 C3AR1 DACH1 DPEP2 FFAR2 GIPR GPR65 IL1RL1 MGAM MS4A3 MXD1 P2RY13 P2RY14 PADI4 RGS1 RNASE2 SMPDL3B ST3GAL6 TREML2 TRPM6
GSE9037_CTRL_VS_LPS_1H_STIM_IRAK4_KO_BMDM_DN	1.76	0.00173	0.0146	3283	ADAP2 AK1 BEX4 C11orf65 C11orf97 CCDC122 CCL4 CDH4 CEBPB CGAS CTNNAL1 CYSLTR1 ENPP2 FPR2 GBP7 GLRX GSR HMGN3 IRF9 ISOC1 LAIR1 LAMC2 MAFK MAP3K8 MGST1 NFIX NRP1 OAS3 PARP12 PGD PIK3R3 PIWIL2 PLK2 PNPT1 PSTPIP2 PTK2 RAC1 RNASE2 RNF149 SGK3 SLC25A24 STAT1 TOR1AIP1 TUBB2A ZBP1
GSE9037_CTRL_VS_LPS_4H_STIM_IRAK4_KO_BMDM_DN	1.34	0.0894	0.172	991	ADH7 C3 CCND2 CD86 CDKN1A CFB CGAS CLEC5A COL12A1 COL27A1 DTX4 FGF7 GPR85 IL1RN IRGM LHFPL6 MOB1B MS4A6A MTHFR NFIX OLR1 PARP12 PIK3R3 PLK2 PLSCR1 PNP PNPT1 PPM1K PRKD1 PTPN12 RAB11A SAP30 SLFN13 STAT1 SYT13 TAP1 TCF7L2 TEAD1 TLR3 TMEM170B XAF1 ZC3HAV1
GSE9037_WT_VS_IRAK4_KO_LPS_4H_STIM_BMDM_UP	1.48	0.0755	0.0913	2689	BAZ1A CALHM6 CCL7 CDKN1A CGAS CLEC4E CLIC4 CSF1 CXCL3 ENPP4 GBP6 GBP7 HDC HERC6 HMGN5 HS6ST2 IL15 IL1RAP IL1RN IQGAP2 LAMC2 MAP3K8 MERTK MX1 OSM PHLDA1 PTPN12 RNF180 SAP30 SLC2A6 TAP1 TBC1D1 TOR1AIP2 ZNF800
HALLMARK_ALLOGRAFT_REJECTION	1.41	0.0158	0.13	3619	B2M C2 CCND2 CD47 CD86 CFP CSF1 CTSS CXCL9 DYRK3 EGFR FLNA GCNT1 GPR65 HIF1A IGSF6 IL10 IL12RB1 IL15 IL18 IL1B IL2RA IL6 IL7 INHBA IRF7 JAK2 LCP2 LY86 LYN NLRP3 NOS2 RIPK2 SOCS1 STAB1 STAT1 TAP1 TAPBP TIMP1 TLR2 TLR3 TLR6 TPD52
HALLMARK_APOPTOSIS	2.18	0	0	1055	ANXA1 APP ATF3 BCAP31 BGN BID BMP2 CASP3 CASP7 CASP8 CAV1 CCND1 CCND2 CD44 CDKN1A CFLAR CLU DAP DNAJA1 FAS GCH1 GPX3 GPX4 GSN GSR HGF HMOX1 IER3 IL18 IL1B IL6 IRF1 JUN KRT18 LGALS3 LMNA LUM MCL1 MGMT PAK1 PDGFRB PMAIP1 PPT1 PSEN1 PTK2 RNASEL SAT1 SOD1 TAP1 TIMP1 TIMP3 TNFSF10 TSPO XIAP
HALLMARK_COMPLEMENT	1.44	0.00485	0.109	2622	ADAM9 ANG ANXA5 C1QA C1QC C1R C2 C3 CASP3 CD59 CDA CFB CFH CLU CP CPQ CSRP1 CTSC CTSS DGKG DOCK4 DPP4 F5 FCN1 FN1 GCA GNB4 GP1BA HSPA5 IL6 IRF1 IRF7 JAK2 KIF2A LAMP2 LGALS3 LYN ME1 MMP14 MSRB1 OLR1 PLA2G4A PLA2G7 PLEK PLSCR1 PSMB9 SERPINB2 SRC TIMP1 VCPIP1
HALLMARK_IL2_STAT5_SIGNALING	2	0	0.00135	2202	ABCB1 AHNAK ANXA4 BMP2 BMPR2 CASP3 CCND2 CCND3 CD44 CD86 CDC6 CDCP1 CISH COL6A1 CSF1 CTSZ CXCL10 CYFIP1 DENND5A DHRS3 ECM1 F2RL2 FGL2 GABARAPL1 GALM GLIPR2 GPR65 GPX4 HIPK2 HK2 IL10 IL10RA IL1R2 IL1RL1 IL2RA ITGA6 KLF6 MAP3K8 MAPKAPK2 MUC1 MXD1 MYC NDRG1 NFIL3 NFKBIZ NRP1 ODC1 P4HA1 PHLDA1 PHTF2 PLIN2 PLSCR1 PNP PTGER2 S100A1 SELL SELP SH3BGRL2 SMPDL3A SOCS1 SPP1 ST3GAL4 TGM2 TIAM1 TLR7 TNFRSF1B …
HALLMARK_IL6_JAK_STAT3_SIGNALING	2.16	0	0	1909	CD44 CD9 CSF1 CSF2RB CXCL10 CXCL9 HAX1 HMOX1 IL12RB1 IL13RA1 IL15RA IL1B IL1R2 IL2RA IL6 IL7 IRF1 IRF9 ITGB3 JUN MAP3K8 MYD88 PTPN1 PTPN11 SOCS1 SOCS3 STAT1 STAT2 STAT3 TLR2 TNFRSF1A TNFRSF1B TNFRSF21
HALLMARK_INFLAMMATORY_RESPONSE	1.91	0	0.00305	991	APLNR ATP2C1 AXL BST2 C3AR1 CCRL2 CDKN1A CLEC5A CMKLR1 CSF1 CXCL10 CXCL11 CXCL9 EIF2AK2 F3 FFAR2 FPR1 FZD5 GCH1 GP1BA GPC3 HBEGF HIF1A IL10 IL10RA IL15 IL15RA IL18 IL1B IL6 INHBA IRF1 IRF7 ITGA5 ITGB3 ITGB8 KIF1B KLF6 LCP2 LDLR LPAR1 LY6E LYN MEFV MET MMP14 MSR1 MXD1 MYC NAMPT NLRP3 NMI NOD2 OLR1 OSM PCDH7 PDPN PROK2 PTGER2 PTGIR PTPRE RGS1 RIPK2 RNF144B RTP4 SCARF1 SELL SERPINE1 SGMS2 SLAMF1 SLC…
HALLMARK_INTERFERON_ALPHA_RESPONSE	1.98	0	0.00166	3131	ADAR BST2 CASP8 CCRL2 CD47 CMPK2 CSF1 CXCL10 DDX60 DHX58 EIF2AK2 EPSTI1 GMPR HELZ2 HERC6 IFI35 IFIH1 IFIT2 IFIT3 IL15 IL7 IRF1 IRF7 IRF9 ISG15 LGALS3BP MOV10 NCOA7 NMI OGFR PARP12 PARP14 PARP9 PLSCR1 PNPT1 PSME2 RTP4 SELL SP110 STAT2 TAP1 TDRD7 TMEM140 TRAFD1 TRIM14 TRIM21 TRIM25 UBA7 USP18
HALLMARK_INTERFERON_GAMMA_RESPONSE	1.4	0.0687	0.134	764	ADAR BST2 C1R CASP3 CASP8 CD274 CD86 CDKN1A CFB CFH CMKLR1 CMPK2 CSF2RB CXCL10 CXCL9 DDX60 DHX58 EIF2AK2 EPSTI1 FGL2 GCH1 HELZ2 HERC6 IFI35 IFIH1 IFIT2 IFIT3 IL15 IL15RA IL18BP IL6 IL7 IRF1 IRF7 IRF9 ISG15 ISOC1 LGALS3BP MYD88 NAMPT NLRC5 NMI OAS2 OAS3 OGFR P2RY14 PARP12 PARP14 PLA2G4A PLSCR1 PML PNP PNPT1 PSME2 PTGS2 RTP4 SAMHD1 SELP SOCS1 SP110 SPPL2A STAT1 STAT2 TAP1 TAPBP TDRD7 TNFAIP2 TNFAIP…
HALLMARK_TNFA_SIGNALING_VIA_NFKB	2.27	0	0	1909	AREG ATF3 B4GALT5 BIRC2 BMP2 CCND1 CCNL1 CCRL2 CD44 CDKN1A CEBPD CFLAR CSF1 CXCL10 CXCL11 DRAM1 DUSP1 F3 FOS FOSB GCH1 GEM HBEGF IER3 IFIH1 IFIT2 IL15RA IL18 IL1B IL6 INHBA IRF1 JAG1 JUN KLF6 LDLR LITAF MAP2K3 MAP3K8 MARCKS MXD1 MYC NAMPT NFE2L2 NFIL3 NINJ1 OLR1 PDLIM5 PFKFB3 PHLDA1 PLAU PLEK PLK2 PMEPA1 PTGS2 REL RIPK2 RNF19B SAT1 SERPINB2 SERPINE1 SIK1 SLC2A6 SOCS3 TAP1 TGIF1 TIPARP TLR2 TNC TN…
HECKER_IFNB1_TARGETS	1.83	0.00344	0.00904	3897	C1QA C1QB C1QC CCL2 CLU CMPK2 CXCL10 DDX60 DHX58 DTX3L EIF2AK2 EPSTI1 FFAR2 GZMB HERC6 IFI35 IFI44 IFIT2 IFIT3 IRF7 ISG15 ITGA2B LGALS3BP MGAM MMP25 MS4A4A MX1 MYL9 OAS2 OAS3 OASL PARP12 PARP9 PLSCR1 PNPT1 PROS1 RTP4 SAMD9L SH3BGRL2 SIGLEC1 STAT1 TNFAIP6 TREML1 XAF1 ZBP1
IFN III	1.5	0.0328	0.08	3525	ADAR BATF2 CRISPLD2 DTX3L EIF2AK2 IFIH1 IFIT2 IFIT3 IFITM3 IRF9 ISG15 MX1 OAS1 OASL PARP12 PARP14 PARP9 PLSCR1 PML SP110 STAT1 TAP1 TDRD7 TRIM14 TRIM25 USP18 ZC3HAV1 ZNFX1
IL10 PATHWAY	2.08	0	0.000372	2587	CCND1 CCND2 CCND3 HMOX1 IL10RA IL1B IL6 MAPK13 MAPKAPK2 MYC SOCS3 STAT3 TLR4
IL12_PATHWAY	2.2	0	0	2105	CCL3 CCL4 IL10 IL1B JAK2 JUN PSME2 RIPK2 SERPINB2 TALDO1
IL15_SIGNALING	2.13	0	8.85e-05	1649	AKT3 AXL FRK IL15 IL15RA IL4 IL6 IRF1 JAK2 MAP2K1 MAPK13 MRAS MST1R PIK3CB PIK3R3 PIK3R6 PTK2 STAT1 TWF1
IL6_SIGNALING	2.25	0	0	3604	ACAP2 ADCY9 AGRN ANPEP BMP2 CCL2 CCNB1 CD47 CEBPB CKS2 COL6A1 CXCL3 DNM1 FOS GAS6 GEM HSPA1A IER3 IL6 IRF9 JAK2 JUN LARP1 LTBP1 LY6E MAF MAP2K1 MME MYO1D PDE1A PDPN PLA2G4C PTGES PTPN11 SERPINB2 SLC7A7 SOS1 STAT3 STMN2 TAPBP TMEM158 TNC TNFAIP6 TPX2 ZFP36
INFLAMMASOME_RECEPTORS_AND_SIGNALING	2.03	0	0.000848	3474	AIF1 APLNR APP ATP2C1 AXL BEST1 BIRC2 BST2 C3AR1 CASP1 CCL17 CCL2 CCL22 CCL24 CCL7 CCRL2 CD69 CDKN1A CLEC5A CMKLR1 CSF1 CXCL10 CXCL11 CXCL6 CXCL9 CYBB EIF2AK2 F3 FCER1G FFAR2 FPR1 FZD5 GCH1 GP1BA GPC3 HBEGF HIF1A IFITM1 IL10 IL10RA IL15 IL15RA IL18 IL1B IL6 INHBA IRF1 IRF7 ITGA5 ITGB3 ITGB8 KIF1B KLF6 LCP2 LDLR LPAR1 LY6E LYN MEFV MET MMP14 MSR1 MXD1 MYC NAMPT NLRP3 NMI NOD2 OLR1 OSM OSMR PAK1 PC…
IRAK4 SIGNALING	1.97	0	0.00184	2845	ADAP2 AIF1 AK1 C1QTNF7 C3 C3AR1 CCL4 CDK1 CLEC5A DAP DUT EPHB2 FABP7 FADS2 FKBP1B FPR2 GATAD1 GHRHR GLRX GPR85 IFITM3 IL1RN IRF7 LHFPL6 MAP3K8 MGST1 MITF MOB1B MS4A6A NRP1 OAS1 OAS3 PGD PIGZ PLSCR1 PNPT1 PSTPIP2 PTPN12 RNASE2 S100A8 SAP30 SLC15A3 SORT1 STAT1 SYT13 TAP1 TLR3 TMEM170B VRK2 VWF XAF1
JAK_STAT_SIGNALING_PATHWAY.BTM	1.53	0.00768	0.0688	4128	AKT3 CCND1 CCND2 CISH CNTF CSF2RB CTF1 EPOR GHR IFNA4 IL10 IL11 IL13RA1 IL15 IL15RA IL19 IL22 IL22RA2 IL23A IL2RA IL4 IL6 IL7 IRF9 JAK2 LIFR MPL MYC OSM OSMR PIK3CB PIK3R3 PIM1 PRL PTPN11 SOCS1 SOCS3 SOS1 SPRED1 STAT1 STAT2 STAT3
JAK_STAT_SIGNALING_PATHWAY.IPA	1.71	0.00173	0.0211	2575	AKT3 CCND1 CCND2 CDKN1A CNTF CSF2RB CTF1 EPOR GHR IFNA4 IL10 IL11 IL13RA1 IL15 IL15RA IL19 IL22 IL22RA2 IL23A IL2RA IL4 IL6 IL7 IRF9 JAK2 LIFR MAP2K1 MPL MRAS MYC OSM OSMR PIK3CB PIK3R3 PIK3R6 PIM1 PRL PTPN11 SOCS1 SOCS3 SOS1 SPRED1 STAT1 STAT2
JAK1 SIGNALING	1.78	0	0.012	3617	EPOR IL15RA IL4 IL6 IRF1 IRF9 JAK2 MAPK9 OSM PIK3R6 PRL SOCS1 SOCS3 STAT1 STAT2 STAT3 TSHB
KEGG_CHEMOKINE_SIGNALING_PATHWAY	2.31	0	0	3206	ADCY1 ADCY5 ADCY9 AKT3 CCL15 CCL17 CCL2 CCL22 CCL24 CCL3 CCL4 CCL7 CCR1 CCR2 CXCL10 CXCL14 CXCL3 CXCL6 CXCL9 CXCR1 CXCR2 CXCR4 GNB4 GNG11 GNG12 GNG4 GRK1 GRK5 HCK JAK2 LYN MAP2K1 PAK1 PARD3 PF4 PIK3CB PIK3R3 PLCB1 PLCB4 PPBP PRKX PTK2 RAC1 RAP1B SHC4 SOS1 STAT1 STAT2 TIAM1 XCR1
KEGG_CYTOKINE_CYTOKINE_RECEPTOR_INTERACTION	2.09	0	0.000332	1811	ACVR1 AMH BMP2 BMPR2 CCL15 CCL17 CCL2 CCL22 CCL24 CCL3 CCL4 CCL7 CCR1 CCR2 CNTF CSF1 CSF2RB CTF1 CXCL10 CXCL14 CXCL3 CXCL6 CXCL9 CXCR1 CXCR2 CXCR4 EDA2R EDAR EPOR FLT1 FLT4 GHR HGF IFNA4 IL10 IL11 IL13RA1 IL15 IL15RA IL18 IL19 IL1B IL1R2 IL1RAP IL22 IL23A IL2RA IL4 IL6 IL7 INHBA KDR LIFR MET MPL OSM OSMR PDGFA PDGFRB PF4 PPBP PRL TNFRSF11A TNFRSF11B TNFRSF1A TNFRSF21 TNFRSF8 TNFSF10 TNFSF13B TNFS…
KEGG_CYTOSOLIC_DNA_SENSING_PATHWAY	1.95	0	0.0021	1875	ADAR CASP1 CXCL10 IFNA4 IL18 IL1B IL33 IL6 IRF7 ZBP1
KEGG_JAK_STAT_SIGNALING_PATHWAY	1.66	0.00532	0.0298	2547	AKT3 CCND1 CCND2 CISH CNTF CSF2RB CTF1 EPOR GHR IFNA4 IL10 IL11 IL13RA1 IL15 IL15RA IL19 IL22 IL22RA2 IL23A IL2RA IL4 IL6 IL7 IRF9 JAK2 LIFR MPL MYC OSM OSMR PIK3CB PIK3R3 PIM1 PRL PTPN11 SOCS1 SOCS3 SOS1 SPRED1 STAT1 STAT2 STAT3
KEGG_LEISHMANIA_INFECTION	1.78	0.00181	0.0124	2202	C3 FCGR1A FCGR3A FOS IL10 IL1B IL4 ITGB1 JAK2 JUN MAPK13 MYD88 NOS2 PTGS2 STAT1 TLR2 TLR4
KEGG_NATURAL_KILLER_CELL_MEDIATED_CYTOTOXICITY	1.32	0.0844	0.195	2952	BID CASP3 FCER1G FCGR3A GZMB HLA.A HLA.E IFNA4 LCP2 MAP2K1 MICA PAK1 PIK3CB PIK3R3 PRKCA PTPN11 RAC1 RAET1L SH2D1B SH3BP2 SHC4 SOS1 TNFSF10 VAV3
KEGG_NOD_LIKE_RECEPTOR_SIGNALING_PATHWAY	1.34	0.0679	0.178	2509	BIRC2 CASP1 CASP8 CCL2 CCL7 CHUK HSP90AA1 HSP90B1 IL18 IL1B IL6 MAPK13 MAPK9 MEFV NAIP NLRP1 NLRP3 NOD1 NOD2 PSTPIP1 RIPK2 TRIP6 XIAP
KEGG_PROTEASOME	1.27	0.113	0.241	2845	POMP PSMA1 PSMA2 PSMA3 PSMA4 PSMA5 PSMA6 PSMA7 PSMB10 PSMB11 PSMB2 PSMB4 PSMB5 PSMB8 PSMB9 PSMC2 PSMC3 PSMC4 PSMC6 PSMD11 PSMD12 PSMD14 PSMD6 PSME1 PSME2 PSME4 SEM1
KEGG_RIG_I_LIKE_RECEPTOR_SIGNALING_PATHWAY	1.43	0.0517	0.119	1499	CXCL10 DHX58 IFIH1 IFNA4 IRF7 ISG15 MAPK13 TRIM25
KEGG_TOLL_LIKE_RECEPTOR_SIGNALING_PATHWAY	1.7	0	0.022	2978	AKT3 CASP8 CCL3 CCL4 CD86 CXCL10 CXCL9 FOS IFNA4 IL1B IL6 IRF7 JUN LBP LY96 MAP2K1 MAP3K8 MAPK13 MYD88 PIK3CB PIK3R3 RAC1 SPP1 STAT1 TICAM2 TLR3 TLR4 TLR5 TLR7 TLR8 TLR9 TOLLIP
M0	2.07	0	0.000403	2166	ADAMDEC1 CCL22 CCL7 CSF1 CXCL3 DCSTAMP GPC4 HK3 IGSF6 PLA2G7 PPBP QPCT SLAMF8 SLC15A3 TREM2
M1	1.57	0	0.0537	2591	ACHE ADAMDEC1 CXCL10 CXCL9 DHX58 HESX1 IL2RA NOD2 PTGIR SIGLEC1 SLAMF1 SLC15A3 SLC2A6 SOCS1 TLR7 TLR8 TNFAIP6
M1 MACROPHAGES	1.6	0.0154	0.0454	3250	ATF3 BCL2A1 CCL15 CCL2 CD86 CXCL10 CXCL9 FCGR1A FCGR3A HESX1 IL15 IL15RA IL1B IL23A IL2RA IL6 INHBA IRF1 IRF7 OAS2 OASL PSMB9 SLC2A6 TLR4 TNFSF10 VCAN XAF1
MONOCYTE SURFACE SIGNATURE	2.54	0	0	1808	AIF1 APCDD1 ASGR1 ASGR2 BST1 C1orf162 CCR1 CCR2 CD302 CDA CLEC12B CLEC4A CREB5 FCER1A FCN1 FOSB FPR2 HCK HK3 HPSE IGSF6 IL1R2 LST1 MCTP1 MEFV MGAM MS4A6A NFE2 NLRP3 NOD2 P2RX1 P2RY13 PADI4 PTGIR RNASE2 SIRPB1 SLC15A3 SLC46A2 SLC7A7 TLR4 TLR5 TLR7 TLR8 TMTC2 TREM1
NEUTROPHILS	2.12	0	0.000177	2532	AIF1 CDA CREB5 CXCR1 CXCR2 DPEP2 FFAR2 FPR2 HAL IGSF6 LST1 MEFV MGAM MMP25 MXD1 NFE2 P2RY13 P2RY14 PADI4 QPCT TLR2 TLR8 TNFAIP6 TREM1 TREML2
PID_IFNG_PATHWAY	1.58	0.0253	0.051	3606	CAMK2D CASP1 CEBPB DAPK1 IL1B IRF1 IRF9 JAK2 MAP2K1 PRKCD PTPN11 RAP1B SOCS1 STAT1 STAT3
PID_IL23_PATHWAY	1.55	0.0308	0.0621	1055	CCL2 CXCL9 IL17F IL18 IL19 IL1B IL23A IL6 MPO NOS2 STAT1
PID_IL27_PATHWAY	1.38	0.0146	0.143	3227	IL18 IL1B IL27 IL6 STAT1 STAT2
PID_IL6_7_PATHWAY	2.55	0	0	1685	CEBPB CEBPD CRP FOS GAB1 GAB2 HCK HSP90B1 IL6 IRF1 JAK2 JUN LBP MCL1 MITF MYC PRKCD PTPN11 PTPRE RAC1 SOCS3 SOS1 STAT1 STAT3 TIMP1
PID_TOLL_ENDOGENOUS_PATHWAY	2.02	0	0.00106	2153	BGN CHUK HSPD1 LY96 MYD88 RHOA S100A8 S100A9 TLR2 TLR3 TLR4 TLR6 VCAN
RADAEVA_RESPONSE_TO_IFNA1_UP	1.97	0	0.00181	3071	ADAR BST2 CASP3 CXCL10 HLA.E IFI35 IFI44 IFITM1 IFITM2 IFITM3 IRF1 IRF7 ISG15 LGALS3BP MX1 PLSCR1 SOCS1 STAT1 TNFSF10
REACTOME_ANTIVIRAL_MECHANISM_BY_IFN_STIMULATED_GENES	1.44	0.0188	0.11	2962	EIF2AK2 ISG15 MX1 OAS1 OAS2 OAS3 OASL STAT1 TRIM25 UBA7 USP18
REACTOME_DDX58_IFIH1_MEDIATED_INDUCTION_OF_INTERFERON_ALPHA_BETA	1.5	0.0525	0.0801	1055	APP CASP8 DHX58 IFIH1 IFNA4 IRF7 ISG15 NLRC5 S100B TOMM70 TRIM25 UBA7
REACTOME_INTERFERON_ALPHA_BETA_SIGNALING	1.41	0.0781	0.127	3335	ADAR BST2 GBP2 IFI35 IFIT2 IFIT3 IFITM3 IFNA4 IRF7 ISG15 MX1 OAS1 OAS2 OAS3 OASL SAMHD1 SOCS1 STAT1 STAT2 USP18 XAF1
REACTOME_INTERFERON_GAMMA_SIGNALING	1.43	0.0414	0.119	1948	CAMK2D FCGR1A GBP2 GBP4 GBP5 GBP6 GBP7 HLA.E IRF1 IRF7 IRF9 MID1 NCAM1 OAS1 OAS2 OAS3 OASL PML PTPN11 SOCS1 SP100 STAT1 TRIM14 TRIM21 TRIM25 TRIM34 TRIM5
REACTOME_INTERFERON_SIGNALING	1.35	0.0261	0.163	3719	ADAR BST2 CAMK2D EIF2AK2 FCGR1A GBP2 GBP4 GBP5 GBP6 GBP7 HLA.E IFI35 IFIT2 IFIT3 IFITM1 IFITM2 IFITM3 IFNA4 IRF1 IRF7 IRF9 ISG15 MID1 MX1 NCAM1 OAS1 OAS2 OAS3 OASL PML PTPN11 RANBP2 SAMHD1 SOCS1 SP100 STAT1 STAT2 TRIM14 TRIM21 TRIM25 TRIM34 TRIM5 UBA7 USP18 XAF1
REACTOME_INTERLEUKIN_1_FAMILY_SIGNALING	1.49	0	0.0818	3011	ALOX5 ALPK1 APP CASP1 CASP8 CHUK CTSG FBXW11 GSDMD IL18 IL18BP IL1B IL1R2 IL1RAP IL1RAPL1 IL1RL1 IL1RN IL33 IL36G IL4 MAP2K1 MAP3K8 MYD88 N4BP1 NLRC5 NLRX1 NOD1 NOD2 PELI1 PSMA2 PSMA3 PSMA4 PSMA5 PSMA7 PSMB10 PSMB11 PSMB5 PSMB8 PSMB9 PSMD14 PSMD6 PSME1 PSME2 PSME4 PTPN11 PTPN12 RIPK2 S100B SEM1 STAT3 TBK1 TIFA TOLLIP UBC UBE2V1 USP18
REACTOME_INTERLEUKIN_6_FAMILY_SIGNALING	2.05	0	0.000487	2362	CNTF CTF1 IL11 IL31RA IL6 JAK2 LIFR OSM OSMR PTPN11 SOCS3 STAT1 STAT3
REACTOME_RIP_MEDIATED_NFKB_ACTIVATION_VIA_ZBP1	1.67	0.00323	0.0275	2798	MYD88 TLR3 ZBP1
REACTOME_TAK1_DEPENDENT_IKK_AND_NF_KAPPA_B_ACTIVATION	1.47	0.0293	0.0938	1705	ALPK1 APP CASP8 N4BP1 NLRC5 NLRX1 NOD2 S100B TIFA USP18
REACTOME_TOLL_LIKE_RECEPTOR_CASCADES	1.62	0.0109	0.0389	2927	ALPK1 APP BIRC2 CASP8 CHUK CTSS DNM1 DNM3 DUSP3 DUSP6 FBXW11 FOS GSDMD HSP90B1 IRF7 JUN LBP LY86 LY96 MAP2K1 MAP2K3 MAP3K8 MAPK9 MAPKAPK2 MYD88 N4BP1 NLRC5 NLRX1 NOD1 NOD2 PELI1 PPP2CA PTPN11 RIPK1 RIPK2 S100A1 S100A8 S100A9 S100B SOCS1 TBK1 TICAM2 TIFA TLR2 TLR3 TLR4 TLR5 TLR6 TLR7 TLR8 TLR9 USP18
REACTOME_TRAF6_MEDIATED_IRF7_ACTIVATION	1.35	0.105	0.166	2079	IFIH1 IFNA4 IRF7 TRIM25
REACTOME_ZBP1_DAI_MEDIATED_INDUCTION_OF_TYPE_I_IFNS	1.82	0	0.00966	3233	DTX4 MYD88 TLR3 ZBP1
ROLE_OF_JAK_FAMILY_KINASES_IN_IL-6_SIGNALING	1.72	0.00171	0.0203	4211	IL6 JAK2 MAPK13 MAPK9 OSM OSMR PTPN11 SOCS1 SOCS3 STAT1 STAT3
ROLE_OF_JAK1_JAK2_AND_TYK2_IN_INTERFERON_SIGNALING	1.44	0.0398	0.11	5541	JAK2 REL SOCS1 STAT1 STAT2 STAT3 TSHB
SANA_RESPONSE_TO_IFNG_UP	2.04	0	0.000673	1055	BATF2 BST2 CASP1 CD274 CFH CXCL10 CXCL9 DDX60 DTX3L HLA.E IFI35 IFIH1 IL18BP IL23A LGALS3BP LGALS9 LIPG MLKL MMP25 MX1 NLRC5 OAS2 PARP14 PARP9 SAMD9L SAMHD1 STAT1 TNFSF10
SATISH_MARS2015	1.59	0.0255	0.049	2622	BST2 CDKN1A CNP EIF2AK2 IFITM1 IFITM2 IFITM3 IRF1 IRF7 ISG15 LGALS3BP MOV10 RNASEL SAMHD1 TRIM14 TRIM21 TRIM5
TLR AND INFLAMMATORY SIGNALING	2.08	0	0.000354	2587	ALOX5 ANPEP BST1 CSF3R CXCR2 FCGR1A FES FGR FPR1 FPR2 LILRA6 LILRB3 LY96 MGAM MYD88 NFE2 NPL P2RY13 PADI4 PILRA SIGLEC9 TLR2 TLR4 TLR5 TLR6 TLR7 TLR8 TYROBP WDFY3
TLR SIGNALING	2.06	0	0.000384	2609	ALOX5 ANPEP BST1 CSF3R CXCR2 FCGR1A FES FGR FPR1 FPR2 LILRA6 LILRB3 LY96 MGAM MYD88 NFE2 NPL P2RY13 PADI4 PILRA SIGLEC9 TLR2 TLR4 TLR5 TLR6 TLR7 TLR8 TYROBP WDFY3
TREM1_SIGNALING	2.03	0	0.000723	978	AKT3 CCL3 CD86 IL10 IL18 IL1B IL6 ITGA5 ITGB1 JAK2 NOD2 REL STAT3 TLR2 TLR3 TLR4 TLR5 TLR6 TLR7 TLR8 TLR9 TREM1 TYROBP
VIRAL SENSING & IMMUNITY	1.66	0	0.0289	2596	AIF1 BST2 CASP1 CTSS CXCL10 IFI35 IFIT2 LY86 TAP1 THBS1 TLR7 TNFSF13B USP18 ZBP1
VIRAL SENSING & IMMUNITY; IRF2 TARGETS NETWORK (I)	1.69	0	0.0238	2720	AIF1 BST2 CTSS CXCL16 IFI35 LY86 PSMB8 RIPK2 TAP1 THBS1 TLR7 TNFSF13B USP18 ZBP1
WP_HOSTPATHOGEN_INTERACTION_OF_HUMAN_CORONAVIRUSES_INTERFERON_INDUCTION	1.82	0.00176	0.00986	3897	EIF2AK2 FOS IFIH1 JUN MYD88 OAS1 OAS2 OAS3 STAT1 STAT2 TLR7
WP_IL18_SIGNALING_PATHWAY	2.16	0	9.49e-05	2084	ACACB ACOD1 ACTA2 ADAMTS5 APBA2 ATF3 B2M BID BMP2 CASP3 CASP8 CCL2 CCL3 CCL4 CCNB2 CEBPB CFLAR CLDN1 CLDN15 CXCL16 CXCL3 CYCS DEK EPS8 FN1 FOS GATA1 GRIN2B GRN HCAR2 HMOX1 HSPB8 IER3 IL10 IL18 IL18BP IL1B IL2RA IL6 IRF1 ITGA2B ITM2C JUN LRRFIP1 MAPK9 MMP14 MMP8 MYD88 NOS2 NPPB NRN1 PLA2G7 PLD1 PLOD3 PRKCA PRM1 PTGS2 RND2 SEMA6D SOCS3 SPON1 SPP1 STOML1 TGM2 TICAM2 TIMP1 TIMP3 TMSB4X TNFAIP2 TNFRSF…
WP_IL3_SIGNALING_PATHWAY	2.04	0	0.000647	3591	CCR3 CD69 CD86 CSF2RB FOS GAB2 HCK IL3RA IL5RA JAK2 JUN LYN MAP2K1 PTPN11 RAF1 SOS1 SRC STAT3 YWHAQ
WP_IL6_SIGNALING_PATHWAY	2.45	0	0	880	CRP GAB1 HCK IL6 IRF1 JAK2 MAP2K1 NCOA1 NLK PTPN11 RAC1 SOCS3 SOS1 STAT1 TIMP1 VIP
WP_LDL_INFLUENCE_ON_CD14_AND_TLR4	1.47	0.0396	0.0909	2826	CCL2 CREB5 IL1B IL6 MAPK13
WP_MYD88_DISTINCT_INPUTOUTPUT_PATHWAY	1.76	0	0.0146	1348	JUN MYD88 TIFA TLR2 TLR4 TLR5 TLR6 TLR7 TLR8 TLR9
WP_SIGNAL_TRANSDUCTION_THROUGH_IL1R	1.76	0	0.0143	3137	IL1B IL1RAP IL1RN IL6 JUN MYD88 TOLLIP
WP_TOLLLIKE_RECEPTOR_SIGNALING_PATHWAY	1.76	0	0.0142	3704	AKT3 CASP8 CCL3 CCL4 CD86 CXCL10 CXCL9 FOS IFNA4 IL1B IL6 IRF7 JUN LBP LY96 MAP2K1 MAP3K8 MAPK13 MYD88 PIK3CB PIK3R3 RAC1 SPP1 STAT1 TICAM2 TLR3 TLR4 TLR5 TLR7 TLR8 TLR9 TOLLIP
WP_TOLLLIKE_RECEPTOR_SIGNALING_RELATED_TO_MYD88	1.72	0.00168	0.0205	2978	CHUK IRF7 MYD88 REL TBK1 TICAM2 TLR2 TLR3 TLR4 TLR5 TLR6 TLR7 TLR8 TLR9 TOLLIP
WP_TYPE_I_INTERFERON_INDUCTION_AND_SIGNALING_DURING_SARSCOV2_INFECTION	1.39	0.0869	0.136	2952	EIF2AK2 IFIH1 IRF7 MYD88 OAS1 OAS2 OAS3 STAT1 STAT2 TLR3 TLR7 TLR9 TMPRSS2
WP_TYPE_II_INTERFERON_SIGNALING	1.62	0.00893	0.0386	3184	CXCL10 CXCL9 CYBB EIF2AK2 IFIT2 IL1B IRF1 IRF9 ISG15 JAK2 NOS2 OAS1 PSMB9 PTPN11 SOCS1 SOCS3 STAT1 STAT2 TAP1

## Sheet: 12hrs
Supplementary Table 3: GSEA Blood
Pathway name	Blood.H12_NES	Blood.H12_NOM_pval	Blood.H12_FDR_qval	Blood.H12_RANK_max	Blood.H12_LEADING_edge
ACTIVATATION_OF_TYPE_I_IFN	1.48	0.0195	0.0761	4520	DTX4 IRF7 MYD88 ZBP1
ACTIVATED DENDRITIC CELL SIGNATURE	1.52	0.00105	0.0584	2689	C1QC C2 CCL17 CCL22 CCL8 CD274 CD80 CD86 CSF2RB CXCL10 CXCL11 DDX60 DHX58 ELOVL7 EREG F11R IDO1 IFIH1 IL12B IL2RA IRF7 ITGB8 KITLG LAMP2 LRRC32 MAP3K13 NINJ1 PLA1A PLA2G7 PLSCR1 PTGIR RNF144B RSAD2 SERPING1 SIGLEC1 SLC15A3 ST3GAL6 TMEM140 TNFAIP6 TNFRSF11A TREM2
ANTIVIRAL IFN SIGNATURE	1.58	0.00105	0.0345	3176	C1QB CXCL10 DDX60 DHX58 ELANE FCER1A IFIH1 IL1B IRF7 OAS1 OAS3 RSAD2 SERPING1
BIOCARTA_IL1R_PATHWAY	1.65	0.00116	0.0183	3843	CHUK IL1A IL1B IL1RAP IL1RN IL6 JUN MAP2K3 MAPK14 MYD88 TGFB1 TGFB2 TNF
BIOCARTA_IL6_PATHWAY	1.89	0	0.000811	2292	CEBPB ELK1 IL6 JAK1 JAK2 JUN MAP2K1 MAPK3 PTPN11 RAF1 SOS1 STAT3
CHEMOKINE CLUSTER	1.7	0	0.0117	4520	BCL2A1 CCL2 CCL4 CCL7 CCL8 CCR1 CCR5 CXCL10 CXCL11 CXCL3 CXCL6 CXCL9 HCK IL1B PF4 PPBP TNF TNFAIP6
CHEMOKINE CLUSTER (I)	1.5	0	0.0642	3938	CCL2 CCL7 CXCL10 CXCL11 CXCL3 CXCL6 CXCL9 PF4 PPBP
CYTOKINES - RECEPTERS CLUSTER	1.76	0	0.00585	3553	CCL2 CCL8 CCR1 CD164 CD274 CSF2 IL10 IL12RB1 IL15 IL15RA IL1B IL1R2 IL1RN IL23A IL27 IL6 LIF
DER_IFN_ALPHA_RESPONSE_UP	1.54	0.0327	0.0494	2326	ADAR B2M BAG1 BST2 CASP8 CD164 CSRP3 CYCS FAS GMPR HLA.A HLA.E IFI16 IFI35 IFI44 IFIT3 IFITM1 IL6 IRF1 IRF9 ISG15 MX1 NMI OAS2 OASL PLSCR1 PMAIP1 PML PSMB8 PSMB9 PSME1 RHOC SDCBP SKP1 SP110 STAT1 TAP1 TEAD4 TRIM14 TRIM21
ENDOTHELIUM	2.01	0	8.38e-05	549	ANGPT1 CAV1 ESAM F11R F3 FGL2 FLT1 FLT4 GAS6 ITGA6 ITGB1 ITGB3 JAM2 JAML KDR NOS3 PECAM1 PROX1 PTGS1 PTGS2 PTK2 TEK TGFB1 TLR3 TLR7 TLR9 TREM1 TSPAN7 VCAM1 VEGFA
ENRICHED IN ACTIVATED DENDRITIC CELLS	1.73	0.0013	0.008	4162	ATF3 BASP1 BCL2A1 CCL8 CD86 CSF2RB CXCL11 DAPK1 DRAM1 IFIH1 IFIT2 IFIT3 IL18 IL1B IL1RN NINJ1 PARP9 PLXDC2 PRKAR2B RGL1 RIN2 RSAD2 SERPING1 SIGLEC1 SLAMF8 SLC15A3 ST3GAL6 TNFAIP2 TNFAIP6
ENRICHED IN ACTIVATED DENDRITIC CELLS (II)	1.39	0.0138	0.123	2713	ATF3 BCL2A1 CCL8 CSF2RB CXCL11 DAPK1 IFIH1 IFIT2 IFIT3 IL18 PARP9 PRKAR2B RSAD2 SERPING1 SIGLEC1 ST3GAL6 TNFAIP6
ENRICHED IN MONOCYTES	2.46	0	0	1890	ACTN1 ADAP2 AIF1 ALDH1A1 ALDH2 AOAH AQP9 ASGR1 BLVRB BST1 C1orf162 C5AR1 CCR1 CD86 CD93 CDA CEBPB CFD CHI3L1 CLEC4A CLEC4E CLEC5A CLU CPPED1 CPVL CREB5 CRISPLD2 CST3 CSTA CTSS CXCR2 CYBB DMXL2 DYSF EHD3 F13A1 F5 FBP1 FCER1G FCGR1A FCN1 FGL2 FOSB FPR1 FPR2 GAS2L1 GCA GRN HAL HCK HK3 HPSE IER3 IL1R2 ITGA2B ITGB3 KIAA0513 LIN7A LST1 LYN MCTP1 MEFV MGAM MMRN1 MPEG1 MPP1 MS4A4A MS4A6A NACC2 NFE2 NOD2 …
ENRICHED IN MONOCYTES (IV)	2.35	0	0	3036	C1orf162 CXCR2 DYSF F5 HAL IL1R2 MPP1 NACC2 PTGS2 RHOU SAMHD1 SLC24A4
ENRICHED IN NEUTROPHILS (I)	1.7	0	0.0116	2302	BASP1 C5AR1 CDA CHI3L1 CREB5 DGAT2 FCGR3A FFAR2 FPR1 FPR2 LIN7A LRG1 LRRC4 MGAM MME MXD1 NFE2 PFKFB4 PTAFR PYGL TREM1
EOSINOPHILS	1.45	0.00771	0.0882	3613	BCL2A1 C3AR1 FFAR2 GIPR IL1RL1 MAK MGAM MS4A3 MXD1 P2RY13 P2RY14 PKD2L2 RGS1 RGS13 RNASE2 SMPDL3B ST3GAL6 TREML2 TRPM6
GSE9037_CTRL_VS_LPS_1H_STIM_IRAK4_KO_BMDM_DN	1.63	0.00135	0.022	3843	ADAP2 AK1 ATP6V1C2 BEX4 C11orf65 C11orf97 CBLC CCL4 CD300LD CEBPB CEP70 CGAS CLCN1 CPPED1 CTNNAL1 CYSLTR1 EHD1 FPR2 GBP7 GLRX HMGN3 HOXD13 LAMC2 LYZL4 MKI67 NFIX NR1H3 OAS3 PANX1 PARP12 PIWIL2 PLK2 PNPT1 PPP1CB PTK2 RAC1 RNASE2 RSPO2 SLC25A24 STAT1 TAF13 TOR1AIP1 TUBB2A TUBB2B VCAM1 ZBP1
GSE9037_CTRL_VS_LPS_4H_STIM_IRAK4_KO_BMDM_DN	1.3	0.123	0.206	3611	ADAMTS1 ADH7 AQP9 ARHGAP23 ATF4 C3 CCND2 CD86 CDKN1A CFB CGAS CLEC5A CSF2 DNAJA4 DTX4 FGF7 FOXC2 GPR85 IFT57 IL1RN IRGM LAMC1 LHFPL6 MOB1B MS4A6A MT2A MTHFD2 MTHFR NFIX NUPR1 OLR1 PARP12 PHLDA1 PHTF2 PLAGL1 PLK2 PLSCR1 PNP PNPT1 PPM1K PPP1CB PTPN12 PYCR1 RAB10 RAB11A RARRES1 RSPO2 SAP30 SLC6A9 SLFN13 SOCS2 SPATS2L STAT1 STK40 SUSD6 SYT13 TAP1 TCF7L2 THBS2 TJP1 TLR3 TMEM170B XAF1 ZC3HAV1 ZFAND3
GSE9037_WT_VS_IRAK4_KO_LPS_4H_STIM_BMDM_UP	1.41	0.0844	0.108	4520	ADCY10 ADORA2B CALHM6 CCL7 CDKN1A CGAS CH25H CISH CLEC4E CLIC4 COL18A1 CSF1 CXCL3 DCAF12 ENPP4 EREG F2R FSCN2 GAB2 GBP6 GBP7 GUCD1 HDC HERC6 HMGN5 HS6ST2 IL12B IL15 IL1RN LAMC2 MAPK1 MED21 MERTK MX1 OSM PHLDA1 PTPN12 RNF180 SAP30 SLC25A37 TAP1 TNNI3 TOR1AIP2 UFM1
HALLMARK_ALLOGRAFT_REJECTION	1.39	0.027	0.124	3634	APBB1 B2M BCAT1 BCL10 C2 CCND2 CCND3 CD47 CD7 CD80 CD86 CSF1 CTSS CXCL9 DYRK3 EIF5A F2R FAS FLNA GALNT1 GCNT1 GPR65 ICAM1 IGSF6 IL10 IL12RB1 IL15 IL18 IL1B IL2RA IL6 IL7 INHBA INHBB IRF7 ITGAL ITGB2 JAK2 LCP2 LIF LY86 LYN NOS2 SOCS1 SRGN STAB1 STAT1 TAP1 TAPBP TGFB1 TGFB2 TLR2 TLR3 TNF
HALLMARK_APOPTOSIS	2.1	0	0	2757	APP ATF3 BCAP31 BCL2L1 BGN BID BMP2 BNIP3L BTG3 CASP3 CASP6 CASP8 CAV1 CCND1 CCND2 CD44 CDKN1A CFLAR CLU DAP DCN DNAJA1 DNM1L F2R FAS GADD45A GCH1 GPX1 GPX4 GSN GSR HGF HMOX1 HSPB1 IER3 IL18 IL1A IL1B IL6 IRF1 ISG20 JUN LGALS3 LMNA LUM MGMT MMP2 PEA15 PMAIP1 PTK2 RNASEL SOD1 TAP1 TIMP3 TNF TNFSF10 TSPO XIAP
HALLMARK_COMPLEMENT	1.46	0.00776	0.0818	3613	ADAM9 ANXA5 ATOX1 C1QA C1QC C1R C2 C3 CALM3 CASP3 CD59 CDA CFB CLU CP CPQ CSRP1 CTSC CTSD DGKG DPP4 EHD1 F3 F5 FCER1G FCN1 GCA GNAI2 GNB4 GP1BA HNF4A HSPA5 IL6 IRF1 IRF7 JAK2 KIF2A LAMP2 LCP2 LTF LYN MMP13 MMP14 OLR1 PLA2G4A PLA2G7 PLEK PLSCR1 PREP PSMB9 SERPINB2 SERPINE1 SERPING1 SH2B3 SRC TFPI2 VCPIP1 XPNPEP1
HALLMARK_IL2_STAT5_SIGNALING	1.76	0	0.00582	2922	ABCB1 ANXA4 BCL2L1 BMP2 CASP3 CCND2 CCND3 CD44 CD81 CD86 CDC6 CDCP1 CISH CSF1 CSF2 CTSZ CXCL10 DHRS3 ECM1 F2RL2 FGL2 GABARAPL1 GLIPR2 GPX4 HIPK2 IL10 IL1R2 IL1RL1 IL2RA ITGA6 LIF LRRC8C MUC1 MXD1 NDRG1 ODC1 PENK PHLDA1 PHTF2 PLAGL1 PLPP1 PLSCR1 PNP PRNP S100A1 SELP SH3BGRL2 SOCS1 SPP1 SYT11 TGM2 TLR7 TNFSF10
HALLMARK_IL6_JAK_STAT3_SIGNALING	1.97	0	7.26e-05	3508	BAK1 CD36 CD44 CD9 CSF1 CSF2 CSF2RB CSF3R CXCL10 CXCL11 CXCL9 FAS HAX1 HMOX1 IL12RB1 IL15RA IL1B IL1R2 IL2RA IL6 IL7 IRF1 IRF9 ITGB3 JUN LEPR MAP3K8 MYD88 PTPN1 PTPN11 SOCS1 STAT1 STAT2 STAT3 TGFB1 TLR2 TNF
HALLMARK_INFLAMMATORY_RESPONSE	1.7	0	0.0112	3582	APLNR ATP2C1 AXL BST2 C3AR1 CCRL2 CDKN1A CLEC5A CMKLR1 CSF1 CXCL10 CXCL11 CXCL9 EDN1 EIF2AK2 F3 FFAR2 FPR1 GP1BA IL10 IL15 IL15RA IL18 IL1A IL1B IL6 INHBA IRF7 ITGB3 ITGB8 LIF LPAR1 LYN MMP14 MSR1 MXD1 NAMPT NMI NOD2 OLR1 OSM PCDH7 PTGIR RGS1 RNF144B RTP4 SCARF1 SERPINE1 SLAMF1 SLC1A2 SLC7A2 STAB1 TACR1 TAPBP TLR3 TNFAIP6 TNFSF10 TNFSF15 VIP
HALLMARK_INTERFERON_ALPHA_RESPONSE	1.76	0	0.00598	3611	ADAR B2M BST2 CCRL2 CD47 CMPK2 CNP CSF1 CXCL10 CXCL11 DDX60 DHX58 EIF2AK2 EPSTI1 GMPR HELZ2 HERC6 IFI35 IFIH1 IFIT2 IFIT3 IL15 IL7 IRF1 IRF7 ISG15 ISG20 LGALS3BP MOV10 NMI OGFR PARP12 PARP14 PARP9 PLSCR1 PNPT1 PROCR PSMB9 PSME1 PSME2 RSAD2 RTP4 SP110 STAT2 TAP1 TDRD7 TMEM140 TRAFD1 TRIM14 TRIM21 TRIM25 UBA7 UBE2L6 USP18
HALLMARK_INTERFERON_GAMMA_RESPONSE	1.43	0.0824	0.103	4443	ADAR B2M BPGM BST2 C1R CASP3 CD274 CD86 CDKN1A CFB CMKLR1 CMPK2 CSF2RB CXCL10 CXCL11 CXCL9 DDX60 DHX58 EIF2AK2 EPSTI1 FAS FGL2 FPR1 HELZ2 HERC6 IDO1 IFI35 IFIH1 IFIT2 IFIT3 IL15 IL15RA IL18BP IL6 IL7 IRF1 IRF7 ISG15 ISG20 JAK2 LCP2 LGALS3BP MT2A MTHFD2 MVP MYD88 NAMPT NLRC5 NMI OAS2 OAS3 OGFR P2RY14 PARP12 PARP14 PLA2G4A PLSCR1 PML PNP PNPT1 PSMB8 PSMB9 PSME1 PSME2 PTGS2 PTPN1 RSAD2 RTP4 SAMHD1 S…
HALLMARK_TNFA_SIGNALING_VIA_NFKB	2.17	0	0	1271	ATF3 B4GALT5 BIRC2 BMP2 BTG3 CCND1 CCRL2 CD44 CD80 CDKN1A CFLAR CSF1 CSF2 CXCL10 CXCL11 DENND5A DNAJB4 DRAM1 EDN1 EHD1 F3 FOSB GADD45A IER3 IFIH1 IFIT2 IL15RA IL18 IL1A IL1B IL6 INHBA IRF1 JUN LIF LITAF MAP2K3 MXD1 NAMPT NINJ1 OLR1 PANX1 PFKFB3 PHLDA1 PLAU PLEK PLK2 PPP1R15A PTGS2 RNF19B SERPINB2 SERPINE1 TAP1 TNF TNFAIP2 TNFAIP6 TRIB1 TSC22D1 VEGFA
HECKER_IFNB1_TARGETS	1.64	0.00661	0.0188	2119	C1QA C1QB C1QC C3AR1 CCL2 CHI3L1 CLU CMPK2 CXCL10 DDX60 DHX58 DTX3L EIF2AK2 EPSTI1 FCER1A FFAR2 GP9 GZMB HERC6 IFI35 IFI44 IFIT2 IFIT3 IRF7 ISG15 ITGA2B LGALS3BP MS4A4A MX1 MYL9 OAS2 OAS3 OASL PARP12 PARP9 PDZK1IP1 PLSCR1 PROS1 RSAD2 RTP4 SAMD9L SERPING1 SH3BGRL2 SIGLEC1 STAT1 TNFAIP6 TREML1 XAF1 ZBP1
IFN III	1.42	0.0563	0.107	4064	BATF2 CRISPLD2 DTX3L EIF2AK2 IFIH1 IFIT2 IFIT3 IFITM3 ISG15 MX1 OAS1 OASL PARP12 PARP14 PARP9 PLSCR1 STAT1 TDRD7 USP18 ZNFX1
IL10 PATHWAY	1.88	0	0.000857	2864	BCL2L1 CCND1 CCND2 CCND3 CDKN2D HMOX1 IL1A IL1B IL6 JAK1 MAPK14 MAPKAPK2 STAT3 TNF
IL12_PATHWAY	2.14	0	0	3307	CCL3 CCL4 CNN2 IL10 IL1B JAK2 JUN PSME2 SERPINB2 TALDO1
IL15_SIGNALING	1.92	0	0.000493	2895	AKT2 AKT3 AXL BCL2L1 CSF2 FRK IL15 IL15RA IL4 IL6 IRF1 JAK1 JAK2 MAPK1 MAPK14 MAPK3 MRAS MST1R NRAS PIK3C2G PIK3CB PIK3R6 PTK2 PTK2B STAT1 STAT3 TWF1
IL6_SIGNALING	2.15	0	0	2596	ADCY9 AGRN APOL1 BMP2 CCL2 CD47 CEBPB CLEC3B CXCL3 ECM2 EMILIN1 GAS6 HOMER3 HSPA1A IER3 IL6 IRF9 JAK1 JAK2 JUN LARP1 LTBP1 MAF MAPK3 MME MOXD1 MYO1D NT5E PCDHGA8 PLA2G4C PTGES PTPN11 RGL1 SERPINB2 SLC7A7 SORBS3 SOS1 STAT3 STMN2 TAPBP TGFB1 TMEM158 TNFAIP6 TPX2
INFLAMMASOME_RECEPTORS_AND_SIGNALING	1.8	0	0.00377	3763	AIF1 APLNR ATP2C1 AXL BIRC2 BST2 C3AR1 CCL2 CCL22 CCL24 CCL7 CCRL2 CD69 CDKN1A CLEC5A CMKLR1 CSF1 CXCL10 CXCL11 CXCL6 CXCL9 EDN1 EIF2AK2 EREG F3 FCER1G FFAR2 FPR1 GP1BA HSP90AB1 IFITM1 IL10 IL12B IL15 IL15RA IL18 IL1A IL1B IL6 INHBA IRF7 ITGB3 ITGB8 LIF LPAR1 LYN MMP14 MSR1 MXD1 NAMPT NMI NOD2 OLR1 OSM OSMR PANX1 PCDH7 PTGIR RGS1 RNF144B RTP4 SCARF1 SERPINE1 SLAMF1 SLC1A2 SLC7A2 STAB1 TACR1 TAPBP…
IRAK4 SIGNALING	1.75	0	0.00647	3822	ADAMTS1 ADAP2 AGT AIF1 AK1 AP1S2 BCL2L1 BLVRB C1QTNF7 C3 C3AR1 CBLC CCL4 CCNA2 CDK1 CLEC5A CPPED1 CSF2 CST3 DAP DHFR DOK1 DUT EFEMP1 EPHB2 FABP7 FADS2 FPR2 GATAD1 GLRX GP9 GPR85 IFITM3 IKBKE IL1RN IRF7 LAMC1 LHFPL6 MAP3K8 MIF MKI67 MOB1B MS4A6A MSRB3 MT2A NR1H3 OAS1 OAS3 PCLAF PGD PIF1 PIGZ PLAGL1 PLSCR1 PNPT1 PSMB10 PSTPIP2 PTPN12 PYCR1 RAB10 RAMP1 RCBTB2 RCN1 RNASE2 RPE RSPO2 S100A8 SAP30 SLC15…
JAK_STAT_SIGNALING_PATHWAY.BTM	1.57	0.0144	0.0351	2452	AKT2 AKT3 BCL2L1 CBLC CCND1 CCND2 CCND3 CISH CSF2 CSF2RB EPOR GHR IL10 IL11 IL12B IL12RB1 IL15 IL15RA IL23A IL2RA IL4 IL6 IL7 IRF9 JAK1 JAK2 LEPR LIF MPL OSM OSMR PIK3CB PTPN11 SOCS1 SOCS2 SOS1 SPRED1 SPRED2 SPRY1 STAT1 STAT2 STAT3
JAK_STAT_SIGNALING_PATHWAY.IPA	1.81	0.00144	0.00286	3641	AKT2 AKT3 ATM BCL2L1 CBLC CCND1 CCND2 CCND3 CDKN1A CISH CNTF CSF2 CSF2RB CSF3R EPOR GHR IL10 IL11 IL12B IL12RB1 IL15 IL15RA IL23A IL2RA IL4 IL6 IL7 IRF9 JAK1 JAK2 LEPR LIF MAPK1 MAPK3 MPL MRAS NRAS OSM OSMR PIAS3 PIK3C2G PIK3CB PIK3R6 PTPN1 PTPN11 SOCS1 SOCS2 SOS1 SPRED1 SPRED2 SPRY1 STAT1 STAT2 STAT3
JAK1 SIGNALING	1.65	0	0.0183	3139	EPOR IL15RA IL4 IL6 IRF1 IRF9 JAK1 JAK2 MAPK14 MAPK3 OSM PIK3R6 SOCS1 SOCS2 STAT1 STAT2 STAT3 TSHB
KEGG_CHEMOKINE_SIGNALING_PATHWAY	2.17	0	0	2746	ADCY5 ADCY6 ADCY8 ADCY9 AKT2 AKT3 ARRB1 ARRB2 CCL11 CCL17 CCL2 CCL22 CCL24 CCL3 CCL4 CCL7 CCL8 CCR1 CCR5 CCR8 CDC42 CHUK CXCL10 CXCL11 CXCL16 CXCL3 CXCL6 CXCL9 CXCR2 GNAI2 GNB4 GNB5 GNG11 GNG12 GNG4 GNG5 GNG8 GRK5 HCK JAK2 LYN MAPK1 MAPK3 NRAS PARD3 PF4 PIK3CB PLCB1 PLCB4 PPBP PRKACA PTK2 PTK2B RAC1 RAP1A RAP1B RASGRP2 ROCK2 SHC4 SOS1 STAT1 STAT2 STAT3 XCL1 XCR1
KEGG_CYTOKINE_CYTOKINE_RECEPTOR_INTERACTION	1.89	0	0.000706	2704	BMP2 BMPR1B CCL2 CCL22 CCL24 CCL3 CCL4 CCL7 CCL8 CCR1 CCR5 CSF1 CSF2 CSF2RB CXCL10 CXCL11 CXCL16 CXCL3 CXCL6 CXCL9 CXCR2 EDA2R EPOR FAS FLT1 FLT4 GHR HGF IL10 IL12B IL12RB1 IL15 IL15RA IL18 IL1A IL1B IL1R2 IL23A IL2RA IL4 IL6 IL7 INHBA INHBB KDR KITLG LIF MPL OSM OSMR PDGFA PF4 PLEKHO2 PPBP TNF TNFRSF11A TNFRSF17 TNFSF10 TNFSF14 TNFSF15 TNFSF4 VEGFA XCR1
KEGG_CYTOSOLIC_DNA_SENSING_PATHWAY	1.71	0	0.0101	4456	ADAR CASP1 CCL4 CHUK CXCL10 IKBKE IL18 IL1B IL33 IL6 IRF7 MAVS POLR3K RIPK1 ZBP1
KEGG_JAK_STAT_SIGNALING_PATHWAY	1.7	0.0103	0.0117	3128	AKT2 AKT3 BCL2L1 CBLC CCND1 CCND2 CCND3 CISH CSF2 CSF2RB EPOR GHR IL10 IL11 IL12B IL12RB1 IL15 IL15RA IL23A IL2RA IL4 IL6 IL7 IRF9 JAK1 JAK2 LEPR LIF MPL OSM OSMR PIK3CB PTPN11 SOCS1 SOCS2 SOS1 SPRED1 SPRED2 SPRY1 STAT1 STAT2 STAT3
KEGG_LEISHMANIA_INFECTION	1.59	0.0025	0.0308	3635	C3 FCGR1A FCGR3A IL10 IL12B IL1A IL1B IL4 ITGB1 ITGB2 JAK2 JUN MAPK1 MAPK14 MAPK3 MARCKSL1 MYD88 NOS2 PTGS2 STAT1 TGFB1 TNF
KEGG_NATURAL_KILLER_CELL_MEDIATED_CYTOTOXICITY	1.29	0.114	0.217	3634	BID CASP3 CHP1 CSF2 FAS FCER1G FCGR3A FYN GZMB HLA.A HLA.B HLA.E ICAM1 ITGAL ITGB2 LAT LCP2 MAPK1 MAPK3 MICA NRAS PIK3CB PRKCA PTK2B PTPN11 RAC1 SH2D1B SH3BP2 SHC4 SOS1 TNF TNFSF10 ULBP1
KEGG_NOD_LIKE_RECEPTOR_SIGNALING_PATHWAY	1.35	0.0766	0.156	3674	BIRC2 CASP1 CASP8 CCL11 CCL2 CCL7 CCL8 CHUK ERBIN HSP90AA1 HSP90AB1 HSP90B1 IL18 IL1B IL6 MAPK1 MAPK14 MAPK3 MEFV NLRP1 NOD2 TNF XIAP
KEGG_PROTEASOME	1.25	0.145	0.245	4450	IFNG POMP PSMA1 PSMA2 PSMA3 PSMA4 PSMA5 PSMA6 PSMA7 PSMB10 PSMB2 PSMB4 PSMB5 PSMB7 PSMB8 PSMB9 PSMC2 PSMC3 PSMC4 PSMC5 PSMC6 PSMD1 PSMD11 PSMD12 PSMD13 PSMD14 PSMD4 PSMD6 PSMD7 PSMD8 PSME1 PSME2 PSME3 PSME4 PSMF1 SEM1
KEGG_RIG_I_LIKE_RECEPTOR_SIGNALING_PATHWAY	1.41	0.0712	0.113	3798	ATG12 AZI2 CASP8 CHUK CXCL10 DHX58 IFIH1 IKBKE IL12B IRF7 ISG15 MAPK14 MAPK9 MAVS NFKBIA NLRX1 OTUD5 PIN1 RIPK1 TANK TBK1 TNF TRIM25
KEGG_TOLL_LIKE_RECEPTOR_SIGNALING_PATHWAY	1.48	0.00104	0.073	3074	AKT2 AKT3 CASP8 CCL3 CCL4 CD80 CD86 CHUK CXCL10 CXCL11 CXCL9 IKBKE IL12B IL1B IL6 IRF7 JUN LBP MAP2K3 MAP3K8 MAPK1 MAPK14 MAPK3 MYD88 PIK3CB RAC1 RIPK1 SPP1 STAT1 TLR2 TLR3 TLR7 TLR9 TNF TOLLIP
M0	1.87	0	0.000873	3843	AQP9 C5AR1 CCL22 CCL7 CHI3L1 CSF1 CXCL3 DCSTAMP HK3 PLA2G7 PPBP QPCT SLAMF8 SLC15A3 TNFSF14 TREM2
M1	1.66	0.00125	0.0165	4468	ACHE AQP9 ARRB1 CCL8 CHI3L1 CXCL10 CXCL11 CXCL9 DHX58 IDO1 IL2RA LAG3 NOD2 PLA1A PTGIR RSAD2 SIGLEC1 SLAMF1 SLC15A3 SOCS1 TLR7 TNFAIP6
M1 MACROPHAGES	1.47	0.0262	0.08	1798	APOL1 APOL2 ATF3 BCL2A1 CCL2 CCL3 CD80 CD86 CXCL10 CXCL11 CXCL9 EDN1 FAS FCGR1A FCGR3A GADD45G IL12B IL15 IL15RA IL1A IL1B IL23A IL2RA IL6 INHBA IRF1 IRF7 OAS2 OASL PDGFA PLA1A PSMB9 SLC7A5 TNF TNFSF10 VCAN XAF1
MONOCYTE SURFACE SIGNATURE	2.23	0	0	965	AGTRAP AIF1 APCDD1 AQP9 ASGR1 BST1 C1orf162 C5AR1 CCR1 CD36 CD93 CDA CLEC12B CLEC4A CREB5 DYSF FCER1A FCN1 FOSB FPR1 FPR2 HCK HK3 HPSE IGSF6 IL1R2 LILRB3 LST1 MBOAT7 MCTP1 MEFV MGAM MS4A6A NFE2 NOD2 P2RX1 P2RY13 PECAM1 PTAFR PTGIR RNASE2 SIRPB1 SLC15A3 SLC24A4 SLC46A2 SLC7A7 TLR7 TREM1
NEUTROPHILS	1.89	0	0.000734	3005	AIF1 AQP9 C5AR1 CAMP CDA CHI3L1 CREB5 CXCR2 FFAR2 FPR1 FPR2 HAL LST1 MAK MGAM MXD1 NFE2 P2RY13 P2RY14 QPCT TNFAIP6 TREM1 TREML2
PID_IFNG_PATHWAY	1.47	0.0396	0.0778	3611	CAMK2D CASP1 CEBPB CRKL DAPK1 IL1B IRF1 IRF9 JAK1 JAK2 MAP2K1 MAPK1 MAPK3 PRKCD PTPN11 RAP1A RAP1B SOCS1 STAT1 STAT3
PID_IL23_PATHWAY	1.44	0.0556	0.0971	3611	CCL2 CXCL9 IL12B IL12RB1 IL18 IL1B IL23A IL6 JAK2 NOS2 STAT1 TNF
PID_IL27_PATHWAY	1.34	0.0247	0.162	4548	IL12B IL12RB1 IL18 IL1B IL27 IL6 JAK1 JAK2 STAT1 STAT2 STAT3 TGFB1 TNF
PID_IL6_7_PATHWAY	2.32	0	0	2893	BCL2L1 CEBPB CRP GAB1 GAB2 HCK HSP90B1 IL6 IRF1 JAK1 JAK2 JUN LBP MAPK14 PTPN11 RAC1 SOS1 STAT1 STAT3
PID_TOLL_ENDOGENOUS_PATHWAY	1.79	0	0.0042	3843	BGN CHUK HMGB1 HSPD1 LY96 MYD88 RHOA S100A8 S100A9 TLR2 TLR3 VCAN
RADAEVA_RESPONSE_TO_IFNA1_UP	1.75	0	0.00651	4162	ADAR BST2 CASP3 CXCL10 CXCL11 HLA.E IFI35 IFI44 IFITM1 IFITM3 IRF1 IRF7 ISG15 LGALS3BP MX1 PLSCR1 PRKCQ PSME1 RSAD2 SOCS1 STAT1 TNFSF10 UBE2L6 VCAM1
REACTOME_ANTIVIRAL_MECHANISM_BY_IFN_STIMULATED_GENES	1.43	0.0311	0.103	3162	ARIH1 EIF2AK2 EIF4A1 EIF4E EIF4G1 EIF4G2 FLNA ISG15 JAK1 KPNA1 KPNA4 KPNA7 MAPK3 MX1 NEDD4 NUP98 OAS1 OAS2 OAS3 OASL PIN1 PPM1B RANBP2 RNASEL SEC13 STAT1 TRIM25 UBA7 UBB UBC UBE2E1 UBE2L6 USP18
REACTOME_DDX58_IFIH1_MEDIATED_INDUCTION_OF_INTERFERON_ALPHA_BETA	1.42	0.0735	0.107	4982	APP ATG12 CASP8 CHUK DHX58 HMGB1 HSP90AA1 HSP90AB1 IFIH1 IKBKE IRF7 ISG15 MAVS NFKBIA NKIRAS2 NLRC5 NLRX1 OTUD5 PCBP2 PIN1 RIPK1 RNF135 S100B TANK TAX1BP1 TBK1 TOMM70 TRIM25 UBA7 UBB UBC UBE2D3 UBE2L6
REACTOME_INTERFERON_ALPHA_BETA_SIGNALING	1.34	0.0929	0.17	3674	ADAR BST2 GBP2 HLA.A HLA.B HLA.E IFI35 IFIT2 IFIT3 IFITM1 IFITM3 IRF1 IRF7 ISG15 ISG20 KPNA1 MX1 OAS1 OAS2 OAS3 OASL PTPN1 PTPN11 RNASEL RSAD2 SAMHD1 SOCS1 STAT1 STAT2 USP18 XAF1
REACTOME_INTERFERON_GAMMA_SIGNALING	1.39	0.0663	0.123	3794	B2M CD44 FCGR1A GBP2 GBP4 GBP5 GBP6 GBP7 HLA.A HLA.B HLA.E ICAM1 IRF1 IRF7 IRF9 JAK1 JAK2 MID1 MT2A NCAM1 OAS1 OAS2 OAS3 OASL PML PTAFR PTPN1 PTPN11 SOCS1 SP100 STAT1 SUMO1 TRIM10 TRIM14 TRIM17 TRIM21 TRIM25 TRIM34 TRIM5 TRIM6 TRIM8 VCAM1
REACTOME_INTERFERON_SIGNALING	1.43	0.0455	0.103	4542	ADAR B2M BST2 CD44 EIF2AK2 EIF4G2 FCGR1A FLNA GBP2 GBP4 GBP5 GBP6 GBP7 HLA.A HLA.B HLA.E ICAM1 IFI35 IFIT2 IFIT3 IFITM1 IFITM2 IFITM3 IRF1 IRF7 IRF9 ISG15 ISG20 JAK1 JAK2 KPNA1 KPNA7 MAPK3 MID1 MT2A MX1 NCAM1 NEDD4 OAS1 OAS2 OAS3 OASL PIN1 PML PPM1B PSMB8 PTAFR PTPN1 PTPN11 RNASEL RSAD2 SAMHD1 SEC13 SOCS1 SP100 STAT1 STAT2 SUMO1 TRIM10 TRIM14 TRIM17 TRIM21 TRIM25 TRIM34 TRIM5 TRIM6 TRIM8 UBA7 UBB…
REACTOME_INTERLEUKIN_1_FAMILY_SIGNALING	1.75	0.00129	0.0066	3203	ALPK1 APP CASP1 CASP8 CHUK CTSG FBXW11 GSDMD HMGB1 IL18 IL18BP IL1A IL1B IL1R2 IL1RAP IL1RL1 IL1RN IL33 IL36B IL36G IL4 MAP2K1 MAP3K8 MYD88 N4BP1 NFKBIA NKIRAS2 NLRC5 NLRX1 NOD1 NOD2 PSMA2 PSMA3 PSMA4 PSMA5 PSMA6 PSMA7 PSMB10 PSMB2 PSMB4 PSMB5 PSMB7 PSMB8 PSMB9 PSMC3 PSMC5 PSMD10 PSMD11 PSMD12 PSMD13 PSMD14 PSMD4 PSMD8 PSME1 PSME2 PSME3 PSME4 PSMF1 PTPN11 PTPN12 PTPN18 PTPN5 RIPK2 S100B SEM1 SKP1…
REACTOME_INTERLEUKIN_6_FAMILY_SIGNALING	1.86	0	0.00125	2255	CNTF IL11 IL6 JAK1 JAK2 LIF OSM OSMR PTPN11 STAT1 STAT3
REACTOME_RIP_MEDIATED_NFKB_ACTIVATION_VIA_ZBP1	1.68	0.00416	0.0136	2960	CHUK MYD88 NKIRAS2 RIPK1 TLR3 ZBP1
REACTOME_TAK1_DEPENDENT_IKK_AND_NF_KAPPA_B_ACTIVATION	1.32	0.0522	0.189	3550	ALPK1 APP CASP8 CHUK HMGB1 N4BP1 NFKBIA NKIRAS2 NLRC5 NLRX1 NOD1 NOD2 RIPK2 S100B TIFA UBB UBC UBE2V1 USP14 USP18
REACTOME_TOLL_LIKE_RECEPTOR_CASCADES	1.39	0.0163	0.123	3963	ALPK1 APOB APP BIRC2 CASP8 CD36 CHUK CTSB CTSS DNM1 DNM3 DUSP3 EEA1 ELK1 FBXW11 FGA GSDMD HMGB1 HSP90B1 IKBKE IRF7 ITGB2 JUN LBP LY86 LY96 MAP2K1 MAP2K3 MAP3K8 MAPK1 MAPK14 MAPK3 MAPK9 MAPKAPK2 MYD88 N4BP1 NFKBIA NKIRAS2 NLRC5 NLRX1 NOD1 NOD2 PPP2CA PPP2CB PTPN11 RIPK1 RIPK2 S100A1 S100A8 S100A9 S100B SKP1 SOCS1 TANK TBK1 TIFA TLR2 TLR3 TLR5 TLR7 TLR9 UBB UBC UBE2D3 UBE2V1 USP14 USP18
REACTOME_TRAF6_MEDIATED_IRF7_ACTIVATION	1.29	0.138	0.217	3611	IFIH1 IKBKE IRF7 MAVS RNF135 TANK TBK1 TRIM25
REACTOME_ZBP1_DAI_MEDIATED_INDUCTION_OF_TYPE_I_IFNS	1.67	0	0.0146	3843	CHUK DTX4 MYD88 NFKBIA NKIRAS2 RIPK1 TBK1 TLR3 ZBP1
ROLE_OF_JAK_FAMILY_KINASES_IN_IL-6_SIGNALING	1.79	0.00133	0.00436	2334	IL6 JAK1 JAK2 MAPK1 MAPK14 MAPK3 OSM OSMR PTPN11 SOCS1 STAT1 STAT3
ROLE_OF_JAK1_JAK2_AND_TYK2_IN_INTERFERON_SIGNALING	1.43	0.0606	0.102	3999	JAK1 JAK2 SOCS1 STAT1 STAT2 STAT3 TSHB
SANA_RESPONSE_TO_IFNG_UP	1.85	0	0.00153	3377	APOL1 APOL2 ATP6V0A4 BATF2 BST2 CD274 CEACAM1 CXCL10 CXCL11 CXCL9 DDX60 DTX3L HLA.A HLA.E IFI35 IFIH1 IL18BP IL23A LGALS3BP LGALS9 LIPG MLKL MX1 NLRC5 OAS2 PARP14 PARP9 PLA1A SAMD9L SAMHD1 SERPING1 STAT1 TNFSF10 UBD
SATISH_MARS2015	1.39	0.0421	0.123	3611	BST2 CDKN1A CH25H CNP EIF2AK1 EIF2AK2 IFITM1 IFITM3 IRF1 IRF7 ISG15 LGALS3BP MOV10 RNASEL RSAD2 SAMHD1 TRIM14 TRIM21 TRIM5
TLR AND INFLAMMATORY SIGNALING	1.88	0	0.000829	2535	AQP9 BST1 C5AR1 CSF3R CXCR2 DYSF FCGR1A FPR1 FPR2 LILRA6 LILRB3 LY96 MGAM MYD88 NFE2 NPL P2RY13 PILRA TLR2 TLR5 TLR7
TLR SIGNALING	1.87	0	0.000846	2946	AQP9 BST1 C5AR1 CSF3R CXCR2 DYSF FCGR1A FPR1 FPR2 LILRA6 LILRB3 LY96 MGAM MYD88 NFE2 NPL P2RY13 PILRA TLR2 TLR5 TLR7
TREM1_SIGNALING	1.82	0	0.00255	2847	AKT2 AKT3 CCL3 CD86 CSF2 ICAM1 IL10 IL18 IL1B IL6 ITGB1 JAK2 MAPK1 MAPK3 NOD2 STAT3 TLR2 TLR3 TLR7 TLR9 TNF TREM1
VIRAL SENSING & IMMUNITY	1.58	0.00113	0.0332	3711	AIF1 BST2 CASP1 CTSS CXCL10 CXCL16 EREG IFI35 IFIT2 LY86 PSMB10 PSMB8 TAP1 THBS1 TLR7 USP18 ZBP1
VIRAL SENSING & IMMUNITY; IRF2 TARGETS NETWORK (I)	1.53	0.00109	0.055	4560	AIF1 BST2 CTSS CXCL16 EREG IFI35 PSMB8 TAP1 THBS1 TLR7 USP18 ZBP1
WP_HOSTPATHOGEN_INTERACTION_OF_HUMAN_CORONAVIRUSES_INTERFERON_INDUCTION	1.47	0.00211	0.0788	2741	CHUK EIF2AK2 IFIH1 IKBKE IRF9 JAK1 JUN MAPK14 MAVS MYD88 OAS1 OAS2 OAS3 RIPK1 STAT1 STAT2 TLR7
WP_IL18_SIGNALING_PATHWAY	1.93	0	0.000413	3553	AARS1 ACOD1 ARG1 ATF3 B2M BCL2L1 BID BIN1 BMP2 BPGM BSG CASP3 CCL2 CCL3 CCL4 CCNA2 CD81 CEBPB CFLAR CLDN1 CLDN4 COL1A2 CXCL16 CXCL3 CYCS EPB41 FAS GATA1 GRIN2B GRN HCAR2 HSPB1 HSPB8 IER3 IL10 IL12B IL18 IL18BP IL1B IL2RA IL6 IRF1 ITGA2B JUN KITLG KRT31 LARS2 MAPK1 MAPK3 MMP13 MMP14 MYD88 NOS2 NR1H3 PLA2G7 PRKCA PRM1 PTGS2 PTMS PYGB RND2 SEMA6D SLC12A3 SPON1 SPP1 STK40 TACR1 TGM2 TIMP3 TMSB4X TNF …
WP_IL3_SIGNALING_PATHWAY	1.85	0	0.00164	2953	BCL2L1 CD69 CD86 CRKL CSF2RB ENPP3 FYN GAB2 HCK IL3RA INPP5D JAK1 JAK2 JUN LYN MAP2K1 MAPK1 MAPK3 PRKACA PTPN11 RAF1 SOS1 SRC STAT3 TGFB1 YWHAQ
WP_IL6_SIGNALING_PATHWAY	2.2	0	0	1830	AGT BCL2L1 CRP GAB1 HCK IL6 IRF1 JAK1 JAK2 MAPK1 MAPK3 NCOA1 NLK PTPN11 RAC1 SOS1 STAT1 STAT3 VIP
WP_LDL_INFLUENCE_ON_CD14_AND_TLR4	1.42	0.0581	0.106	1351	CCL2 CREB3L1 CREB5 IL10 IL1B IL6
WP_MYD88_DISTINCT_INPUTOUTPUT_PATHWAY	1.6	0	0.0284	2977	IL1A JUN MYD88 TIFA TLR2 TLR4 TLR5 TLR6 TLR7 TLR9 UBE2V1
WP_SIGNAL_TRANSDUCTION_THROUGH_IL1R	1.59	0	0.0318	3635	CHUK IL1A IL1B IL1RAP IL1RN IL6 JUN MAP2K3 MAPK14 MYD88 TGFB1 TGFB2 TNF TOLLIP
WP_TOLLLIKE_RECEPTOR_SIGNALING_PATHWAY	1.61	0	0.027	3480	AKT2 AKT3 CASP8 CCL3 CCL4 CD80 CD86 CHUK CXCL10 CXCL11 CXCL9 IKBKE IL12B IL1B IL6 IRF7 JUN LBP MAP2K3 MAP3K8 MAPK1 MAPK14 MAPK3 MYD88 PIK3CB RAC1 RIPK1 SPP1 STAT1 TLR2 TLR3 TLR7 TLR9 TNF TOLLIP
WP_TOLLLIKE_RECEPTOR_SIGNALING_RELATED_TO_MYD88	1.72	0.00131	0.00895	2704	CHUK IKBKE IRF7 MAPK1 MYD88 TLR2 TLR3 TLR5 TLR7 TLR9 TOLLIP
WP_TYPE_I_INTERFERON_INDUCTION_AND_SIGNALING_DURING_SARSCOV2_INFECTION	1.28	0.114	0.219	4520	EIF2AK2 IFIH1 IRF7 MAVS MYD88 OAS1 OAS2 OAS3 STAT1 STAT2 TLR3 TLR7 TLR9 TMPRSS2
WP_TYPE_II_INTERFERON_SIGNALING	1.51	0.0151	0.0627	5723	CXCL10 CXCL9 CYBB EIF2AK2 HLA.B ICAM1 IFIT2 IL1B IRF1 IRF9 ISG15 JAK1 JAK2 NOS2 OAS1 PSMB9 PTPN11 REG1A SOCS1 STAT1 STAT2 TAP1

## Sheet: 24hrs
Supplementary Table 3: GSEA Blood
Pathway name	Blood.H24_NES	Blood.H24_NOM_pval	Blood.H24_FDR_qval	Blood.H24_RANK_max	Blood.H24_LEADING_edge
ACTIVATATION_OF_TYPE_I_IFN	1.42	0.0679	0.121	4853	DTX4 IRF7 MYD88 NLRP4 ZBP1
ACTIVATED DENDRITIC CELL SIGNATURE	1.62	0.00579	0.0211	5017	ARHGAP22 C1QC C2 CCL17 CCL22 CD274 CD80 CD86 CSF2RB CXCL10 DDX60 DHX58 ELOVL7 EREG F11R IFIH1 IL12B IL2RA IL3RA IRF7 KITLG LAMP2 LRRC32 NINJ1 PLA2G7 PLSCR1 PTGIR RNF144B RSAD2 SERPING1 SIGLEC1 SLC15A3 SLC2A6 TMEM140 TNFRSF11A TREM2
ANTIVIRAL IFN SIGNATURE	1.62	0.00551	0.0216	2494	C1QB CXCL10 DDX60 DHX58 ELANE FCER1A IFIH1 IL1B IRF7 OAS1 OAS3 PTX3 RSAD2 SERPING1
BIOCARTA_IL1R_PATHWAY	1.35	0.00918	0.187	3447	IL1B IL1RN IL6 MAP2K3 MYD88 TNF
BIOCARTA_IL6_PATHWAY	1.74	0	0.00602	3087	CEBPB ELK1 FOS HRAS IL6 IL6R JAK2 JUN MAP2K1 MAPK3 PTPN11 RAF1 SHC1 SOS1 STAT3
CHEMOKINE CLUSTER	1.49	0.00209	0.0696	3396	BCL2A1 CCL2 CCL23 CCR1 CCR5 CXCL10 CXCL12 CXCL3 CXCL6 CXCL9 DUSP1 HCK IL1B PF4 PPBP TNF
CHEMOKINE CLUSTER (I)	1.63	0.00522	0.0186	3380	CCL2 CXCL10 CXCL3 CXCL6 CXCL9 PF4 PPBP
CYTOKINES - RECEPTERS CLUSTER	1.41	0.00102	0.132	4316	CCL2 CCR1 CD164 CD274 CD68 CSF2 IL15 IL15RA IL1B IL1R2 IL1RN IL27 IL2RA IL31RA IL3RA IL6 LIF
DER_IFN_ALPHA_RESPONSE_UP	1.31	0.113	0.219	4936	ADAR B2M BST2 C1S CD164 CSRP3 FAS GMPR HLA.A HLA.E IFI16 IFI30 IFI35 IFI44 IFIT3 IFITM1 IL6 IRF9 ISG15 MX1 NMI OAS2 OASL PLSCR1 PMAIP1 PSME1 RHOC SDCBP STAT1 TAP1 TEAD4 VEGFC
ENDOTHELIUM	1.84	0	0.00165	693	ANGPT1 CAV1 ESAM F11R FGL2 FLT4 GAS6 ITGA6 ITGB1 ITGB3 JAM2 JAML KDR MMP9 PECAM1 PTGIS PTGS1 PTGS2 PTK2 TEK TLR3 TLR5 TLR7 TREM1 TSPAN7 VCAM1 VEGFC
ENRICHED IN ACTIVATED DENDRITIC CELLS	1.56	0.0144	0.0407	3087	ATF3 BASP1 BCL2A1 CD86 CSF2RB DAPK1 DRAM1 IFIH1 IFIT2 IFIT3 IL18 IL1B IL1RN MGST1 NINJ1 PARP9 PDGFRL PRKAR2B RBM47 RGL1 RIN2 RSAD2 SERPING1 SIGLEC1 SIRPA SLC15A3 TNFAIP2
ENRICHED IN ACTIVATED DENDRITIC CELLS (II)	1.41	0.0544	0.125	4882	ATF3 BCL2A1 CSF2RB DAPK1 IFIH1 IFIT2 IFIT3 IL18 MGST1 PARP9 PDGFRL PRKAR2B RBM47 RSAD2 SERPING1 SIGLEC1
ENRICHED IN MONOCYTES	2.17	0	0	2514	ACTN1 ADAP2 AIF1 ALDH1A1 ALDH2 AOAH ARHGEF10L ASGR1 BST1 C1orf162 C5AR1 CARD9 CCR1 CD68 CD86 CD93 CDA CEBPB CFP CHI3L1 CLEC4A CLEC4E CLEC5A CLU CPPED1 CREB5 CRISPLD2 CSF1R CSF3R CST3 CSTA CTSS CXCL12 CXCR2 CYBB CYFIP1 DMXL2 DOCK5 DUSP6 DYSF EMILIN2 EPB41L3 F13A1 F5 FCER1G FCGR1A FCN1 FES FGD4 FGL2 FGR FKBP1B FOSB FPR1 FPR2 GAS2L1 GCA GRN HAL HCK HK3 HNMT HPSE IER3 IFI30 IGSF6 IL1R2 ITGA2B ITGAM I…
ENRICHED IN MONOCYTES (IV)	2.03	0	0	2315	ARHGEF10L C1orf162 CARD9 CD68 CTSS CXCR2 DOCK5 DUSP6 DYSF EMILIN2 F5 FGD4 HAL IL1R2 LGALS3 LTBR MGAM MPP1 MYO1F NACC2 NAIP PADI4 PGD PTGS2 PTX3 RHOU SAMHD1 STEAP4 TNFRSF1B TNFSF13B
ENRICHED IN NEUTROPHILS (I)	1.65	0.00241	0.0165	2912	ALPL BASP1 C5AR1 CDA CHI3L1 CREB5 CSF3R CXCR1 DGAT2 FCGR3A FFAR2 FPR1 FPR2 LRG1 MGAM MXD1 NFE2 NLRP12 PFKFB4 PROK2 PTAFR PYGL SLC22A4 STEAP4 TREM1
EOSINOPHILS	1.42	0.047	0.124	1620	BCL2A1 C3AR1 DPEP2 FFAR2 IL1RL1 MAK MGAM MS4A3 P2RY13 P2RY14 P2RY2 PADI4 RGS1 RGS13 RNASE2 SMPDL3B TREML2 TRPM6
GSE9037_CTRL_VS_LPS_1H_STIM_IRAK4_KO_BMDM_DN	1.52	0.0199	0.0531	4853	ADAP2 ADRA2B ATP6V1C2 BEX4 C11orf65 C11orf97 CCDC122 CD300LD CEBPB CEP70 CGAS CLCN1 CPPED1 CTNNAL1 CYSLTR1 EDNRA EHD1 FPR2 GBP7 GLRX GRIN1 GSR HIP1 HMGN3 HOXD12 HOXD13 IRF9 KCNK3 LAIR1 LAMC2 LDLR LPL MGST1 MIR22HG MKI67 NFIX NR1H3 OAS3 PANX1 PARP12 PGD PIWIL2 PLK2 PSTPIP2 PTK2 RAC1 RNASE2 RNF149 SLC25A24 SOX13 STAT1 TOR1AIP1 TUBB2A TUBB2B VCAM1 ZBP1
GSE9037_CTRL_VS_LPS_4H_STIM_IRAK4_KO_BMDM_DN	1.04	0.424	0.623	5116	ADAMTS1 ADH7 ARHGAP23 ATF4 C1S C3 CD86 CDKN1A CEMIP CFB CGAS CLEC5A CSF2 DTX4 EPB41L3 FGF7 FOXC2 GPR85 IL13RA2 IL1RN IRGM LAMC1 LHFPL6 MITF MMP9 MOB1B MS4A6A MT2A MTHFR NFIX NUPR1 OLR1 PARP12 PHLDA1 PHTF2 PLAGL1 PLK2 PLSCR1 PNP PTPN12 RAB10 RAB11A RARRES1 SAP30 SLC12A2 SLFN13 SOCS2 STAT1 SYT13 TAP1 TCF7L2 TEAD1 THBS2 TLR3 TMEM170B XAF1 ZFAND3 ZFPM2
GSE9037_WT_VS_IRAK4_KO_LPS_4H_STIM_BMDM_UP	1.1	0.333	0.516	5042	ADORA2B CALHM6 CDKN1A CGAS CLBA1 CLEC4E CLIC4 COL18A1 CSF1 CXCL3 EREG FGG GAB2 GBP6 GBP7 GUCD1 HDC HERC6 HS6ST2 IL12B IL15 IL1RN LAMC2 MERTK MIR22HG MX1 OSM PHLDA1 PTPN12 RNF180 RPS6KA2 SAP30 SLC2A6 TAP1 TES TNNI3 TOR1AIP2
HALLMARK_ALLOGRAFT_REJECTION	1.32	0.0978	0.211	6499	APBB1 B2M BRCA1 C2 CCND3 CD47 CD7 CD80 CD86 CFP CSF1 CTSS CXCL9 DYRK3 FAS FGR FLNA IGSF6 IL15 IL18 IL1B IL2RA IL6 IL7 INHBA IRF7 ITGB2 JAK2 LCP2 LIF MMP9 SOCS1 SPI1 SRGN STAT1 TAP1 TAPBP TIMP1 TLR3 TLR6 TNF
HALLMARK_APOPTOSIS	1.85	0	0.00148	3158	APP ATF3 BCAP31 BCL2L1 BGN BID BIK BMP2 BRCA1 CASP3 CASP6 CAV1 CCND1 CD44 CDKN1A CLU DAP DCN EMP1 F2R FAS FEZ1 GADD45A GPX4 GSN GSR HGF HMOX1 HSPB1 IER3 IL18 IL1A IL1B IL6 KRT18 LGALS3 LMNA MGMT MMP2 PAK1 PDGFRB PEA15 PMAIP1 PPT1 PSEN1 PTK2 RETSAT RNASEL SAT1 SOD1 TAP1 TIMP1 TIMP3 TNF TNFRSF12A TNFSF10 TOP2A TSPO
HALLMARK_COMPLEMENT	1.28	0.0482	0.249	3401	ADAM9 ANG ATOX1 C1QA C1QC C1R C1S C2 C3 CASP3 CD59 CDA CFB CFH CLU CP CPQ CSRP1 CTSC CTSD CTSS DGKG DUSP6 EHD1 F5 FCER1G FCN1 GCA GNGT2 GP1BA IL6 IRF7 ITGAM KIF2A L3MBTL4 LAMP2 LCP2 LGALS3 LTF MMP14 MSRB1 OLR1 PLA2G4A PLA2G7 PLEK PLSCR1 SERPINB2 SERPINE1 SERPING1 SRC TFPI2 TIMP1 XPNPEP1 ZFPM2
HALLMARK_IL2_STAT5_SIGNALING	1.48	0.00104	0.0723	3396	ABCB1 ANXA4 BMP2 CASP3 CCND3 CD44 CD86 CDC6 CDCP1 COL6A1 CSF1 CSF2 CTSZ CXCL10 CYFIP1 DENND5A DHRS3 ECM1 ENO3 ETV4 F2RL2 FGL2 GABARAPL1 GLIPR2 GPX4 HIPK2 HK2 IL1R2 IL1RL1 IL2RA ITGA6 LIF MAPKAPK2 MXD1 NDRG1 NFIL3 ODC1 PENK PHLDA1 PHTF2 PLAGL1 PLIN2 PLPP1 PLSCR1 PNP PRNP PTH1R S100A1 SELP SH3BGRL2 SOCS1 SOCS2 SPP1 SPRED2 ST3GAL4 SYT11 TGM2 TLR7 TNFRSF1B TNFRSF21 TNFRSF8 TNFSF10
HALLMARK_IL6_JAK_STAT3_SIGNALING	1.83	0	0.00173	3371	BAK1 CD44 CD9 CSF1 CSF2 CSF2RB CSF3R CXCL10 CXCL9 FAS HMOX1 IL15RA IL17RB IL1B IL1R2 IL2RA IL6 IL7 IRF9 ITGB3 LEPR MYD88 PTPN1 PTPN11 SOCS1 STAT1 STAT2 TNF TNFRSF12A TNFRSF1A TNFRSF1B
HALLMARK_INFLAMMATORY_RESPONSE	1.7	0.0012	0.0102	3033	ADGRE1 ADORA2B APLNR ATP2C1 AXL BST2 C3AR1 C5AR1 CCRL2 CDKN1A CLEC5A CMKLR1 CSF1 CSF3R CXCL10 CXCL9 EIF2AK2 FFAR2 FPR1 GP1BA IL15 IL15RA IL18 IL1B IL6 INHBA IRF7 ITGB3 LCP2 LIF LPAR1 MARCO MEFV MMP14 MSR1 NAMPT NOD2 OLR1 OSM P2RY2 PCDH7 PROK2 PTAFR PTGIR RGS1 RHOG RNF144B RTP4 SCARF1 SCN1B SERPINE1 SLAMF1 SLC7A2 SPHK1 TIMP1 TLR3 TNFRSF1B TNFSF10 TNFSF15 TPBG VIP
HALLMARK_INTERFERON_ALPHA_RESPONSE	1.52	0.00107	0.0536	2942	ADAR B2M BST2 C1S CCRL2 CMPK2 CSF1 CXCL10 DDX60 DHX58 EIF2AK2 EPSTI1 GMPR HERC6 IFI30 IFI35 IFIH1 IFIT2 IFIT3 IL15 IL7 IRF7 ISG15 LGALS3BP MOV10 OGFR PARP12 PARP14 PARP9 PLSCR1 PSME1 PSME2 RSAD2 RTP4 STAT2 TAP1 TDRD7 TMEM140 TRAFD1 UBA7 USP18
HALLMARK_INTERFERON_GAMMA_RESPONSE	1.13	0.321	0.47	4853	ADAR B2M BST2 C1R C1S CASP3 CD274 CD86 CDKN1A CFB CFH CMKLR1 CMPK2 CSF2RB CXCL10 CXCL9 DDX60 DHX58 EIF2AK2 EPSTI1 FAS FGL2 FPR1 HERC6 IFI30 IFI35 IFIH1 IFIT2 IFIT3 IL15 IL15RA IL18BP IL6 IL7 IRF7 IRF9 ISG15 LCP2 LGALS3BP MT2A MVP MYD88 NAMPT NLRC5 NMI OAS2 OAS3 OGFR P2RY14 PARP12 PARP14 PLA2G4A PLSCR1 PNP PSME1 PSME2 PTGS2 PTPN1 RSAD2 RTP4 SELP SERPING1 SOCS1 SPPL2A STAT1 STAT2 TAP1 TDRD7 TNFAIP2…
HALLMARK_TNFA_SIGNALING_VIA_NFKB	1.91	0	0.000549	390	ACKR3 ATF3 B4GALT5 BIRC2 BMP2 BTG3 CCND1 CCRL2 CD44 CD80 CDKN1A CSF1 CSF2 CXCL10 DENND5A DNAJB4 DRAM1 DUSP1 DUSP5 EGR1 EHD1 FJX1 FOSB FUT4 GADD45A GFPT2 IER3 IFIH1 IFIT2 IL15RA IL18 IL1A IL1B IL6 INHBA KLF10 KLF4 LDLR LIF LITAF MAP2K3 MXD1 NAMPT NFE2L2 NFIL3 NINJ1 NR4A1 OLR1 PANX1 PFKFB3 PHLDA1 PLAU PLAUR PLEK PLK2 PPP1R15A PTGS2 PTPRE PTX3 RCAN1 RNF19B SAT1 SERPINB2 SERPINE1 SLC2A6 SOCS3 SPHK1 T…
HECKER_IFNB1_TARGETS	1.39	0.0457	0.146	6481	C1QA C1QB C1QC C3AR1 CCL2 CHI3L1 CLU CMPK2 CXCL10 DDX60 DHX58 DTX3L EIF2AK2 EPSTI1 FCER1A FFAR2 GP9 GZMB HERC6 IFI35 IFI44 IFIT2 IFIT3 IRF7 ISG15 ITGA2B LGALS3BP MGAM MMP9 MS4A4A MX1 MYL9 OAS2 OAS3 OASL PARP12 PARP9 PDZK1IP1 PLSCR1 PROS1 RSAD2 RTP4 SERPING1 SH3BGRL2 SIGLEC1 STAT1 TMEM140 TREML1 XAF1 ZBP1
IFN III	1.23	0.202	0.317	4936	BATF2 CRISPLD2 DTX3L EIF2AK2 IFIH1 IFIT2 IFIT3 IFITM2 IFITM3 ISG15 MX1 OAS1 OASL PARP12 PARP14 PARP9 PLSCR1 STAT1 TDRD7 USP18 ZNFX1
IL10 PATHWAY	1.74	0	0.00646	3485	BCL2L1 CCND1 CCND2 CCND3 CDKN2D HMOX1 IL1A IL1B IL6 MAPK13 MAPK14 MAPKAPK2 SOCS3 STAT3 TLR4 TNF
IL12_PATHWAY	1.88	0	0.00117	3052	CCL3 CCL4 CNN2 EBI3 IL10 IL1B JAK2 JUN MAPK14 PSME2 SERPINB2 TALDO1
IL15_SIGNALING	1.81	0	0.00221	3158	AXL CSF2 FRK IL15 IL15RA IL4 IL6 MAPK13 MAPK3 MRAS MST1R PIK3C2G PIK3CB PIK3R6 PTK2 RRAS STAT1 TWF1
IL6_SIGNALING	1.89	0	0.000841	2900	ADCY9 AGRN APOL1 BMP2 CCL2 CCNB1 CD47 CEBPB CKS2 CLEC3B COL6A1 CXCL3 ECM2 EMILIN1 GAS6 HLA.F HOMER3 HSPA1A IER3 IFI30 IL6 IRF9 JAK2 LTBP1 MAPK3 PDE1A PTPN11 RGL1 SERPINB2 SLC7A7 STMN2 TAPBP TMEM158 TNC TPX2
INFLAMMASOME_RECEPTORS_AND_SIGNALING	1.53	0	0.0528	2992	ADORA2B AIF1 APLNR APOBR APP AQP9 ARRB2 ATP2C1 AXL BIRC2 BST2 C3AR1 C5AR1 CARD9 CCL17 CCL2 CCL22 CCL24 CCRL2 CDKN1A CLEC5A CMKLR1 CSF1 CSF3R CXCL10 CXCL6 CXCL9 CYBB EIF2AK2 EREG FCER1G FFAR2 FPR1 GP1BA HPN HSP90AB1 IFITM1 IL12B IL15 IL15RA IL18 IL1A IL1B IL6 INHBA IRF7 ITGB3 KCNJ2 KIF1B LCP2 LDLR LIF LPAR1 LYN MARCO MEFV MMP14 MSR1 MXD1 NAMPT NMI NMUR1 NOD2 OLR1 OPRK1 OSM OSMR P2RY2 PAK1 PANX1 PC…
IRAK4 SIGNALING	1.71	0.00115	0.00917	3380	ADAMTS1 ADAP2 AGT AIF1 ANLN AP1S2 BCL2L1 BLVRB BRCA1 C1QTNF7 C3 C3AR1 CCNA2 CDK1 CENPK CLEC5A CPPED1 CSF2 CST3 DAP DHRS1 DOK1 DUT EFEMP1 EPHB2 FABP7 FADS2 FKBP1B FPR2 GATAD1 GLRX GP9 GPR85 GRIN1 HIP1 IFITM3 IL13RA2 IL1RN IRF7 KLF10 KLF4 LAMC1 LDLR LDLRAP1 LHFPL6 MCEMP1 MGST1 MIF MITF MKI67 MOB1B MS4A6A MSRB3 MT2A NR1H3 NR2F1 OAS1 OAS3 OPRM1 PCLAF PGD PIGZ PLAGL1 PLD4 PLSCR1 PSMB10 PSTPIP2 PTPN12 …
JAK_STAT_SIGNALING_PATHWAY.BTM	1.36	0.0566	0.173	3015	AKT2 CCND1 CCND3 CSF2 CSF2RB CSF3R EPOR GHR IFNA4 IFNE IFNK IL11 IL12B IL13 IL13RA2 IL15 IL15RA IL19 IL21 IL22RA2 IL2RA IL3RA IL4 IL6 IL7 IRF9 JAK2 LEPR LIF LIFR MPL OSM OSMR PIK3CB PTPN11 SOCS1 SOCS2 SPRED1 SPRED2 SPRY1 STAT1 STAT2 TSLP
JAK_STAT_SIGNALING_PATHWAY.IPA	1.28	0.0285	0.251	2968	AKT2 CCND1 CCND3 CDKN1A CSF2 CSF2RB CSF3R EPOR GHR IFNA4 IFNE IFNK IL11 IL12B IL13 IL13RA2 IL15 IL15RA IL19 IL21 IL22RA2 IL2RA IL3RA IL4 IL6 IL7 IRF9 JAK2 LEPR LIF LIFR MAPK3 MPL MRAS OSM OSMR PIK3C2G PIK3CB PIK3R6 PTPN1 PTPN11 RRAS SOCS1 SOCS2 SPRED1 SPRED2 SPRY1 STAT1 STAT2 TSLP
JAK1 SIGNALING	1.67	0.00384	0.014	3380	EPOR FES IL15RA IL4 IL6 IRF1 IRF9 JAK2 MAPK14 MAPK3 OSM PIAS3 PIK3R6 RRAS SH2B2 SIRPA SOCS1 SOCS2 SOCS3 STAT1 STAT2 STAT3
KEGG_CHEMOKINE_SIGNALING_PATHWAY	1.92	0	0.000317	3371	ADCY1 ADCY5 ADCY6 ADCY9 AKT2 ARRB1 ARRB2 BCAR1 CCL11 CCL17 CCL2 CCL22 CCL23 CCL24 CCL3 CCR1 CCR3 CCR5 CXCL10 CXCL12 CXCL16 CXCL3 CXCL6 CXCL9 CXCR1 CXCR2 FGR GNB3 GNG11 GNG12 GNG4 GNG5 GNGT2 GRK3 GRK5 HCK JAK2 MAPK3 PARD3 PF4 PIK3CB PLCB1 PLCB4 PPBP PRKACA PTK2 RAC1 RAP1A RAP1B STAT1 STAT2 TIAM2 XCR1
KEGG_CYTOKINE_CYTOKINE_RECEPTOR_INTERACTION	1.76	0	0.00549	3485	AMH BMP2 BMPR1A CCL17 CCL2 CCL22 CCL23 CCL24 CCL3 CCR1 CCR3 CCR5 CSF1 CSF1R CSF2 CSF2RB CSF3R CXCL10 CXCL12 CXCL16 CXCL3 CXCL6 CXCL9 CXCR1 CXCR2 EDA2R EPOR FAS FLT4 GHR HGF IFNA4 IFNE IFNK IL11 IL12B IL13 IL15 IL15RA IL17RB IL18 IL19 IL1B IL1R2 IL21 IL22RA2 IL2RA IL3RA IL4 IL6 IL7 INHBA KDR KITLG LEPR LIF LIFR LTBR MPL OSM OSMR PDGFA PDGFRB PF4 PLEKHO2 PPBP TNF TNFRSF11A TNFRSF12A TNFRSF1A TNFRSF…
KEGG_CYTOSOLIC_DNA_SENSING_PATHWAY	1.69	0.00115	0.0121	1514	CXCL10 IFNA4 IL1B IL33 IL6 IRF7 ZBP1
KEGG_JAK_STAT_SIGNALING_PATHWAY	1.38	0.0525	0.151	5086	AKT2 CCND1 CCND3 CSF2 CSF2RB CSF3R EPOR GHR IFNA4 IFNE IFNK IL11 IL12B IL13 IL13RA2 IL15 IL15RA IL19 IL21 IL22RA2 IL2RA IL3RA IL4 IL6 IL7 IRF9 JAK2 LEPR LIF LIFR MPL OSM OSMR PIK3CB PTPN11 SOCS1 SOCS2 SPRED1 SPRED2 SPRY1 STAT1 STAT2 TSLP
KEGG_LEISHMANIA_INFECTION	1.45	0.0358	0.0897	4835	C3 CYBA FCGR1A FCGR2A FCGR3A IL10 IL12B IL1A IL1B IL4 IRAK4 ITGAM ITGB1 ITGB2 JAK2 JUN MAPK13 MAPK14 MAPK3 MARCKSL1 MYD88 NCF2 NFKBIB PTGS2 STAT1 TGFB1 TLR2 TLR4 TNF
KEGG_NATURAL_KILLER_CELL_MEDIATED_CYTOTOXICITY	1.08	0.366	0.563	4979	BID CASP3 CHP2 CSF2 FCER1G FCGR3A GZMB HLA.A HLA.B HLA.E IFNA4 ITGB2 LCP2 MAPK3 MICA PIK3CB PTPN11 RAC1 TNF TNFSF10 ULBP1
KEGG_NOD_LIKE_RECEPTOR_SIGNALING_PATHWAY	1.12	0.303	0.477	2494	BIRC2 CARD9 CASP1 CCL11 CCL2 CHUK ERBIN HSP90AA1 HSP90AB1 IL18 IL1B IL6 MAPK13 MAPK14 MAPK3 MEFV NAIP NFKBIB NLRP1 NLRP3 NOD1 NOD2 TNF XIAP
KEGG_PROTEASOME	0.875	0.645	0.859	6380	POMP PSMA1 PSMA2 PSMA4 PSMA5 PSMA6 PSMA7 PSMA8 PSMB1 PSMB10 PSMB2 PSMB3 PSMB4 PSMB5 PSMB6 PSMB7 PSMB8 PSMB9 PSMC2 PSMC3 PSMC4 PSMC5 PSMC6 PSMD1 PSMD11 PSMD13 PSMD14 PSMD2 PSMD3 PSMD4 PSMD7 PSMD8 PSME1 PSME2 PSME4 PSMF1 SEM1
KEGG_RIG_I_LIKE_RECEPTOR_SIGNALING_PATHWAY	1.14	0.262	0.46	5017	CXCL10 DHX58 IFIH1 IFNA4 IFNE IL12B IRF7 ISG15 MAPK13 NLRX1
KEGG_TOLL_LIKE_RECEPTOR_SIGNALING_PATHWAY	1.59	0.00548	0.032	3125	CCL3 CD80 CD86 CXCL10 CXCL9 IFNA4 IL12B IL1B IL6 IRF7 MAP2K3 MAPK13 MAPK3 MYD88 PIK3CB RAC1 SPP1 STAT1 TLR3 TLR5 TLR7 TLR8 TLR9 TNF TOLLIP
M0	1.67	0	0.0141	4543	ADAMDEC1 C5AR1 CCL22 CD68 CHI3L1 CSF1 CXCL3 DCSTAMP GPC4 HK3 IGSF6 MARCO MMP9 PLA2G7 PPBP SLC15A3 TNFSF14 TREM2
M1	1.38	0.00926	0.153	4218	ACHE ADAMDEC1 ARRB1 CHI3L1 CXCL10 CXCL9 DHX58 IL2RA NOD2 PTGIR RSAD2 SIGLEC1 SLAMF1 SLC15A3 SLC2A6 SOCS1 TLR7 TLR8
M1 MACROPHAGES	1.35	0.0797	0.183	1204	APOL1 APOL2 ATF3 BCL2A1 CCL2 CCL3 CD80 CD86 CXCL10 CXCL9 FAS FCGR1A FCGR3A GADD45G IL12B IL15 IL15RA IL1B IL2RA IL6 INHBA IRF7 OAS2 OASL PDGFA PTX3 SLC2A6 SPHK1 TNF TNFSF10 VCAN XAF1
MONOCYTE SURFACE SIGNATURE	1.97	0	0	3070	AGTRAP AIF1 APCDD1 ASGR1 BST1 C1orf162 C5AR1 CCR1 CD68 CD93 CDA CFP CLEC12B CLEC4A CREB5 CSF3R DYSF FCER1A FCN1 FES FOSB FPR1 FPR2 HCK HK3 HNMT HPSE IGSF6 IL1R2 ITGAM LILRB3 LST1 LTBR MARCO MCTP1 MEFV MGAM MS4A6A NFAM1 NFE2 NOD2 P2RX1 P2RY13 P2RY2 PADI4 PECAM1 PTAFR PTGIR RNASE2 SIGLEC9 SIRPB1 SLC11A1 SLC15A3 SLC16A3 SLC40A1 SLC7A7 STEAP4 TLR5 TLR7 TLR8 TMTC2 TNFRSF1B TREM1
NEUTROPHILS	1.81	0	0.00211	3001	AIF1 C5AR1 CAMP CCR3 CDA CFP CHI3L1 CREB5 CSF3R CXCR1 CXCR2 DPEP2 FFAR2 FPR1 FPR2 HAL IGSF6 LST1 MAK MEFV MGAM MXD1 NFE2 P2RY13 P2RY14 PADI4 PGLYRP1 STEAP4 TLR8 TREM1 TREML2
PID_IFNG_PATHWAY	1.24	0.119	0.307	2589	AKT1 CAMK2D CASP1 CEBPB DAPK1 IL1B IRF1 IRF9 JAK2 MAPK3 PRKCD PTPN11 RAP1A RAP1B SOCS1 STAT1 STAT3
PID_IL23_PATHWAY	1.27	0.173	0.265	6499	CCL2 CXCL9 IL12B IL18 IL19 IL1B IL6 STAT1 TNF
PID_IL27_PATHWAY	1.35	0.0781	0.188	2926	IL12B IL18 IL1B IL27 IL6 STAT1 STAT2 TNF
PID_IL6_7_PATHWAY	1.98	0	0	1388	AKT1 BCL2L1 CEBPB CEBPD FGG GAB1 GAB2 HCK IL6 IL6R IRF1 JAK2 JUN MAPK14 MITF PIAS3 PRKCD PTPN11 PTPRE RAC1 SOCS3 STAT1 STAT3 TIMP1
PID_TOLL_ENDOGENOUS_PATHWAY	1.48	0	0.0724	3083	BGN CHUK HMGB1 IRAK4 LY96 MYD88 S100A8 S100A9 TLR2 TLR3 TLR4 TLR6 VCAN
RADAEVA_RESPONSE_TO_IFNA1_UP	1.53	0.00108	0.0518	3016	ADAR BRCA1 BST2 CASP3 CXCL10 HLA.E IFI35 IFI44 IFITM1 IFITM2 IFITM3 IRF7 ISG15 LGALS3BP MX1 PLSCR1 PRKCQ PSME1 RSAD2 SOCS1 STAT1 TNFSF10 VCAM1
REACTOME_ANTIVIRAL_MECHANISM_BY_IFN_STIMULATED_GENES	1.25	0.108	0.286	2855	EIF2AK2 ISG15 MAPK3 MX1 OAS1 OAS2 OAS3 OASL RNASEL STAT1 UBA7 USP18
REACTOME_DDX58_IFIH1_MEDIATED_INDUCTION_OF_INTERFERON_ALPHA_BETA	1.13	0.298	0.471	2252	APP ATG12 CHUK DHX58 FADD HMGB1 HSP90AA1 HSP90AB1 IFIH1 IFNA4 IKBKE IRF7 ISG15 MAVS NFKBIB NKIRAS2 NLRC5 NLRX1 PIN1 RIPK1 TOMM70 TRIM25 UBA7 UBB UBE2L6
REACTOME_INTERFERON_ALPHA_BETA_SIGNALING	1.1	0.343	0.516	5086	BST2 GBP2 HLA.A HLA.B HLA.E IFI35 IFIT2 IFIT3 IFITM1 IFITM2 IFITM3 IFNA4 IRF7 ISG15 MX1 OAS1 OAS2 OAS3 OASL PTPN11 RNASEL RSAD2 SOCS1 STAT1 STAT2 USP18 XAF1
REACTOME_INTERFERON_GAMMA_SIGNALING	1.14	0.259	0.458	4724	B2M CD44 FCGR1A GBP2 GBP4 GBP5 GBP6 GBP7 HLA.A HLA.B HLA.E HLA.F IFI30 IRF7 IRF9 JAK2 MID1 MT2A OAS1 OAS2 OAS3 OASL PTAFR PTPN1 PTPN11 SOCS1 SP100 STAT1 TRIM5 VCAM1
REACTOME_INTERFERON_SIGNALING	1.29	0.141	0.249	2315	ADAR B2M BST2 CD44 EIF2AK2 FCGR1A FLNA GBP2 GBP4 GBP5 GBP6 GBP7 HLA.A HLA.B HLA.E HLA.F IFI30 IFI35 IFIT2 IFIT3 IFITM1 IFITM2 IFITM3 IFNA4 IRF7 IRF9 ISG15 JAK2 MAPK3 MID1 MT2A MX1 NEDD4 OAS1 OAS2 OAS3 OASL PIN1 PTAFR PTPN1 PTPN11 RNASEL RSAD2 SAMHD1 SOCS1 SP100 STAT1 STAT2 TRIM5 UBA7 USP18 VCAM1 XAF1
REACTOME_INTERLEUKIN_1_FAMILY_SIGNALING	1.56	0.00982	0.0419	2614	ALOX5 ALPK1 APP CASP1 CHUK FBXW11 GSDMD HMGB1 IKBIP IL13 IL18 IL18BP IL1A IL1B IL1R2 IL1RAPL1 IL1RL1 IL1RN IL33 IL36G IL4 IRAK4 MYD88 N4BP1 NFKBIB NKIRAS2 NLRC5 NLRX1 NOD1 NOD2 PSMA1 PSMA2 PSMA5 PSMA6 PSMA7 PSMA8 PSMB10 PSMB2 PSMB4 PSMB5 PSMB7 PSMB8 PSMB9 PSMC2 PSMC3 PSMC5 PSMC6 PSMD1 PSMD10 PSMD11 PSMD13 PSMD14 PSMD4 PSMD8 PSME1 PSME2 PSME4 PSMF1 PTPN11 PTPN12 PTPN13 PTPN18 PTPN5 SQSTM1 STAT3 TI…
REACTOME_INTERLEUKIN_6_FAMILY_SIGNALING	1.61	0	0.0255	3394	IL11 IL31RA IL6 LIF LIFR OSM OSMR PTPN11 STAT1
REACTOME_RIP_MEDIATED_NFKB_ACTIVATION_VIA_ZBP1	1.36	0.0406	0.176	2314	CHUK MYD88 NFKBIB NKIRAS2 RIPK1 RIPK3 TLR3 ZBP1
REACTOME_TAK1_DEPENDENT_IKK_AND_NF_KAPPA_B_ACTIVATION	1.24	0.141	0.309	5058	ALPK1 APP CHUK HMGB1 IKBIP N4BP1 NFKBIB NKIRAS2 NLRC5 NLRX1 NOD1 NOD2 TIFA UBB UBC UBE2V1 USP18
REACTOME_TOLL_LIKE_RECEPTOR_CASCADES	1.28	0.0623	0.249	3399	ALPK1 APP BIRC2 CD180 CHUK CTSB CTSS CTSV DNM3 DUSP3 DUSP6 FADD FBXW11 FGB FGG GSDMD HMGB1 IKBIP IKBKE IRAK4 IRF7 ITGAM ITGB2 JUN LY96 MAP2K3 MAPK14 MAPK3 MAPKAPK2 MAPKAPK3 MEF2A MYD88 N4BP1 NFKBIB NKIRAS2 NLRC5 NLRX1 NOD1 NOD2 PPP2CA PPP2CB PTPN11 RIPK1 RIPK3 RPS6KA2 S100A1 S100A8 S100A9 SOCS1 TICAM2 TIFA TLR2 TLR3 TLR4 TLR5 TLR6 TLR7 TLR8 TLR9 UBB UBC UBE2V1 USP18
REACTOME_TRAF6_MEDIATED_IRF7_ACTIVATION	0.997	0.514	0.692	3485	IFIH1 IFNA4 IRF7
REACTOME_ZBP1_DAI_MEDIATED_INDUCTION_OF_TYPE_I_IFNS	1.64	0.00364	0.0181	2993	CHUK DTX4 MYD88 NFKBIB NKIRAS2 NLRP4 RIPK1 RIPK3 TLR3 ZBP1
ROLE_OF_JAK_FAMILY_KINASES_IN_IL-6_SIGNALING	1.46	0.0182	0.0878	3394	IL6 MAPK13 MAPK3 OSM OSMR PTPN11 SOCS1 STAT1
ROLE_OF_JAK1_JAK2_AND_TYK2_IN_INTERFERON_SIGNALING	1.18	0.24	0.391	2494	IFNAR2 IFNGR2 JAK2 PTPN6 RAF1 SOCS1 STAT1 STAT2 STAT3 TYK2
SANA_RESPONSE_TO_IFNG_UP	1.57	0	0.0386	2791	APOL1 APOL2 BATF2 BST2 C1S CD274 CEACAM1 CFH CXCL10 CXCL9 DDX60 DTX3L HLA.A HLA.B HLA.E IFI35 IFIH1 IL18BP LGALS3BP LGALS9 MLKL MX1 NLRC5 OAS2 PARP14 PARP9 SERPING1 STAT1 TNFSF10 UBD
SATISH_MARS2015	1.29	0.14	0.241	2686	BST2 CDKN1A EIF2AK1 EIF2AK2 IFITM1 IFITM2 IFITM3 IRF7 ISG15 LGALS3BP MOV10 RNASEL RSAD2 TRIM5
TLR AND INFLAMMATORY SIGNALING	1.7	0	0.0103	3087	ALOX5 BST1 C5AR1 CSF3R CXCR2 DYSF FCGR1A FES FGR FPR1 FPR2 ITGAX LILRA6 LILRB3 MGAM MYD88 NFE2 NPL P2RY13 PADI4 PILRA SIGLEC9 TLR5 TLR6 TLR7 TLR8 WDFY3
TLR SIGNALING	1.64	0	0.0181	2350	ALOX5 BST1 C5AR1 CSF3R CXCR2 DYSF FCGR1A FES FGR FPR1 FPR2 ITGAX LILRA6 LILRB3 MGAM MYD88 NFE2 NPL P2RY13 PADI4 PILRA SIGLEC9 TLR5 TLR6 TLR7 TLR8 WDFY3
TREM1_SIGNALING	1.55	0	0.0454	3396	AKT1 AKT2 AKT3 CCL3 CD86 CSF2 ICAM1 IL10 IL18 IL1B IL6 ITGA5 ITGAX ITGB1 JAK2 MAPK3 NOD2 STAT3 TLR2 TLR3 TLR4 TLR5 TLR6 TLR7 TLR8 TLR9 TNF TREM1 TYROBP
VIRAL SENSING & IMMUNITY	1.35	0.00911	0.186	3519	AIF1 BST2 CTSS CXCL10 CXCL16 EREG FES IFI35 IFIT2 TAP1 THBS1 TLR7 TNFSF13B USP18 ZBP1
VIRAL SENSING & IMMUNITY; IRF2 TARGETS NETWORK (I)	1.55	0.00821	0.0467	2705	AIF1 BST2 CTSS CXCL16 EREG FES IFI35 TAP1 THBS1 TLR7 TNFSF13B USP18 ZBP1
WP_HOSTPATHOGEN_INTERACTION_OF_HUMAN_CORONAVIRUSES_INTERFERON_INDUCTION	1.25	0.0302	0.291	2987	CHUK EIF2AK2 IFIH1 IKBKE IRF9 JUN MAPK14 MAVS MYD88 OAS1 OAS2 OAS3 RIPK1 STAT1 STAT2 TLR7
WP_IL18_SIGNALING_PATHWAY	1.81	0	0.00208	2575	ACOD1 APBA2 B2M BID BMP2 CASP3 CCL2 CCL3 CEBPB CLDN1 CLDN15 CLDN4 CNTN2 COL1A2 COL3A1 CXCL16 CXCL3 EPS8 FAS GATA1 GRIN2B GRM7 GRN HCAR2 HMOX1 HSPB1 HSPB8 IER3 IL12B IL13 IL18 IL18BP IL1B IL2RA IL6 ITGA2B KITLG MAPK3 MMP14 MMP2 MMP9 MYD88 NPPA NR1H3 NR4A1 NRN1 PLA2G7 PLD1 PPP1R13L PRM1 PTGS2 PTX3 PYGB RND2 SEMA6D SPON1 SPP1 TGM2 TIMP1 TIMP3 TMSB4X TNF TNFAIP2 TNFRSF1A ZNF219
WP_IL3_SIGNALING_PATHWAY	1.57	0	0.0398	4184	AKT1 BAD BCL2L1 CCR3 CD86 CRKL CSF2RB ENPP3 FOS FYN GAB2 HCK HRAS IL3RA INPP5D JAK2 JUN LYN MAP2K1 MAPK1 MAPK3 PRKACA PTPN11 PTPN6 RAF1 SHC1 SOS1 SRC STAT3 STAT5B TGFB1 YWHAB
WP_IL6_SIGNALING_PATHWAY	1.94	0	0.000191	2100	AGT AKT1 BCL2L1 GAB1 HCK IL6 IL6R IRF1 JAK2 MAPK3 NCOA1 NLK PRKCD PTPN11 RAC1 SOCS3 STAT1 STAT3 TIMP1 VIP
WP_LDL_INFLUENCE_ON_CD14_AND_TLR4	1.13	0.226	0.464	5116	CCL2 CREB3L1 CREB3L3 CREB5 IL1B IL6 MAPK13
WP_MYD88_DISTINCT_INPUTOUTPUT_PATHWAY	1.5	0.0045	0.0621	4886	IL1A JUN MYD88 TIFA TLR2 TLR4 TLR5 TLR6 TLR7 TLR8 TLR9 UBE2V1
WP_SIGNAL_TRANSDUCTION_THROUGH_IL1R	1.36	0.0051	0.173	3433	IL1B IL1RN IL6 MAP2K3 MYD88 TNF TOLLIP
WP_TOLLLIKE_RECEPTOR_SIGNALING_PATHWAY	1.47	0.00428	0.077	2942	CCL3 CD80 CD86 CXCL10 CXCL9 IFNA4 IL12B IL1B IL6 IRF7 MAP2K3 MAPK13 MAPK3 MYD88 PIK3CB RAC1 SPP1 STAT1 TLR3 TLR5 TLR7 TLR8 TLR9 TNF TOLLIP
WP_TOLLLIKE_RECEPTOR_SIGNALING_RELATED_TO_MYD88	1.52	0.0145	0.055	3079	CHUK IKBKE IRAK4 IRF7 MYD88 TICAM2 TLR2 TLR3 TLR4 TLR5 TLR6 TLR7 TLR8 TLR9 TOLLIP
WP_TYPE_I_INTERFERON_INDUCTION_AND_SIGNALING_DURING_SARSCOV2_INFECTION	1.07	0.395	0.58	1932	EIF2AK2 IFIH1 IRF7 MYD88 OAS1 OAS2 OAS3 STAT1 STAT2 TLR3 TLR7 TLR9 TMPRSS2 TREML4
WP_TYPE_II_INTERFERON_SIGNALING	1.28	0.0569	0.25	5319	CXCL10 CXCL9 CYBB EIF2AK2 H4C14 HLA.B IFIT2 IL1B IRF9 ISG15 OAS1 PTPN11 REG1A SOCS1 SPI1 STAT1 STAT2 TAP1

## Sheet: 72hrs
Supplementary Table 3: GSEA Blood
Pathway name	Blood.H72_NES	Blood.H72_NOM_pval	Blood.H72_FDR_qval	Blood.H72_RANK_max	Blood.H72_LEADING_edge
ACTIVATATION_OF_TYPE_I_IFN	-0.734	0.894	1	6434	IRF3 IRF7 MYD88 NFKB1 NFKB2 ZBP1
ACTIVATED DENDRITIC CELL SIGNATURE	0.96	0.571	0.825	3521	ARHGAP22 C1QC C2 CALCRL CCL1 CCL17 CCL5 CCR7 CD86 CHST7 DDX60 ELOVL7 EREG F11R HTR2B IL12B IL2RA ITGB8 KITLG LAMP2 LRRC32 LY75 NINJ1 NR4A3 PDCD1LG2 PLSCR1 PRRG4 RNF144B ST3GAL6 TMCC3 TMEM140 TMEM255A TNFAIP6
ANTIVIRAL IFN SIGNATURE	0.935	0.56	0.861	3911	ANXA3 C1QB DHX58 IRF7 OAS3 PML PTX3 RSAD2 SERPING1
BIOCARTA_IL1R_PATHWAY	0.953	0.592	0.843	801	TAB1 TGFB2
BIOCARTA_IL6_PATHWAY	1.23	0.162	0.478	4838	FOS IL6R IL6ST JAK1 JAK2 JUN PTPN11 SOS1
CHEMOKINE CLUSTER	1.06	0.381	0.692	1222	CCL1 CCL5 CCR5 CXCL3 CXCL6 CXCR6 DUSP1 PF4 PPBP TNFAIP6 TRAF1
CHEMOKINE CLUSTER (I)	0.973	0.529	0.802	3338	CXCL11 CXCL13
CYTOKINES - RECEPTERS CLUSTER	-1.15	0.266	1	3328	CCR1 CD14 CD177 CD68 CSF2 CSF3 IL17RC IL23A IL31RA IL3RA LIF
DER_IFN_ALPHA_RESPONSE_UP	0.743	0.951	1	2921	B2M BTG1 CD164 CSRP3 FAS GMPR HLA.E IFI44 PLOD2 PLSCR1 RHOC SDCBP SMAD4 TEAD4
ENDOTHELIUM	1.49	0.0521	0.222	5080	ANGPT1 CAV1 ESAM F11R FGL2 FLT4 GAS6 ITGA6 ITGB3 JAM3 NOS3 NT5E PTGIS PTGS1 PTGS2 TEK TREM1 TSPAN7
ENRICHED IN ACTIVATED DENDRITIC CELLS	0.926	0.632	0.869	3818	BCL2A1 CSF2RA CXCL11 IFIT3 RIN2 RSAD2 SIGLEC1
ENRICHED IN ACTIVATED DENDRITIC CELLS (II)	-0.782	0.866	1	4382	BCL2A1 CSF2RA CXCL11 IFIT3 RSAD2 SIGLEC1
ENRICHED IN MONOCYTES	2.05	0	0.00865	538	ACSL1 ADAP2 AIF1 ASGR2 BCL6 BLVRB C5AR1 CCR1 CD36 CFP CLEC4A CRISPLD2 CSF2RA CXCL12 CYP1B1 DOK3 FBP1 FGR FPR2 FXYD6 GLT1D1 HAL HCK IGSF6 KYNU LAT2 LILRA5 LILRB3 LMO2 LTBR LYZ MAFB MGAM MPP1 MS4A4A MTMR11 PRAM1 PTX3 RIN2 S100A11 S1PR3 SECTM1 SLC24A4 SMARCD3 SNCA TMEM176A TMEM176B TNFSF13B TYMP
ENRICHED IN MONOCYTES (IV)	2.04	0	0.00723	0	ACSL1 BCL6 CD4 CD68 DOK3 HAL LTBR LYZ MGAM MPP1 NAIP PTX3 RNASE6 SAMHD1 SLC24A4 SMARCD3 STEAP4 TLR1 TMEM176B TNFSF13B
ENRICHED IN NEUTROPHILS (I)	1.03	0.387	0.713	1222	ALPL C5AR1 CXCR1 FCGR3A FPR2 GLT1D1 KCNJ15 MGAM ST6GALNAC2
EOSINOPHILS	-0.789	0.839	1	2484	C3AR1 DACH1 FFAR2 GIPR IL18R1 IL18RAP IL1RL1 MAK MXD1 P2RY10 P2RY14 REPS2 RGS1 RGS13 RNASE2 ST3GAL6 TRPM6
GSE9037_CTRL_VS_LPS_1H_STIM_IRAK4_KO_BMDM_DN	-0.837	0.733	1	2733	ADAP2 AK1 ARX BEX4 C19orf48 CALR3 CBLC CDH4 EDNRA FPR2 GJA1 GORAB GRIN1 GSTO2 IRF9 KCNK3 LDLR LPL MAOA MTHFD1 NRDE2 NSUN5 OAS3 PLEKHN1 PPP1CB RWDD3 SCD SNED1 SOX13 SRSF5 TEX13B TNNT3 UNG VCAM1 WDR18 ZBP1
GSE9037_CTRL_VS_LPS_4H_STIM_IRAK4_KO_BMDM_DN	-0.533	0.998	1	4941	ACBD3 ACP3 ADAMTS1 ADH7 APPL1 ARHGAP23 CCND2 CD86 CDKN1A DIP2C E2F5 EPB41L3 FGF7 FOXN2 GAS7 GPR68 GPR85 GPRIN3 IKBKE IL1RN IRGM KDELR3 LAMC1 LHFPL6 MITF MMP9 MOB1B MRPL45 MS4A6A NDUFAF4 NEK4 NFIX NUP58 OLR1 OTUD4 PGGT1B PHLDA1 PLAGL1 PLK2 PLSCR1 PNP PTCH1 PTPN12 RAB10 RAB11A RBM7 RCN1 ROBO1 SKIL SLC28A2 SOCS2 SPATS2L STK40 SYT13 TBC1D12 TEAD1 THBS2 TJP1 TMEM170B TRA2B TTC39B UBA3 UNC5A ZC3HAV1
GSE9037_WT_VS_IRAK4_KO_LPS_4H_STIM_BMDM_UP	0.611	0.995	1	4293	ADORA2B APPL1 ARSG CCSER2 CDKN1A CHIC2 CLEC4E CLIC4 COL18A1 CSF1 CXCL3 E2F5 ENPP4 EREG F2R FSCN2 GAB2 GBP6 GBP7 HDC HMGB2 HS6ST2 IL12B IL15 IL1RN ING3 IPO7 JDP2 LAMC2 MTMR12 NCK1 NGLY1 PHF13 PHLDA1 PRF1 PTPN12 SPATA2 TES TRIM33 TSHZ1 TTC32 UBXN7 UFM1 ZNF655 ZNF800
HALLMARK_ALLOGRAFT_REJECTION	-0.627	0.928	1	5977	ABI1 B2M BCAT1 BCL10 BRCA1 C2 CCL5 CCND2 CD247 CD28 CD3D CD3E CD3G CD7 CD86 CD8A CD8B CD96 CSF1 CXCR3 DYRK3 F2R FAS FASLG FLNA ICAM1 IFNG IFNGR1 IL12RB1 IL15 IL18RAP IL2RA IL2RB IL7 INHBA ITK JAK2 KLRD1 LCP2 LY75 MMP9 NCK1 NOS2 PRF1 SOCS1 SRGN ST8SIA4 STAB1 STAT4 THY1 UBE2N
HALLMARK_APOPTOSIS	1.38	0.0418	0.287	0	ANXA1 APP BCL10 BCL2L1 BCL2L11 BIK BMP2 BRCA1 BTG3 CASP3 CAV1 CCND2 CD44 CDKN1A CDKN1B CLU CYLD DAP DNAJA1 EMP1 ENO2 F2R FAS FASLG GPX4 GSN GSR HGF HMGB2 IFNGR1 IGF2R IL1A JUN KRT18 LEF1 LMNA MGMT MMP2 PDCD4 PRF1 PTK2 RHOB RNASEL SATB1 SMAD7 SOD1 TIMP3 TNFSF10 TOP2A TSPO XIAP
HALLMARK_COMPLEMENT	0.867	0.839	0.981	3642	ACTN2 ADAM9 ATOX1 C1QC C2 CASP3 CCL5 CD59 CLU CPQ CSRP1 CTSD F5 FCN1 FDX1 GATA3 GCA GP1BA MMP14 OLR1 PHEX PLA2G4A PLEK PLSCR1 SERPINB2 SRC
HALLMARK_IL2_STAT5_SIGNALING	1.06	0.32	0.69	2100	ABCB1 AHNAK AHR BCL2 BCL2L1 BMP2 CASP3 CD44 CD86 CDC6 CSF1 CST7 CTLA4 CTSZ DHRS3 DRC1 ECM1 EEF1AKMT1 EMP1 EOMES ETFBKMT F2RL2 FGL2 GABARAPL1 GALM GLIPR2 GPX4 HIPK2 HOPX ICOS IGF2R IKZF2 IKZF4 IL18R1 IL1R2 IL1RL1 IL2RA IL2RB IRF6 ITGA6 ITGAE ITIH5 KLF6 MUC1 MXD1 NDRG1 NFIL3 NT5E ODC1 PHLDA1 PLAGL1 PLSCR1 PNP PRKCH PTGER2 RABGAP1L RORA RRAGD SELP SH3BGRL2 SOCS1 SPP1 SPRED2 SYT11 TNFSF10 TRAF1 TTC39B
HALLMARK_IL6_JAK_STAT3_SIGNALING	1.47	0.0524	0.225	2627	CXCL11 CXCL13
HALLMARK_INFLAMMATORY_RESPONSE	-1.07	0.373	1	4426	ADORA2B AHR ATP2C1 AXL CALCRL CCL5 CCR7 CHST2 CSF1 CXCR6 FFAR2 FPR1 GP1BA IL15 IL18R1 IL18RAP IL1A IL2RB IL7R INHBA ITGB3 ITGB8 KIF1B KLF6 LPAR1 MARCO MMP14 MXD1 OLR1 PCDH7 PTGER2 RGS1 RNF144B SGMS2 SLAMF1 SLC1A2 SLC28A2 SLC7A2 STAB1 TNFAIP6 TNFSF10 TNFSF15
HALLMARK_INTERFERON_ALPHA_RESPONSE	1.03	0.322	0.717	2035	BST2 C1S CMPK2 CMTR1 CXCL11 DHX58 EIF2AK2 HELZ2 IFI35 IFIT3 IRF7 IRF9 ISG15 ISG20 MOV10 NCOA7 PARP14 PROCR PSME2 RNF31 RSAD2 RTP4 SLC25A28 SP110 STAT2 TDRD7 UBE2L6
HALLMARK_INTERFERON_GAMMA_RESPONSE	0.611	0.992	1	4455	BPGM BST2 C1S CD40 CFH CIITA CMPK2 CMTR1 CXCL11 DHX58 EIF2AK2 HELZ2 IDO1 IFI35 IFIT3 IRF7 IRF8 IRF9 ISG15 ISG20 MT2A MTHFD2 OAS2 OAS3 PARP14 PML PSME2 PTPN6 RNF31 RSAD2 RTP4 SERPING1 SLC25A28 SP110 SSPN ST3GAL5 STAT2 TDRD7 UBE2L6 UPP1 VAMP5 VCAM1 XAF1 ZBP1
HALLMARK_TNFA_SIGNALING_VIA_NFKB	1.45	0.0129	0.244	1380	ABCA1 AREG B4GALT1 BIRC2 BMP2 BTG1 BTG3 CCL5 CD44 CDKN1A CSF1 DNAJB4 DUSP1 EGR2 ETS2 F2RL1 FOS FOSB GEM GFPT2 ICAM1 ID2 IFIT2 IL1A IL1B IL6ST IL7R INHBA JUN JUNB KLF6 LITAF MAP2K3 MARCKS MXD1 NFIL3 NINJ1 NR4A2 NR4A3 OLR1 PANX1 PHLDA1 PLEK PLK2 PMEPA1 PTGS2 RHOB RNF19B SERPINB2 SERPINB8 SMAD3 SPSB1 TNFAIP2 TNFAIP3 TNFAIP6 TRAF1 TSC22D1 ZBTB10
HECKER_IFNB1_TARGETS	-0.808	0.785	1	3012	C1QA C1QB CMPK2 DHX58 IFIT3 ISG15 JUP KCNJ15 MGAM MS4A4A MX1 OAS2 OASL RSAD2 RTP4 SERPING1 SIGLEC1 SPON2 TYMP XAF1
IFN III	0.718	0.989	1	3794	ADAR CRISPLD2 EIF2AK2 IFIH1 IFIT3 IFITM3 IRF9 ISG15 MX1 OASL PARP14 PARP9 PML SP110 STAT1 TDRD7
IL10 PATHWAY	1.2	0.163	0.53	3911	BCL2L1 CCND2 IL1A IL1B JAK1 MAP2K6 MAPK13 MAPK14 PIK3R1 TLR4
IL12_PATHWAY	-1.39	0.0368	1	3372	CCL3 CCL4 CNN2 HLX IL18R1 IL18RAP IL1B JAK2 JUN MAP2K6 MAPK14 SERPINB2 TALDO1
IL15_SIGNALING	1.24	0.082	0.494	2895	AKT3 AXL BCL2 BCL2L1 IL15 IL2RB JAK1 JAK2 MAPK13 MAPK14 MRAS PIK3CB PIK3R1 PTK2 PTK6 RRAS2 TWF1 TXK
IL6_SIGNALING	1.39	0.0225	0.282	1380	ADCY9 AHNAK APOL1 ARL4C BMP2 CCNB1 CLEC3B CXCL3 ECM2 EMILIN1 FOS GAS6 GEM HSPA1A IL6R JAK2 JUN LTBP1 MAF NT5E PCDHGA8 PLA2G4C PPL PTPN11 RGL1 SERPINB2 SORBS3 STMN2 TMEM158 TNFAIP6 TPX2
INFLAMMASOME_RECEPTORS_AND_SIGNALING	-1.17	0.23	1	1126	ADORA2B AHR ATP2C1 AXL BEST1 CALCRL CCL17 CCL5 CCR7 CD69 CHST2 CSF1 CXCL6 CXCR6 EREG FFAR2 FPR1 GP1BA IL12B IL15 IL18R1 IL18RAP IL1A IL2RB IL7R INHBA ITGB3 ITGB8 KIF1B KLF6 LPAR1 MARCO MMP14 MXD1 OLR1 PCDH7 PTGER2 RGS1 RNF144B SGMS2 SLAMF1 SLC1A2 SLC28A2 SLC7A2 STAB1 TNFAIP6 TNFSF10 TNFSF15
IRAK4 SIGNALING	-1.07	0.338	1	2681	ACP3 ADAMTS1 AR BCL2L1 BRCA1 C1QTNF7 C3AR1 CALCRL CCDC102A CDK1 COPZ2 DAP DUT EFEMP1 FABP7 FADS2 GATAD1 GLRX GP9 GPR85 IKBKE IL1RN JUNB LAMC1 LHFPL6 MITF MKI67 MOB1B MSRB3 OAS1 OPRM1 PCLAF PIF1 PIGZ PLAGL1 PLSCR1 PTPN12 RAB10 RCN1 RNASE2 RPE SMCO3 SORT1 SPATS2L SYT13 TESC TMEM170B TUBA1A TUBB2B VSIG10L VWF
JAK_STAT_SIGNALING_PATHWAY.BTM	-0.83	0.876	1	3252	CNTF EPOR IFNA4 IL12B IL15 IL2RA IL2RB IL7 IL7R MPL PIK3CB PTPN11 SPRY1 SPRY2
JAK_STAT_SIGNALING_PATHWAY.IPA	0.915	0.736	0.896	4180	CNTF EPOR IFNA4 IL12B IL15 IL2RA IL2RB IL7 IL7R MPL MRAS PIK3CB PTPN11 SPRY1 SPRY2
JAK1 SIGNALING	1.04	0.419	0.707	4137	FES IFNAR2 IL6 IRF9 IRS3P MAPK10 MAPK11 MAPK12 NFKB1 PIK3R2 PRLR PTPN6 RRAS SH2B2 SIRPA STAT1 STAT2 STAT5A
KEGG_CHEMOKINE_SIGNALING_PATHWAY	1.59	0.011	0.148	3348	ADCY1 ADCY5 ADCY6 ADCY9 ARRB1 BCAR1 CCL1 CCL17 CCL23 CCL5 CCR3 CCR5 CCR7 CXCL3 CXCL6 CXCR2 CXCR3 CXCR6 GNAI1 GNB4 GNB5 GNG11 GNG4 GNG7 GRK4 GRK5 GSK3B ITK JAK2 PARD3 PF4 PIK3CB PLCB1 PLCB4 PPBP PRKACA PRKACB RAC1 RAP1B SHC4 XCR1
KEGG_CYTOKINE_CYTOKINE_RECEPTOR_INTERACTION	1.31	0.12	0.365	3911	AMH BMP2 BMPR1A CCL1 CCL17 CCL5 CCR3 CCR5 CCR7 CNTF CSF1 CXCL3 CXCL6 CXCR2 CXCR3 CXCR6 EPOR FAS FLT4 HGF IFNA4 IL12B IL15 IL18R1 IL18RAP IL1A IL1R2 IL2RA IL2RB IL7 IL7R INHBA KITLG MPL PDGFA PF4 PPBP TNFRSF10B TNFSF10 TNFSF14 TNFSF15 TNFSF4 TNFSF8 XCR1
KEGG_CYTOSOLIC_DNA_SENSING_PATHWAY	1.02	0.349	0.715	2035	CCL5 IFNA4 IL33
KEGG_JAK_STAT_SIGNALING_PATHWAY	0.892	0.851	0.935	3053	CNTF EPOR IFNA4 IL12B IL15 IL2RA IL2RB IL7 IL7R MPL PIK3CB PTPN11 SPRY1 SPRY2
KEGG_LEISHMANIA_INFECTION	0.823	0.774	1	3911	FOS HLA.DRB5 IFNG IL12B IL1A ITGB1 JAK1 JAK2 JUN MAPK13 MAPK14 NOS2 PTGS2 TLR4
KEGG_NATURAL_KILLER_CELL_MEDIATED_CYTOTOXICITY	0.561	0.997	1	3443	CASP3 CD247 FAS FYN GZMB HLA.B HLA.E HLA.G IFNA4 IFNG KIR3DL1 KLRC1 KLRC2 KLRC3 KLRD1 KLRK1 MICA NFATC3 PIK3CB PIK3R1 PPP3CB PPP3R1 PRF1 PRKCA PTPN11 RAC1 SH2D1A SH2D1B SHC4 TNFRSF10B TNFSF10 ULBP1 ZAP70
KEGG_NOD_LIKE_RECEPTOR_SIGNALING_PATHWAY	0.621	0.992	1	3889	BIRC3 CARD9 CCL11 HSP90B1 IKBKB IL18 IL6 MAPK10 MAPK11 MAPK12 NAIP NFKB1 NFKBIB NLRC4 NLRP3 PYCARD TAB1 TRIP6
KEGG_PROTEASOME	-0.494	0.998	1	1344	PSMA3 PSMA4 PSMA7 PSMA8 PSMB10 PSMB3 PSMB6 PSMC1 PSMC4 PSMD12 PSMD2 PSMD3 PSMD4 PSMD8 PSME1 PSME2 PSME3 PSMF1 SEM1
KEGG_RIG_I_LIKE_RECEPTOR_SIGNALING_PATHWAY	0.773	0.99	1	3771	IFNA4 IL12B NLRX1 RNF125
KEGG_TOLL_LIKE_RECEPTOR_SIGNALING_PATHWAY	-0.941	0.534	1	247	CCL5 FOS IFNA4 IL12B MAPK13 PIK3CB SPP1
M0	1.1	0.175	0.651	2465	ADAMDEC1 COL8A2 CSF1 CXCL3 GPC4 MARCO MMP9 PPBP QPCT TNFSF14
M1	0.893	0.6	0.936	3723	CXCL11 CXCL13 CYP27B1 IDO1 PLA1A RSAD2 SIGLEC1
M1 MACROPHAGES	0.66	0.926	1	3770	APOL2 BCL2A1 CXCL11 EDN1 FCGR3A GADD45G IL12A IL23A OAS2 OASL PLA1A PTX3 SLC7A5 SPHK1 XAF1
MONOCYTE SURFACE SIGNATURE	1.53	0	0.185	3281	ABCA1 AGTRAP APCDD1 ASGR1 BRI3 BST1 C1orf162 CD33 CD93 CDA CLEC12B DYSF FCER1A FCN1 FOSB FPR1 GLIPR1 HNMT HPSE IL1R2 IL6R MARCO MCTP1 MEFV MS4A6A NFE2 P2RX1 P2RY2 RNASE2 SLC16A3 SLC40A1 TLR4 TLR5 TMEM71 TMTC2 TNFRSF10B TREM1
NEUTROPHILS	1.16	0.0879	0.599	2684	CAMP CCR3 CDA CHI3L1 CXCR2 FFAR2 FPR1 IL18RAP MAK MEFV MXD1 NFE2 P2RY14 PGLYRP1 QPCT REPS2 TNFAIP6 TREM1
PID_IFNG_PATHWAY	0.811	0.956	1	2297	CAMK2B CAMK2G CBL CRKL DAPK1 EP300 IFNG IFNGR1 IL1B JAK1 JAK2 MAPK1 PIK3CA PIK3R1 PTPN11 RAP1A RAP1B SMAD7 SOCS1
PID_IL23_PATHWAY	-0.615	0.988	1	5193	IL2 IL23A
PID_IL27_PATHWAY	-0.746	0.917	1	247	GATA3 IFNG IL12B IL12RB1 IL1B IL6ST JAK1 JAK2 STAT4 TBX21
PID_IL6_7_PATHWAY	1.65	0	0.119	980	BCL2L1 FOS GAB1 GAB2 IL6R IL6ST JAK1 JAK2 JUN JUNB LMO4 MAPK14 MITF PIK3R1 PTPN11 RAC1 SOS1
PID_TOLL_ENDOGENOUS_PATHWAY	1.07	0.265	0.695	3818	BGN CD14 CHUK HMGB1 HSPD1 IKBKB IKBKG IRAK1 IRAK2 IRAK4 LY96 MYD88 RHOA S100A8 S100A9 TICAM1 TIRAP TLR1 TLR2 TLR3 TLR4 TLR6 VCAN
RADAEVA_RESPONSE_TO_IFNA1_UP	1.09	0.329	0.653	3508	CXCL11 IFITM3 MX1 RSAD2 UBE2L6 VCAM1
REACTOME_ANTIVIRAL_MECHANISM_BY_IFN_STIMULATED_GENES	-0.672	0.942	1	940	AAAS EIF2AK2 EIF4A3 EIF4G3 ISG15 KPNA2 MX1 NUP107 NUP133 NUP37 NUP54 NUP93 OAS2 OAS3 OASL PIN1 STAT1 UBA52 UBA7 UBB UBE2L6
REACTOME_DDX58_IFIH1_MEDIATED_INDUCTION_OF_INTERFERON_ALPHA_BETA	-0.702	0.991	1	3430	IFNA4 RNF125
REACTOME_INTERFERON_ALPHA_BETA_SIGNALING	0.515	0.995	1	13142	IFNA4
REACTOME_INTERFERON_GAMMA_SIGNALING	-0.526	0.99	1	12757	B2M CAMK2B CAMK2G CD44 GBP4 GBP6 GBP7 HLA.B HLA.DRB5 HLA.E HLA.G ICAM1 IFNG IFNGR1 IRF6 JAK1 JAK2 MID1 NCAM1 OAS1 PTPN11 SMAD7 SOCS1 TRIM25 TRIM38 TRIM8
REACTOME_INTERFERON_SIGNALING	-0.52	0.985	1	6009	GBP6 IFNA4 KPNA7 NCAM1 OAS1 TRIM38
REACTOME_INTERLEUKIN_1_FAMILY_SIGNALING	-0.897	0.614	1	3549	APP CHUK FBXW11 IKBIP IL18R1 IL18RAP IL1A IL1B IL1R2 IL1RAPL1 IL1RL1 IL1RL2 IL1RN IL33 IL36RN MAP2K6 N4BP1 NLRX1 NOD1 PELI1 PSMD11 PSMD14 PTPN11 PTPN12 PTPN13 PTPN4 PTPN5 PTPN7 PTPN9 RPS27A S100B SKP1 SMAD3 TOLLIP TRAF6 UBE2N UBE2V1
REACTOME_INTERLEUKIN_6_FAMILY_SIGNALING	-1.19	0.208	1	5178	CBL CNTF IL6R IL6ST JAK1 JAK2 PTPN11
REACTOME_RIP_MEDIATED_NFKB_ACTIVATION_VIA_ZBP1	-0.817	0.779	1	1904	IKBKB MYD88 NFKB1 NFKB2 NFKBIB NKIRAS1 NKIRAS2 ZBP1
REACTOME_TAK1_DEPENDENT_IKK_AND_NF_KAPPA_B_ACTIVATION	-0.536	0.986	1	5140	TAB1 UBA52
REACTOME_TOLL_LIKE_RECEPTOR_CASCADES	0.743	0.888	1	4115	AGER ATF1 BPI BTRC CD14 CD180 CD36 CNPY3 CTSB CTSK FADD FGG GSDMD IRF7 ITGB2 MAPK10 MAPK11 MAPK7 PELI3 PLCG2 SIGIRR TAB1 TLR9 TNIP2 UBA52 UBB UNC93B1
REACTOME_TRAF6_MEDIATED_IRF7_ACTIVATION	-0.499	0.998	1	1344	IFNA4
REACTOME_ZBP1_DAI_MEDIATED_INDUCTION_OF_TYPE_I_IFNS	-1.03	0.41	1	4241	CHUK DHX9 DTX4 IKBKB IKBKG IRF3 MYD88 NFKB1 NFKB2 NFKBIA NFKBIB NKIRAS1 NKIRAS2 RELA RIPK1 RIPK3 TBK1 TICAM1 TLR3 ZBP1
ROLE_OF_JAK_FAMILY_KINASES_IN_IL-6_SIGNALING	0.866	0.709	0.976	3889	IL6R IL6ST JAK1 JAK2 MAPK13 MAPK14 PTPN11 SOCS1
ROLE_OF_JAK1_JAK2_AND_TYK2_IN_INTERFERON_SIGNALING	-0.74	0.99	1	2818	IFNG IFNGR1 JAK1 JAK2 SOCS1 TSHB
SANA_RESPONSE_TO_IFNG_UP	1.08	0.21	0.675	3908	APOL2 BST2 C1S CFH CX3CL1 CXCL11 HLA.A IDO1 IFI35 IL23A LGALS9 MMP25 MX1 OAS2 PARP14 PLA1A SERPING1 SLC25A28 SSPN UBE2L6 VAMP5
SATISH_MARS2015	0.789	0.981	1	4442	APOBEC3B BRD4 BST2 CD74 EIF2AK2 IFITM3 IRF7 ISG15 MOV10 PAF1 RSAD2 SAMHD1 TRIM11 TRIM14 TRIM21 TRIM31 TRIM5
TLR AND INFLAMMATORY SIGNALING	1.16	0.17	0.59	3391	ALOX5 C5AR1 FGR FPR2 KCNJ15 KCNJ2 LILRB3 MGAM
TLR SIGNALING	1.18	0.186	0.558	3011	ALOX5 C5AR1 FGR FPR2 KCNJ15 KCNJ2 LILRB3 MGAM
TREM1_SIGNALING	1.09	0.214	0.664	2684	AKT3 CCL3 CD86 ICAM1 IL1B ITGA5 ITGAX ITGB1 JAK2 MAPK1 TLR4 TLR5 TLR8 TREM1
VIRAL SENSING & IMMUNITY	0.905	0.585	0.922	3723	EREG THBS1
VIRAL SENSING & IMMUNITY; IRF2 TARGETS NETWORK (I)	-0.927	0.578	1	3249	EREG THBS1
WP_HOSTPATHOGEN_INTERACTION_OF_HUMAN_CORONAVIRUSES_INTERFERON_INDUCTION	-0.808	0.763	1	3012	CHUK FOS IKBKE JAK1 JUN MAPK14 MAVS OAS1 RIPK1 TRAF6
WP_IL18_SIGNALING_PATHWAY	1.32	0.0562	0.361	1781	ACACB ACOD1 ACTA2 ADAMTS5 APBA2 ARL4D B2M BCL2 BCL2L1 BMP2 CASP3 CCL1 CCL5 CLDN1 COL1A2 CPT1A CXCL3 EPS8 FAM186B FAS FOS GATA1 GRIN2B GSK3B HSPB8 IFNG IL12B IL18R1 IL18RAP IL2RA IRF6 ITGA2B JUN KCNH2 KITLG LARS2 MMP14 MMP2 MMP9 NACA NDUFC1 NOS2 NPPB NRN1 PIK3R1 PRKCA PTGS2 PYGB RND2 SEMA6D SPON1 SPP1 STK40 TBX21 TIMP3 TMEM165 TMSB4X TNFAIP2 TRAF1 TSHZ1 ZNF219
WP_IL3_SIGNALING_PATHWAY	-1.15	0.213	1	3593	BCL2 BCL2L1 CBL CCR3 CD69 CD86 CRKL FOS FYN GAB2 JAK1 JAK2 JUN PIK3R1 PRKACA PTPN11 SOS1 SRC
WP_IL6_SIGNALING_PATHWAY	1.54	0.00625	0.169	544	BCL2L1 GAB1 GSK3B IL6R IL6ST JAK1 JAK2 JUNB NLK PIK3R1 PTPN11 RAC1 SOS1
WP_LDL_INFLUENCE_ON_CD14_AND_TLR4	0.578	0.989	1	4455	AKT1 CD14 CREB3 CREB3L2 CREB3L3 CREB3L4 IL6 MAPK11 MAPK12 NFKB1
WP_MYD88_DISTINCT_INPUTOUTPUT_PATHWAY	-1	0.468	1	1656	IL1A JUN TLR4 TLR5 TLR8 TRAF6 UBE2N UBE2V1
WP_SIGNAL_TRANSDUCTION_THROUGH_IL1R	-0.962	0.522	1	1459	CHUK IL1A IL1B IL1RN JUN MAP2K3 MAP2K6 MAPK14 TOLLIP TRAF6
WP_TOLLLIKE_RECEPTOR_SIGNALING_PATHWAY	0.995	0.447	0.764	2035	CCL5 FOS IFNA4 IL12B MAPK13 PIK3CB SPP1
WP_TOLLLIKE_RECEPTOR_SIGNALING_RELATED_TO_MYD88	0.944	0.647	0.843	3236	CHUK IKBKE MAPK1 TICAM2 TLR4 TLR5 TLR8 TOLLIP TRAF6
WP_TYPE_I_INTERFERON_INDUCTION_AND_SIGNALING_DURING_SARSCOV2_INFECTION	0.484	0.997	1	4293	ACE2 EIF2AK2 IRF7 IRF9 OAS2 OAS3 STAT2 TLR9 TREML4
WP_TYPE_II_INTERFERON_SIGNALING	-0.807	0.886	1	3648	HLA.B ICAM1 IFIT2 IFNG IFNGR1 IL1B JAK1 JAK2 NOS2 OAS1 PTPN11 SOCS1
