# Supplementary material for: Early spatiotemporal evolution of the immune response elicited by adenovirus serotype 26 vector vaccination in mice
Source: J Virol. 2025 Mar 31;99(5):e00247-25. doi: 10.1128/jvi.00247-25 (PMC12090802; doi:10.1128/jvi.00247-25)
Supplement: Table S4 — DEG muscle. [file jvi.00247-25-s0004.xlsx]

## Sheet: 1hr
Supplementary Table 4: DEG Muscle
Gene name	H01_baseMean	H01_log2FoldChange	H01_pvalue	H01_padj
Btg2	650.093	3.00712	1.7726e-48	3.14193e-44
Rrad	574.175	5.49036	2.39376e-43	2.12147e-39
Socs3	577.451	4.30807	1.94144e-35	1.14707e-31
Mt2	692.25	4.61667	4.32314e-35	1.91569e-31
Junb	395.834	3.57352	2.0857e-34	7.39381e-31
Trib1	404.266	1.40328	9.7505e-30	2.88046e-26
Mt1	397.217	3.70614	3.90969e-28	9.89989e-25
Adamts4	132.568	4.76596	8.83518e-26	1.80885e-22
Sik1	659.778	2.0402	9.18456e-26	1.80885e-22
Gm10566	36.6132	-2.78969	1.18266e-25	2.09626e-22
Sbno2	432.099	2.51773	1.56109e-25	2.51549e-22
Hmox1	342.208	2.66081	1.57365e-23	2.32442e-20
Nr4a3	777.838	4.65395	2.74014e-23	3.73608e-20
Aldoart1	337.633	-2.28121	4.49247e-23	5.68779e-20
Myc	192.405	1.92944	8.31938e-23	9.55531e-20
Egr2	46.9708	2.54012	8.62538e-23	9.55531e-20
Zfp36	406.478	1.99776	1.35592e-22	1.41375e-19
Adamts9	343.151	1.70239	1.72433e-21	1.69799e-18
Gm9892	48.7118	-1.80335	3.69423e-21	3.44632e-18
Arid5a	234.365	2.29969	6.52977e-21	5.78701e-18
Il1r1	324.165	1.11938	7.65935e-21	6.46485e-18
Gm16089	63.8993	-1.95045	1.93288e-20	1.55729e-17
Cebpd	144.917	2.23427	2.66252e-20	2.05188e-17
Bcl3	42.7792	2.84473	1.93782e-19	1.43116e-16
Srxn1	840.694	1.77247	2.92278e-19	2.07225e-16
Gm33989	475.918	-0.765207	3.88925e-19	2.65142e-16
Rcan1	1512.14	1.44629	4.54115e-19	2.98118e-16
Ccl2	521.331	4.5555	1.21113e-18	7.66689e-16
Ccl7	627.708	4.40533	1.80179e-18	1.10127e-15
Fosl2	431.244	1.45474	3.58237e-18	2.11658e-15
Midn	601.195	1.83795	4.0264e-18	2.30219e-15
Itga5	238.467	1.48079	1.22344e-17	6.7767e-15
Cxcl1	103.148	4.77265	1.40723e-17	7.55853e-15
Ehd1	309.272	0.839658	1.8111e-17	9.4417e-15
Pdcd5-ps	46.6308	-3.04758	5.91671e-17	2.99639e-14
Plxna2	458.591	0.775812	1.4103e-16	6.94375e-14
Il1rn	173.718	4.982	4.85696e-16	2.32675e-13
Nfil3	314.75	1.47003	5.72849e-16	2.67204e-13
Slc20a1	302.736	1.00679	1.41262e-15	6.42017e-13
Mafk	369.397	1.32908	1.58649e-15	7.03014e-13
Atf3	494.624	4.12393	2.21172e-15	9.56165e-13
Gm13835	28.2625	-2.02714	4.60753e-15	1.94449e-12
Pik3r5	42.6716	2.47376	1.34738e-14	5.55403e-12
Selp	70.0282	2.8568	1.99193e-14	8.02433e-12
S100a9	73.6565	4.7485	2.31893e-14	9.13401e-12
Egr1	818.669	1.69988	4.69962e-14	1.81089e-11
Errfi1	818.557	1.05712	5.11288e-14	1.92821e-11
Hdc	48.848	3.30488	5.527e-14	2.04096e-11
Serpine1	301.128	1.99779	2.92548e-13	1.05825e-10
Dync1h1	3559.82	0.650628	3.52828e-13	1.25078e-10
Gfpt2	323.801	1.53105	4.63758e-13	1.61179e-10
Ier5	180.703	1.65533	6.25883e-13	2.13342e-10
Gm6560	113.405	-1.35852	7.18206e-13	2.40193e-10
S100a8	42.9539	4.55186	1.43481e-12	4.70963e-10
Rps6-ps4	19.5096	-2.2332	1.90397e-12	6.13597e-10
Map3k14	122.949	1.64449	2.10376e-12	6.65878e-10
Eif3j2	48.7967	-1.81812	2.2141e-12	6.88506e-10
Gm11953	37.6954	-1.75404	2.42514e-12	7.41131e-10
Cdc42ep3	537.313	-0.558092	3.63572e-12	1.09226e-09
Gm10110	41.8235	-1.64414	3.91873e-12	1.15766e-09
Gm47854	65.7865	-1.87626	4.10565e-12	1.19299e-09
Gm15593	19.6369	-2.4883	4.36778e-12	1.24869e-09
Lmna	724.264	0.944345	5.76137e-12	1.60367e-09
Sphk1	14.9298	2.95764	5.79039e-12	1.60367e-09
Xirp1	5064.92	2.10457	7.38382e-12	2.01351e-09
Rapgef5	70.2889	1.25768	1.09083e-11	2.92953e-09
Uqcrh-ps1	13.8599	-2.3496	1.28629e-11	3.37413e-09
Ddx60	286.166	-1.65472	1.29445e-11	3.37413e-09
Hspd1-ps3	29.0657	-1.93104	1.45705e-11	3.74292e-09
Sorbs1	791.573	0.972473	1.47918e-11	3.74549e-09
Il1b	65.4802	5.30856	1.60178e-11	3.99881e-09
Gadd45g	175.002	1.88209	1.91535e-11	4.71521e-09
Fos	363.611	2.53533	2.23389e-11	5.39848e-09
Has1	20.4266	4.20398	2.28372e-11	5.39848e-09
Arid5b	434.386	1.30602	2.28458e-11	5.39848e-09
Vdac3-ps1	64.7001	-1.13725	2.31472e-11	5.39848e-09
Cdkn1b	926.223	-0.682422	3.42335e-11	7.88038e-09
Rps24-ps3	35.0252	-1.76943	4.23494e-11	9.62363e-09
Jmjd1c	1115.83	0.841479	4.8657e-11	1.0917e-08
Smad3	1603.89	0.830808	6.121e-11	1.35618e-08
Gm28661	33.3374	-1.59013	6.53256e-11	1.4295e-08
Uap1	1102.47	0.431844	6.82662e-11	1.45883e-08
Sdc4	669.187	1.00489	6.83117e-11	1.45883e-08
Sele	18.9958	3.54423	7.06314e-11	1.49041e-08
Csrnp1	91.2843	2.21215	7.40382e-11	1.54391e-08
Litaf	284.266	1.52378	7.58735e-11	1.56379e-08
Myd88	236.548	1.40769	9.11361e-11	1.85677e-08
Sgcd	455.174	1.29242	9.67228e-11	1.9482e-08
Nr4a2	46.5831	3.0719	1.02287e-10	2.03712e-08
Huwe1	5090.76	0.623107	1.10767e-10	2.1815e-08
Gm8116	19.0327	-2.04565	1.13619e-10	2.21306e-08
Tjp2	220.82	0.891574	1.79992e-10	3.46777e-08
Map3k8	90.9292	1.67028	1.84228e-10	3.51123e-08
Gm6771	14.9183	-2.27433	1.87478e-10	3.53517e-08
Acod1	79.6492	6.80763	2.07026e-10	3.86267e-08
Heatr1	400.7	0.555587	2.1594e-10	3.98702e-08
Afdn	824.68	-0.622975	2.24716e-10	4.10628e-08
Csf3r	66.1925	3.18232	2.42164e-10	4.37996e-08
Atp5pb-ps	41.8265	-1.84574	2.65627e-10	4.7558e-08
Gm37144	14.8568	-2.31395	3.54219e-10	6.27853e-08
Gm15500	31.9435	-1.71504	3.6293e-10	6.3341e-08
Dst	11206.8	0.606949	3.64501e-10	6.3341e-08
Mmp19	153.892	1.10831	3.71236e-10	6.38851e-08
Irs2	483.945	1.64788	4.07165e-10	6.90918e-08
Osgin1	158.232	1.62039	4.09289e-10	6.90918e-08
Pdlim1	180.94	1.2212	4.25267e-10	7.11118e-08
Snhg14	152.761	-1.44169	4.66267e-10	7.72391e-08
Hk2	7519.2	0.817625	4.99077e-10	8.19087e-08
Zfp758	277.846	-1.39795	5.93338e-10	9.64855e-08
Gm6368	11.2798	-2.22181	7.25097e-10	1.16839e-07
Tpt1-ps3	194.472	-0.721333	7.97733e-10	1.27386e-07
Clec4d	38.5722	4.80673	8.30699e-10	1.31466e-07
Cxcl2	20.3684	5.95764	1.02568e-09	1.60886e-07
Impact	657.388	1.10322	1.0776e-09	1.67548e-07
Wnt5a	218.226	-1.15362	1.18407e-09	1.82501e-07
St8sia4	99.0128	-1.49356	1.3169e-09	1.99754e-07
Maff	65.2865	2.64792	1.31854e-09	1.99754e-07
Ptgfr	30.5568	-1.47911	1.54277e-09	2.31742e-07
Gm7456	10.8756	-2.1048	1.72285e-09	2.56617e-07
Hipk2	1797.25	0.624418	1.85532e-09	2.73759e-07
Anp32b-ps1	10.9277	-2.8665	1.86882e-09	2.73759e-07
Gm6863	17.385	-2.0772	1.98782e-09	2.88805e-07
Gm14681	16.9596	-1.91809	2.11527e-09	3.04823e-07
Gm12669	22.8867	-1.89891	2.1349e-09	3.05169e-07
Ebf2	178.464	-1.22703	2.17142e-09	3.07907e-07
Gas1	195.454	-1.10811	2.30955e-09	3.23807e-07
Ahnak	11582.7	0.728385	2.32008e-09	3.23807e-07
Kctd12	146.536	-1.55793	2.46665e-09	3.41573e-07
Cxcl10	1250.96	3.70909	2.62341e-09	3.60465e-07
Gm6733	17.3999	-1.90052	2.80816e-09	3.82597e-07
Cd300lf	75.7162	3.66877	2.82766e-09	3.82597e-07
Marcks	1469.52	-1.03963	2.99746e-09	4.025e-07
Icam1	137.676	1.79703	3.0632e-09	4.08235e-07
Tulp4	1416.22	0.595716	3.34108e-09	4.41945e-07
Il6	69.8659	4.63305	3.62643e-09	4.76137e-07
Cmya5	83027.7	0.690775	3.72543e-09	4.85538e-07
Tcf4	1575.61	-0.513511	4.07693e-09	5.27471e-07
Gm5276	58.2503	-1.96843	4.21993e-09	5.41692e-07
Tnfaip6	108.265	1.91914	4.24797e-09	5.41692e-07
Calcrl	447.385	-0.778929	4.65125e-09	5.88882e-07
Dipk2a	147.805	-1.29431	5.10463e-09	6.41699e-07
Plek	361.73	1.63529	6.02895e-09	7.52557e-07
Ppip5k1	1281.19	0.484037	6.47294e-09	8.00379e-07
Zfp503	327.25	-1.17438	6.50237e-09	8.00379e-07
Gm18859	13.0218	-2.02801	6.97371e-09	8.52476e-07
Angptl4	184.918	2.55766	7.60802e-09	9.23645e-07
Epm2aip1	1451.7	-0.650485	8.12792e-09	9.8005e-07
Stx11	40.1161	2.86466	8.81448e-09	1.05565e-06
Gm13422	16.3135	-1.97509	8.9253e-09	1.06175e-06
Tnfrsf1a	339.708	0.86377	9.24284e-09	1.0922e-06
Nfe2l2	1105.51	0.713866	1.03659e-08	1.21679e-06
Egln3	559.233	1.05588	1.06137e-08	1.23769e-06
Medag	265.023	0.843351	1.06881e-08	1.23822e-06
Tpsab1	9.62017	4.46875	1.14547e-08	1.31841e-06
Timp1	63.6283	2.42606	1.15685e-08	1.32291e-06
Alpk3	3974.51	0.546886	1.36691e-08	1.55311e-06
Gm8492	12.8895	-2.50645	1.39191e-08	1.57144e-06
Chodl	219.011	-0.992694	1.4331e-08	1.6077e-06
Zfp354c	144.279	-0.716284	1.47938e-08	1.64918e-06
Gm9531	13.4797	-2.48944	1.62329e-08	1.79291e-06
Ccl4	51.55	4.93776	1.62854e-08	1.79291e-06
Gm5272	7.51785	-2.7347	1.6872e-08	1.84602e-06
Fosb	83.7179	2.95677	1.79824e-08	1.95545e-06
Gsdme	415.93	-1.03748	2.18673e-08	2.36341e-06
Ogn	1517.92	-1.36972	2.20275e-08	2.36629e-06
Lpar4	52.6678	-1.55212	2.22907e-08	2.38014e-06
Ier3	83.3133	1.72196	2.48342e-08	2.63585e-06
Gm26956	13.1806	-2.12254	2.52984e-08	2.66913e-06
Stom	646.859	0.554267	2.64566e-08	2.77481e-06
Hivep3	65.2499	1.43989	2.76322e-08	2.88107e-06
Gm5177	9.46754	-2.4555	2.87761e-08	2.98279e-06
Nfkb1	542.698	0.617692	2.93135e-08	3.02083e-06
Nfkb2	165.417	1.01995	3.07725e-08	3.14878e-06
Pdp1	1568.63	-0.642131	3.10185e-08	3.14878e-06
Cxcr2	33.0399	4.44683	3.10881e-08	3.14878e-06
Gm8566	13.1521	-2.19779	3.52374e-08	3.54877e-06
Rela	193.419	0.591946	3.68999e-08	3.6952e-06
Klf10	454.886	1.10176	3.72679e-08	3.71109e-06
Pprc1	367.161	0.670928	4.00048e-08	3.96137e-06
Gm5881	8.14841	-2.73047	4.17877e-08	4.11493e-06
Gm26970	5.96151	-3.28789	4.22329e-08	4.13579e-06
Gt(ROSA)26Sor	79.7463	-1.64364	4.67485e-08	4.55284e-06
Runx1t1	52.3982	-1.28271	4.80545e-08	4.65446e-06
Arhgef12	1810.07	0.390905	4.94203e-08	4.76074e-06
Gm8659	11.3065	-2.21846	5.05369e-08	4.84198e-06
Rnf139	1016.57	-0.579397	5.3002e-08	5.05086e-06
Sh3pxd2b	234.821	1.09921	5.33956e-08	5.06116e-06
Dcn	7468.12	-0.674001	5.57928e-08	5.26025e-06
Dsel	110.247	-1.06484	5.88868e-08	5.52258e-06
Zbtb21	130.214	0.811707	5.95291e-08	5.55344e-06
Pfn2	3581.05	-0.393835	6.983e-08	6.4803e-06
Rnd1	61.7294	1.90631	7.1866e-08	6.63451e-06
Nmt2	520.238	-0.678407	7.84012e-08	7.18498e-06
Rpl39-ps	13.2034	-2.33305	7.86395e-08	7.18498e-06
Dnajb1	124.847	1.04738	8.6979e-08	7.90616e-06
Gm7481	21.9213	-1.60365	9.14279e-08	8.26816e-06
Thbs1	839.594	1.48902	1.00347e-07	9.02867e-06
Mcam	412.988	0.780485	1.00998e-07	9.04139e-06
Ids	1356.35	-0.615977	1.04988e-07	9.35134e-06
Kcnj2	1765.51	-0.930417	1.06419e-07	9.43142e-06
Cxcl5	90.8334	5.90685	1.12385e-07	9.9106e-06
Gm7507	20.2385	-1.56825	1.15288e-07	1.01163e-05
Gm10925	26.6852	-1.51653	1.23709e-07	1.08017e-05
Mcoln2	57.7775	2.20707	1.26303e-07	1.09741e-05
Osmr	619.665	1.2209	1.2879e-07	1.11356e-05
Zfp979	69.9658	-1.93777	1.36994e-07	1.17875e-05
Plaur	41.6634	2.54607	1.41237e-07	1.20939e-05
Aspn	491.859	-1.32747	1.42277e-07	1.21243e-05
Rpl14-ps1	58.7195	-1.28179	1.45735e-07	1.23596e-05
Etfbkmt	177.375	-0.572784	1.48925e-07	1.257e-05
Gm9794	37.9191	-1.14056	1.52811e-07	1.28368e-05
Als2	516.645	0.45546	1.69566e-07	1.41772e-05
Irak3	163.494	1.07241	1.75827e-07	1.46316e-05
Bmp5	149.833	-0.77913	2.02326e-07	1.67581e-05
Gm5732	9.29709	-2.18003	2.04373e-07	1.68489e-05
Fbxo3	2318.31	-0.286178	2.08155e-07	1.70812e-05
Fryl	466.254	0.329369	2.21827e-07	1.81193e-05
Bmt2	420.084	-0.757859	2.25221e-07	1.83122e-05
Ndufa12-ps	16.0453	-1.90671	2.29346e-07	1.85623e-05
Gm11557	25.9914	-1.67901	2.57133e-07	2.07167e-05
Gm9843	26.7549	-1.82633	2.65188e-07	2.12691e-05
Bet1	337.652	-0.730019	2.67201e-07	2.1334e-05
Gpr34	16.9946	-2.74001	2.6982e-07	2.14465e-05
Bnip3l	731.677	-0.504704	2.78456e-07	2.20341e-05
Gprc5a	6.48623	2.47933	2.82663e-07	2.22675e-05
Zzef1	464.793	0.540396	2.92611e-07	2.29492e-05
Cd63-ps	16.4806	-1.70251	3.11576e-07	2.43253e-05
Ugdh	390.704	0.98801	3.129e-07	2.43253e-05
Trim23	924.15	-0.620907	3.19378e-07	2.47204e-05
Ube2g1	2915.29	-0.705261	3.37619e-07	2.60187e-05
Gm8513	8.56759	-2.65709	3.541e-07	2.71706e-05
Emp1	1783.93	0.902438	3.59119e-07	2.7437e-05
Slc7a1	116.572	1.10372	3.83244e-07	2.91545e-05
Serinc3	3196.69	-0.392926	4.00676e-07	3.03504e-05
Rab11fip3	1377.93	0.544006	4.11653e-07	3.10491e-05
Clec4e	33.2875	4.20562	4.27674e-07	3.21208e-05
B230219D22Rik	1313.15	-0.472984	4.42525e-07	3.3096e-05
Pde4b	2848.65	1.02465	4.47247e-07	3.33086e-05
Kmt2a	1993.74	0.501816	4.50744e-07	3.34286e-05
Myh1	56543.6	0.920804	4.61148e-07	3.40577e-05
Gm12183	41.1301	-1.46819	4.79221e-07	3.52456e-05
Adam8	69.8123	1.69565	4.84244e-07	3.54679e-05
Apoo	262.59	-0.868995	4.88726e-07	3.56488e-05
Gm5909	8.26298	-2.69651	5.00791e-07	3.63792e-05
Zfand6	1200.44	-0.519333	5.24622e-07	3.79548e-05
Fam43a	83.3011	0.878469	5.31665e-07	3.8308e-05
Gadd45a	828.563	0.868469	5.52603e-07	3.95224e-05
Omd	37.0168	-2.08116	5.52979e-07	3.95224e-05
Tgif1	143.132	1.15699	5.84781e-07	4.16275e-05
Zfp942	314.875	-1.19051	5.90584e-07	4.18724e-05
Pcmtd2	1329.66	-0.525164	6.39279e-07	4.50895e-05
Vbp1	995.809	-0.679548	6.41047e-07	4.50895e-05
Lepr	99.8367	-1.14256	6.59475e-07	4.62023e-05
Phldb1	510.643	0.761645	6.6413e-07	4.63453e-05
Ccdc85a	133.076	-1.06682	6.66863e-07	4.63535e-05
Bcr	119.033	0.743275	7.0402e-07	4.87451e-05
Il17ra	134.367	1.25878	7.32404e-07	5.05131e-05
Baiap2	71.6761	1.09963	7.53867e-07	5.17918e-05
Tmed7	2009.64	-0.697705	7.68298e-07	5.25795e-05
Aldoart2	25.851	-2.04048	8.51423e-07	5.80441e-05
Gm8824	12.9205	-2.02104	8.78102e-07	5.96335e-05
Zfp24	1132.14	-0.51393	8.85969e-07	5.99382e-05
Sh3bp2	93.351	1.53179	9.09485e-07	6.12951e-05
Vcp-rs	73.4838	-0.936676	9.61502e-07	6.44628e-05
Gm5944	11.1739	-2.12905	9.63759e-07	6.44628e-05
Tmem167	533.901	-0.573353	9.79575e-07	6.52743e-05
Csf1	698.292	0.979589	1.0021e-06	6.65251e-05
Zfp106	22438.4	0.359827	1.113e-06	7.36119e-05
Otud1	561.476	1.81187	1.12703e-06	7.40845e-05
Gm4707	15.6783	-2.10411	1.12851e-06	7.40845e-05
Ecm2	446.281	-0.866202	1.16532e-06	7.62186e-05
Idi1-ps4	2.50884	-4.97321	1.19242e-06	7.77044e-05
Gm28119	7.37342	3.21591	1.31677e-06	8.54938e-05
Slc39a14	282.112	0.734204	1.35018e-06	8.7343e-05
Hbegf	560.112	0.872909	1.4589e-06	9.40325e-05
Hspa8	9575.58	0.48635	1.47749e-06	9.4886e-05
Ep400	544.954	0.416736	1.49143e-06	9.54355e-05
Rnf138	158.105	-0.813212	1.50588e-06	9.60131e-05
Hspa1a	147.693	2.6995	1.51555e-06	9.62836e-05
Ptar1	29.3392	1.40988	1.58503e-06	0.000100079
Sh2d5	12.4389	3.4374	1.58659e-06	0.000100079
Gm7191	12.3518	-1.49833	1.60882e-06	0.000100996
Trerf1	48.932	-1.18192	1.61252e-06	0.000100996
Cpsf6	705.134	-0.60483	1.66032e-06	0.000103624
Lypla1	1338.6	-1.06856	1.70017e-06	0.000105739
Stat5a	247.435	0.714732	1.84737e-06	0.000114492
Ncor2	1267.45	0.706111	1.86083e-06	0.000114924
Lcor	153.417	0.988775	1.91599e-06	0.00011792
Mir99ahg	201.677	-1.02033	2.00783e-06	0.000123144
Vps13d	1399.99	0.524653	2.02711e-06	0.000123898
Gm8864	34.9979	-0.926992	2.11759e-06	0.000128984
AW549877	658.592	-0.599465	2.13588e-06	0.000129653
S100a10	512.226	0.670219	2.19793e-06	0.000132964
Flnb	557.263	0.799036	2.27901e-06	0.0001374
Gm14698	13.7294	-2.32939	2.46545e-06	0.000148136
mt-Tc	777.859	-2.06601	2.60698e-06	0.000156111
Tubb6	425.251	1.0775	2.63557e-06	0.00015726
Gm8174	18.6488	-1.53131	2.64391e-06	0.00015726
Gm5835	29.2099	-1.74184	2.6575e-06	0.000157539
Xpo1	1298.61	-0.643215	2.71419e-06	0.000160363
Ier3ip1	555.351	-0.561402	2.73207e-06	0.000160883
Ndufaf4	1069.61	-0.625482	2.76597e-06	0.00016234
Abhd13	364.688	-0.589265	2.79549e-06	0.000163532
Tle3	224.087	0.69354	2.83531e-06	0.000165315
Myom3	261.508	1.63244	2.84818e-06	0.000165521
Rgs18	20.8999	-2.25949	2.85987e-06	0.000165657
Gcc1	198.72	0.635526	2.8889e-06	0.000166794
Stk17b	222.972	-0.72981	3.00593e-06	0.000172987
Herc2	2546.6	0.629641	3.05796e-06	0.000174879
Tmx3	867.516	-0.647672	3.05853e-06	0.000174879
Map3k6	80.4839	1.07987	3.07851e-06	0.000175186
H19	5102.49	0.594716	3.08366e-06	0.000175186
Arhgap23	127.765	0.530126	3.09451e-06	0.00017524
Fosl1	42.6971	1.4576	3.14876e-06	0.000177745
Nbas	510.468	0.440887	3.21115e-06	0.000180691
Gm5262	13.8683	-1.91575	3.2885e-06	0.000184458
Meox2	169.084	-0.873737	3.32791e-06	0.00018608
Ipo5	3497.88	0.246832	3.36597e-06	0.000187616
Prrc2c	1672.67	0.701952	3.48731e-06	0.00019377
Gm7308	7.43304	-2.24937	3.53967e-06	0.000196064
Cd83	38.7479	2.01382	3.57396e-06	0.000197347
Zfp871	402.661	1.1135	3.59628e-06	0.000197963
Haus3	155.715	-0.921636	3.62072e-06	0.000198691
Pdcd11	376.226	0.415255	3.6904e-06	0.00020189
Dcun1d1	1170.64	-0.594219	3.8086e-06	0.000207715
Pdcl	271.553	-0.609057	3.83296e-06	0.000208403
Synpo	1691.57	0.568104	3.90419e-06	0.000211626
Ankrd33b	1183.12	0.613184	4.00505e-06	0.000216432
Slc25a16	633.541	-0.422165	4.1059e-06	0.000221207
Cnot6l	738.314	-0.634756	4.16467e-06	0.000223693
Lum	911.273	-0.84914	4.21054e-06	0.000225474
Sar1b	7758.03	-0.442816	4.34119e-06	0.000231145
Colgalt2	76.0985	-0.82974	4.34252e-06	0.000231145
Cggbp1	648.365	-0.538315	4.59122e-06	0.000243651
Zfp81	438.539	-0.75374	4.6191e-06	0.000244399
Tmx1	444.442	-0.524272	4.65424e-06	0.000245525
Armc1	489.165	-0.461634	4.6963e-06	0.000247008
Csf2rb	116.344	1.2014	4.80396e-06	0.000251924
Pkia	15489.9	-0.492303	4.82729e-06	0.000252401
Gpi-ps	43.3502	-1.56361	4.94965e-06	0.000258037
Pim1	386.546	1.01716	4.99413e-06	0.000259306
Prrg1	175.348	-1.01983	5.00324e-06	0.000259306
Ostm1	695.711	-0.434959	5.09919e-06	0.000263508
Adora2b	17.1587	1.64171	5.20016e-06	0.000267944
Gm4929	26.2937	-1.4178	5.26137e-06	0.000270312
Utp4	393.269	0.312903	5.40418e-06	0.000276086
Garre1	430.365	0.289999	5.40489e-06	0.000276086
Gm27037	4.04323	-2.98348	5.46366e-06	0.000278286
Gcnt2	134.25	0.844108	5.48028e-06	0.000278332
Extl2	240.254	-0.416836	5.50873e-06	0.000278345
Tasor	406.584	-0.5906	5.51195e-06	0.000278345
Serinc1	5127.89	-0.511352	5.55352e-06	0.000279648
Ppp1r18	150.879	0.652638	5.80974e-06	0.000291721
Rhobtb3	620.617	-0.642804	5.9169e-06	0.000296263
Nrip1	1487.51	0.789199	6.00344e-06	0.000299749
Pdpr	2137.67	0.378655	6.03183e-06	0.000300321
Kctd12b	119.279	-0.777756	6.43698e-06	0.000319595
Tfg	945.563	-0.476393	6.55862e-06	0.000323925
Gm7069	8.70155	-1.79172	6.56074e-06	0.000323925
Clec1a	103.38	-0.826677	6.86337e-06	0.000337926
Alg11	225.983	-0.411307	6.90733e-06	0.000339148
Rmdn1	700.152	-0.60713	6.93532e-06	0.000339582
Gm11843	3.62851	2.89998	7.12232e-06	0.000347777
Synm	23563.7	0.300629	7.16596e-06	0.000348947
Pip4p2	531.892	-0.565893	7.34983e-06	0.00035692
Akr1c14	69.4361	-1.27792	7.44384e-06	0.000359813
Ppp1r27	369.249	1.00699	7.45e-06	0.000359813
Mylip	348.976	-0.59143	7.53212e-06	0.00036279
Golph3	1709.04	-0.402364	7.67855e-06	0.000368841
Zfp950	198.942	-0.648914	7.79328e-06	0.00037334
Dusp5	42.1366	2.33948	7.83489e-06	0.000374322
Tceanc	70.8102	-0.650887	8.16568e-06	0.000388087
Aasdhppt	363.694	-0.625121	8.16679e-06	0.000388087
Rcor3	360.181	-0.549237	8.22982e-06	0.000390036
Ripk1	174.856	0.992114	8.33124e-06	0.00039379
Ppp3r1	7603.87	-0.60144	8.41373e-06	0.000396631
Map3k4	688.636	0.313612	8.45746e-06	0.000396705
Opcml	79.548	-0.700562	8.46006e-06	0.000396705
Togaram2	172.144	1.24984	8.5119e-06	0.000398083
Mtf2	324.572	-0.614528	8.64504e-06	0.000403246
Prdm2	991.778	0.319914	8.7785e-06	0.000408396
Slc38a2	2895.13	0.796494	8.81133e-06	0.00040885
Plscr4	121.773	-0.874659	8.92645e-06	0.00041311
Micu3	643.757	-0.619933	9.06445e-06	0.000418405
Tex2	1910.9	0.25238	9.10184e-06	0.000419039
Arhgap18	169.976	-0.713364	9.28443e-06	0.000426338
Ash1l	1657.04	0.479695	9.32375e-06	0.000427037
Nuak1	443.353	0.517846	9.40018e-06	0.000429428
Macf1	1477.55	0.374754	9.64142e-06	0.000439316
4930513N20Rik	5.23038	3.48617	1.07053e-05	0.000486543
Abhd17b	401.463	-0.659515	1.12373e-05	0.000509416
mt-Tq	7.16149	-4.7332	1.13977e-05	0.000515369
Ankrd2	239.709	2.03714	1.15377e-05	0.000520373
Tnip2	149.538	0.931864	1.16109e-05	0.000522345
Mmgt1	1293.11	-0.4648	1.17855e-05	0.000528856
Nsun2	781.162	0.287141	1.19796e-05	0.000534158
Ankrd1	1976.31	2.14628	1.19933e-05	0.000534158
Gm5778	11.829	-1.60499	1.19941e-05	0.000534158
Nr4a1	1305.63	1.15013	1.20873e-05	0.000536963
Pde4d	2928.52	0.523532	1.21916e-05	0.000540241
Trem1	8.62301	4.86164	1.23173e-05	0.00054445
Ppargc1a	1148.81	1.13036	1.24586e-05	0.000549324
Gm9162	1.59725	-5.05517	1.25006e-05	0.000549809
Abl2	656.935	0.37325	1.26198e-05	0.000553677
Gm7545	6.80887	-1.95173	1.27181e-05	0.000556613
Zc3h12a	44.2895	1.50905	1.27679e-05	0.000557418
Chaserr	218.727	-0.678416	1.31557e-05	0.000572936
B4galt5	298.924	0.783414	1.32076e-05	0.000573785
Arsi	98.2448	1.00825	1.36471e-05	0.000590099
Zfp266	501.071	-0.440198	1.36497e-05	0.000590099
Zfp369	59.2119	0.949318	1.40932e-05	0.000607792
Sh3bgrl	671.032	-0.963054	1.41763e-05	0.000609889
Hcar2	95.798	2.84183	1.44481e-05	0.000619747
Vegfb	508.21	0.504661	1.44753e-05	0.000619747
Gm4654	9.58527	-1.95678	1.47899e-05	0.000631689
Hspa9-ps1	11.8326	-1.59404	1.49197e-05	0.0006357
Etv3	385.744	0.647789	1.50192e-05	0.000638404
Chrna10	304.807	0.86886	1.54432e-05	0.00065486
Eid1	418.044	-0.813338	1.60067e-05	0.000677131
Syne3	95.4836	0.866986	1.60638e-05	0.000677932
Gm4204	48.9402	-1.09326	1.61063e-05	0.000678111
Gm6283	8.4926	-2.16063	1.65041e-05	0.000693213
Mfsd14b	245.342	-0.705052	1.6658e-05	0.00069802
Ppp1cb	11726.2	-0.565804	1.68834e-05	0.000705799
Gm8919	9.69377	-2.10378	1.69352e-05	0.000706296
Ube2v2	159.757	-0.735454	1.7058e-05	0.000709748
Nfatc1	519.767	0.468575	1.76305e-05	0.000731851
Yes1	301.887	-0.767533	1.78685e-05	0.00074
Gm14148	28.5967	-1.56635	1.83885e-05	0.000758503
Gm17066	81.6627	-1.36064	1.84009e-05	0.000758503
Serp1	561.158	-0.610679	1.85023e-05	0.000760913
Zfp788	265.909	-0.649838	1.87527e-05	0.000769426
Wbp1l	1088.07	0.787534	1.89627e-05	0.000776246
Ccl22	10.1047	3.27256	1.90606e-05	0.000778456
Sptssa	271.193	-0.644014	1.9198e-05	0.000782264
Nova1	155.487	-0.911448	1.94009e-05	0.00078835
Sdc2	530.731	-0.594649	1.94363e-05	0.00078835
1700066M21Rik	93.7709	-0.973682	1.95922e-05	0.000792857
Gpm6b	208.476	-0.674051	2.00498e-05	0.000807781
Nrp2	356.708	0.495535	2.00521e-05	0.000807781
Poglut3	227.327	-0.510077	2.01464e-05	0.00080974
Rap2c	847.356	-0.679977	2.04836e-05	0.000821428
Six4	658.856	-0.47754	2.06603e-05	0.000826644
Ldhb	1104.92	1.06926	2.0755e-05	0.000828564
Ppan	151.979	0.667906	2.08947e-05	0.000831742
Casp4	243.057	1.62317	2.09285e-05	0.000831742
Uggt1	1868.15	0.346209	2.11028e-05	0.000836796
Rgs16	22.09	2.52557	2.13714e-05	0.000845554
Khdc4	787.71	-0.306195	2.17306e-05	0.000856777
Gm12419	13.5987	-1.27969	2.17866e-05	0.000856777
Clec4a3	84.5287	-1.30821	2.18001e-05	0.000856777
Clic4	2653.65	0.847167	2.2134e-05	0.000867977
Mid1ip1	389.276	1.08672	2.22901e-05	0.000872167
Ctsc	1345.41	-0.467239	2.25448e-05	0.000880192
Uqcrh-ps2	6.21917	-2.19479	2.27089e-05	0.000884257
Tmem30a	2996.71	-0.706816	2.28011e-05	0.000884257
Zfp40	49.9597	-0.890233	2.28188e-05	0.000884257
Gm12464	6.03306	-2.49621	2.28485e-05	0.000884257
Gm49339	205.345	1.35726	2.29812e-05	0.000886039
Irf1	445.836	1.11996	2.29945e-05	0.000886039
Gm10250	29.848	-1.07307	2.30975e-05	0.000888077
Gm9625	27.8768	-0.93736	2.38654e-05	0.000915615
Vamp4	370.545	-0.536601	2.39303e-05	0.000916121
Zfp160	436.011	-0.529696	2.41068e-05	0.000919913
Gm11266	152.014	-1.12452	2.41331e-05	0.000919913
Gm8565	12.8999	-1.82765	2.42518e-05	0.000922455
Jund	277.069	0.624246	2.48645e-05	0.000943731
Kcnma1	564.449	0.39576	2.52218e-05	0.000955249
Gm5898	9.19443	-1.69194	2.54765e-05	0.000962839
Ppp1r15a	350.328	0.857935	2.56069e-05	0.000963628
Dram2	1486.79	-0.622818	2.56603e-05	0.000963628
Lamp2	2809.44	-0.571713	2.56605e-05	0.000963628
Nptn	2021.23	-0.364079	2.5837e-05	0.000968204
Selenop	3594.21	-0.546517	2.59543e-05	0.00097055
Abcb7	2169.45	-0.507386	2.63416e-05	0.000982958
Lipg	91.1955	2.48798	2.65737e-05	0.000989144
Arfgef2	740.009	0.327363	2.66602e-05	0.000989144
Gm7719	1.76495	-4.89846	2.66748e-05	0.000989144
Sema3c	2276.6	-0.436597	2.67481e-05	0.00098979
Gm5644	4.1738	-2.41791	2.68646e-05	0.00099203
Gm4960	4.95452	-2.24437	2.74311e-05	0.00101085
Rnf103	613.861	-0.410149	2.7515e-05	0.00101183
Slc6a8	3583.77	0.489734	2.77937e-05	0.00101996
Map7d1	2786.6	0.445195	2.82253e-05	0.00103328
Myocos	5.87607	-2.58961	2.82731e-05	0.00103328
Flot1	537.123	0.471832	2.87302e-05	0.00104782
Bicral	244.989	-0.45204	2.88915e-05	0.00105154
Fyco1	7394.49	0.292291	2.8965e-05	0.00105206
Gm28437	25.3664	-0.983658	2.90389e-05	0.00105259
Eif3b	1475.88	0.273766	2.94267e-05	0.00106447
Slc35a5	146.44	-0.525435	2.9522e-05	0.00106504
Pten	1160.78	-0.466355	2.95627e-05	0.00106504
Tnip3	17.561	2.19857	2.96965e-05	0.00106769
Hivep2	1713.95	0.449818	3.03303e-05	0.00108827
Cd38	163.959	-0.683714	3.09417e-05	0.00110796
2010315B03Rik	300.219	-0.722819	3.16643e-05	0.00113155
Ubash3b	58.1337	1.05103	3.18444e-05	0.0011357
Zfp994	162.564	-1.04028	3.19817e-05	0.00113831
Ptpn1	272.943	0.502696	3.21655e-05	0.00114245
Gm5760	6.68429	-2.42666	3.22795e-05	0.00114245
Nox4	83.1103	-1.17818	3.22916e-05	0.00114245
Zmym2	1251.49	-0.44168	3.2457e-05	0.00114602
Cd63	1093.14	0.42527	3.30812e-05	0.00116574
Mvp	355.919	0.481336	3.31665e-05	0.00116642
Rps15-ps2	5.53005	-2.48401	3.36727e-05	0.00118188
Naa30	716.197	-0.59563	3.43259e-05	0.00120001
Tug1	585.5	-0.566886	3.44064e-05	0.00120001
Nptx1	7.08866	4.5721	3.44349e-05	0.00120001
Fcho2	936.799	-0.737483	3.446e-05	0.00120001
Gask1b	236.21	-0.919642	3.45555e-05	0.00120097
Cavin1	2558.66	0.49522	3.47206e-05	0.00120435
Mybbp1a	1474.75	0.34888	3.52231e-05	0.00121939
Dr1	543.012	-0.684667	3.53425e-05	0.00122114
Siglec1	120.682	-1.30124	3.54557e-05	0.00122267
Ythdf3	1852.79	-0.555807	3.55449e-05	0.00122336
Tagln2	297.668	0.72685	3.56733e-05	0.00122541
Mterf3	276.035	-0.534623	3.61258e-05	0.00123682
Zfp119a	69.0912	-0.757394	3.61452e-05	0.00123682
Serac1	234.85	0.520373	3.67302e-05	0.00125442
Zfp157	81.1695	-0.548688	3.68365e-05	0.00125563
Actn2	4069.62	0.818467	3.72052e-05	0.00126337
Akap13	1799.32	0.386682	3.72464e-05	0.00126337
P2ry13	18.4675	-2.10984	3.72774e-05	0.00126337
Abra	2412.87	1.06886	3.77357e-05	0.00127646
Hadha	4969.17	0.343315	3.85716e-05	0.00130225
Marcksl1	85.3525	1.49983	3.87004e-05	0.00130412
Eloa	1913.59	0.208479	4.06512e-05	0.00136725
Rab18	2349.2	-0.441965	4.08767e-05	0.00137021
2610037D02Rik	24.6263	1.31318	4.09665e-05	0.00137021
Ints6l	355.165	-0.461608	4.09709e-05	0.00137021
Sorl1	1121.37	0.287455	4.13213e-05	0.0013777
Sema3d	50.6337	-1.06343	4.13504e-05	0.0013777
Fth1	11303.8	0.195543	4.20329e-05	0.00139553
Gm28439	15.94	-1.57557	4.20431e-05	0.00139553
Ptpro	37.4155	-1.22145	4.21339e-05	0.00139593
Kars	1660.36	0.271543	4.26035e-05	0.00140885
Alpk2	1949.28	0.608074	4.28879e-05	0.00141562
Fundc1	563.235	-0.493578	4.32453e-05	0.00142476
Cbfb	3709.86	-0.496134	4.36534e-05	0.00143524
Dnajb6	363.066	0.477964	4.37254e-05	0.00143524
Gm28229	84.1779	-0.872028	4.49502e-05	0.00147259
Snx6	455.279	-0.422262	4.50292e-05	0.00147259
Gm5430	18.3742	-1.82427	4.58393e-05	0.00149632
Polr3k	381.837	-0.414703	4.63376e-05	0.00150788
Mob4	2967.38	-0.497964	4.63636e-05	0.00150788
Nr1d2	3510.89	-0.435904	4.64515e-05	0.00150797
Ppp1r3c	7186.27	1.10504	4.67108e-05	0.00151362
Snrnp200	1549.28	0.284642	4.74642e-05	0.00153522
Zfp273	120.282	-0.704088	4.75818e-05	0.00153623
Tma7-ps	5.54465	-2.2583	4.80485e-05	0.00154847
Ubxn7	518.326	-0.51984	4.84198e-05	0.00155761
Clec16a	1188.57	0.242158	4.86444e-05	0.001562
Sacm1l	778.085	-0.466947	4.8942e-05	0.00156871
Gm7713	18.1568	-1.58495	4.91451e-05	0.00157238
Gm9568	13.6053	-1.43868	4.94498e-05	0.00157927
Gm6457	5.2954	-2.25841	5.02177e-05	0.00160092
C1d	669.07	-0.468736	5.06027e-05	0.00161029
Klc1	1554.16	0.259982	5.10784e-05	0.00162252
Sema3a	92.3185	-0.817633	5.13718e-05	0.00162892
Arfip1	44.4712	-1.037	5.16135e-05	0.00163014
Ms4a6b	340.596	-1.24537	5.16995e-05	0.00163014
Tdrkh	156.797	0.589213	5.17795e-05	0.00163014
Ccnc	217.744	-0.642676	5.18016e-05	0.00163014
Zfp101	338.067	-0.578538	5.1887e-05	0.00163014
Dynlt3	1355.19	-0.572478	5.1962e-05	0.00163014
Uri1	964.992	-0.62874	5.24423e-05	0.00164177
Slc66a2	102.164	0.757638	5.2518e-05	0.00164177
Hspa1b	252.892	2.62959	5.26386e-05	0.00164264
Aurka	116.851	0.562835	5.3535e-05	0.00166768
Gm13293	4.53877	4.92635	5.37631e-05	0.00167184
Herc1	1425.68	0.405962	5.41212e-05	0.00168003
Slc7a11	13.1632	3.13826	5.49055e-05	0.0017014
Srsf1	1984.75	-0.479314	5.50509e-05	0.00170259
Ddx24	1298.23	0.270124	5.51361e-05	0.00170259
Smc4	360.69	-0.736169	5.52853e-05	0.00170423
Gm42547	82.0031	-0.822508	5.55687e-05	0.00170854
Hectd1	4382.56	0.355864	5.56179e-05	0.00170854
Spen	647.373	0.419236	5.57741e-05	0.00171037
Spsb1	121.371	0.612809	5.60483e-05	0.00171581
Klhl40	2068.27	1.04301	5.62761e-05	0.00171982
Ado	657.513	-0.419245	5.64328e-05	0.00172164
Rhoq	3535.35	-0.401014	5.67649e-05	0.00172879
Ip6k3	567.788	1.0087	5.69279e-05	0.00173078
C1galt1	1002.34	-0.603157	5.74824e-05	0.00174465
Ubr4	3388.69	0.400977	5.77493e-05	0.0017492
Slc25a46	1090.52	-0.523665	5.78297e-05	0.0017492
Flnc	15123.8	1.00217	5.87312e-05	0.00177344
Trim30c	169.534	1.68432	5.89661e-05	0.00177751
Tnks	343.337	0.389833	5.95645e-05	0.0017925
Dusp6	166.399	-0.832339	5.97954e-05	0.0017964
Lman1	1377.94	-0.291631	5.99045e-05	0.00179663
Ireb2	1127.44	-0.393021	6.106e-05	0.00182646
Tnmd	205.067	-1.1372	6.11052e-05	0.00182646
Gm6322	9.5505	-1.64177	6.1502e-05	0.00183522
Tial1	1316.44	-0.376525	6.18873e-05	0.00184362
Lipo3	134.019	-0.774018	6.31457e-05	0.00187795
Tgm2	898.041	0.638	6.34097e-05	0.00188264
Gm5138	5.84438	-1.98259	6.41188e-05	0.00190051
Eif4g1	11884.7	0.257172	6.51813e-05	0.00192852
Dennd4c	855.761	0.428816	6.52812e-05	0.00192852
Gm13416	12.4776	-1.76069	6.55862e-05	0.0019343
Gm14130	13.9832	-1.19965	6.57468e-05	0.00193582
Magt1	1168.6	-0.407636	6.60704e-05	0.00194212
Sirpb1c	23.0804	5.06583	6.75257e-05	0.00197953
Gm13341	397.792	-0.997051	6.75664e-05	0.00197953
Ppp1ccb	8.71268	-2.16893	6.77823e-05	0.00198258
Rel	329.862	0.721808	6.79715e-05	0.00198484
Gm2308	18.2874	-1.23412	6.81614e-05	0.00198681
Tmed5	1356.29	-0.784745	6.82633e-05	0.00198681
mt-Te	52.8857	-2.39627	7.01263e-05	0.00203769
Tuba1c	50.4332	1.56596	7.0494e-05	0.00204502
Nup98	505.994	0.415756	7.12719e-05	0.00206421
Gm7583	7.35052	-1.90704	7.16356e-05	0.00207136
Tnfaip2	918.386	0.981281	7.18625e-05	0.00207453
Fam76b	197.641	-0.696488	7.19874e-05	0.00207476
Itch	711.037	-0.302502	7.22674e-05	0.00207945
Nr2f2	574.669	-0.570055	7.24248e-05	0.0020806
Ppp3cb	6682.92	-0.415362	7.27404e-05	0.00208384
Svip	884.661	-0.354027	7.27729e-05	0.00208384
2610044O15Rik8	402.892	-0.487682	7.31434e-05	0.00209107
Gm6298	6.21218	-2.07565	7.43578e-05	0.00211963
Il36g	11.8134	4.5542	7.43815e-05	0.00211963
Gm4691	30.8793	-1.15884	7.63613e-05	0.00217256
Itgbl1	241.515	-0.947157	7.76678e-05	0.00220619
Trio	980.656	0.335289	7.8037e-05	0.00221313
Zfp268	8.58199	-3.75364	7.8249e-05	0.0022156
Eloc	1506.13	-0.374208	7.86042e-05	0.00222024
Tnfrsf12a	205.397	1.2819	7.86634e-05	0.00222024
Nfkbiz	82.7914	1.08819	7.87999e-05	0.00222055
Zfp738	1143.02	-0.624836	8.10473e-05	0.00228026
Gm4540	8.69765	-2.7764	8.15155e-05	0.00228783
Myh8	310.866	-0.775017	8.15869e-05	0.00228783
Gm13172	2.74306	-3.00334	8.17483e-05	0.00228783
Mplkip	56.5621	-0.797823	8.18327e-05	0.00228783
Lgr4	851.607	-0.394549	8.22168e-05	0.00229495
Asah1	575.673	-0.476722	8.35118e-05	0.00232552
Slc15a3	135.02	1.7573	8.35743e-05	0.00232552
Gm7832	12.1188	-1.47147	8.40059e-05	0.00233351
Tnfrsf1b	131.3	0.939333	8.41249e-05	0.00233351
Cysltr1	43.8181	-1.80328	8.45948e-05	0.00234288
Tet2	705.144	0.659137	8.588e-05	0.00237476
Sntb2	124.022	0.702423	8.65691e-05	0.00239009
Cldn12	462.759	-0.422796	8.70759e-05	0.00239897
Zfp715	425.989	-0.369973	8.71615e-05	0.00239897
2610507B11Rik	8399.82	0.261094	8.73374e-05	0.00240009
Sik3	661.122	0.352878	8.7555e-05	0.00240234
Zfp958	183.371	-0.684986	8.81282e-05	0.00241433
Ehbp1l1	8495.53	0.321198	8.9043e-05	0.00243563
Zfp944	258.732	-0.992875	8.94354e-05	0.00244259
Ssr3	6414.31	-0.538065	8.97103e-05	0.00244633
Iglc3	5.70136	-6.6811	9.0107e-05	0.00245333
Dusp10	791.072	-0.838897	9.02538e-05	0.00245333
Fndc5	597.16	0.639096	9.04415e-05	0.00245333
Gm7809	5.63956	-2.13842	9.05207e-05	0.00245333
Dennd10	187.299	-0.628555	9.12154e-05	0.00246839
Mb	8096.9	0.957021	9.17091e-05	0.00247796
Rab11a	909.77	-0.489889	9.21826e-05	0.00248341
Sms-ps	13.3999	-1.5584	9.22969e-05	0.00248341
Ebf3	218.193	-0.647709	9.23309e-05	0.00248341
Zfp260	1269.06	-0.455315	9.31877e-05	0.00250266
Sp3	812.385	-0.630607	9.4451e-05	0.00253274
Sgpp1	576.526	-0.730835	9.47677e-05	0.0025374
Hdlbp	9802.04	0.252411	9.51266e-05	0.00254317
Twf2	740.743	0.79851	9.61598e-05	0.00256692
Gm12693	14.9539	-1.4146	9.73717e-05	0.00259536
Gm11198	6.1767	-1.77009	9.79127e-05	0.00260586
Ffar4	5.36142	3.70632	9.88706e-05	0.00262741
Fign	111.122	-0.637644	9.93552e-05	0.00263633
Cops2	3157.06	-0.670089	9.97182e-05	0.00264201
Tln2	3115.86	0.330207	0.000100186	0.00265044
Slc12a6	467.012	-0.418024	0.000100888	0.00266503
Ifi213	240.249	-1.78749	0.000101074	0.00266599
Nhs	69.6404	-0.962501	0.000102672	0.0027041
Tmed10	1772.31	-0.321406	0.000104741	0.00275451
Gapdh-ps14	8.08727	-2.02703	0.000104953	0.00275598
Ppp6c	1397.66	-0.475212	0.00010562	0.0027694
Myh9	1654.8	0.4362	0.000106682	0.00279311
Ciao2b	165.886	0.449374	0.000107304	0.00280398
Gm13889	33.2635	1.5351	0.000107413	0.00280398
Mzt1	1056.25	-0.655225	0.000108819	0.00283366
Map4	16620.6	0.32316	0.00010887	0.00283366
Smim15	360.483	-0.48063	0.000109591	0.00284825
Eif4ebp1	252.75	0.65548	0.000110554	0.00286905
Rsbn1l	578.363	-0.56883	0.000111082	0.00287854
Ptgs2	40.7821	1.83387	0.000111915	0.00289589
Zfp397	785.173	-0.424241	0.00011217	0.00289826
Btf3-ps1	15.4092	-1.3967	0.000112998	0.0029154
Rnf31	379.649	0.695696	0.000113499	0.00292407
Zdhhc17	617.557	-0.302602	0.000116002	0.00298423
Wif1	63.9794	-1.44724	0.000116476	0.00299208
Ddit3	191.621	0.466498	0.000117118	0.00300421
Gm4366	17.0617	-1.57938	0.000117664	0.00301387
Zdhhc20	201.988	-0.663795	0.000118127	0.00302135
G530011O06Rik	77.7716	1.82009	0.000118802	0.0030311
Usp24	3372.62	0.352433	0.00011885	0.0030311
Armcx1	50.8676	-0.823367	0.000120294	0.00306352
Pi4ka	481.036	0.288741	0.000120813	0.00307233
Zfp120	413.761	-0.605795	0.000123713	0.00314117
Tsc1	1180.63	0.342988	0.000123875	0.00314117
Git1	333.373	0.407921	0.000126331	0.00319888
Hltf	203.016	-0.557048	0.000127711	0.00322474
Plekho2	398.97	0.790049	0.000127716	0.00322474
Nolc1	700.233	0.407922	0.000128121	0.00323037
Csgalnact2	1377.17	-0.415648	0.00012922	0.00325344
Mbnl1	12380.9	-0.551835	0.000130624	0.00328117
Gm5270	7.74105	-1.46938	0.000130691	0.00328117
Irgm2	2966.96	1.22941	0.000131303	0.00329186
Cdv3-ps	9.22223	-2.04473	0.000131693	0.00329698
Piezo1	377.139	0.557119	0.000132343	0.00330857
Vwa8	2150.92	0.275122	0.000133105	0.00332269
Gm8825	17.4808	-1.46001	0.000133579	0.00332269
Gpr35	26.0995	1.50045	0.000133642	0.00332269
Gm3200	36.4053	-0.811445	0.000133657	0.00332269
Gm45769	155.669	-0.603196	0.000134018	0.00332699
Zfp959	73.5154	-0.744138	0.000134668	0.00333844
Klf12	60.8098	0.955487	0.000138234	0.00342208
Lgals3	295.332	1.10838	0.000138466	0.00342301
Ndufs6b	6.03703	-1.95696	0.000139074	0.00342962
Tram1	484.488	-0.557287	0.00013912	0.00342962
Tet3	525.012	-0.325083	0.000139822	0.00344214
Zfp229	185.097	-0.552602	0.000141138	0.00346879
Capza2	8798.1	-0.396706	0.000141296	0.00346879
Fundc2	4033.93	-0.418542	0.000142359	0.00349007
Ccne2	161.236	-0.770805	0.000142718	0.00349403
Gm12966	28.6514	-1.0741	0.000143009	0.00349632
Bcap29	774.997	-0.435316	0.000143608	0.00350613
Cpne3	538.776	-0.527299	0.000145944	0.00355299
Brd2	1632.16	0.33574	0.00014603	0.00355299
Gm13668	10.3762	-1.65001	0.000146128	0.00355299
Gm10275	14.2694	-1.63293	0.0001467	0.003562
Ilrun	4254.31	0.259027	0.000150383	0.00364644
Gadd45b	228.995	0.782491	0.000150795	0.00365142
Desi2	1310.35	-0.384452	0.000151534	0.00366431
Golgb1	1471.69	0.547255	0.000152562	0.00368414
Thap2	231.539	-0.473218	0.000153192	0.00369432
Tbx1	218.245	0.49516	0.000153513	0.00369704
Sat1	708.745	0.750196	0.000154986	0.00372745
Mypn	6862.81	0.383363	0.000155205	0.00372765
Anxa2	1023.27	0.56461	0.000157598	0.00378
Sumf1	234.583	-0.366296	0.000158259	0.00379072
Nusap1	75.4477	-0.957122	0.000159469	0.00380972
Plekhg2	94.8465	0.784678	0.000159482	0.00380972
Gm11408	17.8592	-1.79812	0.000159806	0.00381232
Asb3	147.96	-0.471332	0.000160144	0.00381332
Bicc1	350.892	-0.470535	0.000160278	0.00381332
Sh3d19	266.032	-0.543328	0.000160829	0.00382131
Vps13c	750.414	0.462004	0.000161873	0.00384097
Tnip1	394.744	0.410764	0.000162615	0.0038534
Gmfb	712.832	-0.487589	0.000166352	0.00393237
Tcf7l2	175.519	-0.557569	0.000166391	0.00393237
Senp7	318.957	-0.360795	0.000166723	0.00393497
Ppp4r3b	804.663	-0.564481	0.000167197	0.0039409
Ifi207	1359.89	1.09478	0.000167883	0.00395184
Baz1a	200.513	0.858245	0.000170794	0.00401501
Gm13453	4.47251	-2.35433	0.000171571	0.00402795
Akap12	616.053	0.781026	0.000175275	0.00410573
Tmem47	181.344	-0.849155	0.000175348	0.00410573
Sap30l	209.008	0.403155	0.000181672	0.00424821
Fsd2	6746.02	0.332258	0.000183121	0.00427644
Ms4a4d	640.358	-0.767844	0.000184433	0.00429867
Zfp943	910.922	-0.887747	0.000184558	0.00429867
Dctn1	2538.59	0.348948	0.0001849	0.004301
Ccl17	2.20784	4.56602	0.000186113	0.00431795
Olr1	5.98214	3.95576	0.000186116	0.00431795
Zfp606	175.438	-0.739352	0.000186389	0.00431863
Rc3h2	1289.32	-0.43686	0.000187676	0.00434276
Gramd1a	362.918	0.43689	0.000188364	0.004353
AU020206	146.29	-0.719728	0.000189013	0.0043623
Cnot7	1103.2	-0.385937	0.000189317	0.00436365
Mob1b	1103.13	-0.541506	0.000189673	0.00436616
Mettl5	156.256	-0.46368	0.000190746	0.00438517
Arhgap19	595.864	-0.342363	0.000191057	0.00438665
Zfp74	195.061	-0.492567	0.000192538	0.00441492
Ap1s2	768.554	-0.808023	0.000192791	0.00441502
Gm14630	3.73616	-2.58194	0.000193737	0.00442795
P2ry12	24.2822	-1.76118	0.000193856	0.00442795
Zfp386	628.633	-0.595091	0.00019578	0.00446615
Gm4617	6.30527	-2.25085	0.000196624	0.00447963
Marchf7	1040.81	-0.500171	0.000197415	0.00449189
Gnpnat1	194.388	-0.686325	0.000197981	0.00449898
Myh14	467.816	0.491698	0.000200746	0.00455599
Kbtbd7	428.562	-0.693325	0.000201329	0.00456337
Gm17024	19.2812	1.76834	0.000204441	0.00462798
Sertad4	72.4523	-1.34534	0.000207572	0.00469288
Fgf9	28.5988	-1.12584	0.00020816	0.00470017
Cd14	40.3919	1.27031	0.000208829	0.0047017
Noct	385.305	0.653322	0.000208949	0.0047017
Tm2d1	311.343	-0.563414	0.000209023	0.0047017
Fap	238.972	-0.652034	0.000210404	0.00472675
Gm12963	1.42712	-4.4591	0.000212577	NA
Stip1	1892.83	0.335108	0.000213182	0.0047831
Gm21399	7.86056	-1.68069	0.000214231	0.00480057
Dzip3	136.574	-0.698099	0.000215934	0.00482656
Stat3	1959.66	0.561254	0.000215936	0.00482656
4930516B21Rik	87.0688	-0.501164	0.000216218	0.00482678
Zfp280d	828.354	-0.596962	0.000216782	0.00482863
Cd19	3.27045	-3.5381	0.000217013	0.00482863
Ano5	9363.49	-0.471029	0.00021732	0.00482863
Pi15	38.1332	-1.29369	0.000217456	0.00482863
Rcn2	556.349	-0.380679	0.000217663	0.00482863
Cltc	4457.54	0.363098	0.000218891	0.0048498
Nab2	47.4804	0.95394	0.000221242	0.00489577
Dact1	78.4796	-0.849363	0.000222944	0.00492729
Aknad1	3.93433	-2.48033	0.000227758	0.0050274
Mast2	1706.55	0.389275	0.000230048	0.0050665
Gm4217	20.4676	-1.37928	0.000230306	0.0050665
Naa50	9028.56	-0.395463	0.000230386	0.0050665
Stxbp6	120.795	-0.686055	0.000231145	0.00507689
Pwwp3b	169.812	-0.601292	0.000233837	0.00512446
Gm5787	25.3833	-1.19813	0.000233889	0.00512446
Tsc22d3	4023.53	0.678976	0.000236734	0.00518039
Nadk2	766.379	-0.434341	0.000237481	0.00519032
Cd164	3528.04	-0.543044	0.000238977	0.00521079
Ankrd29	17.8641	-1.43474	0.000239006	0.00521079
Ankrd13c	659.29	-0.376116	0.000240958	0.00524338
Gm12251	13.0135	-1.63538	0.000241092	0.00524338
Lhfp	169.314	-0.560873	0.000241516	0.00524617
Manea	180.647	-0.736924	0.000242543	0.00526202
Rabgap1l	232.954	-0.48956	0.000244123	0.00528983
Dck	175.381	-0.820869	0.00024556	0.00531447
Gm6419	8.50218	-1.91516	0.000246871	0.00533633
Crot	969.153	-0.339411	0.000248067	0.00535564
Ccdc86	217.988	0.486106	0.000249144	0.00537158
Gm3534	17.7419	-1.01543	0.000249411	0.00537158
Tspan13	328.987	-0.512109	0.000250182	0.00537936
Mcts1	447.435	-0.49797	0.00025057	0.00537936
Gm9423	5.81788	-2.24254	0.000250683	0.00537936
Gm12468	2.29186	-3.55446	0.000252386	0.00540936
Gm29667	6.26333	-1.97598	0.000255659	0.00547288
Trim5	66.9874	-1.06323	0.000258162	0.0055198
Gm8121	7.66755	-1.96731	0.00025918	0.0055349
Aph1b	68.202	-0.636565	0.000259685	0.005539
Gm11966	10.9156	-1.42041	0.000260444	0.00554852
Slc10a7	113.782	-0.541949	0.000261852	0.00557181
Socs6	920.96	-0.484526	0.000263548	0.00560118
Pigp	1054.84	-0.322473	0.000264573	0.00561112
Gm10313	9.38757	-1.61554	0.000264648	0.00561112
Twist1	78.321	-0.816273	0.000266998	0.00565416
Ska2	67.692	-0.785959	0.000270411	0.00571961
Nepro	105.013	0.648729	0.000272276	0.0057522
Gls	1792.2	-0.44359	0.000272928	0.00575911
Cse1l	1836.21	-0.308361	0.000273264	0.00575935
Pot1b	56.9042	-0.760561	0.000277725	0.0058464
Numa1	799.093	0.345551	0.000278856	0.00586325
Atp7a	218.025	0.426884	0.00027933	0.00586626
Psmd2	3546.42	0.347579	0.000279995	0.00587328
Itfg1	1195.13	-0.344469	0.000281019	0.00588778
Luzp1	480.05	0.506652	0.00028351	0.00593295
Zfx	500.942	-0.357924	0.000286768	0.00599407
Ccr2	336.423	-0.976833	0.000289522	0.00604449
Usp9x	2391.83	0.446134	0.000290477	0.0060573
Gm14269	8.19538	-1.69057	0.000291186	0.00606495
Orc4	472.67	-0.68254	0.000293442	0.00610477
Myh2	14777.3	1.56728	0.000293923	0.00610761
Abcf1	1956.61	0.305442	0.000296353	0.00615089
Gm12174	9.78402	-1.5826	0.000297074	0.00615864
Dstn	444.793	-0.445849	0.000297457	0.00615937
Gucy1a1	166.437	-0.525835	0.000298939	0.00618284
Ptx3	1384.51	1.77223	0.00030142	0.00622688
Eif1ax	2886.65	-0.448607	0.00030246	0.00624109
2610008E11Rik	506.492	-0.465494	0.000304783	0.00628172
Cdc73	1166.95	-0.461378	0.000305855	0.0062965
Tlr2	90.9811	1.32411	0.000309321	0.00636047
Sppl2a	2831.78	-0.445475	0.00031087	0.0063849
Ube2q2	762.435	-0.430774	0.000312639	0.0064092
Jrkl	120.694	-0.632415	0.000312789	0.0064092
Lgalsl	1796.97	-0.424843	0.000313138	0.0064092
Itsn1	2335.95	0.24527	0.000313825	0.00641586
Gm49359	54.3912	-0.83829	0.000314693	0.00642618
Ranbp6	473.875	-0.454242	0.000315803	0.00643499
Marchf1	68.4929	-1.25218	0.00031585	0.00643499
Pip4k2a	177.56	-0.679916	0.00031653	0.00644143
Pim3	126.786	0.992101	0.000317302	0.00644975
Gm4895	5.12142	-1.94681	0.000318507	0.00646682
Nudcd1	276.557	-0.491352	0.000319591	0.0064814
Pck2	42.6178	-0.809388	0.000323015	0.00653608
Slc35a3	265.824	-0.665586	0.000323024	0.00653608
Pigw	109.205	-0.552907	0.000327921	0.00662759
Golim4	415.199	-0.556415	0.000328757	0.00663692
Ryr1	71004.9	0.401559	0.000329979	0.00665134
Hacd1	948.102	-0.337368	0.000330222	0.00665134
Zfand3	1668.37	0.300912	0.000331257	0.00665738
Lrif1	395.599	-0.745682	0.000331273	0.00665738
Proser3	49.8249	0.621097	0.000331871	0.00665822
Heg1	893.963	0.469219	0.000332066	0.00665822
Lrch2	23.9692	-1.13823	0.000334247	0.00669437
Urb1	121.577	0.517942	0.000336474	0.00673139
Scp2-ps2	9.66143	-1.61904	0.000338586	0.00676076
Ndrg2	23424.1	0.294571	0.000338705	0.00676076
Synj2	462.517	0.663819	0.000339334	0.00676568
Gulp1	99.4844	-1.08692	0.000340559	0.00678248
Cfl2	9915.29	-0.40463	0.00034219	0.00680732
Csrp3	235.2	1.93586	0.000342654	0.0068089
Aff4	2035.52	0.31163	0.000344612	0.00684015
Zfp931	118.501	-0.842322	0.000349675	0.00693287
Smim14	560.507	-0.33824	0.000352082	0.00697281
Gm15946	2.88155	-3.45437	0.00035547	0.00703204
Trub1	187.723	-0.351224	0.000356619	0.0070469
Map2k3os	54.3207	0.673623	0.000357841	0.00706318
Slfn2	592.961	0.945546	0.000359095	0.00707304
Zmym5	749.816	-0.365933	0.000359139	0.00707304
Gm14586	20.4572	-1.43779	0.000361186	0.00710547
Gm5421	34.2263	-1.27968	0.000362259	0.00711867
Gm12444	3.10236	-2.73868	0.000363793	0.00714091
Hikeshi	473.202	-0.518848	0.000364686	0.00714947
Gm10297	8.41181	-1.62507	0.000365111	0.00714947
Rnf11	3295.69	-0.515547	0.000365816	0.00714947
Myoz2	267.833	1.63255	0.000365843	0.00714947
Cdc14b	458.065	-0.456015	0.000368868	0.00720064
Retnlg	9.27927	2.95938	0.000371212	0.00723844
AW146154	98.0482	-0.843141	0.000371796	0.00724037
Tppp2	25.8647	1.45503	0.000372128	0.00724037
Golph3l	322.747	-0.418815	0.000378507	0.0073564
Gm14121	9.59514	-1.66869	0.000382375	0.00742344
Suz12	624.568	-0.394059	0.00038473	0.00746099
Rrp12	753.612	0.40174	0.000390482	0.00755187
Ttn	348542	0.391878	0.00039095	0.00755187
Trim63	4901.4	0.777346	0.000391038	0.00755187
Capn2	1243.73	0.229046	0.000391121	0.00755187
Gm12254	4.83793	-1.81298	0.000392434	0.00756898
Fli1	199.667	-0.532024	0.00039529	0.00761578
4932422M17Rik	30.9129	-1.08789	0.000396593	0.00763259
Gm12684	2.0709	-3.82865	0.000399417	0.0076786
Ro60	248.244	-0.752245	0.000401331	0.00770704
AK157302	8.53664	-1.40116	0.000403304	0.00773654
Pura	1428.64	-0.43045	0.000405917	0.00777824
Avil	155.423	0.817331	0.000408378	0.00781696
Cd44	675.887	1.00757	0.000414237	0.00792054
Gm2962	6.13676	-1.70682	0.000417503	0.0079744
Itga1	235.087	0.546322	0.000420476	0.00800869
Rnf13	979.395	-0.443536	0.000420572	0.00800869
Igkc	21.8261	-2.9312	0.000421082	0.00800869
Ap2b1	1022.61	0.2022	0.000421106	0.00800869
Rapgef1	2197.36	0.408172	0.000424	0.0080551
Plekha6	274.472	-0.577277	0.000430079	0.00816184
Optn	1134.63	0.471712	0.000431042	0.00817135
Relb	89.2195	0.778986	0.000433006	0.00819983
Tm9sf2	1888.37	-0.279147	0.000435875	0.00824535
Rpl32	1220	0.316002	0.000436377	0.00824603
Ube2b	8240.79	-0.303965	0.000437583	0.00826001
Gm7741	12.0525	-1.37105	0.000439619	0.00828962
Gm8167	1.47434	-4.25686	0.000441547	0.00831712
Ppara	133.84	0.863543	0.000442465	0.00831978
Slc30a5	235.087	-0.293825	0.000442629	0.00831978
Mir1898	4.44311	-4.41827	0.000443096	0.00831978
Serpina3n	186.938	1.20342	0.000444461	0.00833658
Ppl	301.572	0.62166	0.000445083	0.00833943
Aff3	71.3271	-1.54624	0.000446025	0.00834825
Itm2a	2160.54	-0.532036	0.000447774	0.00836364
Matr3	3648.94	-0.38703	0.000447791	0.00836364
Gm11488	3.90173	-2.12518	0.000450461	0.00840466
Dhx36	1103.99	-0.392858	0.000451351	0.0084124
Polr3f	361.089	-0.382726	0.000453049	0.00843517
Cep57	151.141	-0.545934	0.000462359	0.0085995
Bpnt2	4279.31	-0.419058	0.000464001	0.00862098
Cyp1b1	106.448	0.925906	0.000468122	0.00868843
Nfxl1	157.001	-0.503373	0.000472276	0.00875252
Gm9333	24.1349	-0.987609	0.000472562	0.00875252
Ube2a	409.324	-0.334679	0.000474255	0.00877471
Ikzf4	35.3962	1.5806	0.000480171	0.00887489
Myo10	1246.54	0.375068	0.000481932	0.00889056
Rpl28	750.082	0.393162	0.000482021	0.00889056
Zfp280c	186.17	-0.6281	0.000489362	0.00901657
Togaram1	414.91	-0.462574	0.000490464	0.00902749
Txnrd1	1969.12	0.429403	0.000497379	0.00914527
Vma21	593.277	-0.809498	0.000500966	0.00919508
Atf4	2126.54	0.295961	0.000501125	0.00919508
Ston2	736.749	0.38733	0.000502473	0.00920675
Lrrc40	173.962	-0.413447	0.0005028	0.00920675
1700019D03Rik	31.7246	-1.08313	0.00050773	0.00928609
Peak1	625.069	0.334472	0.000508181	0.00928609
Plekhm2	326.397	0.462127	0.00050879	0.00928764
Ighd	9.01126	-2.03214	0.000511286	0.00932361
P2rx5	266.673	0.731159	0.000514569	0.00937383
Gm9294	6.43984	-2.17524	0.000515435	0.00937997
Lcorl	176.191	-0.671069	0.000518689	0.00942949
Nhlrc2	143.98	0.662625	0.000520802	0.00945821
Corin	5.10983	-1.89575	0.000524135	0.009509
Gm7611	8.41982	-1.62302	0.000526538	0.00954282
Ell	166.993	0.551778	0.0005317	0.00962407
Rnf145	192.663	-0.355364	0.000532362	0.00962407
Phlda1	99.5031	1.01078	0.00053265	0.00962407
Il1rap	78.6808	-0.729861	0.000533405	0.00962466
Gm44646	70.8115	-0.715164	0.000533768	0.00962466
Dram1	232.64	1.03392	0.000539167	0.00971213
Itgb3	115.051	0.860661	0.000540698	0.00972983
Aen	365.006	0.381619	0.000542839	0.00975844
Gm5523	41.3957	-0.851517	0.000544369	0.00977603
Zfp36l1	175.76	0.685853	0.000546138	0.00979787
Xk	277.39	-0.657305	0.000547476	0.00981194
Atg4c	174.498	-0.493557	0.000551927	0.00988172
Gpalpp1	402.208	-0.382286	0.000554933	0.00992552
Akt2	2316.27	0.341044	0.000557784	0.00996644
Mical3	893.714	0.336594	0.000558733	0.00997335
Fzd7	1015.83	-0.419779	0.000562021	0.010022
Crebzf	282.811	-0.425036	0.000563178	0.010032
Pcdh17	33.2872	-0.994148	0.000563716	0.010032
Gpr157	765.274	0.507962	0.000565271	0.0100365
Dnajb2	695.833	0.440178	0.000565522	0.0100365
Gm8927	10.8006	-1.43162	0.000565666	0.0100365
Rnf19b	344.096	0.504468	0.000572258	0.0101433
Akap1	1090.68	0.32452	0.000573798	0.0101604
Gm8100	26.312	-1.27258	0.000574606	0.0101604
Prps2	48.3731	-0.832475	0.000574945	0.0101604
Hgs	248.168	0.409182	0.000575855	0.0101664
Rasd2	474.365	0.757457	0.000577741	0.0101815
Yme1l1	2217.05	-0.442412	0.000577863	0.0101815
Ccdc34	99.4558	-0.743842	0.000579629	0.0102025
Mrps6	134.568	0.413332	0.000580444	0.0102067
Mycbp	494.438	-0.441557	0.000582785	0.0102377
1810013L24Rik	1105.2	-0.39101	0.000584455	0.0102569
Cdon	393.258	-0.469716	0.000585582	0.0102655
Gm42850	3.02056	-2.25242	0.000586106	0.0102655
Arhgef3	211.507	-0.513236	0.000587061	0.0102721
Asns	93.7402	1.11152	0.000589594	0.0103063
Gm16459	1.70264	-3.80241	0.000592231	0.0103338
Eny2	572.912	-0.383462	0.000592337	0.0103338
Gm43743	1.71293	-3.9758	0.0005944	0.0103596
Scrn3	1442.25	-0.366595	0.000595078	0.0103613
Ncoa7	274.823	-0.98846	0.000599123	0.0104214
Slc9a6	798.664	-0.327168	0.000600456	0.0104344
Gm13456	12.8913	-1.26447	0.000608903	0.0105708
Adcy7	123.209	-0.694977	0.000609954	0.0105787
Atp6v1g1	1500.11	-0.303091	0.000615965	0.0106725
Gstp-ps	15.6844	-1.0996	0.00061744	0.0106809
Gm43268	53.0442	-0.923728	0.000617656	0.0106809
Zfp654	957.357	-0.561119	0.000619365	0.0107
Plpbp	472.61	0.293266	0.000628313	0.0108441
Gm15191	15.4543	-1.48232	0.000629918	0.0108612
Selenot	3711.47	-0.626081	0.000633464	0.0109117
Taf6	261.095	0.332679	0.000636602	0.0109309
Gm5559	8.46667	-1.65504	0.000636761	0.0109309
Tmem87a	1229.9	-0.348134	0.000636805	0.0109309
Ikzf5	74.8159	-1.52619	0.000637043	0.0109309
Gm11996	2.94732	-2.36659	0.000640452	0.0109787
Slc18a2	64.9646	-0.845353	0.000642156	0.0109973
Tmem106b	1544.18	-0.371568	0.000646069	0.0110536
Arsk	154.778	-0.647449	0.00064719	0.0110621
Bbs5	67.5457	-0.554206	0.000650015	0.0110997
Zfp825	204.123	-0.757653	0.000651626	0.0111098
Tgfbr3	661.619	-0.366754	0.000651859	0.0111098
Bmi1	2161.92	-0.477264	0.000656224	0.0111735
Rgcc	255.46	0.927403	0.000660449	0.0112346
Hpgd	68.9692	-1.5982	0.000661197	0.0112365
Mapkapk3	559.099	0.468721	0.000664751	0.0112861
Gm12634	3.509	-2.07872	0.000667081	0.0113148
Lnpep	406.494	0.871919	0.00066993	0.0113523
Zfp799	495.107	-0.322167	0.000672472	0.0113845
Rnf2	413.44	-0.455187	0.000673688	0.0113942
Habp2	36.8034	1.52187	0.000678701	0.0114611
Mta1	367.894	0.346297	0.000678935	0.0114611
Tpst1	140.763	-0.519607	0.000681855	0.0114994
Gm5801	3.15961	-2.72259	0.00068346	0.0115047
Yipf4	425.612	-0.492212	0.000683469	0.0115047
Pfkp	194.401	0.523743	0.000686365	0.0115425
Hspa13	396.374	-0.528754	0.000689365	0.011582
Gm8722	5.77683	-2.0265	0.000691336	0.0116041
Rpl7-ps9	4.31242	-1.97653	0.000693339	0.0116267
Slc9a7	35.9117	0.925497	0.000702109	0.0117626
Tia1	563.506	-0.477579	0.000711255	0.0118958
Calm2	3065.9	-0.41716	0.000711967	0.0118958
Rab35	457.51	0.269561	0.00071207	0.0118958
Cd82	142.091	0.570376	0.000717088	0.0119683
Gm7132	6.35367	-1.4683	0.000719849	0.0120031
Dot1l	750.917	0.491949	0.000720545	0.0120034
Il18	37.0386	-1.15144	0.000724938	0.0120569
Zfp518a	322.958	-0.487081	0.000725112	0.0120569
Tmem123	698.876	-0.459435	0.000727439	0.0120842
Zmpste24	829.84	-0.352506	0.000732962	0.0121646
Pitrm1	745.535	0.243356	0.000745301	0.0123578
Amotl1	11641.9	0.276743	0.000746337	0.0123634
Mier1	685.41	-0.347445	0.000748765	0.0123754
Pcdhb22	39.2012	-0.720944	0.000748865	0.0123754
Gm4784	5.18313	-2.16495	0.000749155	0.0123754
Utrn	820.272	0.460099	0.00075768	0.0125045
Dglucy	365.496	0.527431	0.000769029	0.01268
Ifi211	513.94	1.21476	0.000775182	0.0127673
Coq10a	2709.82	0.303854	0.00077576	0.0127673
Uchl4	4.92196	-1.86036	0.000783992	0.0128781
Ino80	623.597	0.341793	0.000784277	0.0128781
Fibin	165.616	-0.944324	0.000784672	0.0128781
Gm5422	10.9533	-1.25984	0.000786488	0.0128959
Per3	611.663	-0.524235	0.000787645	0.012903
Msl2	719.133	-0.446028	0.000791484	0.0129389
Esco2	5.36495	-3.70779	0.000791897	0.0129389
Glul	11052.6	0.527781	0.000792029	0.0129389
Acap2	447.45	-0.28018	0.000798197	0.0130277
Lin7c	858.999	-0.433368	0.000800081	0.0130464
Zdhhc24	67.162	-0.74776	0.000800969	0.0130471
Ammecr1	173.428	-0.62376	0.000801597	0.0130471
Gm6944	11.9091	-1.06353	0.000805431	0.0130975
Smtnl1	604.262	0.909111	0.000807734	0.0131229
Fgr	36.5532	1.63202	0.000809633	0.0131417
Col1a2	4441.53	-0.745758	0.000818918	0.0132699
BE692007	38.9385	-1.38935	0.000819498	0.0132699
Rnf10	3001.01	0.401161	0.000819778	0.0132699
Fsd1l	326.399	-0.522294	0.000820872	0.0132755
Tmbim1	681.907	0.43416	0.000821633	0.0132757
Zfp60	230.302	-0.608074	0.000823053	0.0132865
Enpp4	1825.17	-0.379333	0.000826013	0.0133222
Clec4n	17.9798	1.56541	0.000828685	0.0133531
Irf8	92.7023	0.739621	0.000830355	0.0133558
Slc30a4	680.495	-0.454329	0.00083036	0.0133558
Rgs5	5696.34	-0.308586	0.000833443	0.0133892
Slitrk6	4.81284	-2.49287	0.000833943	0.0133892
Nacc1	282.63	0.338023	0.000835887	0.0134082
D430041D05Rik	128.561	0.576354	0.000842193	0.0134853
Ccbe1	59.5831	-1.06992	0.000842215	0.0134853
Acss2	407.761	0.624023	0.000845372	0.0135066
Gas2	46.8102	-0.740828	0.000845633	0.0135066
Gm15172	2.09576	-3.80512	0.000845827	0.0135066
Asf1a	279.029	-0.321178	0.000848664	0.0135397
Zfp729b	181.841	-0.599269	0.0008502	0.013552
Map10	74.1415	-0.524154	0.00085419	0.0135984
Pnrc2	857.539	-0.404893	0.000854645	0.0135984
Gm9523	3.24522	-2.31355	0.0008671	0.0137842
Septin8	404.295	-0.408817	0.00087298	0.0138652
Trim13	120.158	-0.485359	0.000881364	0.0139858
Abi3bp	913.894	-0.507998	0.000884136	0.0140173
Nop56	428.709	0.244366	0.000892172	0.014132
Plekhb1	840.92	0.278442	0.000895556	0.0141703
Gm15285	4.69978	-2.09605	0.000896189	0.0141703
Gm8254	4.78083	-2.20717	0.000898975	0.0141862
Casd1	673.587	-0.406271	0.000899169	0.0141862
Pde8a	290.604	0.50257	0.000899593	0.0141862
Ell2	823.861	0.677256	0.000902812	0.0142243
Plec	9019.1	0.500123	0.000907759	0.0142896
Gabarapl1	500.458	0.43693	0.000909332	0.0143016
Rps27	964.498	0.509364	0.000912113	0.0143326
Chmp2b	683.704	-0.398854	0.000916541	0.0143612
Arl5a	1104.02	-0.385316	0.000917224	0.0143612
Rab14	1999.22	-0.294602	0.000917553	0.0143612
Bcl9	105.203	-0.621403	0.000917969	0.0143612
Gm1818	13.8578	-1.14825	0.000918036	0.0143612
Gm13461	4.61776	-2.25215	0.000919269	0.0143612
Apold1	109.628	0.923118	0.000919603	0.0143612
Map4k4	524.593	0.362275	0.000922994	0.0143892
Clec2i	6.69999	-2.78832	0.000923017	0.0143892
Smcr8	811.128	0.308521	0.000930937	0.0144999
Ube2d3	5811.21	-0.615014	0.000941833	0.0146567
Bptf	1225.2	0.292347	0.000946059	0.0147096
Selenof	1445.04	-0.329446	0.000952385	0.0147925
Adgrg1	122.281	0.597616	0.000953575	0.0147925
Dek	1664.16	-0.566736	0.000954471	0.0147925
Oasl1	330.188	1.39948	0.000954734	0.0147925
Gm4795	5.52068	-1.52688	0.000961412	0.014883
Fam118a	79.2396	-0.491124	0.000964633	0.0149159
Wdr46	117.294	0.472633	0.00096522	0.0149159
Fnip2	125.015	0.567014	0.000966958	0.0149297
Fam110d	21.5162	1.53407	0.000976263	0.0150468
Derl2	281.46	-0.336479	0.000976679	0.0150468
Pgm2	68.566	0.687772	0.00097709	0.0150468
Ttc14	615.283	-0.396199	0.000983641	0.0151346
Mmp3	111.351	0.895096	0.00100587	0.0154632
Ptp4a2	17683.7	-0.353098	0.00101507	0.0155911
Vps37a	2161.03	-0.384639	0.00101644	0.0155987
Zkscan8	272.825	-0.466175	0.00101756	0.0156024
Stk40	1793.43	0.409714	0.00101942	0.0156173
Spr	171.15	0.507527	0.00102282	0.0156559
Atcay	118.13	-0.858649	0.00102549	0.0156832
Tm9sf3	2950.82	-0.385622	0.00103576	0.0158267
Brms1l	477.889	-0.264203	0.00103947	0.0158696
Pkd2	441.634	-0.404567	0.00104357	0.0159184
Rhou	581.778	0.315341	0.00104588	0.0159218
Supt6	1517.33	0.321965	0.00104634	0.0159218
Dtwd2	128.889	-0.372235	0.00104648	0.0159218
Cemip2	449.481	0.353057	0.001049	0.0159465
Babam1	1048.36	0.30212	0.00105006	0.0159488
Etv1	41.7186	-0.83124	0.00105203	0.0159652
Hoxa9	516.565	-0.418525	0.00105557	0.0160003
Ppic	356.91	-0.327534	0.00105663	0.0160003
Exoc5	920.592	-0.476346	0.00105706	0.0160003
Sncg	192.784	1.58166	0.00106438	0.0160847
F830016B08Rik	2204.46	1.60381	0.00106445	0.0160847
Epsti1	151.354	-1.14947	0.00106545	0.0160861
Cnksr1	670.457	0.606108	0.00108443	0.0163587
Fkbp14	162.08	-0.379219	0.00110912	0.0167169
Ctbs	158.044	-0.499465	0.0011107	0.0167266
Afg3l2	1176.73	0.256837	0.00111589	0.0167893
Rpl39	441.431	-0.458194	0.00111676	0.0167893
Mosmo	484.866	-0.425011	0.00111893	0.0168077
Sptb	5019.92	0.411446	0.00113592	0.0170484
Tmem263	304.501	-0.502446	0.00114508	0.0171714
Myadm	881.056	0.3835	0.0011466	0.0171797
Etfrf1	654.076	-0.407104	0.00115543	0.0172973
Bag3	1387.52	0.526323	0.00115814	0.0173233
Usf3	1550.21	0.232163	0.00116011	0.0173335
Cmc4	63.4874	-0.924249	0.00116078	0.0173335
Rufy2	149.014	-0.48316	0.00116218	0.0173397
Rpl13a-ps1	9.22466	-1.70329	0.00116409	0.0173474
Eif1	3721.15	0.409306	0.00116465	0.0173474
Zfp933	321.965	-0.521698	0.00116713	0.0173564
Ly6a2	9.23056	4.07233	0.00116721	0.0173564
Sgms2	251.455	0.91315	0.00116862	0.0173628
Nfia	1341.38	-0.320446	0.0011714	0.0173894
Rpl10a-ps1	18.0996	-1.13855	0.00118033	0.0174862
Fuom	107.409	0.477307	0.00118067	0.0174862
Cd47	1617.93	-0.424639	0.00118087	0.0174862
Zfp984	71.0351	-1.49368	0.00118233	0.0174873
Cldn1	51.4307	-0.803159	0.00118292	0.0174873
Tsc22d2	987.818	-0.463036	0.0011873	0.0175374
Ap3m1	409.039	-0.356441	0.00119251	0.0175963
Mmp8	9.51181	3.63814	0.001194	0.0175963
Ndnf	15.8016	-1.69076	0.00119426	0.0175963
Mier3	344.501	-0.486576	0.00120495	0.017739
Prorsd1	230.569	-0.375845	0.00120646	0.0177465
Nfib	4526.37	-0.256719	0.00121763	0.017896
Sumo3	620.733	-0.297759	0.00122245	0.0179519
Gon7	61.1465	-0.543502	0.00122691	0.0179828
Gm2223	11.7202	-1.78795	0.00122736	0.0179828
Gm6946	4.89808	-1.82215	0.0012276	0.0179828
Kera	518.557	-1.00395	0.00123726	0.0181093
Hmga1	165.951	0.60343	0.00123979	0.0181314
Gm7150	5.71173	-1.75493	0.00124221	0.0181519
Agfg1	721.621	-0.331246	0.00124557	0.0181704
Scai	103.007	-0.730692	0.00124573	0.0181704
Nbeal1	784.512	-0.477137	0.00124655	0.0181704
Zranb2	1945.56	-0.461381	0.0012504	0.0182115
Mkx	31.9452	-1.08752	0.00125381	0.0182462
Pcnp	647.699	-0.504779	0.00125619	0.0182657
Itgal	32.8752	1.72555	0.00125811	0.0182787
3830406C13Rik	260.842	-0.395773	0.00126139	0.0183113
Gm14113	6.71518	-1.35222	0.00126428	0.0183383
Znf41-ps	9.12232	-2.07489	0.00126943	0.0183979
Rnmt	825.127	-0.253301	0.00127311	0.0184362
Dnajc13	1115.05	0.300944	0.00127595	0.0184524
Gm9578	1.46197	-3.61073	0.00127631	0.0184524
Sh3kbp1	597.291	-0.394778	0.00128169	0.018515
Padi2	2920.18	0.520093	0.00128389	0.0185317
Vps50	729.325	-0.258817	0.00129018	0.0186054
1600012H06Rik	210.288	-0.459008	0.0012911	0.0186054
Pja2	3268.09	-0.270711	0.00130078	0.0187297
Map3k12	42.8646	-0.607847	0.00130854	0.0188178
Gm5436	39.5401	-0.768241	0.00130902	0.0188178
Plin2	669.301	0.67525	0.00131159	0.0188395
Sart1	480.686	0.295929	0.00132205	0.0189743
Cnih1	918.527	-0.299817	0.00132869	0.0190543
Tmem182	6102.94	-0.285697	0.00133112	0.0190737
Zfp992	5.48884	-3.13232	0.00133457	0.0191077
Mfsd14a	220.519	-0.488044	0.0013403	0.0191742
Gm6245	7.38626	-1.75361	0.00134148	0.0191756
Tmem45b	153.987	2.47821	0.00134784	0.019251
Jchain	8.70025	-2.06007	0.00136131	0.0194182
Tlcd4	4630.25	-0.485247	0.00136174	0.0194182
Prokr1	15.1156	-1.28501	0.00136601	0.0194634
Ppp1r13b	159.288	0.404069	0.00137608	0.0195907
Gm12722	3.46371	-2.46939	0.00137715	0.0195907
Mbtps2	500.011	-0.412078	0.00138233	0.0196396
Rps3a2	5.41478	-1.7592	0.00138281	0.0196396
5430431A17Rik	466.701	-0.600369	0.00138596	0.0196484
Lztfl1	285.157	-0.438448	0.00138616	0.0196484
Tinagl1	186.812	1.1616	0.00138675	0.0196484
Cul4b	412.272	-0.459617	0.0013889	0.0196631
Cstf2t	477.439	-0.274365	0.00140122	0.0197953
Luc7l2	9083.62	-0.407526	0.00140145	0.0197953
C5ar1	94.9032	0.966891	0.00140235	0.0197953
1200007C13Rik	1.9097	3.5991	0.0014027	0.0197953
Mefv	25.0275	2.28066	0.00140408	0.0197989
Alg6	160.021	-0.427671	0.00141143	0.0198737
Tfrc	2950.38	-0.693532	0.00141204	0.0198737
Tmco1	750.979	-0.34563	0.00141287	0.0198737
Dnajc30	147.432	0.406276	0.00141386	0.0198737
Tcp11l1	77.5473	0.527528	0.00142244	0.0199783
Ttc32	167.38	-0.450417	0.00143834	0.0201807
Nrp1	1310.48	-0.339848	0.00143912	0.0201807
Mark4	249.193	0.350402	0.00144393	0.0202002
Arpc3	516.337	0.309956	0.00144402	0.0202002
Sirpb1a	27.0654	-4.34858	0.00144408	0.0202002
Dpy19l1	192.344	-0.599179	0.00144507	0.0202002
Zc2hc1a	190.897	-0.601915	0.00144706	0.0202121
Mlf1	5644.25	-0.516572	0.00145407	0.020294
Gm38357	3.42221	3.4506	0.00145768	0.0203284
Ndel1	1141.51	0.260556	0.00146177	0.0203694
Tcea3	2899.11	0.294169	0.00146432	0.020389
Tvp23b	109.195	-0.495548	0.00146655	0.0204039
Dennd6a	258.457	-0.458337	0.00147624	0.0205226
Dennd5b	262.752	0.424422	0.00148957	0.0206917
Mitf	390.101	-0.363513	0.00149499	0.0207508
Lpar1	305.071	-0.573642	0.00149982	0.0207934
Ch25h	19.403	2.84665	0.00150041	0.0207934
Arglu1	1982.78	-0.432459	0.0015019	0.0207941
Ralgapb	1225.86	0.20111	0.00150323	0.0207941
Gm42715	27.1247	-1.3434	0.00150438	0.0207941
Srfbp1	229.318	0.351136	0.00150515	0.0207941
Tmem60	215.812	-0.380536	0.00150875	0.0208275
Gm14017	2.5644	-2.66783	0.00151117	0.0208448
Stk11	1059.59	0.408178	0.00152428	0.0210092
Ttpal	146.741	0.456961	0.0015289	0.0210526
Ndufa10	2962.82	0.23329	0.00153	0.0210526
Mafb	291.546	0.752475	0.00153099	0.0210526
Ppp6r1	861.756	0.227162	0.00153938	0.0211516
Srek1ip1	339.782	-0.522649	0.0015422	0.0211739
Ift80	129.027	-0.414854	0.00154436	0.0211872
Ucp3	1221.3	0.922873	0.00154576	0.0211887
Vasn	94.6713	0.687069	0.00154686	0.0211887
Klhl23	323.966	-0.443313	0.00155297	0.0212558
Rbm12b2	83.8474	-0.518776	0.00155695	0.021294
Zbtb17	233.432	0.401229	0.00156418	0.0213552
Phf2	996.651	0.249277	0.00156461	0.0213552
Ddx23	1374.06	0.283036	0.00156504	0.0213552
Hykk	36.9974	-1.28752	0.00156825	0.0213825
Exoc7	2117.65	0.39369	0.00157152	0.0214107
Gm10247	0.98246	-3.78633	0.00157811	NA
4732440D04Rik	63.1904	-0.745808	0.00158142	0.0215289
Gimap4	155.917	-0.588343	0.00158265	0.0215292
Cbll1	227.206	-0.422779	0.0015975	0.0217145
Aldh1l2	214.192	-0.510299	0.00160194	0.0217392
Rnase13	25.6028	1.38527	0.00160202	0.0217392
Csf2	5.8025	4.34052	0.001603	0.0217392
Thbd	1017.98	0.745131	0.00160797	0.0217899
Gm8357	4.01285	-2.0269	0.00161037	0.0217992
Atcayos	854.349	-0.400001	0.00161111	0.0217992
Commd7	314.11	0.2923	0.00163312	0.0220801
Crbn	653.822	-0.290887	0.00163909	0.022144
Vgll3	81.4766	-0.701295	0.00165246	0.0223075
1110002J07Rik	2.61531	3.65525	0.00165445	0.0223175
Luc7l3	2684.37	-0.419846	0.00165981	0.0223727
C130074G19Rik	236.376	-0.493633	0.001662	0.0223852
Gm12117	4.73935	-1.97928	0.00166619	0.0224246
Gss	115.777	0.560022	0.00167401	0.0225064
Gm14857	4.22637	-1.74698	0.00167481	0.0225064
Sin3a	421.684	-0.371173	0.00168648	0.0226461
Gm13466	17.955	-1.06628	0.00168986	0.0226744
Necab1	8.98107	-1.32202	0.00169117	0.0226747
Arhgap28	39.0772	-0.98746	0.00169885	0.0227605
Cdc14a	830.085	-0.518836	0.0017011	0.0227735
Gm13712	2.94371	-3.507	0.00172199	0.0230356
Cep83os	54.1216	-0.697701	0.00172752	0.0230923
Rab10	8055.4	-0.431842	0.00173037	0.02311
Ppp3ca	7950.41	-0.365412	0.00173146	0.02311
Gm43096	1.23229	-3.92555	0.00174289	NA
Sypl	3373.02	-0.312915	0.00174682	0.0232862
Fam8a1	843.834	-0.400237	0.00174728	0.0232862
Gpbp1	2125.75	-0.403304	0.00175091	0.023317
Myo1c	834.558	0.348521	0.00175283	0.0233249
Por	374.888	0.68539	0.00175615	0.0233516
Cept1	548.991	-0.351544	0.001762	0.0234118
Smim10l1	5201.62	-0.568005	0.00176587	0.0234457
Cr2	3.52534	-3.22207	0.00177531	0.0235362
Idh2	1104.78	0.596469	0.00177534	0.0235362
Gm27043	2.15729	-2.96568	0.0017813	0.0235976
Purg	40.1341	-0.765339	0.00179046	0.0237013
Pik3c2b	455.93	-0.392055	0.00180018	0.0238082
Zfp9	278.713	-0.43939	0.00180123	0.0238082
Cercam	54.8971	-0.802996	0.00180265	0.0238092
Coq8a	3708.09	0.553549	0.00181792	0.0239931
Slc25a32	404.323	-0.406364	0.00182268	0.0240379
Gpr141b	6.21756	-2.27146	0.00182892	0.0241023
Ldlrad3	96.051	-0.556131	0.00183437	0.0241561
Socs4	364.62	-0.439638	0.00184835	0.0243222
Gm4908	5.46682	-1.71058	0.00186406	0.0244956
Cars	654.141	0.273763	0.00186429	0.0244956
Rfk	1826.2	-0.252281	0.00186722	0.0245159
Lima1	603.342	0.411048	0.00187007	0.0245352
Gabarap	1468.41	0.224052	0.00187289	0.024554
Cyp8b1	1.31005	3.04395	0.00189278	NA
Gm12020	2.9325	-2.58663	0.00189572	0.0248349
Gm6123	8.03452	-1.57146	0.00190155	0.0248929
Eprs	8469.32	0.331681	0.00190841	0.0249643
Acox1	3016.75	0.289073	0.00192583	0.0251736
Vps35	2135.73	-0.261503	0.00192901	0.0251966
Ednrb	267.765	0.547582	0.00193299	0.0252299
Gm8955	5.02611	-1.55173	0.0019452	0.0253572
Tbp	157.654	-0.425825	0.0019456	0.0253572
Xiap	1030.46	-0.303494	0.00194939	0.0253878
Yod1	167.853	-0.565071	0.0019514	0.0253954
Ubr5	3922.97	0.311234	0.00196126	0.025505
Has2	74.2925	1.40661	0.00196299	0.0255087
D5Ertd579e	2149.55	0.202644	0.00197131	0.0255981
Gm9392	15.6692	-1.6333	0.00198466	0.0257526
Zfp354a	242.034	-0.555349	0.00198857	0.0257844
Brcc3	443.509	-0.400845	0.00199336	0.0258277
Gm29462	1.16135	-4.01083	0.00199553	NA
Hmgb1-ps7	4.92073	-2.18738	0.0020086	0.0260062
Gm29257	4.5965	-1.95508	0.00201166	0.0260268
Gm6445	2.36998	-3.62515	0.00201462	0.0260449
Gsk3b	2267.68	-0.303358	0.002016	0.0260449
Wasl	649.882	-0.534047	0.00201971	0.0260712
Ccnt2	946.537	-0.234108	0.00202098	0.0260712
Tmem161b	240.712	-0.411883	0.00202365	0.0260795
Tmpo	886.481	-0.365852	0.00202457	0.0260795
Otulinl	32.6553	-1.30818	0.00202824	0.0260988
Bcas2	524.328	-0.194399	0.00202901	0.0260988
Cox5b-ps	4.91123	-1.79417	0.00203073	0.0260992
Actc1	10060	-1.03356	0.00203198	0.0260992
Gm8055	18.6677	-1.23041	0.00203816	0.0261489
Gm12844	4.2494	-1.91537	0.00203959	0.0261489
Rnase4	619.836	-0.455158	0.00204028	0.0261489
Tpi-rs11	12.7851	-1.41842	0.00204275	0.0261616
6430548M08Rik	228.451	0.672438	0.00204603	0.0261847
Il18rap	17.4545	1.78448	0.00206559	0.026416
Rnf24	70.0828	0.763091	0.00207019	0.0264558
Rnf111	357.69	-0.341776	0.00207498	0.0264979
Srarp	1.67947	4.06141	0.00208259	0.0265642
Specc1l	2547.05	0.207762	0.00208317	0.0265642
Kif13a	1970.59	0.221359	0.00208602	0.0265716
Zc3h6	258.517	-0.580996	0.00208675	0.0265716
Anp32-ps	1.11845	-3.67466	0.00209192	NA
Fyttd1	2407.63	-0.37381	0.00209197	0.0266184
Tmem68	135.815	-0.544779	0.00209343	0.0266184
Rab7b	146.157	0.598599	0.0020987	0.0266662
Trak1	1913.44	0.268841	0.00210088	0.0266749
Rad21	1537.37	-0.217469	0.00211194	0.0267961
Utp25	175.494	0.312104	0.00211525	0.0268189
Ybx1-ps2	11.5457	-1.06392	0.00211777	0.0268316
Sgk3	413.778	-0.397256	0.0021242	0.0268939
Rorc	580.3	0.470819	0.00212672	0.0269066
Cnnm4	144.503	0.372446	0.00214024	0.0270584
Atp5k-ps2	3.43685	-1.96226	0.00214477	0.0270962
Kif1c	10992.7	0.282609	0.00214812	0.0271193
Ifi204	1898.85	0.908511	0.00215467	0.0271826
Chac2	220.031	-0.592429	0.00215751	0.027199
Mrpl48-ps	4.2082	-1.74509	0.00215915	0.0272004
Gm5139	5.68742	-1.63634	0.00216453	0.0272487
Paics	1684.85	-0.137038	0.00216762	0.0272683
Id1	62.7651	0.755792	0.00217323	0.0273196
Plin4	4048.35	0.574724	0.00217872	0.0273691
Rab1a	2691.7	-0.302935	0.00218032	0.0273698
Nudt11	34.6346	-0.893241	0.00218604	0.0274222
Smdt1	470.973	0.309601	0.00218869	0.0274272
Sephs1	462.721	-0.243315	0.00218953	0.0274272
Golga7	204.397	-0.402426	0.00219796	0.0275134
Sec16a	811.677	0.22606	0.00220753	0.0276136
Vegfa	2816.55	0.327051	0.00221194	0.0276493
Gm8601	2.17534	-3.14462	0.0022196	0.0277255
Uaca	5834.41	0.29439	0.00222181	0.0277335
Pnisr	2783.55	-0.354857	0.00222622	0.027769
Cnot1	1531.33	0.228711	0.00223618	0.0278736
Gch1	72.6416	0.823242	0.00224425	0.0279365
Tes	40.8625	0.741115	0.00224438	0.0279365
Zmym6	167.785	-0.406723	0.00225282	0.028022
Gm6382	4.3298	-2.0283	0.00225598	0.0280415
Dtnbp1	286.568	0.425644	0.00227118	0.0282107
Angptl7	215.397	-1.76472	0.00227515	0.0282217
Arhgap35	975.572	0.247192	0.00227525	0.0282217
Llph	78.4161	-0.504992	0.00228101	0.0282733
Klhl7	1262.24	-0.362234	0.00229716	0.0284537
Rab44	22.7941	1.39702	0.00230516	0.0285328
Rps11	1227.14	0.352896	0.00231296	0.0286093
Sirpb1b	28.3129	3.22336	0.0023168	0.0286238
Sox9	212.379	0.823936	0.0023177	0.0286238
Creb1	544.597	-0.377351	0.00231897	0.0286238
Ric1	748.638	-0.299047	0.0023303	0.0287361
Rnf168	431.746	-0.352546	0.00233188	0.0287361
Ogfrl1	311.699	-0.545281	0.00233293	0.0287361
Ephb3	12.5975	-1.23621	0.0023374	0.0287711
Cybrd1	16.5678	-1.1091	0.00234153	0.0287803
Crispld1	51.6507	-0.848293	0.00234179	0.0287803
Tardbp	2021.37	-0.219546	0.00234339	0.0287803
St3gal6	3727.28	-0.342052	0.00234464	0.0287803
Ublcp1	303.503	-0.318755	0.00235078	0.0288357
Gm8661	10.3827	-1.16247	0.0023634	0.0289705
Gripap1	442.492	0.228719	0.00237857	0.0291362
Esrrb	22.7648	1.35597	0.00238103	0.0291462
4930522L14Rik	16.3888	-1.49682	0.00238677	0.0291872
Add3	693.386	-0.29401	0.00238805	0.0291872
Atp1a2	18093	0.238939	0.00238932	0.0291872
Memo1	526.262	-0.355716	0.00240667	0.0293789
Aox4	2.33176	3.03512	0.0024194	0.029514
Gm7266	1.17105	-4.03327	0.00243601	NA
Ltbr	188.207	0.386261	0.00243618	0.0296983
Sri	241.991	-0.393137	0.00243889	0.0297109
Vapa	3071.92	-0.310126	0.00244208	0.0297294
Gm7895	9.88019	-1.19991	0.00246935	0.0300407
Actr1b	1726.97	0.265329	0.0024742	0.0300752
Tnrc6b	1636.87	0.320739	0.00247558	0.0300752
Gm47283	25.9608	1.74633	0.00248179	0.0301299
Phip	879.828	-0.483952	0.00248645	0.0301659
Cenpj	156.48	-0.520403	0.00248837	0.0301685
Cdk8	287.895	-0.329345	0.00249602	0.0302135
Agpat5	768.055	-0.350413	0.00249607	0.0302135
Gm12338	3.06838	-2.1645	0.00249719	0.0302135
Fbxl3	1239.6	-0.293203	0.00250324	0.030266
AI480526	111.774	-0.563259	0.00251103	0.0303395
9330151L19Rik	58.2271	-0.604035	0.00251631	0.0303826
Nptx2	4.60619	2.7165	0.00252533	0.0304708
Cd46	103.412	-0.746767	0.00253184	0.0305285
Septin2	2277.25	-0.317475	0.0025367	0.0305585
Fat4	119.914	-0.530229	0.00253778	0.0305585
Chmp4b	1639.15	0.292996	0.002545	0.0306246
Gm11214	7.37309	-1.26925	0.00254773	0.0306367
Gm27048	4.66322	-1.70998	0.00256274	0.0307963
Chil1	8.96192	2.33243	0.00256616	0.0308165
Bach1	647.701	0.344766	0.00256885	0.030828
Uckl1os	463.363	0.551536	0.00257492	0.0308799
Ctnna3	170.874	0.576286	0.00257873	0.0309047
Irf9	352.561	0.531104	0.0026012	0.0311528
Lrrc59	745.746	0.25271	0.00261014	0.0312388
Carnmt1	447.682	-0.437209	0.00262328	0.0313749
Arl14ep	227.577	-0.389082	0.00263673	0.0315011
Vcl	948.738	0.330985	0.00263738	0.0315011
Dkk2	181.322	-1.04381	0.00266696	0.0318328
Gm15949	59.2135	0.629485	0.00267541	0.0318781
Zfp946	198.112	-0.757499	0.00267638	0.0318781
Bdh1	63.2764	1.45624	0.00267726	0.0318781
Atp6v1b2	1051.97	0.37632	0.00267794	0.0318781
Gm13394	32.2576	-0.974339	0.00268074	0.03189
Eef2-ps2	9.48926	-1.1885	0.00269942	0.0320834
Zfp626	188.161	-0.497135	0.00270236	0.0320834
Gm14567	2.34318	-3.33433	0.00270243	0.0320834
Zfp78	553.302	-0.787602	0.00270942	0.0321449
Gpx4	1030.67	0.311347	0.002716	0.0322014
Tmem45a	54.2207	-0.865283	0.00273159	0.0323646
Ackr3	303.709	-0.458978	0.0027462	0.0325034
Ppp1r1a	660.526	0.39877	0.00274697	0.0325034
Cmpk1	737.7	-0.549342	0.00275135	0.03253
Gm11889	5.91048	-1.81547	0.00275289	0.03253
Zbtb33	251.587	-0.440387	0.00276075	0.0326011
Cxxc5	347.634	-0.491179	0.00277155	0.0327069
Sting1	108.175	1.01623	0.00279113	0.032916
Snx9	532.558	0.199091	0.00279673	0.0329601
Vhl	232.397	-0.553318	0.00280619	0.0330496
Ormdl1	130.321	-0.56235	0.00281089	0.0330831
Naaladl2	26.4127	-1.12325	0.0028195	0.0331623
BC147527	13.3685	-3.23447	0.0028289	0.0332508
Dip2a	99.0016	-0.442377	0.00284744	0.0334466
Ogt	4147.03	-0.208305	0.00286627	0.0336455
Prpf8	3204.62	0.225629	0.00287688	0.0337477
Prrg3	95.4645	-0.511453	0.00288668	0.0338402
Clasp1	1231.43	0.171127	0.00288887	0.0338435
Nudt4	23015.5	-0.306453	0.00289709	0.0339021
Pax5	18.2922	-2.07464	0.00289769	0.0339021
Rps15a-ps5	3.66399	-2.20461	0.00290324	0.0339445
Lmod2	2485.4	1.17707	0.0029066	0.0339614
Acvr2a	1101.88	-0.457715	0.00292084	0.0341054
Gm12712	0.895382	3.92571	0.00293033	NA
Jun	773.446	0.459072	0.00293157	0.0342049
Plxdc2	492.773	-0.4064	0.00293499	0.0342049
Zfp51	409.875	-0.594374	0.00293516	0.0342049
Gm15893	10.6425	1.27321	0.00293783	0.0342136
Gm11225	2.37182	-2.52141	0.00294507	0.0342753
Uck2	363.048	0.516689	0.00296274	0.0344584
Gucy1b1	120.464	-0.489473	0.00296699	0.0344676
Gm8614	0.865492	-3.98169	0.00296733	NA
Gask1a	14.9513	-1.54005	0.00296742	0.0344676
Wipf1	380.211	-0.422665	0.00297543	0.034538
Etfdh	1915.95	0.248452	0.00298326	0.0346039
Odad4	6.96591	1.57885	0.00298633	0.0346039
Gm14760	3.63779	-1.86552	0.00298731	0.0346039
Trim54	2009.72	0.345712	0.00298891	0.0346039
Dpysl2	196.758	-0.648124	0.00299272	0.0346253
Ppm1d	115.337	-0.425628	0.00301284	0.0348354
Edem3	1141.73	-0.276193	0.00301497	0.0348372
Rad51ap1	7.7948	-2.248	0.00304288	0.0351368
Gm6444	4.29624	-1.60048	0.00305902	0.0353002
Hspa1l	100.352	0.547396	0.00307288	0.035437
Tnfsf10	878.607	-0.659267	0.0030781	0.0354742
Eif3g	568.865	0.264492	0.00308785	0.0355562
Uxs1	239.657	-0.422281	0.00309049	0.0355562
Gm42748	8.13021	1.31833	0.00309124	0.0355562
Htt	388.458	0.510486	0.00309837	0.0356152
F10	15.2464	2.17084	0.00310348	0.0356507
Eif3s6-ps2	3.09237	-2.75064	0.00310824	0.0356823
Slc25a25	722.712	1.21811	0.00311378	0.0357214
P2ry1	174.752	-0.47101	0.00311568	0.0357214
Gm5652	5.11602	-1.53454	0.00311774	0.035722
Gm9790	1.25259	-3.57978	0.00313473	NA
Dusp7	513.342	-0.462918	0.00314101	0.0359654
Rrs1	318.992	0.379721	0.00315212	0.0360692
Wdr1	943.289	0.271025	0.00315541	0.0360837
Fn3krp	133.843	-0.415237	0.00316191	0.0361259
Gm6665	8.20581	-1.58199	0.00316318	0.0361259
Srsf10	603.261	-0.379693	0.00317497	0.036227
Mospd1	1691.33	-0.408137	0.00317612	0.036227
Gm6931	10.1624	-1.02399	0.00318404	0.036294
Rps16-ps2	11.2356	-1.4118	0.0031867	0.036301
Kidins220	1414.2	0.234612	0.00319838	0.0364051
Gm12182	18.4621	-1.12854	0.00319995	0.0364051
Glmn	110.759	-0.490824	0.0032111	0.0365085
Kdm5c	759.603	0.300507	0.00321927	0.0365779
Bmpr1a	2687.1	-0.306991	0.0032226	0.0365923
Elk3	215.577	-0.474706	0.00322641	0.0366043
Apoo-ps	38.3069	-0.845628	0.00322779	0.0366043
Diras2	2.29202	-2.62987	0.00323318	0.036642
Vim	2340.04	0.427188	0.00323895	0.0366839
Map4k5	881.938	-0.291407	0.00324662	0.0367473
Chil3	43.0101	2.59844	0.00327157	0.0370062
Gm9899	4.87816	3.70331	0.00327513	0.0370228
Ccl3	57.3544	2.40078	0.00328286	0.0370865
Lnpk	1152.78	-0.491883	0.00329343	0.0371822
Zfp72	133.628	-0.520798	0.00331173	0.037365
Syncrip	2269.9	-0.541172	0.00331607	0.0373902
Gm7658	7.80733	-1.4626	0.00331887	0.0373979
Rnf214	420.326	0.265593	0.00333191	0.0375211
Hdac1-ps	4.13594	-1.85881	0.00333992	0.0375874
Gm9658	16.702	-0.901724	0.0033628	0.0378021
Xpnpep1	331.456	0.245788	0.00336327	0.0378021
Gm26927	1.25284	-3.49802	0.00336379	NA
Pdk4	7877.77	1.18646	0.00337532	0.0379135
Gm9816	3.93443	-1.90487	0.00337799	0.0379195
Rpe	543.338	-0.387541	0.00338781	0.0380056
Ifi205	1498.15	1.28731	0.0033901	0.0380073
Dnm2	544.636	0.245575	0.0034114	0.038222
Prpf39	787.289	-0.470817	0.00342053	0.0382796
Ebf1	493.492	-0.452508	0.00342087	0.0382796
Dicer1	1404.55	0.244601	0.0034532	0.0386134
Adprhl1	605.765	0.520975	0.00345506	0.0386134
Crybg3	776.035	0.284572	0.00345729	0.038614
Rtn4	15074.3	-0.270776	0.0034703	0.0387349
Klhl31	12560.4	-0.310962	0.00347918	0.0388096
Abca8a	1269.8	-0.577111	0.00349686	0.0389598
Stard8	302.776	-0.433518	0.0034985	0.0389598
Hjv	7543.23	0.204879	0.0035005	0.0389598
Nt5c1a	113.195	0.472811	0.00350331	0.0389598
Bhlhe41	772.995	-0.425846	0.00350363	0.0389598
Pacsin2	654.367	0.268144	0.0035106	0.0390128
Rab33b	184.343	-0.509493	0.00351393	0.0390253
Flii	1400.11	0.270831	0.00353497	0.0392156
Mecom	126.593	-0.470693	0.00353754	0.0392156
Hax1	169.797	0.331974	0.0035377	0.0392156
Eps15	2660.26	-0.257917	0.00354281	0.0392477
Atp11b	727.812	-0.36357	0.00355565	0.0393639
Fam76a	499.748	-0.249632	0.00355774	0.0393639
Rpl7a	1877.95	0.299139	0.00356057	0.0393706
Zfp322a	392.706	-0.394342	0.00356504	0.0393954
Gm26885	22.3161	1.23099	0.00356951	0.0394203
Gm13328	2.57941	-2.30771	0.00357403	0.0394456
Ppp1r3a	13425.6	-0.489624	0.00357954	0.0394819
Nlrp3	18.6787	1.39674	0.00358615	0.0395301
Dnajc3	1229.09	-0.244732	0.00360731	0.0397387
Gm37666	3.53569	3.60087	0.00362238	0.0398592
Srsf2	957.042	-0.259056	0.00362274	0.0398592
5031434C07Rik	3.89935	2.96906	0.00363213	0.0399377
Tcof1	492.32	0.289812	0.0036387	0.0399851
Rnft1	928.582	-0.422697	0.00364471	0.0400056
Eif2d	323.141	0.234112	0.0036472	0.0400056
Maml2	131.546	-0.38163	0.0036488	0.0400056
Kif18a	34.1928	-0.836765	0.00364959	0.0400056
Zfp367	754.826	-0.426379	0.00366417	0.0401405
Gm9034	22.5102	-1.07033	0.00367093	0.0401744
Cert1	1544.65	-0.31195	0.00367179	0.0401744
Srp68	1259.71	0.27475	0.00367587	0.0401761
Nol3	345.136	0.508085	0.00367655	0.0401761
Smim13	1700.85	-0.360698	0.00367875	0.0401761
Med7	98.4514	-0.757803	0.0036836	0.0402044
Coq5	937.819	0.213924	0.00368799	0.0402275
Hmgn3	68.2877	-0.613358	0.00369737	0.040305
Nkap	379.831	-0.36722	0.00370331	0.040345
Tmtc3	351.609	-0.4571	0.00370796	0.0403708
Alg14	191.601	-0.467207	0.00371245	0.0403948
Cbx3	157.207	-0.440564	0.00373283	0.0405708
Rap2a	153.63	-0.381047	0.0037332	0.0405708
Plod3	285.767	0.462152	0.00374823	0.0407092
Elk4	1018.26	0.240099	0.00376344	0.0408494
Wfs1	499.22	0.315798	0.0037922	0.0411363
As3mt	394.597	0.3109	0.00379917	0.0411867
2310069B03Rik	19.9884	1.03575	0.00382676	0.0414604
Wdr19	51.902	-0.501662	0.00383146	0.041486
Gm14303	7.45525	-1.40983	0.00383895	0.0415352
Itm2b	3539.72	-0.26649	0.00384097	0.0415352
Nr6a1	120.714	0.43705	0.00384396	0.0415352
Rcc2	184.601	0.463302	0.00384537	0.0415352
Focad	217.55	0.339925	0.00384928	0.0415521
Mycbp2	1208.77	0.313961	0.00385534	0.0415922
Rnf14	1392.98	-0.156309	0.00387775	0.0418085
Naa16	546.332	-0.431448	0.00388619	0.0418674
Stab2	56.5389	0.717262	0.00388794	0.0418674
S100pbp	154.564	-0.453921	0.00389266	0.0418928
Rai14	151.027	0.4442	0.00389944	0.0419359
Calhm5	38.2362	-0.737538	0.0039014	0.0419359
Gm5946	1.70076	-3.19311	0.00390602	0.0419499
5730455P16Rik	2115.97	-0.247488	0.00390743	0.0419499
Niban2	124.372	1.08339	0.00391658	0.0420156
Nomo1	4692.81	0.356867	0.00391967	0.0420156
Tmem64	2976.84	-0.281613	0.00392233	0.0420156
Prkaa1	573.53	-0.313908	0.00392304	0.0420156
Myl2	165.477	2.45386	0.00392963	0.0420608
Etnk1	1183.43	-0.313002	0.00393364	0.0420783
Laptm4a	4658.55	-0.216406	0.00393828	0.0421025
Mblac2	62.4416	-0.716194	0.00394823	0.0421749
Itprid2	513.147	0.339311	0.00395008	0.0421749
Gm3671	12.7044	-0.943698	0.00395219	0.0421749
Gm6394	9.28039	-1.35342	0.00396837	0.0422857
Gm16297	2.53311	-2.49557	0.0039705	0.0422857
Gm15148	0.992116	-3.59924	0.00397172	NA
Rps19bp1	50.3727	0.577742	0.00397194	0.0422857
Gngt2	52.5104	0.609861	0.00397273	0.0422857
Gm29216	271.752	-0.866292	0.00397449	0.0422857
Parp3	1513.73	0.270754	0.003991	0.0424358
Eri1	207.4	-0.340822	0.00399466	0.0424393
Akap8	945.132	-0.207851	0.00399612	0.0424393
Klf6	1467.12	0.595612	0.00400975	0.0425583
Nudcd2	201.836	-0.411225	0.00401213	0.0425583
Zfp770	733.386	-0.419431	0.00402368	0.0426554
Nek9	3742.67	0.274548	0.00402959	0.0426825
Nt5dc3	1824.03	0.360401	0.00403106	0.0426825
Gm7407	3.76913	-2.30638	0.00403745	0.0427247
Tomm70a	1850.25	-0.273105	0.00404113	0.042731
Rgmb	433.333	-0.322122	0.00404287	0.042731
Gm24564	0.865814	4.15105	0.0040482	NA
2300009A05Rik	73.2917	-0.942496	0.00406847	0.042976
Ctso	236.831	-0.389715	0.0040869	0.0431245
Nlrp12	1.9453	3.9893	0.0040874	0.0431245
Gm11907	3.00982	-1.63889	0.00409839	0.0432147
Gm14111	11.1509	-0.968677	0.00410591	0.0432683
Rnf128	599.405	-0.468577	0.00411219	0.0433088
Obscn	26617.6	0.48836	0.00412154	0.0433595
Gm15361	2.5519	-2.30961	0.0041219	0.0433595
Mindy3	162.295	-0.446365	0.00414486	0.0435751
Gm6204	4.63863	-1.37197	0.0041554	0.0436562
Kif21b	20.5435	-0.906667	0.00415979	0.0436562
Exosc10	392.774	0.250749	0.00415997	0.0436562
Zfp763	150.04	-0.522103	0.00418609	0.0438851
Trp53	217.013	0.337591	0.00418673	0.0438851
Gm9499	2.97332	-2.25007	0.00418957	0.043889
Sgcb	3186.93	-0.232065	0.00422022	0.0441839
Snx30	172.026	-0.383969	0.00423025	0.0442628
Nectin1	53.8096	0.62215	0.00424161	0.0443425
Gm16470	22.1822	-1.26457	0.00424287	0.0443425
Zbtb26	173.573	-0.429782	0.00425453	0.0444382
Rpgr	69.6249	-0.496288	0.00426933	0.0445664
Dcun1d4	340.793	-0.539816	0.00427227	0.0445709
Nrap	28556.9	0.403269	0.00427565	0.0445799
Gm5342	5.69231	-1.52759	0.00427859	0.0445844
Tead4	80.2304	0.571319	0.00429519	0.0447311
Pus10	340.442	-0.318609	0.00430062	0.0447613
Gm8957	5.26863	-1.34067	0.00431819	0.0449178
Gm16170	83.8325	-0.562739	0.00432119	0.0449227
Arhgap42	161.327	-0.464841	0.00437042	0.0453337
Esco1	388.061	-0.430303	0.00437233	0.0453337
Noc2l	394.038	0.228298	0.00437255	0.0453337
Gtf2a2	605.086	-0.325637	0.00437257	0.0453337
Bag4	124.823	-0.514113	0.00437351	0.0453337
Gm15935	126.498	0.471641	0.00441089	0.0456762
Fxr2	1737.44	0.280383	0.00441172	0.0456762
Gm15543	27.8009	0.699302	0.00442339	0.0457558
Bivm	549.912	-0.364326	0.00442457	0.0457558
Stk19	55.2688	0.743065	0.00443131	0.0457988
Reck	134.126	-0.635567	0.00444395	0.0458859
Hsf1	305.935	0.446898	0.00444492	0.0458859
Chd8	1054.87	0.217411	0.0044532	0.0459308
Gm9621	5.00321	-1.59456	0.00445445	0.0459308
Pdcd10	199.015	-0.507594	0.00446922	0.0460563
Ppfibp2	160.187	0.589306	0.00449434	0.0462825
Trappc13	725.306	-0.22919	0.004499	0.0462825
Naip6	19.0388	-1.39777	0.004499	0.0462825
Fry	1609.95	0.240175	0.00450165	0.0462829
Hp	1285	1.60584	0.00450901	0.0462955
Zfp420	101.696	-0.574195	0.00451107	0.0462955
Evi2a	197.82	-0.728216	0.00451155	0.0462955
Snrpb2	410.673	-0.342787	0.00451333	0.0462955
Lox	498.42	-0.729511	0.00451593	0.0462955
Golga3	1230.73	0.220408	0.00452206	0.0463315
Stag2	2419.79	-0.365042	0.00452791	0.0463422
Ralgds	373.932	0.480076	0.00452834	0.0463422
Csf2rb2	74.5428	0.911121	0.00453114	0.0463442
Gm2199	4.84195	-2.21704	0.00454325	0.0464413
Epg5	760.671	0.449231	0.00455075	0.0464911
Chchd2	1893.25	-0.332818	0.00457269	0.0466863
4632415L05Rik	113.395	-0.341479	0.00457512	0.0466863
Cdc42	4029.45	-0.240117	0.00458518	0.0467619
Zfp597	194.303	-0.524711	0.00458932	0.0467773
Ndufb8	2992.93	0.289388	0.00459914	0.0468504
Arhgdia	826.361	0.250812	0.00460439	0.046877
Boc	89.908	-0.588153	0.00460729	0.0468796
Zbtb8os	139.854	-0.333383	0.00461128	0.0468884
Mis18bp1	12.7303	-1.72521	0.00461345	0.0468884
Ckmt2	6702.88	0.332363	0.00461993	0.0469274
Apol6	362.072	0.897164	0.00462315	0.0469332
Rdx	6080.27	-0.2526	0.00463038	0.0469483
Ccl9	1232.06	0.647175	0.00463127	0.0469483
Lonp1	1015.22	0.260209	0.00463259	0.0469483
Zbtb6	178.968	-0.584088	0.00463636	0.0469597
Intu	76.4971	-0.454093	0.00465621	0.0471339
Gm7784	5.69516	-1.52256	0.00467843	0.0473317
Arfgap2	826.117	0.284798	0.00468657	0.047387
Golm2	267.329	-0.482209	0.00469796	0.0474701
Pcdh20	39.7128	-1.7733	0.00470014	0.0474701
Asb4	339.757	-0.608439	0.00471074	0.04755
Gm4812	4.75452	-1.84683	0.00471403	0.0475561
9530086O07Rik	2.77043	2.41293	0.00472974	0.0476876
Ccl24	46.9565	1.30768	0.00475357	0.0479006
Dusp2	11.6844	1.8266	0.00477038	0.0480426
Nmrk2	852.075	0.755758	0.00479445	0.0482576
Zfp108	37.0584	-0.500889	0.00482933	0.0485516
Zfp748	103.336	-0.491774	0.00483156	0.0485516
Tril	39.7533	-1.11274	0.00483187	0.0485516
Sft2d3	47.1348	-0.579024	0.00486567	0.0488635
Phospho2	453.896	-0.321541	0.00486945	0.0488737
Cfh	426.048	-0.499865	0.00487663	0.0489181
Tmem87b	579.433	-0.248501	0.00490121	0.0491368
Gm13082	2.19172	-2.39562	0.00490622	0.0491592
Rhbdf1	152.993	0.439013	0.0049153	0.0491956
Catsper4	46.0271	1.28334	0.00491928	0.0491956
Abcf2	3940.46	0.218806	0.00491981	0.0491956
Evi5	448.354	-0.348805	0.00492094	0.0491956
Eef1a2	12772.6	0.304842	0.00493221	0.0492648
Gtf2h2	563.425	-0.300284	0.00493342	0.0492648
Sparc	5453.45	-0.374462	0.00495167	0.0494191
Kpna3	5532.34	-0.385247	0.00495674	0.0494326
Tent5a	429.562	-0.640249	0.0049586	0.0494326
Rplp2	658.486	0.620646	0.00497532	0.0495715
Gm4459	2.80832	-1.95388	0.00498749	0.0496447
Tmem63b	704.643	0.209394	0.00498828	0.0496447
Mnt	141.243	0.488045	0.00500584	0.0497915
Mtpn	861.36	-0.493788	0.00502343	0.049918
Zfp560	105.92	-0.337123	0.00502419	0.049918
Clk4	905.136	-0.308408	0.00502887	0.0499366
Gm5431	63.3343	-1.13142	0.00504303	0.0500491
Nfkbib	192.116	0.468696	0.0050616	0.0501919
Cyp26a1	1.55194	-3.78472	0.00506308	0.0501919
Fndc3b	469.662	-0.348389	0.00506812	0.0502138
Il2rg	77.0394	0.87697	0.00507447	0.0502486
Fam135a	571.069	-0.302941	0.00508021	0.0502755
Gstm2-ps1	5.17611	-1.31588	0.00508286	0.0502755
Jmjd6	255.555	0.282429	0.00510015	0.0504184
Zfp808	18.1555	-1.51314	0.00510362	0.0504246
Rassf1	64.8189	0.496264	0.0051145	0.0505039
Rbm8a2	4.68951	-1.75423	0.00512681	0.0505574
Suds3	1107.7	0.155306	0.00512794	0.0505574
Hlf	376.303	-0.512677	0.00513073	0.0505574
Evx2	1.32514	-3.72516	0.00513111	NA
Ppp4r3a	780.698	-0.467935	0.00513132	0.0505574
Mid2	181.44	-0.413215	0.00514174	0.0506319
Clpb	647.762	0.374924	0.00515064	0.0506663
Nfya	166.687	0.445542	0.0051524	0.0506663
Sh2d1b1	4.1448	-2.91139	0.00515381	0.0506663
Peak1os	5.28728	3.34181	0.00515689	0.0506685
Polr1a	989.783	0.238266	0.00518247	0.0508915
Zfp335	112.174	0.483774	0.0052097	0.0511306
Trip4	511.698	-0.215423	0.00521694	0.0511734
Macir	321.042	-0.478413	0.00522116	0.0511864
Eef2	11906.4	0.402634	0.00522425	0.0511884
Bcl11b	2.56646	-3.25076	0.00523612	0.0512764
Ccnh	575.669	-0.413921	0.00524784	0.0513453
Gfm2	1153.64	0.212186	0.00524895	0.0513453
Matn3	1.64923	-2.69108	0.00525468	0.0513516
Rps7-ps3	8.93107	-1.1194	0.00525539	0.0513516
Rbis	221.195	-0.573199	0.00526509	0.051418
Gm13080	0.945991	-3.88415	0.00528766	NA
Rrm2b	769.934	-0.332336	0.00529945	0.0517251
Fez2	1144.16	0.198901	0.00530378	0.0517388
A930033H14Rik	120.534	-0.994366	0.00530835	0.0517549
Hunk	11.6761	-1.17097	0.00531547	0.0517909
Micu1	630.87	0.268746	0.00531788	0.0517909
AI987944	409.842	-0.495461	0.00532436	0.0518256
Akap6	1685.16	0.265393	0.00533432	0.051894
Rad17	423.706	-0.378038	0.00535	0.052018
Gm11633	5.42168	-1.61967	0.00535716	0.052059
Slfn5	2063.76	0.452001	0.00536732	0.0521292
Tmem131	963.402	0.229021	0.00537742	0.0521444
Fabp3	696.24	0.652124	0.00537909	0.0521444
Zfp68	688.134	-0.348873	0.00538167	0.0521444
Pcnx	1484.79	0.244284	0.00538856	0.0521444
Asb2	4005.01	0.655639	0.00539081	0.0521444
Cebpb	689.977	0.635303	0.00539098	0.0521444
Ucp1	176.306	5.48339	0.00539241	0.0521444
Vat1l	22.3187	1.78455	0.00539242	0.0521444
Rfx7	613.432	-0.585564	0.00540856	0.0522274
Trim2	92.459	-0.703091	0.00540905	0.0522274
Strn	265.74	-0.330449	0.00540984	0.0522274
Twsg1	887.478	-0.274218	0.00541479	0.0522467
Nf1	516.911	0.288949	0.00541996	0.0522681
Gm1848	1.82135	-3.0764	0.00543113	0.0523237
Gm26977	2.5849	-1.71778	0.00543163	0.0523237
Lyl1	13.1037	-1.39059	0.00543569	0.0523284
Edrf1	266.385	0.2383	0.00543803	0.0523284
Sall4	39.1486	-0.675665	0.00545852	0.0524971
Cplane2	2.26244	-3.44039	0.00547475	0.0526247
Zfp820	15.8004	-1.44363	0.00548135	0.0526596
Cpeb2	489.629	-0.409907	0.0054854	0.05267
Gm13326	5.40264	-1.45765	0.0054907	0.0526922
Gm44669	110.237	0.474234	0.00551508	0.0528976
Olfml1	54.8123	-0.693383	0.00552333	0.0529096
Sae1	378.997	0.27132	0.00552334	0.0529096
Tlr11	3.71875	-2.36811	0.00552529	0.0529096
Map1b	404.925	0.626805	0.00553652	0.0529886
Sdhaf3	239.786	-0.416825	0.00554035	0.0529951
Nadk	449.44	0.484378	0.00554318	0.0529951
Utp20	418.975	0.331507	0.005584	0.0533565
Dnah17	13.4546	1.5699	0.00561108	0.0535864
Slc38a10	447.085	0.350375	0.00561743	0.0536182
Zfp867	151.089	-0.331731	0.00562376	0.0536497
Tbc1d2b	152.403	-0.458337	0.00563961	0.0537584
Ticam2	5.4245	-1.56245	0.00564122	0.0537584
Gm38077	107.95	0.502215	0.00564536	0.0537689
Rbm10	171.78	0.272424	0.005702	0.0542727
Gnl1	248.43	0.40415	0.00570437	0.0542727
Cog4	843.803	0.295647	0.0057203	0.054395
Mbd4	46.6799	-0.605181	0.00573786	0.0545328
Commd3	848.154	-0.215857	0.00575395	0.0546564
Fxyd5	161.131	0.609416	0.00578063	0.0548786
Cenpb	1843.2	0.229086	0.00578354	0.0548786
Gm9120	1.1212	-3.37652	0.00578384	NA
Myl1	99258.3	-0.325401	0.00578997	0.0549103
Zfp945	216.087	-0.539315	0.00579642	0.054942
Npr3	159.25	0.769725	0.00582341	0.0551645
Sned1	420.933	0.475366	0.00582612	0.0551645
Acaca	619.962	1.44572	0.00583992	0.0552657
Mdfic	304.261	-0.500763	0.00584707	0.0553038
Neil3	3.9399	-2.74674	0.00585124	0.0553137
Tmem70	807.849	-0.27922	0.00586251	0.0553907
Zfp422	166.374	-0.359828	0.00588831	0.0556049
Psd	15.8335	1.09714	0.00593245	0.0559919
Actn4	561.374	0.368622	0.00595158	0.0561224
Trip10	1342.84	0.307476	0.00595262	0.0561224
Mllt11	1252.98	-0.335503	0.00596545	0.0562135
Anapc4	696.001	-0.213249	0.00598906	0.056406
Trim67	6.53975	2.81258	0.00600364	0.0565133
Katnbl1	89.8961	-0.616193	0.00602301	0.0566655
Gm4518	11.3079	-1.23993	0.00604564	0.0568153
Dusp11	1235.54	-0.153338	0.00604789	0.0568153
Katnal1	138.404	-0.318898	0.00604855	0.0568153
mt-Nd3	5.19751	-2.13598	0.00606558	0.0569451
Nsmaf	1035.74	-0.174688	0.00609586	0.0571991
Klhl9	1753.27	-0.349802	0.0061106	0.0573071
Tnf	6.28616	2.67584	0.00612115	0.0573756
Gpr155	529.797	-0.299554	0.00615905	0.0577004
Gm8330	13.0773	-1.40319	0.0061624	0.0577013
Card19	250.981	0.322029	0.0061723	0.0577635
Plekhf2	276.303	-0.434551	0.0061758	0.0577657
Slc12a2	2693.89	-0.369308	0.00620193	0.0579796
Mylk4	39697.4	-0.416227	0.00620564	0.0579836
Gm6317	4.16987	-1.76642	0.00625145	0.0583602
Hccs	540.547	-0.427476	0.00625253	0.0583602
Rtraf-ps	3.98205	-1.68131	0.00628333	0.0586046
Colec12	192.625	-0.439772	0.00628532	0.0586046
Hnrnph1	2778.41	-0.248723	0.00630282	0.0587368
Mrps18a	350.971	0.284419	0.0063134	0.0588046
Arhgef7	774.602	0.23289	0.00632599	0.0588908
Gm28926	0.968767	-3.44187	0.00632937	NA
Nlk	363.762	-0.297146	0.00633895	0.0589805
Dgke	140.888	-0.413602	0.00635093	0.0590494
Osr2	11.3407	-1.2898	0.00635301	0.0590494
Gm3252	1.30789	-3.81347	0.00637057	NA
Abca9	445.442	-0.622641	0.00640049	0.0594595
Ptbp2	538.57	-0.408273	0.00641561	0.059563
Ube2m	958.615	0.200876	0.00641836	0.059563
Zfp868	126.889	-0.475703	0.00642926	0.0596014
Ccng1	28322.4	-0.399748	0.00643225	0.0596014
Antxr2	474.669	-0.439285	0.00643258	0.0596014
Cox6c2	4.07162	-1.64509	0.0064376	0.0596023
Neu1	163.581	0.275878	0.0064394	0.0596023
Mat2b	834.734	-0.34253	0.00644718	0.0596432
Nts	3.24923	2.38575	0.00649562	0.0600599
Slc41a1	764.831	0.368746	0.00650107	0.0600789
Drosha	1116.05	0.22297	0.0065059	0.0600923
Swap70	251.677	0.314724	0.00654742	0.0604443
Gpr4	36.489	0.99325	0.00655877	0.0605176
Pot1a	212.557	-0.259278	0.00656897	0.0605502
Gprc5b	244.432	0.387558	0.00656914	0.0605502
Septin4	106.96	-0.459478	0.00657542	0.0605766
Gm17083	0.910145	3.64369	0.00658527	NA
Gm9022	4.73136	-1.57576	0.00659085	0.0606872
Uqcrc2	3491.57	0.198453	0.00660837	0.0608169
Hypk	68.5803	-0.514986	0.00661533	0.0608494
Yipf6	473.586	-0.413576	0.0066297	0.0609499
Gm38158	4.52768	2.04978	0.00663675	0.0609831
Gm5141	13.7442	-1.35981	0.0066526	0.061097
Prss55	26.2098	0.977162	0.00667803	0.0612988
Slfn4	2311.26	1.52784	0.00670025	0.061471
Gm5865	5.65846	-1.30973	0.00672163	0.0616353
Ctsd	12139.6	0.342607	0.00674188	0.0617443
Adam33	47.8531	-1.00464	0.00674389	0.0617443
Tm4sf1	297.173	0.53063	0.00674398	0.0617443
Gm10509	6.03183	-1.70797	0.00675129	0.0617719
Fam227a	12.4888	-1.13757	0.00675396	0.0617719
Neat1	16946.9	0.323145	0.00676714	0.0618605
Gm14277	1.813	-3.03909	0.0067925	0.0620603
Aars	1480.72	0.190999	0.00680913	0.0621566
Uba7	288.501	-0.606708	0.00681349	0.0621566
Lpar6	69.1155	-0.719209	0.00681356	0.0621566
Olfml2a	140.769	-0.369482	0.00684547	0.0624156
Gmcl1	179.407	-0.434138	0.00688338	0.062729
Slc6a19	2.96751	-3.43621	0.00688754	0.0627347
Gm16296	3.17563	-1.78435	0.00689991	0.062815
Slain2	3195.06	-0.246212	0.00697402	0.0634281
Ldlr	207.524	0.481138	0.00697441	0.0634281
Zbtb18	2264.36	-0.282657	0.00699877	0.063617
Insyn1	133.324	0.516659	0.00700863	0.063674
Mtln	364.433	-0.410749	0.00702069	0.0637282
Atg16l1	335.226	0.305648	0.00702178	0.0637282
Ip6k2	166.989	-0.349016	0.00702921	0.0637547
Fam83a	11.5515	1.97083	0.00704104	0.0637547
Prps1l3	377.672	-0.248934	0.00704383	0.0637547
Mettl21c	312.114	-0.484675	0.0070472	0.0637547
Wnk2	970.915	0.457873	0.00704881	0.0637547
Klhl30	866.842	0.517492	0.0070497	0.0637547
Cep85	864.661	0.268448	0.00704988	0.0637547
Bahcc1	113.427	0.504119	0.00706709	0.0638777
Tbpl1	303.728	-0.321913	0.00707744	0.0639386
Thoc1	659.887	-0.405333	0.00709063	0.0640251
Tnfsf14	3.92838	2.38027	0.00709467	0.064029
Triqk	13.1838	-1.46778	0.00710386	0.0640793
Usp10	605.902	0.235552	0.0071212	0.0642031
Trappc2	322.436	-0.327725	0.00712747	0.064205
Cct3	1144.02	0.22697	0.00712865	0.064205
Gramd1b	321.373	0.527011	0.00713699	0.0642474
Osm	11.5674	2.16471	0.00716917	0.0645043
Ssc5d	226.315	-0.450435	0.00717723	0.0645441
Dgkh	14.8873	1.20505	0.00719973	0.0646817
Atl2	6091.72	-0.202099	0.00719983	0.0646817
Gm6563	19.0984	-0.987173	0.00721177	0.064724
Usp4	1568.72	0.194748	0.00721184	0.064724
Prkacb	1081.25	-0.322936	0.0072155	0.0647241
Layn	35.0922	0.726874	0.00723025	0.0648235
Exd1	94.4881	0.424308	0.00724349	0.0649094
Il15ra	371.327	0.445281	0.00727597	0.0651501
[truncated: 32,389 more rows]

## Sheet: 3hrs
Supplementary Table 4: DEG Muscle
Gene name	H03_baseMean	H03_log2FoldChange	H03_pvalue	H03_padj
Rrad	574.175	7.64838	1.12337e-82	2.11834e-78
Rcan1	1512.14	2.707	6.17085e-63	5.81818e-59
Mt2	692.25	6.1868	8.00193e-62	5.02974e-58
Sbno2	432.099	3.81966	6.17484e-57	2.91097e-53
Mt1	397.217	5.2204	1.86198e-54	7.02227e-51
Srxn1	840.694	2.932	4.21846e-50	1.32579e-46
Mx2	459.233	5.33093	7.39115e-49	1.99107e-45
Cxcl10	1250.96	8.87391	7.7311e-47	1.82232e-43
Socs3	577.451	4.82169	5.56593e-44	1.16619e-40
Stat2	752.132	2.45188	2.01012e-40	3.79048e-37
Ifit3	2685.04	4.48877	7.22505e-40	1.23857e-36
Rsad2	4753.46	5.25573	2.1535e-39	3.38405e-36
Mx1	808.928	5.84123	2.84893e-39	4.13249e-36
Cmpk2	1376.52	4.19198	6.59538e-39	8.88351e-36
Oasl1	330.188	5.32051	7.8496e-39	9.868e-36
Junb	395.834	3.74839	1.07892e-37	1.27158e-34
Myd88	236.548	2.74473	1.57553e-37	1.74763e-34
Hmox1	342.208	3.38796	3.0619e-37	3.20768e-34
Helz2	600.841	2.72622	4.62723e-37	4.5924e-34
Parp14	1739.11	2.82312	5.2214e-37	4.923e-34
Aldoart1	337.633	-2.95171	1.8109e-36	1.6261e-33
Btg2	650.093	2.58973	2.54549e-36	2.18184e-33
Arid5a	234.365	3.03118	2.59578e-35	2.1282e-32
Jmjd1c	1115.83	1.55525	3.21271e-34	2.52425e-31
Trib1	404.266	1.49402	1.81537e-33	1.3693e-30
Adamts4	132.568	5.3416	4.99376e-32	3.605e-29
Gbp5	1227.38	3.72751	5.16175e-32	3.605e-29
Nlrc5	348.726	2.78131	7.57349e-32	5.10048e-29
Ccl7	627.708	5.78235	9.94048e-31	6.46371e-28
Midn	601.195	2.42883	1.61178e-30	1.01311e-27
Sh3bp2	93.351	3.47058	5.24668e-30	3.19151e-27
Irf7	737.117	2.70361	6.05028e-30	3.56532e-27
Slfn8	582.762	3.51938	6.3397e-30	3.62266e-27
Ccl2	521.331	5.82377	1.60505e-29	8.90191e-27
Usp18	800.361	3.01141	2.6272e-29	1.41546e-26
Gm12250	257.944	4.65215	3.01139e-29	1.57738e-26
Isg15	239.004	4.15062	2.30357e-28	1.17401e-25
Myc	192.405	2.15914	3.22884e-28	1.60227e-25
Adamts9	343.151	1.94815	1.04879e-27	5.07103e-25
Rnf213	2087.36	2.16892	1.64785e-27	7.76836e-25
Sgms2	251.455	3.01512	2.66209e-27	1.22437e-24
Hbegf	560.112	1.90569	3.9825e-26	1.78805e-23
Gadd45a	828.563	1.81942	5.89756e-26	2.58629e-23
Irf1	445.836	2.7678	6.83318e-26	2.92848e-23
Il1r1	324.165	1.25369	9.28983e-26	3.89285e-23
Tap1	289.641	2.71233	1.24161e-25	5.08979e-23
Il1rn	173.718	6.38252	1.39141e-25	5.5825e-23
Ifit3b	793.913	3.14015	3.59238e-25	1.41128e-22
Xirp1	5064.92	3.18266	3.74281e-25	1.44037e-22
Bcl3	42.7792	3.24607	4.69784e-25	1.77175e-22
Gm9892	48.7118	-2.09068	9.17232e-25	3.39142e-22
Gm16089	63.8993	-2.24387	1.45841e-24	5.28868e-22
Xaf1	386.637	2.0078	1.53879e-24	5.47488e-22
Ifi47	422.646	3.14772	3.55839e-24	1.2426e-21
Mafk	369.397	1.68201	5.09782e-24	1.74781e-21
Irf9	352.561	1.75275	5.35057e-24	1.79865e-21
Ifit1	3608.92	4.67475	5.43688e-24	1.79865e-21
Slfn9	519.576	3.7098	1.10202e-23	3.58291e-21
Ddx58	1603.5	2.08567	2.47239e-23	7.90201e-21
Uck2	363.048	1.7077	2.64517e-23	8.31333e-21
Serpine1	301.128	2.69513	5.78987e-23	1.78983e-20
Oas1b	79.2153	3.0786	1.20074e-22	3.652e-20
Zfp36	406.478	1.99979	1.29438e-22	3.8743e-20
Piezo1	377.139	1.41132	1.35238e-22	3.98465e-20
Ifit2	4280.33	3.76174	1.76787e-22	5.12873e-20
Trim30c	169.534	3.97597	1.87358e-22	5.35306e-20
Cdc42ep3	537.313	-0.795985	1.93686e-22	5.45124e-20
Slfn2	592.961	2.5589	2.34922e-22	6.51461e-20
Sdc4	669.187	1.49073	2.95389e-22	8.07268e-20
Cd300lf	75.7162	5.84531	5.67629e-22	1.52911e-19
Rtp4	370.946	2.35741	6.36206e-22	1.68971e-19
Gm28661	33.3374	-2.76797	6.56619e-22	1.7197e-19
Cebpd	144.917	2.31971	9.46273e-22	2.44437e-19
Gm13835	28.2625	-2.89655	1.2313e-21	3.13765e-19
Mmp19	153.892	1.65898	2.13194e-21	5.29072e-19
Map3k8	90.9292	2.46395	2.13233e-21	5.29072e-19
Ptpn1	272.943	1.12901	2.73617e-21	6.70076e-19
Gm10566	36.6132	-2.40784	6.76533e-21	1.63556e-18
Tnip2	149.538	1.95968	8.43117e-21	2.01249e-18
Oasl2	1478	2.51425	8.64936e-21	2.03876e-18
Gm10925	26.6852	-4.28997	9.59501e-21	2.23374e-18
Csrnp1	91.2843	3.1515	9.96684e-21	2.29201e-18
Cd274	954.082	3.11714	1.43043e-20	3.24983e-18
Tgtp2	198.94	2.91514	1.8422e-20	4.13551e-18
Atf3	494.624	4.81723	1.95831e-20	4.34445e-18
Tnfrsf1a	339.708	1.38387	2.17258e-20	4.76376e-18
Slfn5	2063.76	1.48281	5.0194e-20	1.08794e-17
Trim25	668.772	1.43079	5.13371e-20	1.10007e-17
Slfn4	2311.26	5.12453	5.78723e-20	1.22618e-17
Nr4a3	777.838	4.2808	6.0659e-20	1.27094e-17
Timp1	63.6283	3.81683	6.84183e-20	1.41776e-17
Osgin1	158.232	2.35715	7.03878e-20	1.43717e-17
Dhx58	142.264	2.66435	7.08793e-20	1.43717e-17
Csf2rb	116.344	2.35986	7.64159e-20	1.53295e-17
Ccl12	62.5371	3.70434	7.97378e-20	1.58275e-17
Slfn3	112.113	2.16593	1.01918e-19	2.00194e-17
Sox9	212.379	2.41885	1.07797e-19	2.09559e-17
Gbp11	159.784	5.69368	1.11204e-19	2.13976e-17
Tnfaip6	108.265	2.92468	1.89195e-19	3.60369e-17
Zbp1	484.86	2.87523	2.12217e-19	4.00178e-17
Pml	256.919	1.70868	2.46195e-19	4.59654e-17
Ccl4	51.55	7.74628	2.93177e-19	5.42004e-17
Txnrd1	1969.12	1.09874	4.22803e-19	7.74058e-17
Itga5	238.467	1.54575	4.62246e-19	8.38132e-17
Znfx1	1226.37	1.44764	8.18739e-19	1.47038e-16
Trim21	219.479	1.89841	9.42601e-19	1.67685e-16
Xdh	1497.46	1.42597	1.05087e-18	1.85199e-16
Gm33989	475.918	-0.754811	1.81734e-18	3.17311e-16
Egr1	818.669	1.97484	1.91766e-18	3.31756e-16
Adar	204.887	1.80648	2.05121e-18	3.51634e-16
Gm28437	25.3664	-2.72681	2.24479e-18	3.81351e-16
Six4	658.856	-0.993213	2.85553e-18	4.80775e-16
Pdcd5-ps	46.6308	-3.27503	3.1934e-18	5.32903e-16
Dtx3l	956.612	1.59971	5.30737e-18	8.77904e-16
9330175E14Rik	29.5572	3.69449	5.5562e-18	9.10137e-16
Slc39a10	316.553	1.64161	5.59876e-18	9.10137e-16
Gm5970	38.374	5.46915	1.13096e-17	1.82277e-15
Cxcl1	103.148	4.78648	1.15628e-17	1.84779e-15
Odc1	826.161	1.33574	1.19502e-17	1.89365e-15
Hdc	48.848	3.71474	2.29975e-17	3.61387e-15
Serpina3n	186.938	2.85262	2.80256e-17	4.36759e-15
S100a9	73.6565	5.24655	3.16932e-17	4.89868e-15
Cxcl5	90.8334	9.22679	3.28759e-17	5.00894e-15
Il1b	65.4802	6.63172	3.29378e-17	5.00894e-15
Thbd	1017.98	1.98532	3.51891e-17	5.30849e-15
Gm4951	418.364	3.07202	3.57476e-17	5.34994e-15
Acod1	79.6492	8.91964	5.48491e-17	8.144e-15
Slc15a3	135.02	3.64061	7.13309e-17	1.05085e-14
Lipg	91.1955	4.68732	1.43988e-16	2.10479e-14
Stom	646.859	0.819985	1.45872e-16	2.11592e-14
Mcoln2	57.7775	3.37922	2.15903e-16	3.10784e-14
Slc38a2	2895.13	1.46965	2.26868e-16	3.24095e-14
Dync1h1	3559.82	0.733942	2.34774e-16	3.32867e-14
Gm43197	50.2996	2.29679	2.40631e-16	3.38625e-14
Gm49339	205.345	2.59394	2.77727e-16	3.87933e-14
Clic4	2653.65	1.62514	3.70468e-16	5.1367e-14
Slc39a14	282.112	1.22797	3.99567e-16	5.49974e-14
Ankrd1	1976.31	3.98471	4.20285e-16	5.74299e-14
Casp4	243.057	3.0712	4.44724e-16	6.03321e-14
Fcgr1	332.392	2.63532	5.05617e-16	6.8103e-14
Gas1	195.454	-1.52413	5.97989e-16	7.99736e-14
Gch1	72.6416	2.10707	6.05514e-16	8.04098e-14
Nfil3	314.75	1.46522	7.66462e-16	1.01071e-13
Ifi204	1898.85	2.3692	1.00732e-15	1.3191e-13
Irgm2	2966.96	2.57719	1.04451e-15	1.35836e-13
Selp	70.0282	2.98112	1.40559e-15	1.81543e-13
Ifit1bl1	483.653	5.41607	1.50104e-15	1.92552e-13
Tubb6	425.251	1.8196	1.71082e-15	2.17979e-13
Eif3j2	48.7967	-2.14614	1.93594e-15	2.45007e-13
Pprc1	367.161	0.965665	2.19648e-15	2.76127e-13
Pde4b	2848.65	1.6066	2.42032e-15	3.02251e-13
Mid1ip1	389.276	2.02028	2.53079e-15	3.13968e-13
Tgtp1	132.587	2.83428	2.84671e-15	3.50852e-13
Eif2ak2	856.593	1.70295	3.19928e-15	3.91746e-13
Parp12	535.024	1.40769	3.44119e-15	4.17368e-13
Togaram2	172.144	2.19704	3.4528e-15	4.17368e-13
Fosl2	431.244	1.30943	5.7528e-15	6.90959e-13
Gm6560	113.405	-1.4946	5.93192e-15	7.07964e-13
Rps6-ps4	19.5096	-2.82503	6.10582e-15	7.24135e-13
Parp9	755.827	1.57435	6.23011e-15	7.34257e-13
Iigp1	4394.21	3.4937	6.31915e-15	7.40126e-13
Sphk1	14.9298	3.32444	6.83712e-15	7.95849e-13
Lgals3	295.332	2.23398	8.44239e-15	9.76676e-13
Irgm1	1501.87	2.15678	1.04137e-14	1.19738e-12
Gbp4	1460.72	2.16424	1.06902e-14	1.22173e-12
Aff1	1291.81	0.765147	1.20336e-14	1.36697e-12
Themis2	157.593	1.95767	1.22322e-14	1.38121e-12
Csf3r	66.1925	3.85854	1.29349e-14	1.45186e-12
Gbp2	3247.34	2.8735	1.49949e-14	1.67313e-12
Gadd45g	175.002	2.14637	1.8398e-14	2.04077e-12
Oas2	370.069	1.91488	2.03233e-14	2.24115e-12
B430306N03Rik	33.7303	4.25667	2.16313e-14	2.36523e-12
Atp5pb-ps	41.8265	-2.34095	2.16993e-14	2.36523e-12
Il6	69.8659	5.96628	2.45846e-14	2.66432e-12
Alpk2	1949.28	1.13174	2.48818e-14	2.68112e-12
Fign	111.122	-1.33035	2.86782e-14	3.07264e-12
Gm6771	14.9183	-3.10642	3.0197e-14	3.21709e-12
Cd69	41.6448	4.78896	3.21689e-14	3.40792e-12
Bmp5	149.833	-1.1634	3.44797e-14	3.62128e-12
Gbp3	1396.44	1.96011	3.46425e-14	3.62128e-12
Bnip3l	731.677	-0.751764	3.47591e-14	3.62128e-12
Tor3a	454.475	1.66414	3.73996e-14	3.87497e-12
Emp1	1783.93	1.33819	4.29394e-14	4.4012e-12
Ier5	180.703	1.73794	4.29454e-14	4.4012e-12
Gm10110	41.8235	-1.85275	4.58396e-14	4.64985e-12
Ahnak	11582.7	0.919707	4.58647e-14	4.64985e-12
Mmp13	51.929	4.86424	4.66838e-14	4.70757e-12
Sell	176.104	3.30482	5.39573e-14	5.41209e-12
Litaf	284.266	1.7567	5.88523e-14	5.87184e-12
Gm8864	34.9979	-1.6218	6.65098e-14	6.60092e-12
S100a8	42.9539	4.80728	7.27715e-14	7.18456e-12
Il17ra	134.367	1.88735	7.59903e-14	7.46328e-12
Ifi209	419.121	2.91836	7.6838e-14	7.50743e-12
Cxcr2	33.0399	5.92954	9.15798e-14	8.90165e-12
Ifi203	2320.48	2.11446	9.55897e-14	9.24377e-12
Heatr1	400.7	0.650529	1.07837e-13	1.03467e-11
Has1	20.4266	4.65795	1.08092e-13	1.03467e-11
Ms4a4c	484.575	3.91807	1.12285e-13	1.06937e-11
Ifi207	1359.89	2.1527	1.21722e-13	1.15342e-11
Stat3	1959.66	1.12132	1.35791e-13	1.28031e-11
Gm15500	31.9435	-2.16499	1.42224e-13	1.33428e-11
Rnd1	61.7294	2.59874	1.47476e-13	1.37671e-11
Bmt2	420.084	-1.09359	1.55045e-13	1.44024e-11
Capn2	1243.73	0.474132	1.73669e-13	1.60534e-11
Adam8	69.8123	2.45549	1.74792e-13	1.60783e-11
Hivep3	65.2499	1.8936	1.7953e-13	1.6434e-11
Ifi208	223.718	2.63295	1.87824e-13	1.71102e-11
Oas3	195.827	2.95355	1.91346e-13	1.73471e-11
Sorbs1	791.573	1.05599	2.33061e-13	2.10279e-11
Sele	18.9958	3.96704	2.37484e-13	2.12878e-11
Herc6	736.109	2.27986	2.38199e-13	2.12878e-11
Osmr	619.665	1.68776	2.65719e-13	2.36352e-11
Flnc	15123.8	1.82198	2.7705e-13	2.45274e-11
Stx11	40.1161	3.59842	3.28601e-13	2.89553e-11
Uqcrh-ps1	13.8599	-2.78535	3.38515e-13	2.96901e-11
Hspd1-ps3	29.0657	-2.16886	3.55761e-13	3.10583e-11
Ifih1	1323.77	2.21871	3.84516e-13	3.34139e-11
Gm12669	22.8867	-2.53005	3.89033e-13	3.36513e-11
Zmym2	1251.49	-0.775861	3.98803e-13	3.4339e-11
Gbp6	304.861	2.97072	4.14782e-13	3.55008e-11
Angptl4	184.918	3.20392	4.16061e-13	3.55008e-11
Ints6l	355.165	-0.831261	4.53705e-13	3.85384e-11
Apol9a	164.342	2.87755	4.57737e-13	3.87065e-11
Gm13889	33.2635	2.80573	4.61236e-13	3.88282e-11
Clec4d	38.5722	5.64293	4.64072e-13	3.88933e-11
Lgals9	1950.02	1.36416	4.71594e-13	3.93489e-11
Gm6733	17.3999	-2.57802	4.92993e-13	4.09531e-11
Ifi44	722.878	2.4424	5.02384e-13	4.15502e-11
Cgas	36.4672	2.61426	5.23142e-13	4.30781e-11
Dusp5	42.1366	3.73079	5.32905e-13	4.36913e-11
Timeless	175.253	1.47821	5.3928e-13	4.40225e-11
Smim14	560.507	-0.692771	5.45338e-13	4.43251e-11
Plek	361.73	2.02216	5.95706e-13	4.82113e-11
Mefv	25.0275	4.89968	7.21856e-13	5.81711e-11
Egr2	46.9708	1.88536	7.45395e-13	5.98124e-11
Six1	1855.87	-0.72488	7.67495e-13	6.13248e-11
Ecm2	446.281	-1.28638	7.86476e-13	6.25763e-11
Rnf31	379.649	1.28302	8.67002e-13	6.86936e-11
Parp10	171.535	1.88593	8.89403e-13	7.01735e-11
Gsdme	415.93	-1.33396	9.07839e-13	7.13297e-11
Baiap2	71.6761	1.56677	9.15931e-13	7.16669e-11
Hap1	49.0484	3.31498	9.35479e-13	7.28939e-11
Snhg14	152.761	-1.67273	9.55385e-13	7.41387e-11
Rps24-ps3	35.0252	-1.9719	9.90199e-13	7.65254e-11
Ifi211	513.94	2.55925	1.01901e-12	7.84305e-11
Tle3	224.087	1.0468	1.20607e-12	9.24509e-11
Gm13340	386.247	-1.46778	1.4651e-12	1.11852e-10
Smad3	1603.89	0.897131	1.64484e-12	1.25067e-10
Tgm2	898.041	1.12413	1.65271e-12	1.25162e-10
Nova1	155.487	-1.539	1.69166e-12	1.27598e-10
Gm49342	263.747	1.82475	1.72238e-12	1.29398e-10
Ogn	1517.92	-1.72845	1.76471e-12	1.32052e-10
Arid5b	434.386	1.37726	1.79269e-12	1.33615e-10
Pdk4	7877.77	2.85208	1.81965e-12	1.35091e-10
Map3k14	122.949	1.64918	1.93878e-12	1.43371e-10
Gm7191	12.3518	-2.6794	1.95005e-12	1.43641e-10
Mvp	355.919	0.81061	2.00621e-12	1.47203e-10
Mlkl	219.287	2.25309	2.46081e-12	1.79859e-10
Chodl	219.011	-1.23818	2.51149e-12	1.82854e-10
Gm47854	65.7865	-1.90543	2.68925e-12	1.95043e-10
Map2k3os	54.3207	1.28059	2.85898e-12	2.06558e-10
Maff	65.2865	3.03913	3.13205e-12	2.25424e-10
Csf1	698.292	1.39272	3.35553e-12	2.4059e-10
Ly6c2	112.713	4.39087	3.42331e-12	2.4452e-10
Ehd1	309.272	0.693123	3.46777e-12	2.46761e-10
Gda	772.873	1.19498	3.50503e-12	2.48475e-10
Layn	35.0922	1.79361	3.57118e-12	2.522e-10
Zfp758	277.846	-1.58175	3.59672e-12	2.522e-10
Ifi206	173.685	3.00579	3.5977e-12	2.522e-10
Pik3r5	42.6716	2.24648	3.84043e-12	2.68218e-10
Eif4ebp1	252.75	1.16714	4.38996e-12	3.05467e-10
Cdkn1b	926.223	-0.710872	5.79441e-12	4.0171e-10
Trafd1	756.734	0.773868	6.09834e-12	4.21232e-10
Taf4b	127.484	1.23981	6.65554e-12	4.58042e-10
Flot1	537.123	0.769185	7.83716e-12	5.35807e-10
Rnf19b	344.096	0.995314	7.84233e-12	5.35807e-10
mt-Tc	777.859	-3.01908	8.02982e-12	5.46637e-10
Kank1	519.55	0.920748	8.18649e-12	5.55298e-10
Hcar2	95.798	4.44878	9.11393e-12	6.15991e-10
Icam1	137.676	2.063	9.42507e-12	6.34745e-10
Klhl40	2068.27	1.76361	9.51756e-12	6.38693e-10
Gvin2	45.298	1.99887	9.62468e-12	6.43591e-10
Hspa1a	147.693	3.81426	9.81379e-12	6.53917e-10
Cyp1b1	106.448	1.77327	1.03657e-11	6.8826e-10
Sp110	208.284	1.79712	1.07057e-11	7.08345e-10
Rela	193.419	0.729403	1.09444e-11	7.216e-10
Myh9	1654.8	0.762252	1.20486e-11	7.91638e-10
Tnfsf10	878.607	1.48167	1.22188e-11	8.00037e-10
Sik1	659.778	1.32154	1.23879e-11	8.08299e-10
Rpl14-ps1	58.7195	-1.70984	1.41143e-11	9.17767e-10
Olfr56	489.572	3.84281	1.43523e-11	9.30039e-10
Gm13422	16.3135	-2.53877	1.69782e-11	1.09643e-09
B4galt5	298.924	1.20537	1.72019e-11	1.10708e-09
Phlda1	99.5031	1.94024	1.78221e-11	1.1431e-09
Oas1a	92.7854	2.63323	1.88209e-11	1.20307e-09
Epm2aip1	1451.7	-0.75888	1.94036e-11	1.23613e-09
Ms4a4a	123.479	1.52823	1.98348e-11	1.25935e-09
Zc3hav1	653.794	1.19043	1.99314e-11	1.26123e-09
Gm8659	11.3065	-3.3745	2.00284e-11	1.26313e-09
Gm14681	16.9596	-2.35854	2.14624e-11	1.34906e-09
Gm5276	58.2503	-2.27738	2.19437e-11	1.37473e-09
Ripk1	174.856	1.47828	2.47454e-11	1.54511e-09
Gpr141	32.2574	4.19146	2.48328e-11	1.54545e-09
Alg6	160.021	-0.928076	2.8525e-11	1.7694e-09
Hp	1285	3.75184	3.10462e-11	1.9147e-09
Fcgr4	103.236	3.03892	3.10705e-11	1.9147e-09
Stra6l	24.7265	4.20015	3.19911e-11	1.96501e-09
Ampd3	370.757	1.1707	3.22245e-11	1.97187e-09
Pdp1	1568.63	-0.771424	3.2312e-11	1.97187e-09
Mmp3	111.351	1.76551	3.28348e-11	1.99731e-09
Plscr2	200.817	2.49959	3.40487e-11	2.06449e-09
Slfn1	257.21	3.16112	3.439e-11	2.0785e-09
Pfkp	194.401	1.00774	3.97629e-11	2.39555e-09
Rasa3	331.583	0.911658	4.00803e-11	2.40699e-09
Map4k4	524.593	0.718515	4.10764e-11	2.45897e-09
Car13	100.458	1.93465	4.15224e-11	2.47781e-09
Gm6368	11.2798	-2.66018	4.21644e-11	2.50819e-09
Calhm6	41.2136	4.37689	4.32378e-11	2.56395e-09
Cxcl9	2348.76	4.45316	4.52085e-11	2.6724e-09
Rab44	22.7941	2.91801	4.74325e-11	2.79511e-09
Apobec3	276.181	1.34868	5.27001e-11	3.09584e-09
Lepr	99.8367	-1.53262	5.37159e-11	3.14571e-09
Adam12	46.3464	2.90551	5.43743e-11	3.17442e-09
Nfe2l2	1105.51	0.817112	5.66512e-11	3.29714e-09
Cd44	675.887	1.86438	5.93247e-11	3.44206e-09
Gm7507	20.2385	-2.08483	5.95063e-11	3.44206e-09
Zfp101	338.067	-0.948772	6.08287e-11	3.50671e-09
Zfp354c	144.279	-0.844021	6.09959e-11	3.50671e-09
Calm2	3065.9	-0.807688	6.12102e-11	3.50833e-09
Igtp	1464.8	2.5773	6.46837e-11	3.69618e-09
Tuba1c	50.4332	2.54079	6.63764e-11	3.78145e-09
Gm6863	17.385	-2.39639	7.02225e-11	3.98851e-09
Cxcl2	20.3684	6.33481	8.1376e-11	4.60813e-09
Uba7	288.501	1.39705	8.30802e-11	4.69055e-09
Stxbp6	120.795	-1.23762	9.63678e-11	5.4245e-09
Stat5a	247.435	0.966782	9.81529e-11	5.50854e-09
Glul	11052.6	1.01472	1.09828e-10	6.14548e-09
Abca8a	1269.8	-1.27847	1.10667e-10	6.1741e-09
Plaur	41.6634	3.10472	1.14618e-10	6.37567e-09
Gm28439	15.94	-3.19461	1.15545e-10	6.4083e-09
Dsel	110.247	-1.28581	1.23216e-10	6.81372e-09
Gm7456	10.8756	-2.42369	1.27383e-10	7.02355e-09
Samhd1	2272.53	1.37313	1.42496e-10	7.83394e-09
Pwwp3b	169.812	-1.07677	1.44453e-10	7.91844e-09
Anxa2	1023.27	0.955303	1.51683e-10	8.29067e-09
Zfp942	314.875	-1.53759	1.57869e-10	8.60384e-09
Met	704.502	0.763206	1.60752e-10	8.73574e-09
Gvin-ps7	560.858	1.7946	1.79908e-10	9.74866e-09
Hspa8	9575.58	0.644178	1.80641e-10	9.7603e-09
Nfkb1	542.698	0.709618	1.90204e-10	1.02476e-08
Slc22a4	50.3244	1.20388	1.94627e-10	1.0456e-08
Crebl2	312.207	-0.548648	1.95808e-10	1.04896e-08
Vdac3-ps1	64.7001	-1.08877	1.98575e-10	1.06077e-08
Trpm1	18.8501	2.92764	2.02007e-10	1.07606e-08
Gm37144	14.8568	-2.42141	2.04508e-10	1.08631e-08
Runx1	225.802	1.97715	2.41471e-10	1.27905e-08
Slc25a22	150.64	1.47676	2.84422e-10	1.50234e-08
Calcrl	447.385	-0.842196	2.85796e-10	1.50538e-08
Aldoart2	25.851	-2.74216	2.90768e-10	1.5273e-08
Zfp867	151.089	-0.788409	3.0079e-10	1.57555e-08
Huwe1	5090.76	0.607812	3.15463e-10	1.64784e-08
Daxx	487.007	1.34316	3.18747e-10	1.66039e-08
Zfp157	81.1695	-0.885759	3.27046e-10	1.69893e-08
Prrg1	175.348	-1.42475	3.29445e-10	1.70669e-08
B230219D22Rik	1313.15	-0.590729	3.30751e-10	1.70876e-08
Gm9794	37.9191	-1.4238	3.36559e-10	1.73401e-08
Dcn	7468.12	-0.778961	3.47832e-10	1.78721e-08
Tpt1-ps3	194.472	-0.741915	3.58924e-10	1.83919e-08
Pfkfb1	674.192	0.636455	3.64354e-10	1.86196e-08
Card14	21.9864	3.37152	3.7335e-10	1.90278e-08
Hivep2	1713.95	0.674915	3.7824e-10	1.9225e-08
Sh2d5	12.4389	4.40709	4.05103e-10	2.0535e-08
Zcchc2	378.756	0.771541	4.27451e-10	2.16098e-08
Slc25a16	633.541	-0.577097	4.32513e-10	2.18072e-08
Msr1	150.05	1.96941	4.35674e-10	2.1908e-08
Trim30a	2253.75	1.7425	4.47428e-10	2.24392e-08
Snx30	172.026	-0.865184	4.75551e-10	2.37864e-08
Klra2	41.3937	4.0955	5.47728e-10	2.73241e-08
Uap1	1102.47	0.410637	6.2789e-10	3.12404e-08
Nfkb2	165.417	1.13829	6.3884e-10	3.17016e-08
Wnt5a	218.226	-1.17613	6.41049e-10	3.17277e-08
Xpo1	1298.61	-0.848009	7.01051e-10	3.46066e-08
Brd2	1632.16	0.544281	7.15435e-10	3.52244e-08
Gm13341	397.792	-1.55246	7.37968e-10	3.62392e-08
Mndal	2110.02	1.95018	7.81913e-10	3.82792e-08
Trim34a	168.723	1.37093	7.8357e-10	3.82792e-08
Steap4	1302.11	1.35656	7.98055e-10	3.88861e-08
Rnf139	1016.57	-0.65614	8.13456e-10	3.95344e-08
Med15	232.438	0.676113	8.26115e-10	4.00464e-08
Colgalt2	76.0985	-1.13598	8.36188e-10	4.04308e-08
Aopep	200.303	0.988873	8.43205e-10	4.06658e-08
F10	15.2464	4.27171	8.55459e-10	4.11515e-08
Chrna10	304.807	1.2304	8.60213e-10	4.12561e-08
Gm8174	18.6488	-2.16498	8.62009e-10	4.12561e-08
Arsi	98.2448	1.41278	8.66459e-10	4.13197e-08
Zbtb21	130.214	0.918324	8.6772e-10	4.13197e-08
Pdpn	413.708	1.38997	9.16564e-10	4.35356e-08
H2-K2	30.0603	2.22194	9.26292e-10	4.38871e-08
Phf11b	259.584	2.62238	9.43367e-10	4.45842e-08
Mov10	104.069	1.60415	9.55236e-10	4.50322e-08
Gm7481	21.9213	-1.90963	1.17349e-09	5.51832e-08
Zfp24	1132.14	-0.63824	1.18638e-09	5.56505e-08
Trim23	924.15	-0.741097	1.20522e-09	5.63943e-08
Sik3	661.122	0.545835	1.21101e-09	5.65247e-08
Gbp9	1332.68	1.4787	1.21602e-09	5.66187e-08
Myf6	1451.37	1.08738	1.28282e-09	5.95818e-08
Ipo5	3497.88	0.322349	1.30979e-09	6.06848e-08
Chaserr	218.727	-0.960867	1.31776e-09	6.09044e-08
Ccl9	1232.06	1.38212	1.39477e-09	6.43058e-08
Clec4e	33.2875	5.01295	1.40277e-09	6.45171e-08
Bcr	119.033	0.905416	1.4102e-09	6.4563e-08
Dram1	232.64	1.79974	1.41062e-09	6.4563e-08
Rhobtb3	620.617	-0.863684	1.41958e-09	6.48161e-08
Pim1	386.546	1.34534	1.46157e-09	6.65719e-08
Ypel2	221.216	-0.881732	1.48356e-09	6.74108e-08
Tead3	131.265	1.51781	1.49182e-09	6.76234e-08
Gm18859	13.0218	-2.20994	1.49853e-09	6.77643e-08
Ptx3	1384.51	2.9578	1.59091e-09	7.177e-08
Tnfrsf12a	205.397	1.95487	1.59533e-09	7.17976e-08
Errfi1	818.557	0.847499	1.72085e-09	7.72622e-08
Utp4	393.269	0.414356	1.72642e-09	7.7328e-08
Opcml	79.548	-0.977542	1.86016e-09	8.3121e-08
Gpr35	26.0995	2.2995	1.89043e-09	8.42738e-08
Slc7a1	116.572	1.30332	1.90714e-09	8.48183e-08
Noct	385.305	1.05456	1.94663e-09	8.63709e-08
Irak3	163.494	1.23114	1.96093e-09	8.68011e-08
Gbp10	98.5558	4.35899	2.08734e-09	9.21802e-08
Pfkfb4	814.444	1.2956	2.10078e-09	9.2557e-08
Socs1	24.0793	3.55294	2.18175e-09	9.59003e-08
Zfp994	162.564	-1.52519	2.20843e-09	9.68475e-08
S100a10	512.226	0.845143	2.31243e-09	1.01173e-07
Fxyd5	161.131	1.30228	2.40772e-09	1.05098e-07
Il18rap	17.4545	3.32576	2.41943e-09	1.05365e-07
Pfn2	3581.05	-0.436383	2.42812e-09	1.055e-07
Ciao2b	165.886	0.68704	2.49764e-09	1.08271e-07
Ube2g1	2915.29	-0.824362	2.5605e-09	1.10742e-07
Lpxn	28.6418	2.21024	2.61425e-09	1.12808e-07
Fos	363.611	2.25641	2.66258e-09	1.14631e-07
Ppan	151.979	0.930108	2.69113e-09	1.15596e-07
Senp7	318.957	-0.582529	2.73798e-09	1.17118e-07
Fas	168.76	1.62594	2.73899e-09	1.17118e-07
Il10ra	59.4204	1.69085	2.94779e-09	1.25761e-07
Il15ra	371.327	0.977688	3.10734e-09	1.32269e-07
6430548M08Rik	228.451	1.28503	3.17596e-09	1.34885e-07
Cavin1	2558.66	0.707999	3.20507e-09	1.35816e-07
Il6st	5043.78	0.323485	3.28844e-09	1.39036e-07
Marcks	1469.52	-1.03659	3.39412e-09	1.43183e-07
Nfkbiz	82.7914	1.61317	3.5941e-09	1.51281e-07
Rcor3	360.181	-0.73394	3.63142e-09	1.52512e-07
Ifi35	155.464	1.13594	3.70373e-09	1.55203e-07
Lmna	724.264	0.809103	3.8858e-09	1.62471e-07
Sp140	162.038	1.8367	4.03541e-09	1.68353e-07
Slamf8	21.5012	2.43214	4.04649e-09	1.68443e-07
Phf11d	893.379	1.97679	4.10363e-09	1.70445e-07
Polr3f	361.089	-0.651954	4.14214e-09	1.71667e-07
Nab2	47.4804	1.49675	4.39151e-09	1.81603e-07
Zfp260	1269.06	-0.685897	4.5376e-09	1.87233e-07
Gm11966	10.9156	-2.82461	4.742e-09	1.9524e-07
Ndufa12-ps	16.0453	-2.28711	4.84489e-09	1.99041e-07
Gabarapl1	500.458	0.768058	4.98646e-09	2.04412e-07
Cd14	40.3919	1.98147	5.01397e-09	2.05094e-07
Sema3c	2276.6	-0.608501	5.15826e-09	2.1054e-07
Psmb8	156.776	1.53953	5.31007e-09	2.16268e-07
Trp63	170.471	1.19802	5.40677e-09	2.19732e-07
Spen	647.373	0.605445	5.62796e-09	2.28229e-07
Osm	11.5674	4.53036	5.7288e-09	2.3182e-07
Plscr4	121.773	-1.16807	5.80061e-09	2.34223e-07
Pik3ap1	73.4985	1.6552	5.88871e-09	2.37272e-07
Klf5	69.3552	1.72762	5.9023e-09	2.37313e-07
Ms4a6d	295.04	1.84584	6.05439e-09	2.4291e-07
Nop56	428.709	0.425742	6.21598e-09	2.48864e-07
Nrip1	1487.51	1.01078	6.67987e-09	2.66327e-07
Gm8116	19.0327	-1.79054	6.68041e-09	2.66327e-07
Serinc3	3196.69	-0.449765	6.93466e-09	2.75879e-07
Chil3	43.0101	5.02391	7.00703e-09	2.78172e-07
Hspa1b	252.892	3.75982	7.10658e-09	2.81531e-07
Bcat1	24.0221	2.35693	7.19035e-09	2.84252e-07
Apoo	262.59	-1.0061	7.3347e-09	2.89353e-07
Kctd12b	119.279	-1.01522	7.83007e-09	3.0825e-07
Zfp715	425.989	-0.551102	7.99992e-09	3.1428e-07
Vwa8	2150.92	0.414952	8.19324e-09	3.21206e-07
Pi4ka	481.036	0.431506	8.65891e-09	3.38368e-07
Ptgfr	30.5568	-1.41603	8.6669e-09	3.38368e-07
Tbc1d24	440.27	-0.570112	8.86148e-09	3.4525e-07
Asns	93.7402	1.84174	9.11412e-09	3.54361e-07
Fkbp14	162.08	-0.687071	9.19105e-09	3.56616e-07
Vcp-rs	73.4838	-1.11853	9.21125e-09	3.56666e-07
Ly6a2	9.23056	6.86225	9.26845e-09	3.57747e-07
Mafb	291.546	1.3601	9.2771e-09	3.57747e-07
Gm8566	13.1521	-2.36835	9.80957e-09	3.77508e-07
Desi2	1310.35	-0.583753	1.00712e-08	3.86386e-07
Dusp10	791.072	-1.23041	1.00812e-08	3.86386e-07
Mybbp1a	1474.75	0.482724	1.03177e-08	3.94648e-07
Sirpb1c	23.0804	7.12459	1.06949e-08	4.08245e-07
Gm5272	7.51785	-2.91053	1.10049e-08	4.19006e-07
Ifitm3	1138.77	0.958011	1.10212e-08	4.19006e-07
Anp32b-ps1	10.9277	-2.67873	1.10684e-08	4.19955e-07
Irf8	92.7023	1.25179	1.10928e-08	4.20035e-07
Rnmt	825.127	-0.453284	1.12757e-08	4.26104e-07
Il36g	11.8134	6.46137	1.14635e-08	4.32334e-07
Sp100	1421.06	1.16082	1.16316e-08	4.37798e-07
Pik3c2b	455.93	-0.723133	1.19439e-08	4.48658e-07
Cxcl3	6.02786	7.12024	1.20748e-08	4.51897e-07
Plac8	209.01	2.27766	1.20781e-08	4.51897e-07
Abca8b	1062.66	-0.613643	1.23281e-08	4.60339e-07
Ets2	1033.08	0.774848	1.29863e-08	4.83299e-07
Zfp958	183.371	-1.01155	1.29942e-08	4.83299e-07
Omd	37.0168	-2.4152	1.36908e-08	5.08203e-07
Tcirg1	157.62	1.26432	1.37781e-08	5.10439e-07
Rpl39-ps	13.2034	-2.63319	1.40122e-08	5.18095e-07
Sms-ps	13.3999	-2.62454	1.4738e-08	5.43038e-07
AW549877	658.592	-0.719487	1.47594e-08	5.43038e-07
Naa50	9028.56	-0.608542	1.47732e-08	5.43038e-07
Nmt2	520.238	-0.716244	1.6e-08	5.86987e-07
Dot1l	750.917	0.819898	1.66611e-08	6.10056e-07
Arhgap19	595.864	-0.522611	1.68755e-08	6.16071e-07
Sema3d	50.6337	-1.51248	1.68907e-08	6.16071e-07
Cdon	393.258	-0.777362	1.71965e-08	6.26013e-07
Abca9	445.442	-1.29442	1.73269e-08	6.29314e-07
Zfp950	198.942	-0.830042	1.73539e-08	6.29314e-07
Zfp799	495.107	-0.539776	1.79272e-08	6.48853e-07
Atp6v1g1	1500.11	-0.500139	1.8338e-08	6.62451e-07
Hk2	7519.2	0.739682	1.84845e-08	6.66466e-07
Zfp229	185.097	-0.834165	1.90561e-08	6.85767e-07
Kctd12	146.536	-1.4688	1.91725e-08	6.88641e-07
Stat1	614.576	1.24025	1.92569e-08	6.90357e-07
Gm20559	335.61	1.45806	1.94077e-08	6.94443e-07
Hipk2	1797.25	0.583919	1.97184e-08	7.04223e-07
Vim	2340.04	0.814022	1.97597e-08	7.04366e-07
Rin2	661.793	0.985023	2.03862e-08	7.25327e-07
Batf2	17.58	3.97738	2.04386e-08	7.2582e-07
Slc7a11	13.1632	4.27796	2.23255e-08	7.91339e-07
Gm4691	30.8793	-1.71063	2.34443e-08	8.2893e-07
Trim56	661.866	0.873112	2.3474e-08	8.2893e-07
Eif3b	1475.88	0.365857	2.38524e-08	8.40719e-07
Fgr	36.5532	2.67656	2.40245e-08	8.45204e-07
Sf3b3	596.12	0.568459	2.47432e-08	8.6887e-07
Srm	60.796	1.05915	2.5198e-08	8.83195e-07
Tes	40.8625	1.31857	2.58677e-08	9.04985e-07
Cstf2t	477.439	-0.484986	2.63797e-08	9.2119e-07
Pgm2	68.566	1.14241	2.92228e-08	1.01858e-06
Angpt2	63.2369	1.43845	2.93236e-08	1.02021e-06
Gm5881	8.14841	-2.91608	2.97403e-08	1.0328e-06
Gm11557	25.9914	-1.83888	2.99134e-08	1.03691e-06
Vps37a	2161.03	-0.649146	3.15919e-08	1.09308e-06
Isg20	122.528	2.04307	3.16952e-08	1.0939e-06
Slc66a2	102.164	1.03169	3.17317e-08	1.0939e-06
Gm11953	37.6954	-1.34875	3.21727e-08	1.10708e-06
Zfp275	366.123	-0.783554	3.25282e-08	1.11728e-06
Gcnt2	134.25	1.0241	3.28746e-08	1.12712e-06
Zfp788	265.909	-0.84697	3.36704e-08	1.15231e-06
Gm13293	4.53877	6.58669	3.43194e-08	1.17239e-06
Gm5944	11.1739	-2.55852	3.51151e-08	1.1974e-06
Chst11	63.2287	1.22768	3.54075e-08	1.2052e-06
Hs3st5	164.555	-1.08473	3.63245e-08	1.23418e-06
Ccr5	179.469	1.87506	3.64689e-08	1.23686e-06
Rel	329.862	0.993457	3.93863e-08	1.33185e-06
Slfn10-ps	33.8216	2.06615	3.94111e-08	1.33185e-06
Ube2l6	199.474	1.21671	4.16574e-08	1.40525e-06
Rrp12	753.612	0.620289	4.18512e-08	1.40882e-06
Pdcd4	424.945	-0.692296	4.19127e-08	1.40882e-06
Gm12183	41.1301	-1.61852	4.54615e-08	1.52539e-06
Gm9333	24.1349	-1.70577	4.58943e-08	1.53717e-06
Ccr1	92.2807	2.13789	4.62475e-08	1.54626e-06
Creb5	147.764	-0.954288	4.64035e-08	1.54873e-06
Tpsab1	9.62017	4.28797	4.71185e-08	1.56981e-06
Foxn2	491.626	-0.600018	4.72453e-08	1.57126e-06
Tmx1	444.442	-0.62983	4.74522e-08	1.57536e-06
Gm8492	12.8895	-2.41396	4.81805e-08	1.59531e-06
Gm15593	19.6369	-1.8482	4.82223e-08	1.59531e-06
Cbfb	3709.86	-0.662845	4.88359e-08	1.61278e-06
Gcc1	198.72	0.740737	4.96203e-08	1.63582e-06
Csf2rb2	74.5428	1.73137	4.98451e-08	1.64037e-06
Cpsf6	705.134	-0.690517	5.06011e-08	1.66234e-06
Aspn	491.859	-1.37574	5.13942e-08	1.68546e-06
Gm14111	11.1509	-2.23999	5.35119e-08	1.75186e-06
Gm5421	34.2263	-2.03101	5.51949e-08	1.80383e-06
Fbxo3	2318.31	-0.300001	5.70495e-08	1.86122e-06
Ldb2	95.6883	-1.29848	6.05248e-08	1.97118e-06
Fosl1	42.6971	1.68953	6.07005e-08	1.97156e-06
G530011O06Rik	77.7716	2.53817	6.07455e-08	1.97156e-06
Dcun1d1	1170.64	-0.697831	6.13444e-08	1.98523e-06
Gm29216	271.752	-1.64245	6.13771e-08	1.98523e-06
Gask1b	236.21	-1.20961	6.193e-08	1.99968e-06
Afdn	824.68	-0.531411	6.32812e-08	2.03982e-06
Sgcd	455.174	1.08224	6.36731e-08	2.04895e-06
Rassf2	148.8	-1.22554	6.52007e-08	2.09453e-06
Gm5778	11.829	-2.21948	6.55043e-08	2.1007e-06
Gm10250	29.848	-1.4403	6.65736e-08	2.13137e-06
Cd63-ps	16.4806	-1.91722	6.96304e-08	2.22546e-06
Tnfrsf11b	28.618	2.93603	7.06252e-08	2.25343e-06
Noc2l	394.038	0.428761	7.59818e-08	2.42025e-06
Arhgef12	1810.07	0.385862	7.69405e-08	2.44666e-06
Gm6548	77.7301	1.69393	7.78853e-08	2.47253e-06
Cdc14b	458.065	-0.692688	8.1768e-08	2.59143e-06
H2-T24	166.575	1.12527	8.19875e-08	2.59402e-06
Gm49359	54.3912	-1.31557	8.6502e-08	2.73227e-06
Thap2	231.539	-0.680311	8.70901e-08	2.74548e-06
Clec4n	17.9798	2.41295	8.72113e-08	2.74548e-06
Ndufaf4	1069.61	-0.7148	8.99603e-08	2.8273e-06
Bet1	337.652	-0.761358	9.08457e-08	2.85038e-06
Cep85l	904.021	1.2964	9.10053e-08	2.85064e-06
Gm28229	84.1779	-1.16803	9.46995e-08	2.96144e-06
Gm8824	12.9205	-2.29554	9.78206e-08	3.05398e-06
Ier3ip1	555.351	-0.641207	9.80022e-08	3.05459e-06
Zfp709	163.865	-1.11718	1.01684e-07	3.16308e-06
Socs6	920.96	-0.709873	1.01818e-07	3.16308e-06
Cdc73	1166.95	-0.682806	1.0211e-07	3.16694e-06
Tgif1	143.132	1.23274	1.03491e-07	3.20449e-06
Idi1-ps4	2.50884	-5.44694	1.0403e-07	3.2159e-06
Gngt2	52.5104	1.09764	1.12584e-07	3.47463e-06
Ccl22	10.1047	4.01652	1.12897e-07	3.47859e-06
Baz1a	200.513	1.20683	1.1327e-07	3.48439e-06
Mxra8	251.888	-0.818325	1.20908e-07	3.7133e-06
Nolc1	700.233	0.563086	1.21902e-07	3.73773e-06
Trim12a	519.448	0.933212	1.22282e-07	3.7433e-06
Smad1	289.586	0.973792	1.25e-07	3.82029e-06
Gpi-ps	43.3502	-1.83562	1.28378e-07	3.91719e-06
Tm2d1	311.343	-0.809354	1.3238e-07	4.03277e-06
Sar1b	7758.03	-0.508155	1.36392e-07	4.14829e-06
Gm16574	11.854	1.98219	1.37727e-07	4.18217e-06
Utp20	418.975	0.626908	1.41952e-07	4.30352e-06
Trem1	8.62301	5.81592	1.44342e-07	4.36895e-06
Gm3200	36.4053	-1.16684	1.48243e-07	4.4696e-06
Rc3h2	1289.32	-0.616649	1.48323e-07	4.4696e-06
Tjp2	220.82	0.739266	1.48378e-07	4.4696e-06
Armc1	489.165	-0.533189	1.49527e-07	4.49702e-06
Tlr3	471.195	1.63107	1.50538e-07	4.51584e-06
Thbs1	839.594	1.4685	1.5085e-07	4.51584e-06
Flnb	557.263	0.887818	1.50871e-07	4.51584e-06
Kansl3	797.53	0.453427	1.53678e-07	4.59257e-06
Micu3	643.757	-0.735513	1.54885e-07	4.62132e-06
Ankrd2	239.709	2.43427	1.57051e-07	4.67853e-06
C1galt1	1002.34	-0.788107	1.58952e-07	4.7277e-06
Galr2	67.9686	1.41074	1.59369e-07	4.73262e-06
Akr1c14	69.4361	-1.51743	1.63124e-07	4.83651e-06
H2-D1	2012.54	0.936691	1.64275e-07	4.86093e-06
Tnfrsf1b	131.3	1.24645	1.64463e-07	4.86093e-06
Gm7308	7.43304	-2.94084	1.64901e-07	4.86626e-06
Pygo1	697.028	-0.636464	1.73631e-07	5.11587e-06
Ikzf4	35.3962	2.34546	1.75318e-07	5.15752e-06
Nup98	505.994	0.545884	1.80812e-07	5.31086e-06
Gpr34	16.9946	-2.81703	1.83662e-07	5.38617e-06
Stk17b	222.972	-0.821223	1.85735e-07	5.43455e-06
Zfand6	1200.44	-0.540575	1.85978e-07	5.43455e-06
Ado	657.513	-0.54568	1.86176e-07	5.43455e-06
Tmem167	533.901	-0.612855	1.86708e-07	5.44166e-06
Itgal	32.8752	2.75713	1.88675e-07	5.49051e-06
Fzd7	1015.83	-0.635811	1.93274e-07	5.61567e-06
Csrp3	235.2	2.81085	1.9426e-07	5.63562e-06
Pdlim1	180.94	1.02164	1.96776e-07	5.69986e-06
Gm17552	66.0402	-0.928059	1.98659e-07	5.74559e-06
Ubr4	3388.69	0.518421	1.99354e-07	5.75685e-06
Ccl3	57.3544	4.2166	2.0003e-07	5.76753e-06
Aldh1b1	9.23435	3.36491	2.01284e-07	5.79482e-06
2610044O15Rik8	402.892	-0.645008	2.02067e-07	5.8085e-06
Frmd4a	201.477	1.11602	2.03767e-07	5.84021e-06
Sting1	108.175	1.75648	2.03789e-07	5.84021e-06
Gucy1a1	166.437	-0.768687	2.05331e-07	5.87545e-06
Myh8	310.866	-1.02614	2.0905e-07	5.9728e-06
Ppp1cb	11726.2	-0.682555	2.11293e-07	6.02777e-06
Sat1	708.745	1.02783	2.14127e-07	6.09939e-06
Casp8	274.459	1.17937	2.21495e-07	6.29973e-06
Gm4707	15.6783	-2.30484	2.23477e-07	6.34212e-06
Hdlbp	9802.04	0.334954	2.23658e-07	6.34212e-06
Zfp51	409.875	-1.04349	2.28483e-07	6.46921e-06
Ugdh	390.704	0.999584	2.31484e-07	6.54436e-06
Gm4929	26.2937	-1.64891	2.32911e-07	6.57484e-06
Mtf2	324.572	-0.719039	2.36586e-07	6.66862e-06
Shisa5	395.582	0.905642	2.37356e-07	6.68034e-06
Fbxw7	851.844	-0.598978	2.42615e-07	6.81817e-06
Ucp3	1221.3	1.50365	2.458e-07	6.89739e-06
Mpeg1	858.778	1.73335	2.46473e-07	6.906e-06
Rsbn1l	578.363	-0.763305	2.4915e-07	6.97067e-06
Vcam1	300.25	1.21696	2.51656e-07	7.03035e-06
Zbtb38	1142.47	-0.497125	2.53059e-07	7.05908e-06
Bcap29	774.997	-0.593058	2.54298e-07	7.08315e-06
Nfib	4526.37	-0.40963	2.55519e-07	7.10666e-06
Lman1	1377.94	-0.375467	2.67985e-07	7.44242e-06
Cnksr1	670.457	0.953019	2.69425e-07	7.4714e-06
Myo1c	834.558	0.571995	2.71497e-07	7.51779e-06
Gm5835	29.2099	-1.93807	2.81039e-07	7.77061e-06
Samd9l	1859.04	1.43005	2.84158e-07	7.84534e-06
Add3	693.386	-0.500197	2.85542e-07	7.87203e-06
Naa16	546.332	-0.771275	2.96063e-07	8.15016e-06
Nol9	267.051	0.462751	3.05411e-07	8.39202e-06
Rnf138	158.105	-0.872974	3.05739e-07	8.39202e-06
Gt(ROSA)26Sor	79.7463	-1.53998	3.08995e-07	8.46906e-06
Pi15	38.1332	-1.84367	3.09863e-07	8.48054e-06
Glmn	110.759	-0.877583	3.12003e-07	8.52674e-06
Arl6ip5	1699.83	0.375919	3.13559e-07	8.54645e-06
Slc7a5	39.8406	2.22034	3.13631e-07	8.54645e-06
Gm4076	23.519	-2.1963	3.19736e-07	8.70024e-06
Gzf1	624.25	0.501929	3.20758e-07	8.71546e-06
Ier3	83.3133	1.58101	3.29192e-07	8.93176e-06
Gm5270	7.74105	-2.316	3.36447e-07	9.11548e-06
Clu	1028.3	0.781044	3.41244e-07	9.23219e-06
Arl5b	646.485	-0.487817	3.5583e-07	9.61303e-06
Pdcl	271.553	-0.675939	3.56619e-07	9.62056e-06
Dst	11206.8	0.492897	3.59558e-07	9.68598e-06
Mmgt1	1293.11	-0.540843	3.64792e-07	9.81295e-06
Psme2	337.414	0.714114	3.67354e-07	9.8678e-06
Pkia	15489.9	-0.547356	3.72355e-07	9.9857e-06
Atg4c	174.498	-0.739767	3.72802e-07	9.9857e-06
Nepro	105.013	0.900113	3.77505e-07	1.00973e-05
Gm8927	10.8006	-2.35176	3.86855e-07	1.03327e-05
Zbtb16	1479.01	1.07853	3.88757e-07	1.03689e-05
Rgcc	255.46	1.37844	3.92641e-07	1.04577e-05
Gm14113	6.71518	-2.62019	3.95007e-07	1.05058e-05
P2ry12	24.2822	-2.57517	4.04958e-07	1.07553e-05
Gm7545	6.80887	-2.51121	4.26156e-07	1.13024e-05
Trim30b	112.606	3.46042	4.27185e-07	1.13138e-05
Cdk7	348.119	-0.444612	4.29027e-07	1.13467e-05
Cd63	1093.14	0.517899	4.31973e-07	1.14086e-05
B3galt1	174.769	-0.90374	4.33077e-07	1.14198e-05
Aph1b	68.202	-0.913676	4.33611e-07	1.14198e-05
Gramd1b	321.373	0.98655	4.3585e-07	1.14628e-05
Gm11410	12.199	-2.69417	4.59682e-07	1.20727e-05
Nrp2	356.708	0.585832	4.67335e-07	1.22567e-05
Zfp329	200.846	-0.748172	5.08249e-07	1.32967e-05
Zfp667	132.722	-0.58975	5.08399e-07	1.32967e-05
Bmi1	2161.92	-0.704657	5.10126e-07	1.33233e-05
Vbp1	995.809	-0.68629	5.13656e-07	1.3397e-05
Tmem106b	1544.18	-0.548134	5.21257e-07	1.35765e-05
2610507B11Rik	8399.82	0.333841	5.28004e-07	1.3723e-05
Gm26956	13.1806	-1.87796	5.28341e-07	1.3723e-05
Parp3	1513.73	0.47099	5.37656e-07	1.39458e-05
Slc23a2	350.027	0.703649	5.42108e-07	1.40379e-05
Ip6k3	567.788	1.25521	5.42698e-07	1.40379e-05
AI597479	530.391	-0.411161	5.48536e-07	1.41683e-05
Tmem131l	108.795	1.1315	5.49239e-07	1.41683e-05
Cttn	409.176	0.478188	5.55317e-07	1.42897e-05
Ids	1356.35	-0.580319	5.55463e-07	1.42897e-05
B4galt1	1132.21	0.616885	5.6663e-07	1.45571e-05
Trim13	120.158	-0.748628	5.72305e-07	1.46829e-05
Plekha4	98.2349	1.19927	5.7745e-07	1.47948e-05
Gm4204	48.9402	-1.29533	5.79976e-07	1.48394e-05
P2ry1	174.752	-0.811778	5.92009e-07	1.51267e-05
Scimp	15.9894	3.74228	5.98501e-07	1.52719e-05
Zfp944	258.732	-1.27391	5.99544e-07	1.52778e-05
Golph3l	322.747	-0.59459	6.0509e-07	1.53984e-05
Gm13416	12.4776	-2.40808	6.09811e-07	1.54976e-05
Rgs5	5696.34	-0.460989	6.11608e-07	1.55223e-05
Fgl2	1063.56	1.13716	6.1891e-07	1.56865e-05
Gm11408	17.8592	-2.61946	6.23442e-07	1.57802e-05
Gm14586	20.4572	-2.19196	6.28672e-07	1.58912e-05
Uri1	964.992	-0.775649	6.43572e-07	1.62461e-05
Pcdh20	39.7128	-3.22907	6.64292e-07	1.67467e-05
Ms4a6c	158.517	1.55647	6.74834e-07	1.69898e-05
Acvr2a	1101.88	-0.765916	6.88144e-07	1.73018e-05
Gm5422	10.9533	-2.11291	7.07009e-07	1.77418e-05
Lgmn	765.609	0.848943	7.07881e-07	1.77418e-05
N4bp1	662.166	0.393299	7.08469e-07	1.77418e-05
Ppp6c	1397.66	-0.609007	7.12822e-07	1.78272e-05
mt-Te	52.8857	-3.10065	7.13878e-07	1.78299e-05
Plxdc2	492.773	-0.681603	7.16708e-07	1.78769e-05
Gm26970	5.96151	-2.72786	7.22999e-07	1.801e-05
Clec7a	99.9113	2.14957	7.25663e-07	1.80525e-05
Sh3pxd2b	234.821	1.00311	7.29119e-07	1.81017e-05
Casz1	697.716	-0.479043	7.2956e-07	1.81017e-05
Scp2-ps2	9.66143	-2.53271	7.42664e-07	1.84026e-05
Tmem170b	1022.82	-0.495356	7.4652e-07	1.84739e-05
Nsun2	781.162	0.325275	7.5871e-07	1.8751e-05
Dlg5	117.837	0.628279	7.6225e-07	1.88138e-05
Ap2b1	1022.61	0.283571	7.78497e-07	1.91897e-05
Tmem60	215.812	-0.602488	7.81459e-07	1.92376e-05
Twf2	740.743	1.01094	7.84378e-07	1.92842e-05
Gm8825	17.4808	-1.97909	7.93645e-07	1.94867e-05
Rbm20	1419.04	0.511261	8.03799e-07	1.97103e-05
Zmym5	749.816	-0.508672	8.16814e-07	2.00034e-05
Jak1	4723.12	0.470673	8.21068e-07	2.00699e-05
Gm5787	25.3833	-1.66998	8.21656e-07	2.00699e-05
Sacm1l	778.085	-0.568742	8.35675e-07	2.03859e-05
Slc12a2	2693.89	-0.665451	8.48899e-07	2.06818e-05
Ltbr	188.207	0.624481	8.50295e-07	2.0689e-05
Tnfaip2	918.386	1.21662	8.5153e-07	2.06924e-05
AW112010	462.402	1.13301	8.61753e-07	2.09005e-05
AI504432	29.5828	2.09744	8.62311e-07	2.09005e-05
Ube2v2	159.757	-0.848744	8.88958e-07	2.15187e-05
Pura	1428.64	-0.599606	8.97619e-07	2.17005e-05
Eef2-ps2	9.48926	-2.27951	9.04485e-07	2.18385e-05
Gm28119	7.37342	3.26754	9.21504e-07	2.22094e-05
Bmp7	7.0381	-2.96808	9.22994e-07	2.22094e-05
Tfec	14.8719	2.722	9.24375e-07	2.22094e-05
Crybg1	161.979	1.07026	9.24556e-07	2.22094e-05
Pcmtd2	1329.66	-0.517596	9.54727e-07	2.28776e-05
Ifi213	240.249	1.95525	9.548e-07	2.28776e-05
Airn	147.651	1.14658	9.78642e-07	2.34191e-05
Ccl8	56.3416	1.67104	9.8609e-07	2.35674e-05
Slc16a10	789.687	-0.457992	9.93834e-07	2.37224e-05
Zfp931	118.501	-1.17248	1.00593e-06	2.39808e-05
Mmp8	9.51181	5.39943	1.02187e-06	2.43301e-05
Dipk2a	147.805	-1.07766	1.04759e-06	2.4911e-05
Ctla2a	89.6222	0.930906	1.05345e-06	2.50188e-05
Golph3	1709.04	-0.439659	1.06477e-06	2.52314e-05
Mthfd2	72.9364	1.0811	1.06508e-06	2.52314e-05
AW146154	98.0482	-1.17917	1.06778e-06	2.52636e-05
Tasor	406.584	-0.636965	1.08128e-06	2.55511e-05
Ppp3cb	6682.92	-0.510251	1.1109e-06	2.6218e-05
Nptx1	7.08866	5.34004	1.13803e-06	2.68248e-05
Cfap97	416.678	-0.555016	1.15195e-06	2.71189e-05
Ammecr1	173.428	-0.917177	1.17332e-06	2.75876e-05
Psmb9	91.6301	1.54467	1.18085e-06	2.773e-05
Tug1	585.5	-0.66728	1.19486e-06	2.80243e-05
Pvr	327.478	1.0685	1.19929e-06	2.80734e-05
Pitrm1	745.535	0.350403	1.19993e-06	2.80734e-05
Zbtb26	173.573	-0.745964	1.20601e-06	2.81807e-05
Ppip5k1	1281.19	0.405678	1.21936e-06	2.84572e-05
Bag3	1387.52	0.785633	1.22287e-06	2.84734e-05
Zfp273	120.282	-0.852705	1.22307e-06	2.84734e-05
Synj2	462.517	0.897952	1.22747e-06	2.85406e-05
Naa30	716.197	-0.699485	1.23418e-06	2.86612e-05
Clcn3	1320.58	-0.403139	1.25799e-06	2.91783e-05
Tet2	705.144	0.812651	1.27709e-06	2.9585e-05
Abhd13	364.688	-0.611775	1.27889e-06	2.95901e-05
Klrk1	33.2376	2.39335	1.29244e-06	2.9867e-05
Ch25h	19.403	4.25109	1.30572e-06	3.0137e-05
Cfh	426.048	-0.863419	1.32144e-06	3.04626e-05
Map2k3	1485.63	0.711301	1.33141e-06	3.0655e-05
Ano6	1430.55	0.479636	1.33397e-06	3.06764e-05
Nnmt	97.7843	1.88049	1.3506e-06	3.1021e-05
Tmx3	867.516	-0.671493	1.36366e-06	3.12828e-05
Zfp322a	392.706	-0.660189	1.3697e-06	3.13834e-05
Gm5431	63.3343	1.61134	1.38633e-06	3.17258e-05
Xpnpep1	331.456	0.402859	1.44418e-06	3.30096e-05
Edrf1	266.385	0.411032	1.45043e-06	3.31123e-05
Bach1	647.701	0.549787	1.46697e-06	3.34494e-05
Zfp160	436.011	-0.607014	1.48907e-06	3.39122e-05
Clasp2	1351.66	-0.31818	1.50419e-06	3.42153e-05
Scara3	151.98	-1.1224	1.51189e-06	3.4349e-05
Gmfb	712.832	-0.625261	1.52037e-06	3.45001e-05
Sema4d	786.003	0.415878	1.55297e-06	3.51975e-05
Tnfaip3	150.143	1.44098	1.5595e-06	3.5303e-05
Rpl10a-ps1	18.0996	-1.81989	1.60053e-06	3.61884e-05
D11Wsu47e	65.2673	0.854503	1.62125e-06	3.66131e-05
Chd2	2531.87	-0.473532	1.62684e-06	3.66953e-05
Cpeb2	489.629	-0.712731	1.63701e-06	3.68806e-05
Il18bp	82.7576	1.33704	1.68563e-06	3.79307e-05
Col4a1	3493.95	0.665637	1.72565e-06	3.87849e-05
Tmem30a	2996.71	-0.798202	1.74998e-06	3.9285e-05
Col18a1	220.846	0.765374	1.7606e-06	3.94764e-05
Snx6	455.279	-0.497566	1.81137e-06	4.05665e-05
P2rx5	266.673	1.00312	1.8187e-06	4.06824e-05
Upp1	17.4834	3.13076	1.8551e-06	4.14474e-05
Bivm	549.912	-0.614609	1.87667e-06	4.18796e-05
Gm15191	15.4543	-2.19363	1.88054e-06	4.19165e-05
Necab1	8.98107	-2.22319	1.89598e-06	4.22108e-05
Gm9034	22.5102	-1.85083	1.92793e-06	4.28714e-05
Mosmo	484.866	-0.624622	1.9877e-06	4.40914e-05
Zfp266	501.071	-0.483858	1.98932e-06	4.40914e-05
Cd177	4.30344	5.42335	1.98981e-06	4.40914e-05
Tlr2	90.9811	1.73907	1.99402e-06	4.41329e-05
Nlrp3	18.6787	2.24084	2.00002e-06	4.42139e-05
Apol6	362.072	1.50204	2.012e-06	4.44267e-05
Gm5430	18.3742	-2.1885	2.05556e-06	4.53354e-05
Arl5a	1104.02	-0.553277	2.09839e-06	4.62258e-05
Tpm3	649.014	0.953182	2.11595e-06	4.65584e-05
Map3k6	80.4839	1.09908	2.14325e-06	4.7104e-05
Tarm1	7.45925	4.81755	2.148e-06	4.71536e-05
Fbxl3	1239.6	-0.461421	2.16441e-06	4.74585e-05
Trim30d	694.547	1.33863	2.19952e-06	4.81722e-05
Zdhhc17	617.557	-0.37457	2.20699e-06	4.82799e-05
Tmod2	178.186	-0.79088	2.25625e-06	4.93003e-05
Cdv3-ps	9.22223	-2.8431	2.29836e-06	5.01623e-05
Gm5523	41.3957	-1.20071	2.33341e-06	5.08683e-05
Suz12	624.568	-0.527275	2.3381e-06	5.09118e-05
Rab20	26.8117	1.74131	2.36496e-06	5.14372e-05
Gm5732	9.29709	-1.93649	2.4433e-06	5.30798e-05
Mcam	412.988	0.69218	2.47436e-06	5.36928e-05
Bmpr1a	2687.1	-0.491432	2.50857e-06	5.43724e-05
Slc25a5	330.062	0.736882	2.52935e-06	5.476e-05
Aars	1480.72	0.331898	2.54102e-06	5.49495e-05
St8sia4	99.0128	-1.14579	2.5878e-06	5.5897e-05
Vamp4	370.545	-0.600284	2.60712e-06	5.62501e-05
Gm4841	3256.42	3.20907	2.62622e-06	5.65972e-05
Hdac4	701.684	0.703407	2.63457e-06	5.67125e-05
Depdc7	55.0879	1.56829	2.65711e-06	5.71323e-05
Gstp-ps	15.6844	-1.62223	2.66039e-06	5.71378e-05
Aff3	71.3271	-2.09115	2.67087e-06	5.72977e-05
Pgs1	166.146	0.778406	2.67859e-06	5.73979e-05
Podxl	791.658	0.572489	2.70698e-06	5.79404e-05
Gm17066	81.6627	-1.5078	2.72652e-06	5.82926e-05
Snx9	532.558	0.311512	2.8891e-06	6.16985e-05
Mitd1	160.852	1.20577	2.89899e-06	6.18397e-05
Gm8513	8.56759	-2.37903	2.93095e-06	6.24508e-05
Lgr4	851.607	-0.469951	2.94421e-06	6.26074e-05
Gdap1	600.978	-0.715884	2.94494e-06	6.26074e-05
Scn3b	55.0308	1.35445	2.97763e-06	6.32311e-05
Klhl31	12560.4	-0.497331	2.99048e-06	6.34324e-05
Arc	12.1062	2.3011	2.99731e-06	6.34515e-05
Gm7832	12.1188	-1.85322	2.99811e-06	6.34515e-05
2010315B03Rik	300.219	-0.814918	3.04997e-06	6.44767e-05
Asf1a	279.029	-0.456062	3.05843e-06	6.45831e-05
Gm6322	9.5505	-2.03662	3.06705e-06	6.46929e-05
Lrif1	395.599	-0.973505	3.12354e-06	6.58107e-05
Tmem106a	142.194	0.970549	3.12866e-06	6.5845e-05
Srek1ip1	339.782	-0.775813	3.13237e-06	6.58495e-05
Togaram1	414.91	-0.622574	3.15266e-06	6.62024e-05
9930111J21Rik1	19.4279	2.51112	3.16085e-06	6.63006e-05
Hmga1	165.951	0.867146	3.21734e-06	6.74104e-05
Gm2308	18.2874	-1.49076	3.26979e-06	6.84334e-05
Zc3h6	258.517	-0.887375	3.30453e-06	6.90756e-05
Ephx1	176.522	-0.629562	3.3078e-06	6.90756e-05
Rnase4	619.836	-0.688746	3.32579e-06	6.93743e-05
Sema5a	97.9766	-0.756292	3.3888e-06	7.06105e-05
Zfp979	69.9658	-1.6989	3.39358e-06	7.06321e-05
Tbc1d8b	217.584	-0.659616	3.46382e-06	7.20147e-05
Ephx2	655.22	1.57379	3.47331e-06	7.20672e-05
Tmem263	304.501	-0.723716	3.47399e-06	7.20672e-05
Kars	1660.36	0.307911	3.56356e-06	7.3844e-05
Zzef1	464.793	0.490177	3.5978e-06	7.44717e-05
Ap4s1	627.319	-0.345715	3.60871e-06	7.46156e-05
Srsf1	1984.75	-0.551075	3.63805e-06	7.51398e-05
Eny2	572.912	-0.519861	3.7007e-06	7.63503e-05
Gm9081	12.904	-1.93533	3.72116e-06	7.66885e-05
Kmt2a	1993.74	0.460399	3.74772e-06	7.71515e-05
Crispld1	51.6507	-1.31803	3.88428e-06	7.98756e-05
Prkcd	166.303	0.816381	3.88911e-06	7.98878e-05
Plod3	285.767	0.732811	4.05798e-06	8.32658e-05
Arhgef7	774.602	0.392401	4.1129e-06	8.43011e-05
Abca6	137.483	-1.23288	4.12898e-06	8.45387e-05
Gm4518	11.3079	-2.3192	4.13576e-06	8.45856e-05
Itgb2	141.258	1.14724	4.14503e-06	8.46835e-05
Arhgap35	975.572	0.372778	4.1499e-06	8.46913e-05
Gm3534	17.7419	-1.34068	4.1711e-06	8.50318e-05
Gm9061	14.0202	-1.75768	4.24704e-06	8.64863e-05
Zfp943	910.922	-1.09353	4.26291e-06	8.6716e-05
Lum	911.273	-0.848838	4.30407e-06	8.74588e-05
Atp2a2	992.694	0.711907	4.3672e-06	8.86461e-05
Ifnar2	119.055	0.919989	4.38271e-06	8.88653e-05
Rab11a	909.77	-0.576583	4.44168e-06	8.99642e-05
Acsl5	245.982	0.577522	4.44953e-06	9.00266e-05
Mustn1	3375.97	1.66378	4.45615e-06	9.00589e-05
Rhoc	365.408	0.707764	4.46068e-06	9.00589e-05
Cfl2	9915.29	-0.518205	4.5461e-06	9.16854e-05
Olr1	5.98214	4.80353	4.559e-06	9.18472e-05
Cxcl11	31.5521	3.4048	4.56622e-06	9.18946e-05
Arhgap20	965.698	-0.766615	4.61256e-06	9.27282e-05
Ythdf3	1852.79	-0.616474	4.62085e-06	9.27894e-05
F830016B08Rik	2204.46	2.2439	4.62544e-06	9.27894e-05
Zfp120	413.761	-0.725819	4.75772e-06	9.53414e-05
Uhrf1bp1l	536.501	0.856448	4.77445e-06	9.55752e-05
Gm12693	14.9539	-1.74873	4.78562e-06	9.56973e-05
Gm8957	5.26863	-2.72196	4.79535e-06	9.57901e-05
Gm2546	22.5692	-1.60314	4.80492e-06	9.58798e-05
Sema3a	92.3185	-0.933403	4.82132e-06	9.60869e-05
Plin2	669.301	0.959895	4.82549e-06	9.60869e-05
Hpgd	68.9692	-2.19157	4.88031e-06	9.7076e-05
Klf10	454.886	0.916584	4.88776e-06	9.71217e-05
Ptk2b	67.2049	1.5105	4.94877e-06	9.81313e-05
Il33	342.915	1.57501	4.94898e-06	9.81313e-05
Nr2f2	574.669	-0.658219	4.95554e-06	9.81583e-05
Marchf7	1040.81	-0.615073	4.96798e-06	9.83014e-05
Arhgap26	245.828	0.778823	5.14828e-06	0.000101762
Gm3809	9.50276	-1.77214	5.20827e-06	0.00010284
Zfp39	101.711	-0.746391	5.27935e-06	0.000104135
Ranbp6	473.875	-0.577414	5.30363e-06	0.000104504
H2-T22	391.733	1.04132	5.3891e-06	0.000105989
Ndufs6b	6.03703	-2.60523	5.39022e-06	0.000105989
Dph6	150.158	-0.639332	5.39987e-06	0.000106068
Gm14130	13.9832	-1.44069	5.49604e-06	0.000107845
Selenop	3594.21	-0.590582	5.53376e-06	0.000108472
Gm14269	8.19538	-2.47697	5.60567e-06	0.000109768
Ireb2	1127.44	-0.446091	5.69133e-06	0.000111329
Gm7658	7.80733	-2.69546	5.70066e-06	0.000111396
Gm1818	13.8578	-1.71736	5.81178e-06	0.00011345
Eid1	418.044	-0.856329	5.85857e-06	0.000114215
Tm4sf1	297.173	0.885184	5.86306e-06	0.000114215
Olfml2a	140.769	-0.631178	5.8711e-06	0.000114253
Gm7611	8.41982	-2.33868	5.90356e-06	0.000114766
Scrn3	1442.25	-0.484677	5.92628e-06	0.000115089
Hadha	4969.17	0.377717	5.98056e-06	0.000116024
Atp10a	121.969	0.896398	6.03461e-06	0.000116952
Rgmb	433.333	-0.510872	6.06442e-06	0.000117409
Gm7895	9.88019	-2.03464	6.10412e-06	0.000117973
Diaph1	1700.24	0.577098	6.10603e-06	0.000117973
Gm6944	11.9091	-1.54855	6.11714e-06	0.000118067
Ppp1r15b	706.292	0.418917	6.12848e-06	0.000118141
Birc3	189.374	0.882908	6.13352e-06	0.000118141
Spry2	263.49	0.556328	6.14151e-06	0.000118174
Tia1	563.506	-0.640578	6.20035e-06	0.000119184
Zfp60	230.302	-0.82887	6.34889e-06	0.000121915
Cd40	29.3973	1.9739	6.37497e-06	0.000122292
Fam83g	17.2822	1.50685	6.39979e-06	0.000122643
Whamm	177.455	0.624759	6.43993e-06	0.000123287
Slco2a1	151.14	1.21559	6.46325e-06	0.000123608
Gm15446	147.868	-1.00543	6.5091e-06	0.000124256
Ddx24	1298.23	0.30254	6.5103e-06	0.000124256
Uba2	924.987	-0.279516	6.54771e-06	0.000124844
Psat1	86.6742	1.30691	6.56216e-06	0.000124993
Rapgef5	70.2889	0.855368	6.61058e-06	0.000125788
Zfp119a	69.0912	-0.841256	6.63661e-06	0.000126095
H2-Q4	524.611	1.27267	6.6401e-06	0.000126095
Ube2a	409.324	-0.435269	6.69716e-06	0.000126938
C1d	669.07	-0.522648	6.69797e-06	0.000126938
Gm8100	26.312	-1.70865	6.76379e-06	0.000128026
Dact3	18.1	-1.77752	6.76896e-06	0.000128026
Gm5644	4.1738	-3.00251	6.9254e-06	0.000130854
Ube2h	785.852	-0.318021	6.98311e-06	0.000131804
Ctso	236.831	-0.619023	6.98968e-06	0.000131804
Csgalnact2	1377.17	-0.488684	7.07684e-06	0.000133191
Rgs16	22.09	2.66819	7.07734e-06	0.000133191
Gm6419	8.50218	-2.53029	7.22546e-06	0.000135843
Hck	37.675	2.25856	7.25255e-06	0.000136216
Gvin1	38.7089	1.99698	7.2638e-06	0.000136292
F11r	139.563	0.774691	7.27477e-06	0.000136362
Gm9381	7.63788	-2.73041	7.34522e-06	0.000137546
Gm4654	9.58527	-2.07483	7.45484e-06	0.00013946
Gm21399	7.86056	-2.28843	7.48729e-06	0.000139929
Ube2q2	762.435	-0.537106	7.54179e-06	0.000140808
Pirb	821.193	1.11864	7.67843e-06	0.000143217
Ssr3	6414.31	-0.614664	7.70458e-06	0.000143563
Por	374.888	0.978688	7.7251e-06	0.00014367
Slc25a46	1090.52	-0.583455	7.72557e-06	0.00014367
Itga1	235.087	0.69211	7.73662e-06	0.000143733
Slc12a6	467.012	-0.482975	7.89068e-06	0.000146451
Ikzf1	72.839	1.26466	8.0803e-06	0.000149823
Fth1	11303.8	0.213087	8.1417e-06	0.000150813
Gm12464	6.03306	-2.75841	8.20375e-06	0.000151814
Sirpb1b	28.3129	4.63015	8.41433e-06	0.000155558
Klhdc1	528.686	-0.438785	8.44421e-06	0.000155957
Ebf2	178.464	-0.907246	8.45592e-06	0.000156021
Rrm2b	769.934	-0.533652	8.48025e-06	0.000156234
Meox2	169.084	-0.838765	8.48403e-06	0.000156234
Gm5177	9.46754	-1.81499	8.50071e-06	0.000156388
Plin4	4048.35	0.834738	8.51563e-06	0.00015651
Ppa1	702.396	0.483751	8.56277e-06	0.000157223
Atp8b4	30.7698	1.69884	8.79817e-06	0.000161388
Gm4960	4.95452	-2.56829	8.8205e-06	0.000161641
Fibin	165.616	-1.25683	8.85526e-06	0.00016212
Serpinb1a	314.332	1.46245	8.89093e-06	0.000162615
Slc9a6	798.664	-0.425481	8.95326e-06	0.000163597
Zfp729b	181.841	-0.807477	9.13127e-06	0.000166688
Ptbp1	204.355	0.65772	9.18938e-06	0.000167586
Rmdn1	700.152	-0.599633	9.27902e-06	0.000169057
Gna13	735.561	0.48508	9.40891e-06	0.000171259
Bpnt2	4279.31	-0.530625	9.44405e-06	0.000171732
Septin8	404.295	-0.54764	9.4615e-06	0.000171808
Fcho2	936.799	-0.789662	9.46645e-06	0.000171808
Vps35	2135.73	-0.373841	9.7999e-06	0.000177689
Tcf4	1575.61	-0.385752	9.91483e-06	0.0001796
Ube2b	8240.79	-0.381841	1.01024e-05	0.000182822
Pkp4	286.502	0.593498	1.02044e-05	0.000184491
Klhl4	25.1281	-1.67162	1.02163e-05	0.00018453
Hspa9-ps1	11.8326	-1.66665	1.02471e-05	0.000184909
Zfp874a	367.682	-0.642632	1.03012e-05	0.000185678
Ubr2	2509.77	0.303666	1.03094e-05	0.000185678
Serpina3f	9.66426	6.32367	1.03637e-05	0.000186477
Gm27037	4.04323	-2.90732	1.04835e-05	0.000188454
Proser3	49.8249	0.759671	1.07983e-05	0.000193927
Ifi205	1498.15	1.93213	1.08494e-05	0.000194659
Ift80	129.027	-0.588167	1.08764e-05	0.000194959
Serpina3g	8.36478	3.84718	1.09015e-05	0.000195223
Araf	1189.23	-0.250625	1.12124e-05	0.0002006
Cgrrf1	492.723	-0.300374	1.1242e-05	0.000200939
Loxl4	54.4283	1.10463	1.12839e-05	0.000201497
Xk	277.39	-0.840099	1.13131e-05	0.000201827
Igf2bp2	131.617	1.42062	1.13434e-05	0.000202176
Armcx1	50.8676	-0.959661	1.13775e-05	0.000202593
Rbm43	144.662	1.28799	1.14436e-05	0.000203483
Ccl11	699.428	0.975147	1.14491e-05	0.000203483
Arfip1	44.4712	-1.14661	1.15212e-05	0.000204572
Nucks1	2726.68	-0.344808	1.17124e-05	0.000207771
Ifit1bl2	23.6158	2.41451	1.17922e-05	0.00020899
Brms1l	477.889	-0.356503	1.1856e-05	0.000209924
Tigd2	354.985	-0.555083	1.19715e-05	0.000211769
Gm7265	316.473	0.457163	1.20112e-05	0.000212274
Slc6a8	3583.77	0.511529	1.2064e-05	0.000213006
Treml2	20.9504	3.15853	1.21883e-05	0.000215
Akap8	945.132	-0.317734	1.24456e-05	0.000219333
Dnajb1	124.847	0.861338	1.24801e-05	0.000219737
Pigw	109.205	-0.683873	1.25078e-05	0.000220018
Nfkbie	35.1198	1.64844	1.26015e-05	0.00022146
Gm7162	21.2164	1.96865	1.27319e-05	0.000223238
Zfp503	327.25	-0.880711	1.27432e-05	0.000223238
Serinc5	98.6186	-0.765718	1.27455e-05	0.000223238
Zfp882	179.557	-0.82767	1.275e-05	0.000223238
Zfp386	628.633	-0.699221	1.27696e-05	0.000223373
Mzt1	1056.25	-0.739558	1.28913e-05	0.000225293
Ifnb1	5.45784	6.42701	1.29039e-05	0.000225305
Gm6946	4.89808	-3.06841	1.32885e-05	0.000231805
Trim6	22.7721	2.16481	1.33448e-05	0.000232573
Cbx3	157.207	-0.673508	1.34259e-05	0.000233769
Cldn1	51.4307	-1.10624	1.34493e-05	0.00023396
Csnk1g1	278.266	-0.493079	1.3698e-05	0.000238067
Gm9439	2.37074	-4.93208	1.37799e-05	0.00023927
Gm10290	20.9594	-1.58571	1.39877e-05	0.000242442
Fpr2	10.2587	3.92237	1.39883e-05	0.000242442
Nhlrc2	143.98	0.828119	1.40501e-05	0.00024329
Il1r2	23.115	1.60608	1.43035e-05	0.000247451
Atp6v1b2	1051.97	0.54355	1.43438e-05	0.00024792
Ubash3b	58.1337	1.09835	1.43698e-05	0.000248143
Sgk1	2573.18	-0.823118	1.45287e-05	0.000250656
Zfp72	133.628	-0.78321	1.46306e-05	0.000252184
Camk2n1	189.548	-0.779807	1.47434e-05	0.000253896
Msn	1599.26	0.631124	1.49578e-05	0.000257354
Gpat3	210.683	1.27425	1.50114e-05	0.000257937
Eloc	1506.13	-0.410993	1.50191e-05	0.000257937
Tle1	269.095	0.746375	1.50813e-05	0.00025877
Cc2d2a	262.429	-0.482414	1.53223e-05	0.000262665
Ppp1r27	369.249	0.972441	1.53579e-05	0.000263038
Yme1l1	2217.05	-0.556339	1.54043e-05	0.000263527
Chmp4b	1639.15	0.419601	1.54144e-05	0.000263527
Crbn	653.822	-0.401643	1.56887e-05	0.000267972
Mypn	6862.81	0.437698	1.57214e-05	0.000268287
Ate1	1191.73	-0.295444	1.5763e-05	0.000268755
Sertad1	72.4751	1.20339	1.58489e-05	0.000269975
Relb	89.2195	0.953743	1.59268e-05	0.000271058
Gm4366	17.0617	-1.81322	1.613e-05	0.000274269
Gm8349	14.777	-1.87324	1.6188e-05	0.000275007
Gm5262	13.8683	-1.76821	1.63017e-05	0.000276689
Stip1	1892.83	0.390182	1.63626e-05	0.000277473
Milr1	25.483	1.5059	1.67393e-05	0.000283605
Esco1	388.061	-0.654916	1.68389e-05	0.000285037
Pde4d	2928.52	0.514978	1.69779e-05	0.000287131
Cct3	1144.02	0.362619	1.70218e-05	0.000287395
Tap2	263.778	0.879876	1.70239e-05	0.000287395
Zfp820	15.8004	-2.56366	1.70439e-05	0.000287475
Tmem233	3920.38	-0.468165	1.71377e-05	0.000288798
Btg1	265.593	0.746125	1.71595e-05	0.000288907
Sptssa	271.193	-0.649495	1.74323e-05	0.000293238
Prrc2c	1672.67	0.649788	1.76823e-05	0.00029718
Ldlr	207.524	0.762815	1.77826e-05	0.000298598
Sqstm1	6239.92	0.427403	1.77985e-05	0.0002986
Casd1	673.587	-0.526844	1.79589e-05	0.000301023
Nfatc3	1080.43	-0.354057	1.79938e-05	0.000301341
Hspb1	446.741	1.15413	1.80238e-05	0.000301404
Lsm5	95.1283	-0.889298	1.80296e-05	0.000301404
Loxl3	144.537	0.990064	1.82937e-05	0.000305549
Pdcd11	376.226	0.386484	1.83111e-05	0.000305569
Ly6a	2044.82	0.739214	1.84026e-05	0.000306824
Gfpt2	323.801	0.910265	1.848e-05	0.000307842
Dusp2	11.6844	2.73149	1.85061e-05	0.000308006
Gm11266	152.014	-1.14265	1.86366e-05	0.000309903
Gm9531	13.4797	-1.71826	1.86558e-05	0.000309949
Mir99ahg	201.677	-0.919087	1.86773e-05	0.000310033
Zfp763	150.04	-0.791282	1.87786e-05	0.00031144
Slc30a4	680.495	-0.583547	1.88789e-05	0.000312829
Kalrn	331.364	0.537684	1.89115e-05	0.000313093
Matr3	3648.94	-0.471788	1.90862e-05	0.000315709
Tmem87a	1229.9	-0.436853	1.91398e-05	0.000316319
Zfp946	198.112	-1.0879	1.93234e-05	0.000319073
Gm9294	6.43984	-3.1625	1.94294e-05	0.000320543
Uggt1	1868.15	0.347875	1.97065e-05	0.000324831
Fam135a	571.069	-0.464818	1.98704e-05	0.000326848
Bst2	245.863	1.30069	1.9877e-05	0.000326848
Msantd4	919.39	-0.483743	1.98809e-05	0.000326848
Ccl17	2.20784	5.17008	1.99104e-05	0.000327048
Ncor2	1267.45	0.632052	1.99847e-05	0.000327982
Siglech	22.1897	-1.87092	2.04812e-05	0.000335839
Vcl	948.738	0.468562	2.05916e-05	0.000337355
Fam110d	21.5162	1.96994	2.06583e-05	0.000338153
Tnip1	394.744	0.464226	2.08212e-05	0.000340525
Ogt	4147.03	-0.297748	2.08863e-05	0.000341294
1700066M21Rik	93.7709	-0.975969	2.09199e-05	0.000341547
Gm9625	27.8768	-0.957904	2.10216e-05	0.00034291
Gm43268	53.0442	-1.16953	2.10589e-05	0.000343222
Gm13292	8.72184	-1.60665	2.11677e-05	0.000344698
St3gal1	414.219	0.691384	2.12113e-05	0.000344964
Dr1	543.012	-0.705212	2.12207e-05	0.000344964
Dact2	12.053	-2.44771	2.13026e-05	0.000345809
Rps15-ps2	5.53005	-2.68342	2.13094e-05	0.000345809
Gm8565	12.8999	-1.86263	2.13749e-05	0.000346574
Gm6283	8.4926	-2.15732	2.14146e-05	0.000346921
Hs2st1	958.351	-0.316029	2.16266e-05	0.000350055
Gm11453	18.1023	-1.24449	2.16757e-05	0.000350548
Ep400	544.954	0.369163	2.22926e-05	0.000360215
Gm9658	16.702	-1.37238	2.23493e-05	0.000360684
Ska2	67.692	-0.930803	2.23598e-05	0.000360684
Gm37310	6.60428	3.06511	2.25817e-05	0.000363951
Cltb	1324.84	0.367559	2.26484e-05	0.000364715
Prrx1	1601.61	-0.549643	2.26965e-05	0.000364915
Fam83a	11.5515	3.0504	2.26995e-05	0.000364915
Eif4a1	1452.31	0.503669	2.28432e-05	0.000366912
Fgd4	604.879	-0.718191	2.28935e-05	0.000367407
Coq8b	21.2851	1.49529	2.3152e-05	0.000371239
Fap	238.972	-0.74739	2.32747e-05	0.000372889
Tsc22d3	4023.53	0.781386	2.33022e-05	0.000373013
Adprhl1	605.765	0.752975	2.34528e-05	0.000375106
Mapk1	2229.79	-0.212299	2.35668e-05	0.00037661
Atf4	2126.54	0.359656	2.36195e-05	0.000377132
Phf11c	71.3957	1.40998	2.37484e-05	0.00037887
Angptl1	188.788	-1.01982	2.38445e-05	0.000380081
Gm5436	39.5401	-1.0374	2.39109e-05	0.000380817
Il17rd	86.7662	-0.767364	2.4056e-05	0.000382806
Fundc2	4033.93	-0.4649	2.41101e-05	0.000383343
Gm9843	26.7549	-1.46914	2.42573e-05	0.000385358
Kdm6b	647.062	0.640876	2.47248e-05	0.000392454
Ccnd2	1943.55	0.614512	2.48191e-05	0.000393619
Myh7	86.0364	4.96356	2.48797e-05	0.000394249
Sema6d	679.461	-0.424283	2.49701e-05	0.00039535
Sptlc2	306.911	0.674809	2.50412e-05	0.000396143
Rbm45	207.122	0.457796	2.50732e-05	0.000396317
Slc1a3	482.232	1.88758	2.52564e-05	0.000398739
Gm13527	5.04577	-2.86413	2.52687e-05	0.000398739
Myom3	261.508	1.46981	2.53359e-05	0.000399464
Smim15	360.483	-0.526041	2.53786e-05	0.000399802
Herc3	1828.93	-0.41409	2.54395e-05	0.000400429
Nedd1	468.081	-0.406197	2.59024e-05	0.000407374
Tlr13	73.9333	1.89981	2.60838e-05	0.000409885
Zfp959	73.5154	-0.833207	2.642e-05	0.000414823
Ptpn4	897.16	-0.895187	2.65962e-05	0.000417196
Pnisr	2783.55	-0.487999	2.66154e-05	0.000417196
Gas2	46.8102	-0.956994	2.72504e-05	0.000426795
Gm14630	3.73616	-4.10723	2.73928e-05	0.000428668
Marcksl1	85.3525	1.52946	2.7553e-05	0.000430664
Gm37666	3.53569	5.02421	2.7566e-05	0.000430664
Gm9568	13.6053	-1.515	2.76766e-05	0.000432034
Ppp1r15a	350.328	0.854936	2.77204e-05	0.00043236
Clec1a	103.38	-0.772764	2.79661e-05	0.000435832
Gm7741	12.0525	-1.70288	2.82293e-05	0.000439571
Gm4908	5.46682	-2.68824	2.8382e-05	0.000441574
Lnpep	406.494	1.07231	2.84048e-05	0.000441574
Lcor	153.417	0.873662	2.84817e-05	0.000442405
Pja2	3268.09	-0.352658	2.86983e-05	0.000445403
Zfp703	236.038	0.60307	2.89463e-05	0.000448881
H2-Q6	284.793	1.42877	2.92686e-05	0.000453506
Ro60	248.244	-0.89266	2.94953e-05	0.000456644
Mast2	1706.55	0.441509	2.96183e-05	0.000458172
Ffar2	35.9444	2.50087	2.98759e-05	0.000461778
Ap1s2	768.554	-0.905256	3.03657e-05	0.000468965
Gm44220	37.2706	-1.25683	3.06124e-05	0.000472387
Cltc	4457.54	0.409564	3.06841e-05	0.000473108
Dhx36	1103.99	-0.467821	3.08483e-05	0.000475251
Hars	473.974	0.252041	3.09281e-05	0.00047609
Hhatl	873.092	0.928336	3.11082e-05	0.000478473
Rassf1	64.8189	0.732838	3.1767e-05	0.000488207
Tma7-ps	5.54465	-2.41808	3.18318e-05	0.000488804
Gm9578	1.46197	-4.66154	3.20051e-05	0.000491063
Gm5138	5.84438	-2.14046	3.2031e-05	0.000491063
Poglut3	227.327	-0.499691	3.21947e-05	0.000493173
Uckl1os	463.363	0.759631	3.25903e-05	0.000498827
Gars	1201.17	0.238818	3.29901e-05	0.000504537
Gpbp1	2125.75	-0.535535	3.32639e-05	0.000508312
Pip4p2	531.892	-0.524453	3.34103e-05	0.000510027
Pigp	1054.84	-0.367857	3.34533e-05	0.000510027
Afg3l2	1176.73	0.327103	3.34572e-05	0.000510027
Gm12419	13.5987	-1.26431	3.35278e-05	0.00051069
Iffo2	70.8738	0.832133	3.37697e-05	0.000513958
Clec16a	1188.57	0.247882	3.39209e-05	0.000515843
Vps13c	750.414	0.507877	3.41842e-05	0.000519428
Zfp58	111.671	-0.709771	3.532e-05	0.000536256
2310069B03Rik	19.9884	1.4587	3.53974e-05	0.000536804
Nkap	379.831	-0.527769	3.54131e-05	0.000536804
Zfp367	754.826	-0.608984	3.54693e-05	0.000537224
H2-T23	299.273	0.877812	3.56097e-05	0.000538918
Gm7160	27.8292	1.11498	3.57761e-05	0.000541003
Urb1	121.577	0.597599	3.59806e-05	0.000543658
Oas1g	34.15	2.47679	3.6876e-05	0.000556741
Psma5-ps	3.00277	-4.50774	3.7073e-05	0.000558928
Mcemp1	5.55008	3.20333	3.70801e-05	0.000558928
Rnf103	613.861	-0.404591	3.74454e-05	0.000563983
Chchd2	1893.25	-0.484702	3.75025e-05	0.000564342
Tmco1	750.979	-0.448324	3.75291e-05	0.000564342
Pnrc2	857.539	-0.501952	3.77047e-05	0.000566532
Tmed7	2009.64	-0.581439	3.79444e-05	0.000569501
Zfp354a	242.034	-0.745953	3.79627e-05	0.000569501
Prdm8	6.68812	-2.8573	3.80228e-05	0.000569949
Ubd	45.5577	4.49155	3.81957e-05	0.000572086
Fryl	466.254	0.26491	3.82315e-05	0.000572167
Ip6k2	166.989	-0.542505	3.8294e-05	0.000572649
Eps8	252.307	0.650329	3.84861e-05	0.000575065
Acox1	3016.75	0.383589	3.86847e-05	0.000577576
1700019D03Rik	31.7246	-1.31238	3.88829e-05	0.000580075
Rpl28	750.082	0.463571	3.89215e-05	0.000580192
6430571L13Rik	559.764	-0.633451	3.90345e-05	0.000581417
Samsn1	35.5428	2.18261	3.90768e-05	0.000581587
Gm7069	8.70155	-1.61373	4.01803e-05	0.000597539
Hectd1	4382.56	0.362599	4.03826e-05	0.000600075
Tmem45b	153.987	3.17038	4.05644e-05	0.000602301
Gtf2h2	563.425	-0.441176	4.07669e-05	0.000604832
Gm4795	5.52068	-2.14088	4.09221e-05	0.000606657
Lpar4	52.6678	-1.1053	4.11366e-05	0.000609358
Lztfl1	285.157	-0.567011	4.12009e-05	0.000609564
Fam111a	296.439	0.976474	4.12151e-05	0.000609564
Prom1	96.4095	-0.854286	4.13883e-05	0.000611646
Arhgap12	678.39	-0.417988	4.24733e-05	0.000627188
Zfp53	53.6713	-1.01709	4.25485e-05	0.000627637
Hltf	203.016	-0.599402	4.25703e-05	0.000627637
Stk19	55.2688	1.06165	4.27732e-05	0.000630136
Gm17334	9.7454	2.40748	4.31447e-05	0.000634976
Tasl	22.4183	1.70542	4.31691e-05	0.000634976
Cnnm4	144.503	0.495597	4.33645e-05	0.000637353
Atp5k-ps2	3.43685	-3.37931	4.36623e-05	0.00064123
Zfp81	438.539	-0.672729	4.37116e-05	0.000641455
Tlcd4	4630.25	-0.61924	4.40148e-05	0.000645402
Sipa1l2	101.746	0.890462	4.40824e-05	0.000645601
Etfbkmt	177.375	-0.444537	4.40969e-05	0.000645601
Ano5	9363.49	-0.520171	4.44495e-05	0.000650259
Cmya5	83027.7	0.478291	4.46137e-05	0.000652155
Gm17354	164.872	-0.514726	4.48193e-05	0.000654263
Aasdhppt	363.694	-0.572799	4.48272e-05	0.000654263
Lifr	1269.89	-0.379961	4.51168e-05	0.00065798
Capn5	54.8138	-0.845404	4.52601e-05	0.00065956
Trp53inp1	369.932	-0.618871	4.63059e-05	0.000674279
Cttnbp2	17.5331	-1.9699	4.66167e-05	0.000677892
Gm4812	4.75452	-3.48567	4.6626e-05	0.000677892
Sowahc	142.669	1.61567	4.74159e-05	0.000688846
Rnf114	515.384	0.382656	4.80535e-05	0.000697572
Gm11198	6.1767	-1.92258	4.84898e-05	0.000703364
Nadk2	766.379	-0.480872	4.94228e-05	0.000716029
Mob4	2967.38	-0.496368	4.94389e-05	0.000716029
Gm8254	4.78083	-3.07016	4.94775e-05	0.000716037
Dsn1	33.7854	-0.912053	4.95667e-05	0.000716591
Cd55os	29.846	-1.16275	4.95918e-05	0.000716591
Nck1	484.894	-0.451066	4.97557e-05	0.000718409
Ccnc	217.744	-0.646791	5.00713e-05	0.000722414
Zfp397	785.173	-0.44653	5.02161e-05	0.000723949
Ncoa7	274.823	1.1286	5.12315e-05	0.000738024
Fam199x	248.552	-0.70564	5.18834e-05	0.000746844
Cldn12	462.759	-0.437691	5.19351e-05	0.000747018
Zfp606	175.438	-0.80477	5.21291e-05	0.000749236
Klf6	1467.12	0.836998	5.23506e-05	0.000751848
Zfp40	49.9597	-0.856475	5.25026e-05	0.000753457
Gm42850	3.02056	-3.50084	5.27193e-05	0.000755991
Phactr2	765.073	-0.40713	5.37548e-05	0.000770254
Trerf1	48.932	-0.988415	5.39043e-05	0.00077181
Tent5a	429.562	0.902357	5.39667e-05	0.000771989
Cstb	133.897	1.13838	5.39987e-05	0.000771989
Smim13	1700.85	-0.502039	5.44578e-05	0.000777962
Vps13d	1399.99	0.446282	5.4511e-05	0.000778133
Lrp8	9.54392	2.14013	5.47378e-05	0.000780779
Kansl1l	829.218	-0.494299	5.49717e-05	0.000783523
Haus3	155.715	-0.802091	5.50237e-05	0.000783672
Gvin3	87.3126	1.60008	5.52024e-05	0.000785624
Zfp654	957.357	-0.661549	5.62183e-05	0.000799478
Slc25a36	725.675	-0.551904	5.62632e-05	0.000799514
Gnpnat1	194.388	-0.746543	5.67156e-05	0.000805336
Shb	115.438	1.08282	5.68831e-05	0.000806819
Jun	773.446	0.620968	5.69056e-05	0.000806819
Nadk	449.44	0.702058	5.71631e-05	0.000809861
Actn4	561.374	0.538878	5.72929e-05	0.000810909
Serpina3c	79.9588	1.90707	5.73231e-05	0.000810909
Ar	1086.69	-0.402024	5.75823e-05	0.000813965
Zfc3h1	543.05	-0.426699	5.79502e-05	0.000818552
Parp11	247.371	0.735536	5.81013e-05	0.000820072
Gm14148	28.5967	-1.47063	5.82989e-05	0.000821618
Cchcr1	28.4479	0.936424	5.83134e-05	0.000821618
Mcl1	3421.54	0.395778	5.83415e-05	0.000821618
Abcb7	2169.45	-0.485171	5.89985e-05	0.000829653
Mcts1	447.435	-0.548388	5.90001e-05	0.000829653
Angel2	661.361	-0.271793	5.90736e-05	0.000830028
Myh1	56543.6	0.733527	5.91148e-05	0.000830028
Zfp759	157.638	-0.779616	5.92688e-05	0.00083104
Rrp1b	165.294	0.683371	5.9275e-05	0.00083104
Spsb1	121.371	0.61335	5.93577e-05	0.000831581
Sertad4	72.4523	-1.46269	5.99673e-05	0.000839498
Herc2	2546.6	0.541637	6.00766e-05	0.000840403
Gm26977	2.5849	-4.04102	6.0933e-05	0.00085109
Pecam1	983.963	0.443045	6.09758e-05	0.00085109
Pla2g2d	29.3	-1.79046	6.09759e-05	0.00085109
Gm5865	5.65846	-2.28891	6.10822e-05	0.000851943
St3gal4	109.374	0.99371	6.1211e-05	0.000853109
Gm6317	4.16987	-3.37821	6.14788e-05	0.000856061
Kif1b	14679.3	-0.369905	6.15357e-05	0.000856061
Retnlg	9.27927	3.32195	6.1559e-05	0.000856061
Gm10275	14.2694	-1.76549	6.17554e-05	0.000858159
Chac2	220.031	-0.779246	6.19457e-05	0.000860169
Tspan13	328.987	-0.562148	6.21521e-05	0.0008624
Tial1	1316.44	-0.376948	6.24361e-05	0.000865704
Aurka	116.851	0.560689	6.25391e-05	0.000866495
Gm11488	3.90173	-2.89705	6.26313e-05	0.000867136
Mylip	348.976	-0.529343	6.27153e-05	0.000867661
Fam118a	79.2396	-0.608856	6.30689e-05	0.000871914
Ppp4r3b	804.663	-0.600751	6.37373e-05	0.000880509
Il27	2.32105	5.12962	6.44862e-05	0.000890202
Gm14698	13.7294	-1.91289	6.53342e-05	0.000900941
Diras2	2.29202	-4.4088	6.53597e-05	0.000900941
Cbll1	227.206	-0.540442	6.56774e-05	0.000904659
Reps2	51.3304	-1.76306	6.58198e-05	0.000905959
Cnot6l	738.314	-0.550517	6.59317e-05	0.000906368
H2-K1	2033.36	0.873863	6.59456e-05	0.000906368
Nod2	33.3382	1.66815	6.60236e-05	0.000906502
Irs2	483.945	1.05349	6.60515e-05	0.000906502
4930513N20Rik	5.23038	3.18841	6.65369e-05	0.00091186
Rnf13	979.395	-0.502621	6.65386e-05	0.00091186
Ell2	823.861	0.813427	6.69329e-05	0.000916597
Ccdc43	1952.96	-0.311288	6.72552e-05	0.000920342
Kcnj2	1765.51	-0.697072	6.77425e-05	0.000926337
Rpl32	1220	0.358017	6.84899e-05	0.00093588
Foxa1	5.51222	-21.5378	6.89778e-05	0.000941865
A630012P03Rik	7.83897	4.47289	6.90759e-05	0.000942521
Map10	74.1415	-0.63803	6.91942e-05	0.000943453
C1qtnf1	124.531	-1.08881	6.94537e-05	0.000945543
Mterf3	276.035	-0.516731	6.95368e-05	0.000945543
Gm14857	4.22637	-2.62843	6.95456e-05	0.000945543
Lamc2	50.1643	1.20074	6.9548e-05	0.000945543
Arhgap18	169.976	-0.641059	6.96172e-05	0.000945801
Mob1b	1103.13	-0.577766	6.97269e-05	0.000946609
Ccne2	161.236	-0.810145	6.98882e-05	0.000948117
Rnf11	3295.69	-0.575563	6.99445e-05	0.000948198
Alg11	225.983	-0.36547	7.05214e-05	0.000955332
Cntln	97.1131	-0.754512	7.09363e-05	0.000960263
Prep	453.273	0.345463	7.14836e-05	0.000966977
Mat2b	834.734	-0.500762	7.19916e-05	0.000973151
Gm8722	5.77683	-2.60121	7.23788e-05	0.000976878
Gm9733	14.8305	4.63604	7.23864e-05	0.000976878
Chrdl1	143.717	-0.815488	7.24227e-05	0.000976878
Mpp1	461.717	0.578534	7.28292e-05	0.000981658
Cpne8	124.907	1.07728	7.305e-05	0.000983931
Rpl39	441.431	-0.559805	7.38397e-05	0.000993858
Ifi27l2a	357.273	1.47372	7.39885e-05	0.000995151
Gm6457	5.2954	-2.2344	7.5002e-05	0.00100806
Tent4a	214.669	0.588342	7.51854e-05	0.00100981
Cd164	3528.04	-0.58536	7.5456e-05	0.00101272
Tagln2	297.668	0.696883	7.60759e-05	0.00101978
Cept1	548.991	-0.446917	7.60898e-05	0.00101978
Plbd1	280.255	0.570422	7.67612e-05	0.00102804
Alg10b	1093.38	-0.477409	7.69148e-05	0.00102937
Dram2	1486.79	-0.585324	7.6971e-05	0.00102939
Zfp395	220.967	-0.710874	7.75109e-05	0.00103552
Gm4609	12.5991	-1.55587	7.75393e-05	0.00103552
Ctnna1	1260.66	0.314828	7.77326e-05	0.00103737
Fam8a1	843.834	-0.506718	7.79774e-05	0.00103929
Ptgs2	40.7821	1.87702	7.79868e-05	0.00103929
Hoxa9	516.565	-0.506807	7.81438e-05	0.00103984
Gm43524	1.85608	-4.64337	7.81788e-05	0.00103984
Zfp422	166.374	-0.524685	7.81936e-05	0.00103984
Gm13172	2.74306	-3.2241	7.82601e-05	0.00103999
Mmachc	500.201	-0.338628	7.92469e-05	0.00105189
Htt	388.458	0.680701	7.9267e-05	0.00105189
Heca	401.114	-0.400472	7.97368e-05	0.00105702
Calm1	13120.8	-0.359967	7.97656e-05	0.00105702
Sh3d19	266.032	-0.569663	8.10681e-05	0.00107314
Sap30l	209.008	0.426123	8.10957e-05	0.00107314
Zfp518a	322.958	-0.570794	8.24955e-05	0.00109018
Plaat3	2531.72	0.309661	8.24992e-05	0.00109018
Extl2	240.254	-0.362483	8.25763e-05	0.00109043
Zfp426	288.653	-0.353931	8.31313e-05	0.00109637
Tnf	6.28616	3.78226	8.31706e-05	0.00109637
Actr1b	1726.97	0.345069	8.32002e-05	0.00109637
Cdca7	12.47	1.7037	8.3947e-05	0.00110544
Mxd1	223.575	1.09274	8.4149e-05	0.00110733
Gm7129	9.00274	-1.74035	8.47704e-05	0.00111472
Ccdc34	99.4558	-0.858634	8.48444e-05	0.00111492
Gm13668	10.3762	-1.73861	8.50015e-05	0.00111621
Rps7-ps3	8.93107	-1.7144	8.51238e-05	0.00111703
Asxl1	423.056	0.415067	8.53242e-05	0.00111889
Ppat	823.549	-0.359377	8.54395e-05	0.00111962
Gm13461	4.61776	-3.11186	8.58957e-05	0.00112482
Svip	884.661	-0.351178	8.65711e-05	0.00113287
Ccnl1	676.646	0.576049	8.87008e-05	0.00115994
Gzmb	22.3422	3.48925	8.96632e-05	0.00117171
Gm5909	8.26298	-1.82005	8.97326e-05	0.00117181
Cat	2001.95	0.704414	8.9824e-05	0.00117219
Cops2	3157.06	-0.674453	9.02069e-05	0.00117637
Csnk2a1-ps3	40.1399	-1.36202	9.02854e-05	0.00117658
Antxr2	474.669	-0.633358	9.07103e-05	0.0011813
Sccpdh	666.047	-0.383827	9.14924e-05	0.00119066
Klc1	1554.16	0.251515	9.22557e-05	0.00119977
Cct5	1996.03	0.193229	9.24e-05	0.00120082
Zfp825	204.123	-0.873763	9.25594e-05	0.00120206
Luc7l3	2684.37	-0.522076	9.32262e-05	0.00120989
Phrf1	326.999	0.391248	9.41734e-05	0.00122134
Gm8167	1.47434	-4.73059	9.42381e-05	0.00122134
Gm12634	3.509	-2.97384	9.44814e-05	0.00122365
Camkk2	197.894	0.877909	9.48917e-05	0.00122812
Mrps25	251.848	0.382446	9.53726e-05	0.00123326
Oxr1	2091.96	-0.391412	9.54196e-05	0.00123326
Mbnl1	12380.9	-0.5629	9.55545e-05	0.00123416
Pim3	126.786	1.07501	9.5908e-05	0.00123756
Gm39090	21.5846	1.32519	9.5949e-05	0.00123756
Gla	114.947	0.712707	9.90218e-05	0.00127632
Abca5	438.183	-0.426944	9.9706e-05	0.00128426
Gm4784	5.18313	-3.06387	9.98285e-05	0.00128496
Adcy7	123.209	-0.795147	9.99107e-05	0.00128514
Hoxa7	122.526	-0.796009	0.00010055	0.00129249
Tfg	945.563	-0.41117	0.000101256	0.00130067
Magt1	1168.6	-0.397659	0.000101512	0.00130308
Gprc5b	244.432	0.55328	0.000102041	0.00130897
Setmar	75.9548	-0.594454	0.000102427	0.00131303
Abra	2412.87	1.00679	0.000103946	0.00133027
Net1	1050.79	0.52911	0.000103947	0.00133027
Gm6665	8.20581	-2.23758	0.000103984	0.00133027
Gm15935	126.498	0.641553	0.000104064	0.00133039
Serinc1	5127.89	-0.436799	0.000104453	0.00133446
Esyt1	443.842	0.612306	0.000104822	0.00133828
Mecom	126.593	-0.635277	0.000105515	0.00134621
Ankra2	263.874	-0.485243	0.00010658	0.00135888
Gm44416	2.43794	-4.08353	0.000107128	0.00136335
Rab14	1999.22	-0.344925	0.000107137	0.00136335
Ank1	7188.96	-0.343511	0.000107147	0.00136335
Col4a2	1786.1	0.593811	0.00010725	0.00136373
Rps3a2	5.41478	-2.35563	0.000107897	0.00137103
Ubxn7	518.326	-0.49607	0.00010886	0.00138234
Cysltr1	43.8181	-1.78254	0.000108944	0.00138247
Arhgap5	1301.66	-0.682935	0.000109695	0.00139107
Ptar1	29.3392	1.15652	0.000109798	0.00139144
Zfp560	105.92	-0.476597	0.000109882	0.00139157
Jrkl	120.694	-0.684219	0.000111084	0.00140584
Etv1	41.7186	-0.999333	0.00011121	0.00140619
Numa1	799.093	0.367999	0.000111278	0.00140619
Gm12468	2.29186	-3.99976	0.000111335	0.00140619
Lmcd1	1462.65	1.04856	0.000112404	0.00141873
Crot	969.153	-0.358616	0.000112478	0.00141873
Gm8661	10.3827	-1.55639	0.000112622	0.00141959
Gm9523	3.24522	-3.41483	0.000112731	0.00142003
Slc2a1	118.718	0.580085	0.000114017	0.00143525
Hdac9	137.152	-0.803675	0.000114786	0.00144397
Pcnx	1484.79	0.338572	0.000115126	0.00144691
Fundc1	563.235	-0.466231	0.000115172	0.00144691
Eif1ax	2886.65	-0.479022	0.000115341	0.00144806
Zfp74	195.061	-0.512411	0.000116178	0.0014576
H2-Q5	35.8071	1.77139	0.000116897	0.00146565
Zdhhc20	201.988	-0.666537	0.00011718	0.00146741
Zfp871	402.661	0.927604	0.000117193	0.00146741
Zfp54	40.6436	-1.24346	0.000118165	0.00147843
Dip2a	99.0016	-0.581721	0.000118231	0.00147843
Lrrc30	968.935	-0.857125	0.000118338	0.00147879
Bnc2	45.3036	1.44895	0.000118653	0.00148175
Tmem182	6102.94	-0.342636	0.00011974	0.00149433
Fut11	78.7718	-0.675628	0.000119845	0.00149466
Hlf	376.303	-0.707016	0.000121073	0.00150847
Haus6	272.066	-0.525168	0.000121113	0.00150847
Ngef	5.5694	1.95654	0.000122301	0.00152226
Ppp1r3a	13425.6	-0.645301	0.000123736	0.00153911
Dkk2	181.322	-1.33843	0.000124369	0.00154597
Rap2c	847.356	-0.612741	0.00012467	0.00154869
Snrpb2	410.673	-0.466148	0.000125857	0.0015624
Rnf4	483.222	0.308936	0.000126455	0.00156879
Runx1t1	52.3982	-0.881267	0.000126635	0.00156999
Tmpo	886.481	-0.455668	0.000126846	0.00157071
Purg	40.1341	-0.9639	0.00012686	0.00157071
Prkx	394.345	0.504576	0.000127058	0.00157213
Ppp1r18	150.879	0.555693	0.000128969	0.00159473
Slc18a2	64.9646	-0.961637	0.000129343	0.00159831
Msl1	1176.02	-0.225016	0.000129767	0.0016025
Chmp2b	683.704	-0.46171	0.00013068	0.00161272
Steap1	16.5274	2.64337	0.00013142	0.00162079
Zfas1	109.826	0.866926	0.000131589	0.00162181
Gm6563	19.0984	-1.478	0.000132003	0.00162585
Nbas	510.468	0.363684	0.000132097	0.00162595
Ebf1	493.492	-0.592658	0.000133848	0.00164643
Glrx2	716.646	-0.306631	0.000134168	0.00164843
Dcp2	512.218	0.466407	0.000134186	0.00164843
Cyth3	263.539	0.5783	0.000134334	0.00164918
Etv6	325.697	0.636717	0.00013568	0.00166462
Dio2	94.7662	1.0843	0.000135958	0.00166694
Uqcrc2	3491.57	0.278699	0.00013705	0.00167924
Ttpal	146.741	0.549274	0.000140569	0.00172123
Hax1	169.797	0.433381	0.000140871	0.00172365
Appl1	1561.24	-0.460267	0.000140949	0.00172365
Usf3	1550.21	-0.275243	0.00014135	0.00172743
Cd244a	14.6496	2.21543	0.000141639	0.00172985
Pbx1	695.626	-0.306309	0.000141892	0.00173181
Gm10291	11.7738	-1.96846	0.00014226	0.00173519
Tmem123	698.876	-0.518305	0.000143007	0.00174317
Gm26703	11.9856	-1.64005	0.000145069	0.00176618
Gm4217	20.4676	-1.43742	0.000145082	0.00176618
Gm15675	106.319	-0.763434	0.00014524	0.00176696
Brcc3	443.509	-0.495139	0.000145533	0.00176832
Irs1	1284.79	-0.675736	0.00014554	0.00176832
Gm5300	8.19942	-2.16651	0.000146053	0.00177342
Ino80	623.597	0.386936	0.000146715	0.00178032
Gm6204	4.63863	-2.09703	0.000147861	0.00179306
Ccdc73	88.2133	-0.705037	0.00014807	0.00179445
Cert1	1544.65	-0.408257	0.000148203	0.00179491
Rad52	159.62	0.448266	0.000148697	0.00179973
Pias2	1300.68	-0.432358	0.000150988	0.00182629
Irf5	69.2036	1.03533	0.000151383	0.00182989
Gm6245	7.38626	-2.21687	0.000152233	0.00183898
AA467197	15.4623	4.39541	0.000153319	0.00185092
Cd82	142.091	0.639058	0.000153503	0.00185195
Zbtb33	251.587	-0.561206	0.000155495	0.00187479
Gm13326	5.40264	-2.28789	0.000156322	0.00188356
Nfia	1341.38	-0.373956	0.000156782	0.00188789
Il2rg	77.0394	1.17637	0.000158512	0.00190751
Slc41a1	764.831	0.511609	0.000158892	0.00191086
Ube2d1	4702.59	-0.601172	0.000159	0.00191094
Nuak1	443.353	0.442807	0.000159642	0.00191744
Flii	1400.11	0.350591	0.000160096	0.00192166
4930453N24Rik	1482.57	-0.401025	0.000160601	0.0019265
Gm4895	5.12142	-2.15231	0.000161035	0.00193047
Mrpl48-ps	4.2082	-2.45114	0.000161447	0.00193419
Gm8919	9.69377	-1.81314	0.000161992	0.00193925
Gm10313	9.38757	-1.70524	0.00016212	0.00193925
mt-Tq	7.16149	-4.05062	0.000162179	0.00193925
Abl2	656.935	0.323672	0.000163268	0.00195104
Fh1	2362.97	0.346561	0.000163892	0.00195726
5730455P16Rik	2115.97	-0.323777	0.000164828	0.00196719
Vcp	2974.85	0.213532	0.000165078	0.00196893
Vps50	729.325	-0.304453	0.000165987	0.00197851
Atl2	6091.72	-0.283356	0.000166745	0.0019863
Kdm5c	759.603	0.384108	0.000167162	0.00199
Stam	424.195	-0.552053	0.000167747	0.00199571
Cnot7	1103.2	-0.389725	0.000167966	0.00199706
Lgals3bp	750.522	0.680415	0.000169418	0.00201305
Gm26931	8.08246	-1.68342	0.000169652	0.00201457
Myod1	168.129	1.52142	0.000169776	0.00201477
Celf1	2142.2	-0.361514	0.000169991	0.00201605
Mtor	709.151	0.404872	0.000171375	0.00203118
Ripk2	95.4766	0.940214	0.000172377	0.00204178
Gm11889	5.91048	-2.6348	0.000173341	0.0020519
G2e3	118.951	-0.787784	0.000174596	0.00206547
Agpat5	768.055	-0.436216	0.000175064	0.0020697
Ccl5	61.8818	3.79608	0.000175244	0.00207053
Mindy2	870.4	-0.430364	0.000175438	0.00207154
Stk26	57.4102	-0.954787	0.000175563	0.00207171
Impact	657.388	0.680457	0.000176299	0.00207909
Ddx21	1902.8	0.390673	0.000176441	0.00207947
Tfrc	2950.38	-0.814933	0.000176886	0.00208342
Ube2m	958.615	0.276469	0.00017799	0.00209511
Tmx4	582.242	-0.494418	0.000178492	0.00209971
Slc9a1	168.185	0.770314	0.000178695	0.00210078
AI987944	409.842	-0.669261	0.000179328	0.00210691
Lypla1	1338.6	-0.835989	0.00017944	0.00210691
Mturn	182.91	-0.933322	0.000180328	0.00211602
Phf11a	54.5461	1.88649	0.000180683	0.00211802
Gm12844	4.2494	-2.7072	0.000180723	0.00211802
Tmem41b	241.271	-0.48166	0.000181067	0.00212074
Avil	155.423	0.866222	0.000181903	0.00212921
Bicral	244.989	-0.405844	0.000182322	0.00213278
Zfp868	126.889	-0.662941	0.000183258	0.0021424
Otud1	561.476	1.39325	0.00018349	0.00214299
Gm7784	5.69516	-2.22148	0.000183623	0.00214299
Gys2	37.7742	3.47822	0.000183649	0.00214299
Tm9sf3	2950.82	-0.439845	0.000184685	0.00215375
Grk5	106.224	1.13695	0.000185431	0.00216111
Hsd17b12	396.777	1.05237	0.00018629	0.00216795
Etv3	385.744	0.560788	0.000186322	0.00216795
Tnks	343.337	0.364981	0.000186363	0.00216795
Gm11560	7.26143	-1.59184	0.000186696	0.00216907
Nr1d2	3510.89	-0.400019	0.000186717	0.00216907
Prkg1	321.242	0.982947	0.000186805	0.00216907
Irak4	56.3819	0.846069	0.000187074	0.00217086
Zfp938	97.5626	-0.824233	0.000187946	0.00217964
Nav3	91.3537	0.74211	0.000188985	0.00219035
Zfp617	641.242	-0.653145	0.000189205	0.00219155
Dynlt3	1355.19	-0.528175	0.000190277	0.0022016
Leprotl1	234.324	-0.352215	0.000190307	0.0022016
Rhoq	3535.35	-0.371505	0.000192862	0.0022298
Arfgef2	740.009	0.29177	0.000192986	0.00222986
Nae1	686.943	-0.560934	0.000194614	0.0022473
Rdx	6080.27	-0.332472	0.000195631	0.00225766
Itgbl1	241.515	-0.892918	0.00019706	0.00227276
Cse1l	1836.21	-0.315826	0.000197646	0.00227813
Slc18a1	12.2905	2.65229	0.000198029	0.00228114
Ttc39c	42.2341	0.767487	0.000198247	0.00228226
Tnip3	17.561	1.97253	0.000200926	0.00231059
Gm12389	1.87176	-4.24733	0.000200953	0.00231059
Tardbp	2021.37	-0.268828	0.000201766	0.0023174
Ncf2	54.2186	0.943859	0.000201791	0.0023174
Rac2	44.5875	1.12741	0.00020219	0.00232057
Dhrs9	33.8821	1.69395	0.000202999	0.00232844
Bmpr1b	254.623	0.779921	0.000204407	0.00234316
Hsp90aa1	1464.46	0.742701	0.000204823	0.00234651
Wars	492.968	0.433923	0.000205189	0.00234726
4732440D04Rik	63.1904	-0.889997	0.000205214	0.00234726
4632415L05Rik	113.395	-0.4569	0.000205471	0.00234726
Zbtb4	906.41	-0.314297	0.000205509	0.00234726
Adora2b	17.1587	1.35969	0.000205528	0.00234726
Slc11a2	382.833	0.511131	0.000205636	0.00234726
Cd68	157.97	0.920143	0.000205816	0.0023479
Cers6	119.547	1.12058	0.000206013	0.00234873
Exosc10	392.774	0.325114	0.000206655	0.00235462
Tsn	893.163	-0.265499	0.000207194	0.00235934
Rtraf-ps	3.98205	-3.15013	0.000207336	0.00235953
Vcan	728.751	1.09541	0.000207586	0.00236095
Lonrf3	25.5318	1.9695	0.000207742	0.0023613
Gm12174	9.78402	-1.65801	0.000208156	0.00236457
Ppp3r1	7603.87	-0.500614	0.000209236	0.00237542
Myo9b	241.113	0.655762	0.000209751	0.00237982
Gm43752	4.23068	-2.56723	0.00021065	0.00238859
Rrs1	318.992	0.476375	0.000212962	0.00241336
Scd2	472.17	-0.959269	0.000213445	0.00241737
Scin	114.431	-0.731761	0.00021437	0.0024264
Pvt1	37.4248	0.82725	0.000214618	0.00242775
Eif4g1	11884.7	0.238373	0.000215501	0.00243517
Ggnbp2	1225.47	-0.38421	0.000215533	0.00243517
Yes1	301.887	-0.661963	0.000215871	0.00243699
Gm4819	13.69	-1.51373	0.000215952	0.00243699
Gm4540	8.69765	-2.55908	0.00021643	0.00244092
Ttc14	615.283	-0.44608	0.000217693	0.0024537
Gm9142	5.57588	-2.15608	0.000219275	0.00247003
Nox4	83.1103	-1.04638	0.000219404	0.00247003
H2-T10	21.189	2.11295	0.000219591	0.00247066
Stk40	1793.43	0.460944	0.000219893	0.00247155
Pdpr	2137.67	0.309645	0.000219932	0.00247155
Cmtm8	13.8173	-1.43554	0.00022042	0.00247556
Ttll7	4397.05	-0.538942	0.00022132	0.00248418
Rbm47	64.4876	1.54541	0.000221987	0.00249019
Rnf150	2109.93	-0.309382	0.000222217	0.00249033
Rnd3	327.23	0.786693	0.000222263	0.00249033
Rnf145	192.663	-0.382743	0.000223036	0.0024975
Zfp9	278.713	-0.52256	0.000225635	0.00252511
Vat1l	22.3187	2.34849	0.000225994	0.00252762
Luc7l2	9083.62	-0.470504	0.000226762	0.00253471
Egln3	559.233	0.682193	0.000228337	0.00255031
Gm13592	3.48716	-3.71357	0.000228429	0.00255031
Prokr1	15.1156	-1.53535	0.00022891	0.00255417
Sod1	1408.31	0.362686	0.000229313	0.00255716
Acsl1	6196.41	0.515715	0.000230466	0.0025685
Gm8055	18.6677	-1.50543	0.00023103	0.00257326
Wdr1	943.289	0.33821	0.000231904	0.00258147
Car8	90.114	-0.92444	0.000232441	0.00258592
Fjx1	9.42617	2.09542	0.000232761	0.00258796
Iqgap1	1038.35	0.476917	0.000232984	0.00258891
Gtf2a2	605.086	-0.422446	0.000234345	0.0026025
Col4a3	63.0393	-0.718439	0.000235101	0.00260936
Sema4c	127.758	0.844089	0.00023598	0.00261757
Zfp280d	828.354	-0.594078	0.00023631	0.00261969
Rnf135	47.391	0.746099	0.000236989	0.00262568
Myocos	5.87607	-2.17754	0.000238329	0.00263897
Capza2	8798.1	-0.382969	0.000239305	0.00264823
Dpysl2	196.758	-0.806401	0.000239499	0.00264881
Fam174a	857.37	-0.527808	0.000239746	0.00264999
Bin2	17.6356	1.84685	0.000240785	0.00265992
9330159F19Rik	971.819	-0.464773	0.000241506	0.00266632
Pcnp	647.699	-0.57557	0.000243042	0.00268171
Prnp	1912.3	0.318042	0.000243651	0.00268686
Ppp1ccb	8.71268	-1.96643	0.000245971	0.00271086
Gm5652	5.11602	-2.08446	0.00024621	0.00271191
Gm5760	6.68429	-2.07414	0.000246986	0.00271886
Utrn	820.272	0.501026	0.000247201	0.00271964
Tob1	3766.6	-0.499398	0.000249407	0.00274232
Rcsd1	1794.61	-0.306689	0.000250237	0.00274984
Gm4849	4.00036	-2.8783	0.000251863	0.00276609
Snrnp200	1549.28	0.256707	0.00025243	0.00277071
Rnasel	172.027	0.856111	0.000253969	0.00278597
Trim63	4901.4	0.801723	0.000255089	0.00279663
Nfkbia	417.878	0.791559	0.000255541	0.00279997
Zfp142	135.347	0.438615	0.000256412	0.00280787
Dlgap4	856.779	0.43706	0.000257305	0.00281522
Ddo	493.288	-0.30636	0.000257382	0.00281522
Exoc5	920.592	-0.532482	0.000257561	0.00281556
Gm12017	12.164	-1.5812	0.000257746	0.00281594
Gm14303	7.45525	-1.88654	0.000258345	0.00282085
Il4ra	307.323	1.20915	0.000258653	0.00282258
Haus2	323.708	-0.345482	0.000259548	0.00283071
Sectm1a	11.3259	4.22298	0.000260038	0.00283442
Sppl2a	2831.78	-0.451378	0.000260351	0.00283618
Cd209e	7.25978	2.2229	0.000261107	0.00284278
Lrg1	103.001	1.22001	0.000262459	0.00285585
Pafah1b1	4421.15	-0.273091	0.000263339	0.00286337
Atf2	566.914	-0.373188	0.000263453	0.00286337
Eif4a3	298.656	0.2963	0.000263867	0.00286621
Prkag3	2504.02	-0.518678	0.000265238	0.00287945
Orc4	472.67	-0.688399	0.000266106	0.0028872
Apobec1	153.3	0.959182	0.00026813	0.00290749
Adgrg1	122.281	0.659806	0.000268753	0.00291258
Cd52	55.4719	1.35129	0.000269185	0.00291558
Ogfr	373.043	0.766214	0.000270123	0.00292405
Tagap	10.202	2.94163	0.00027051	0.00292657
Etfdh	1915.95	0.3048	0.000271559	0.00293624
Smoc1	98.4018	1.67212	0.000271783	0.00293697
Tmem158	21.7039	-1.73904	0.000274165	0.00296101
Nbeal1	784.512	-0.538873	0.00027455	0.00296348
Gm5141	13.7442	-1.95208	0.000275124	0.00296797
Csf2	5.8025	4.94775	0.000275465	0.00296995
Card19	250.981	0.427575	0.000277158	0.0029865
Creb3l2	640.719	0.367001	0.000279335	0.00300824
Gm7809	5.63956	-1.95365	0.000280933	0.00302372
Ctcflos	57.8383	2.0672	0.000281419	0.00302722
Cd163	272.01	-0.989365	0.000281781	0.00302824
Tinagl1	186.812	1.31905	0.000281835	0.00302824
Nudcd1	276.557	-0.497431	0.000285284	0.00306356
Scai	103.007	-0.828431	0.000286765	0.00307692
Alpk3	3974.51	0.349684	0.000286855	0.00307692
Aldh1l1	175.53	1.12364	0.000287303	0.00307997
Gm5389	10.7254	-1.88387	0.000290361	0.00310784
Hspb8	5443.73	0.499813	0.000290381	0.00310784
Gm15720	7.03274	-2.06256	0.000290397	0.00310784
Ap5m1	228.641	-0.534483	0.000291498	0.00311674
Actn2	4069.62	0.719037	0.000291559	0.00311674
Lig4	221.023	-0.54166	0.000292393	0.00312371
Git1	333.373	0.386933	0.000292543	0.00312371
Plekho2	398.97	0.747362	0.000294722	0.0031452
Ffar4	5.36142	3.46883	0.000298267	0.00318049
Gm7719	1.76495	-4.21803	0.000298366	0.00318049
Thap12	3829.52	-0.242402	0.000298738	0.00318266
Mbip	132.969	-0.589368	0.00029895	0.00318312
Cndp2	343.864	0.69026	0.000299479	0.00318695
Sod3	187.763	0.855198	0.000302426	0.00321649
2610008E11Rik	506.492	-0.466622	0.000304932	0.00324132
Mier1	685.41	-0.373481	0.000305682	0.00324746
Gm5898	9.19443	-1.40873	0.000306075	0.00324981
Sin3a	421.684	-0.428646	0.000307198	0.00325989
S100a16	256.495	0.379592	0.000308287	0.00326961
Hikeshi	473.202	-0.526262	0.000308664	0.00327016
Polr3k	381.837	-0.368289	0.000308686	0.00327016
Lgalsl	1796.97	-0.4254	0.00031077	0.00329039
1600012H06Rik	210.288	-0.51804	0.000311572	0.00329703
Slc35f1	19.3885	-1.21655	0.000312	0.00329835
Zfp292	502.278	-0.603727	0.000312046	0.00329835
Zfp960	52.3586	-1.01881	0.000312969	0.00330625
Eml4	137.392	0.528489	0.000314971	0.00332553
Glycam1	2.23986	4.92649	0.000315582	0.00333013
Vegfa	2816.55	0.38496	0.000316521	0.00333816
Zfp354b	52.0666	-0.94323	0.000317595	0.00334762
Phf21a	402.823	-0.320801	0.000318804	0.00335848
D930036K23Rik	18.578	-1.83127	0.000319314	0.00336198
Eprs	8469.32	0.384563	0.00031976	0.00336303
Fktn	405.052	-0.487149	0.000319771	0.00336303
Exosc3	142.523	-0.528931	0.000321626	0.00338065
Shoc2	777.139	-0.430889	0.000321994	0.00338264
Ift74	197.575	-0.876993	0.000323543	0.00339702
Lyve1	171.863	-1.317	0.000324289	0.00340174
Tnrc6c	696.308	-0.342281	0.000324353	0.00340174
Fbh1	567.928	0.393353	0.000324847	0.00340354
Rnf182	1.3853	-4.40137	0.000324886	0.00340354
Rad17	423.706	-0.490436	0.000325098	0.00340387
Ssbp3	365.018	-0.445282	0.000326277	0.00341432
Tbx5	18.0983	-1.75771	0.0003266	0.0034158
Clec14a	85.8489	-1.47984	0.000330291	0.00345225
Stxbp3	748.573	-0.354591	0.000330593	0.00345225
Adam19	134.764	-0.674035	0.000330787	0.00345225
Tmed10	1772.31	-0.297763	0.000330817	0.00345225
Upf3b	699.776	-0.675944	0.000332193	0.00346469
Gm12020	2.9325	-3.75869	0.000333922	0.0034808
Scara5	294.17	-1.14808	0.000335364	0.00349303
Ldha-ps2	13.7947	-1.44758	0.000335474	0.00349303
Mettl11b	256.773	-0.442505	0.000335651	0.00349303
Rapgef6	543.227	0.424395	0.000335898	0.00349367
Dpp4	206.755	-1.13912	0.00033734	0.00350674
Ano3	4.48409	-3.5326	0.000338612	0.00351802
Ifi27	310.901	0.967522	0.000344797	0.0035803
Gm8318	18.0809	-1.60695	0.000345632	0.003587
Slc2a6	6.77816	2.72167	0.000345909	0.0035879
Immp1l	493.028	-0.518256	0.000347457	0.00360197
Gm13882	20.5171	-1.46099	0.000347773	0.00360327
Gapdh-ps14	8.08727	-1.85421	0.000348718	0.00360955
Gsk3b	2267.68	-0.351739	0.000348762	0.00360955
Bcap31	752.507	0.393347	0.000353069	0.00365212
Tprkb	345.905	-0.400415	0.000353518	0.00365272
Gm11996	2.94732	-2.70065	0.000353626	0.00365272
Tmem47	181.344	-0.810057	0.000353707	0.00365272
Hgs	248.168	0.425869	0.000354678	0.00365989
Als2	516.645	0.313576	0.000354975	0.00365989
Snapin	1206.95	-0.217167	0.000355004	0.00365989
Dtwd2	128.889	-0.411528	0.000355178	0.00365989
Wdr46	117.294	0.512837	0.000357052	0.00367719
Hs6st1	339.021	0.350794	0.000357816	0.00368305
Ttc30b	96.7845	-0.764729	0.000360016	0.00370366
Gm9755	13.8479	-1.64552	0.000361096	0.00371275
Gorab	79.4899	-0.587835	0.000361837	0.00371835
Map3k4	688.636	0.252645	0.000362573	0.00372387
Terf2	321.48	-0.326571	0.00036625	0.00375839
Elf1	380.182	0.637788	0.000366332	0.00375839
Zfp36l1	175.76	0.707742	0.000367798	0.00377138
Zfp933	321.965	-0.574441	0.000369445	0.0037862
Gm6931	10.1624	-1.29176	0.000372416	0.00381458
Zfp106	22438.4	0.262913	0.00037383	0.00382698
Arl6ip6	197.959	-0.540303	0.000375199	0.00383892
Cep57	151.141	-0.557708	0.000378196	0.00386748
Gpx1	430.304	0.490631	0.000379618	0.00387992
Ly6e	1500.82	0.544556	0.000381357	0.00389558
Mc5r	45.0554	-0.758884	0.000381597	0.00389593
Adam33	47.8531	-1.3313	0.000381892	0.00389682
Cpeb3	1170.25	-0.370217	0.000383252	0.00390859
Cap1	499.705	0.470997	0.000384644	0.00392066
A530064D06Rik	17.9607	2.44278	0.00038524	0.00392462
Fzd5	56.5974	0.737185	0.000391572	0.00398697
Fn3krp	133.843	-0.504945	0.000392081	0.00399
Rhoh	13.8752	2.20569	0.000396649	0.00403431
Spats2l	110.166	-0.640575	0.000397583	0.00404163
Mthfd1l	21.9855	1.31659	0.000397824	0.00404163
Phldb2	290.304	-0.585375	0.000398012	0.00404163
Ppme1	540.901	0.497919	0.000399224	0.00405176
Naa40	200.423	-0.492466	0.000401003	0.00406734
Olfr78	26.5878	-1.01653	0.000401191	0.00406734
Gm6123	8.03452	-1.87692	0.000401743	0.00407075
Rbm8a2	4.68951	-2.65789	0.000408242	0.00413438
Ccbe1	59.5831	-1.14144	0.000408794	0.00413474
Ces2c	2.12641	4.5269	0.00040889	0.00413474
Eif3s6-ps1	2.58231	-3.82953	0.000408935	0.00413474
Nptn	2021.23	-0.305928	0.00041016	0.0041449
E130308A19Rik	131.538	-0.619271	0.000413014	0.00416999
Zfand5	5552.24	-0.46861	0.000413085	0.00416999
Zfp46	504.486	-0.410656	0.000413973	0.00417672
Glis3	24.8137	1.5055	0.000414968	0.0041834
Asap1	314.836	0.451868	0.000415163	0.0041834
Fam76b	197.641	-0.620058	0.000415301	0.0041834
Slc10a6	37.8385	1.67209	0.000420918	0.00423724
Plekhm2	326.397	0.469716	0.000421095	0.00423724
Cyb561	67.5949	0.828526	0.00042288	0.00425293
Ppp1r10	295.24	0.567003	0.000423188	0.00425377
Arl13b	119.166	-0.526136	0.000423895	0.00425742
Slc35a5	146.44	-0.444241	0.000424004	0.00425742
Hspb7	2105.04	1.28751	0.000425035	0.00426551
Myh14	467.816	0.466832	0.000425282	0.00426571
Cggbp1	648.365	-0.413539	0.000428708	0.00429779
Tmbim1	681.907	0.457255	0.000430903	0.0043175
Cadm3	338.358	0.588066	0.000431377	0.00431996
Edem3	1141.73	-0.328689	0.000431888	0.00432278
Lipo3	134.019	-0.681083	0.000434697	0.00434858
Hs3st3b1	20.1045	1.16822	0.000435864	0.00435779
Asb3	147.96	-0.4417	0.000436079	0.00435779
Mrtfa	262.032	-0.618591	0.000436782	0.00436032
Myo6	217.53	-0.411879	0.000436795	0.00436032
Rgs18	20.8999	-1.59152	0.000439037	0.00438038
Tmem63b	704.643	0.26252	0.000440839	0.00439604
Usp27x	12.19	1.371	0.000441165	0.00439696
Tmem126a	759.823	-0.395292	0.000443251	0.00441542
Cd46	103.412	-0.875775	0.000444809	0.00442644
Klf4	313.875	-0.494096	0.000444827	0.00442644
Gm16580	7.39251	-1.87926	0.000445183	0.00442764
Abi2	165.469	-0.532127	0.000447477	0.00444812
Lsg1	385.587	0.281502	0.00044905	0.0044614
Zfp975	122.795	-0.925517	0.000451457	0.00448295
Zfp947	21.5191	-1.82478	0.000452266	0.00448862
Fyco1	7394.49	0.245306	0.000452672	0.00449029
Fbxl22	84.9059	0.870398	0.000453656	0.00449588
Ankfy1	567.873	0.328626	0.000453713	0.00449588
Ppp2r3c	362.371	-0.346307	0.00045599	0.00451608
Nod1	210.418	0.804215	0.000456977	0.00452347
AK157302	8.53664	-1.41332	0.000458446	0.00453563
Plec	9019.1	0.527937	0.000461741	0.00456377
Lcorl	176.191	-0.679809	0.000461774	0.00456377
Cldn11	9.52812	-2.90082	0.000467152	0.0046145
Actn1	182.571	0.656943	0.000467602	0.00461653
Tbk1	433.907	0.45676	0.000468273	0.00462074
Lcp1	433.758	0.797609	0.000469415	0.00462958
Gucy1b1	120.464	-0.58207	0.000470909	0.00464188
Nup188	111.221	0.505477	0.000471721	0.00464746
Clic1	184.762	0.677233	0.000473164	0.00465924
Gm38357	3.42221	3.77029	0.00047396	0.00466464
Smarca4	1042.18	0.332397	0.000476454	0.00468674
Mettl5	156.256	-0.436406	0.000478757	0.00470695
I830077J02Rik	35.597	1.46425	0.000479592	0.0047127
Tpm4	970.785	0.534705	0.000480472	0.00471889
Itfg1	1195.13	-0.331503	0.000482802	0.0047393
Cd248	248.11	-0.737667	0.000488544	0.00479317
Zc3h12a	44.2895	1.2127	0.000489809	0.00480308
Arglu1	1982.78	-0.47527	0.000490444	0.00480681
Inka2	104.574	-0.913227	0.000492351	0.0048223
Tapbp	990.89	0.521237	0.000492536	0.0048223
Eps15	2660.26	-0.308498	0.000495139	0.00484527
Ucp1	176.306	6.85443	0.000496317	0.00485428
Tuba4a	5673.95	0.383327	0.000496783	0.00485631
Gm12254	4.83793	-1.81174	0.000498651	0.00487205
Ash1l	1657.04	0.37732	0.000499606	0.00487885
Rptor	461.595	0.413929	0.000502844	0.00490793
Ostm1	695.711	-0.331738	0.000505369	0.00493002
Pus7	341.526	0.316314	0.000506364	0.00493718
E230013L22Rik	8.83424	1.99112	0.000507162	0.00494241
Aox1	633.087	0.513634	0.000507892	0.00494697
Gm27043	2.15729	-3.79787	0.000509906	0.00496402
Acaca	619.962	1.8223	0.000510226	0.00496457
Gm29170	99.7473	-0.726511	0.000511804	0.00497736
Fgf6	141.773	-0.610394	0.000512879	0.00498454
Mrpl35	530.688	-0.224141	0.000513071	0.00498454
Smim10l1	5201.62	-0.631095	0.000513622	0.00498731
Zfp148	715.532	-0.394951	0.000514301	0.00499134
Map4k5	881.938	-0.344879	0.000515922	0.00500312
Kmt2e	1190.95	-0.427777	0.000516045	0.00500312
Gm5507	18.2222	-1.0001	0.000516615	0.00500567
Tln2	3115.86	0.29493	0.00051684	0.00500567
Klf12	60.8098	0.875064	0.000519284	0.00502677
Dgke	140.888	-0.531429	0.000520403	0.00503501
Dnm3	223.515	-0.512462	0.000521015	0.00503835
5730419F03Rik	14.8582	1.70917	0.000523223	0.00505711
Arxes1	12.9999	2.95838	0.000524838	0.00506787
Sugt1	1513.2	-0.307883	0.000524874	0.00506787
Myh6	25.7637	-1.2678	0.000525188	0.0050683
Crem	177.639	0.622278	0.000527289	0.00508381
Gripap1	442.492	0.26192	0.000527334	0.00508381
Gm6206	26.2898	-1.25126	0.000527853	0.00508621
Fndc5	597.16	0.566428	0.000529377	0.00509829
Alkbh1	123.003	0.478382	0.000529751	0.00509929
Rnf24	70.0828	0.858733	0.000530649	0.00510533
Dctn1	2538.59	0.323471	0.000533322	0.00512843
Gm7713	18.1568	-1.33918	0.000535556	0.00514729
Gm6501	4.57478	-2.49505	0.00053762	0.0051645
Terf1	127.772	-0.660467	0.000538712	0.00517235
Coq10a	2709.82	0.312902	0.000540895	0.00519066
Pkd2	441.634	-0.427952	0.000543636	0.00521431
Ybx1-ps2	11.5457	-1.24714	0.000544004	0.0052152
Thnsl1	113.923	-0.436383	0.000547133	0.00524058
Gm12033	4.19172	-2.30977	0.00054723	0.00524058
Edem1	327.122	0.413148	0.000547486	0.00524058
Wdr37	817.646	-0.305267	0.000548239	0.00524334
Brpf3	255.12	0.391757	0.000548331	0.00524334
Sowahb	2.02294	4.08464	0.000553396	0.0052891
Rbp4	76.4329	1.7035	0.000554137	0.00529128
Pigm	239.711	-0.45952	0.000554185	0.00529128
Mrpl1	641.827	-0.451641	0.000554829	0.00529474
Ltbp2	31.3993	2.4321	0.00055922	0.00533395
Zbtb18	2264.36	-0.361924	0.000563298	0.00537012
Clcn4	1399.86	-0.244862	0.000563663	0.00537089
Gm7763	4.90135	-2.20196	0.000566903	0.00539903
Hsh2d	1.8267	4.51347	0.000569026	0.00541652
Ube2d3	5811.21	-0.640839	0.000569602	0.00541771
Gm5187	12.7912	-1.43249	0.000569726	0.00541771
1110004F10Rik	527.806	-0.279998	0.000572521	0.00543908
Sec16a	811.677	0.254961	0.00057255	0.00543908
Eef1a1	3896.85	0.400292	0.000572908	0.00543974
Gm5342	5.69231	-1.95246	0.000574016	0.00544752
Fosb	83.7179	1.81412	0.000574413	0.00544855
1110002J07Rik	2.61531	3.96931	0.000575064	0.00545178
Zfp119b	61.1464	-1.47953	0.000575332	0.00545178
Uqcrh-ps2	6.21917	-1.6594	0.000576301	0.00545822
Gm20394	1.80868	5.08623	0.000577118	0.00546321
P2ry2	350.607	0.765958	0.00058353	0.00552114
Adamts1	1052.56	0.596548	0.000587501	0.00555592
Vapa	3071.92	-0.351978	0.000589271	0.00556987
Trap1	1768.48	0.275703	0.000591967	0.00559099
Gm11960	11.991	-1.50515	0.000592347	0.00559099
Eif3d	327.036	0.393962	0.000592396	0.00559099
[truncated: 32,389 more rows]

## Sheet: 6hrs
Supplementary Table 4: DEG Muscle
Gene name	H06_baseMean	H06_log2FoldChange	H06_pvalue	H06_padj
Cmpk2	1376.52	6.28439	2.03683e-85	3.84085e-81
Rnf213	2087.36	3.82361	3.60877e-82	3.40252e-78
Parp14	1739.11	4.08414	1.10608e-75	6.95243e-72
Rsad2	4753.46	7.33265	5.12072e-75	2.41404e-71
Nlrc5	348.726	4.29213	1.2782e-74	4.82061e-71
Ifit3	2685.04	6.02895	1.51891e-70	4.77369e-67
Herc6	736.109	5.42616	4.45011e-69	1.19879e-65
Slfn9	519.576	6.30279	1.2424e-65	2.70302e-62
Ddx58	1603.5	3.57728	1.29009e-65	2.70302e-62
Slfn5	2063.76	2.75797	2.07091e-65	3.77754e-62
Gbp3	1396.44	4.39737	2.20358e-65	3.77754e-62
Ifit2	4280.33	6.52838	2.34711e-64	3.68829e-61
Gbp5	1227.38	5.28332	1.11443e-62	1.61652e-59
Mx2	459.233	6.04725	1.91828e-62	2.51161e-59
Eif2ak2	856.593	3.58399	1.99789e-62	2.51161e-59
Irf7	737.117	3.86583	5.61725e-60	6.62029e-57
Parp12	535.024	2.885	9.84042e-60	1.09153e-56
Mt2	692.25	6.074	1.2106e-59	1.26824e-56
Xdh	1497.46	2.61788	1.75335e-59	1.65574e-56
Ddx60	286.166	3.3918	1.7561e-59	1.65574e-56
Cxcl10	1250.96	9.93465	2.87935e-58	2.58552e-55
Slfn8	582.762	4.96842	3.42506e-58	2.93574e-55
Gbp9	1332.68	3.88542	7.54069e-58	6.18239e-55
Ifi44	722.878	5.32506	8.04579e-57	6.32164e-54
Usp18	800.361	4.21994	4.23506e-56	3.19442e-53
Tnfsf10	878.607	3.42349	9.20721e-56	6.6777e-53
Sp100	1421.06	3.15627	9.65094e-55	6.74029e-52
Ifi203	2320.48	4.33345	9.81359e-53	6.56811e-50
Mx1	808.928	6.80554	1.0101e-52	6.56811e-50
Cd274	954.082	5.0863	3.33165e-52	2.09417e-49
Ifit3b	793.913	4.58186	7.21696e-52	4.39001e-49
Oasl1	330.188	6.17362	8.39115e-52	4.94475e-49
Slfn3	112.113	3.52359	1.67186e-51	9.55342e-49
Xaf1	386.637	2.9298	5.03935e-51	2.79491e-48
Ifi47	422.646	4.63179	1.03761e-50	5.59033e-48
Parp9	755.827	3.00114	1.75619e-50	9.19904e-48
Ifi204	1898.85	4.33201	6.70796e-49	3.4187e-46
Gbp4	1460.72	4.0972	1.09675e-48	5.44247e-46
Gbp2	3247.34	5.46946	1.43812e-48	6.95351e-46
Helz2	600.841	3.132	1.84276e-48	8.68721e-46
Ifih1	1323.77	4.41688	1.55256e-47	7.14065e-45
Trim30a	2253.75	4.01814	4.6606e-47	2.0925e-44
Oasl2	1478	3.86689	4.91829e-47	2.15684e-44
Plscr2	200.817	5.32127	1.44073e-46	6.17451e-44
Stat2	752.132	2.63466	1.85175e-46	7.75967e-44
Mndal	2110.02	4.51649	3.67051e-46	1.50467e-43
AW112010	462.402	3.23838	6.28824e-46	2.52292e-43
Parp11	247.371	2.5077	2.18538e-45	8.58535e-43
Dtx3l	956.612	2.60145	3.53401e-45	1.36002e-42
Sp110	208.284	3.66018	5.80007e-45	2.18744e-42
Samhd1	2272.53	3.00345	7.39176e-45	2.73307e-42
Ifi208	223.718	4.96824	1.0433e-44	3.78338e-42
Zbp1	484.86	4.44898	1.57469e-44	5.60264e-42
Phf11d	893.379	4.66493	3.5271e-44	1.23168e-41
Ube2l6	199.474	2.97455	4.07344e-43	1.3966e-40
Isg15	239.004	5.14929	5.20801e-43	1.73102e-40
Mt1	397.217	4.62321	5.23243e-43	1.73102e-40
Gm12250	257.944	5.68105	6.19238e-43	2.01327e-40
Tlr3	471.195	4.2161	1.40447e-42	4.48882e-40
Tor3a	454.475	2.97574	3.00332e-42	9.43895e-40
Trim34a	168.723	2.96431	4.49311e-42	1.38896e-39
Rtp4	370.946	3.3081	6.56076e-42	1.99542e-39
Ifit1	3608.92	6.25246	1.30841e-41	3.9163e-39
Samd9l	1859.04	3.75532	1.33898e-41	3.94518e-39
Dhx58	142.264	3.86074	1.0659e-40	3.09225e-38
Tgtp1	132.587	4.71778	1.7515e-40	5.00424e-38
Lgals9	1950.02	2.50533	1.93575e-40	5.44812e-38
Olfr56	489.572	7.49218	5.76108e-40	1.5976e-37
Trim30c	169.534	5.33696	1.71674e-39	4.69169e-37
Afdn	824.68	-1.31625	2.12065e-39	5.71272e-37
Slfn4	2311.26	7.34431	2.63418e-39	6.99615e-37
Tgtp2	198.94	4.07972	5.59039e-39	1.46414e-36
Stat1	614.576	2.8581	6.66447e-39	1.72153e-36
Crybg1	161.979	2.75973	1.43922e-38	3.66747e-36
Gm20559	335.61	3.33129	1.60355e-38	4.03176e-36
Phf11b	259.584	5.48447	1.85463e-38	4.60168e-36
Gm4951	418.364	4.69761	3.32964e-38	8.15417e-36
Clic4	2653.65	2.5746	3.44183e-38	8.32085e-36
Trim21	219.479	2.74205	6.92274e-38	1.65243e-35
Pml	256.919	2.42082	1.05373e-37	2.48377e-35
Rrad	574.175	5.09815	1.51409e-37	3.52483e-35
Gbp6	304.861	5.20753	1.88859e-37	4.34306e-35
Phf11c	71.3957	4.07881	2.28803e-37	5.19825e-35
Ifit1bl1	483.653	8.62089	3.79324e-37	8.51537e-35
Gm43197	50.2996	3.45005	4.72021e-37	1.04717e-34
H2-T24	166.575	2.57572	1.06503e-36	2.33525e-34
Tap1	289.641	3.26918	1.10032e-36	2.38491e-34
Ifi207	1359.89	3.66673	1.14145e-36	2.44594e-34
Mlkl	219.287	4.01051	2.21764e-36	4.69866e-34
Il1rn	173.718	7.64969	3.55202e-36	7.44228e-34
Zc3hav1	653.794	2.20542	8.8822e-36	1.84057e-33
Ifi211	513.94	4.43763	2.52737e-35	5.18029e-33
Znfx1	1226.37	1.99924	1.61947e-34	3.2837e-32
Ccl2	521.331	6.30039	2.77872e-34	5.57429e-32
Ccl7	627.708	6.10848	4.15289e-34	8.24326e-32
Oas3	195.827	4.79929	1.46468e-33	2.87702e-31
Trim30d	694.547	3.3874	2.14982e-33	4.1793e-31
Cd47	1617.93	1.55291	3.68846e-33	7.09727e-31
Gvin-ps7	560.858	3.36304	3.80493e-33	7.24744e-31
Ifi213	240.249	4.67217	2.00852e-32	3.78748e-30
Iigp1	4394.21	5.306	2.28784e-32	4.27147e-30
Myd88	236.548	2.54257	2.41261e-32	4.46025e-30
Ifi206	173.685	5.06082	3.08906e-32	5.65538e-30
Oas2	370.069	2.92509	7.02797e-32	1.27429e-29
Ms4a4c	484.575	6.15284	1.28716e-31	2.31162e-29
Ifi209	419.121	4.53818	2.0705e-31	3.68335e-29
Apol10b	836.658	2.40123	1.49756e-30	2.6392e-28
Sp140	162.038	3.52959	2.00651e-30	3.5034e-28
Rbl1	129.782	2.11631	4.68083e-30	8.09784e-28
Etnk1	1183.43	1.21452	7.14665e-30	1.22513e-27
Mitd1	160.852	2.86883	7.83165e-30	1.33046e-27
Dcp2	512.218	1.36621	8.24065e-30	1.38745e-27
Ifi203-ps	183.955	3.80514	1.12259e-29	1.87334e-27
Rbm43	144.662	3.25993	1.41343e-29	2.33798e-27
Lipg	91.1955	6.33858	1.7014e-29	2.78532e-27
Slc15a3	135.02	4.89125	1.72107e-29	2.78532e-27
Rcan1	1512.14	1.82631	1.72818e-29	2.78532e-27
Hap1	49.0484	5.11824	2.64322e-29	4.22401e-27
Ankfy1	567.873	1.03245	2.69575e-29	4.27175e-27
Gadd45a	828.563	1.93792	3.04e-29	4.77711e-27
Trim25	668.772	1.74614	4.00589e-29	6.2429e-27
Isg20	122.528	4.04972	5.47751e-29	8.46634e-27
Slfn2	592.961	2.93205	6.94031e-29	1.06401e-26
Gm49342	263.747	2.86029	9.43319e-29	1.43453e-26
Casp4	243.057	4.18479	1.14424e-28	1.71593e-26
Trim12a	519.448	1.94498	1.14656e-28	1.71593e-26
Fndc3a	700.798	2.22569	1.18531e-28	1.75995e-26
Ccl12	62.5371	4.47927	1.44145e-28	2.12354e-26
Ascc3	677.125	1.11417	2.13709e-28	3.12396e-26
Fgd5	177.945	-1.50015	5.93436e-28	8.57674e-26
Sell	176.104	4.79691	5.95828e-28	8.57674e-26
Gvin2	45.298	3.11658	6.42945e-28	9.18486e-26
Cxcl9	2348.76	7.26055	6.30588e-27	8.9406e-25
Oas1b	79.2153	3.36752	6.42921e-27	9.04743e-25
Apobec3	276.181	2.17206	1.83628e-26	2.56494e-24
Rflnb	267.422	-1.79517	2.67962e-26	3.71541e-24
Timeless	175.253	2.14841	3.66076e-26	5.03875e-24
Irgm1	1501.87	2.92936	7.63247e-26	1.04294e-23
Fcgr4	103.236	4.74411	8.12976e-26	1.1029e-23
Sptlc2	306.911	1.65096	1.30077e-25	1.75204e-23
Sox9	212.379	2.77921	1.42951e-25	1.91179e-23
Elf1	380.182	1.84454	1.75858e-25	2.33532e-23
Pxk	390.482	1.03668	1.87202e-25	2.46858e-23
Phf11a	54.5461	4.95293	3.4561e-25	4.52581e-23
Gm5431	63.3343	3.35061	3.68135e-25	4.78753e-23
Fcgr1	332.392	3.35137	4.59767e-25	5.93824e-23
Uba7	288.501	2.20405	5.97698e-25	7.66721e-23
Srxn1	840.694	2.02142	1.36846e-24	1.73334e-22
Mmp13	51.929	6.55228	1.36961e-24	1.73334e-22
Irf9	352.561	1.77062	1.86699e-24	2.34705e-22
Gbp7	2108.02	3.24202	2.21434e-24	2.76528e-22
Adar	204.887	2.09594	2.23319e-24	2.77048e-22
Zup1	193.796	2.01907	5.38834e-24	6.64104e-22
Ms4a6d	295.04	3.16468	1.05458e-23	1.29131e-21
Ly6c2	112.713	6.20473	2.93206e-23	3.56709e-21
Arrdc3	1631.35	1.43244	3.18616e-23	3.85137e-21
Cd300lf	75.7162	6.01467	3.41564e-23	4.10246e-21
Car13	100.458	2.86996	3.92505e-23	4.68447e-21
Tapbp	990.89	1.46991	4.65238e-23	5.51761e-21
Nmi	263.688	2.51649	5.90081e-23	6.95447e-21
Cep85l	904.021	2.38333	7.522e-23	8.81008e-21
Slfn10-ps	33.8216	3.52861	8.86701e-23	1.03213e-20
Cxcl5	90.8334	10.7034	1.13171e-22	1.30924e-20
Hbegf	560.112	1.76399	1.38127e-22	1.58821e-20
Pea15a	416.533	-1.10714	1.74215e-22	1.99101e-20
Gm5970	38.374	6.20944	1.91301e-22	2.17311e-20
Dck	175.381	2.01246	3.03244e-22	3.42412e-20
Jmjd1c	1115.83	1.23631	3.76289e-22	4.21652e-20
Ankrd1	1976.31	4.74089	3.77893e-22	4.21652e-20
H2-Q4	524.611	2.71806	3.81477e-22	4.23148e-20
Ncoa7	274.823	2.67594	3.89491e-22	4.29511e-20
Adamts6	26.6972	2.274	4.00323e-22	4.38889e-20
9930111J21Rik2	277.653	3.8461	4.22512e-22	4.60538e-20
Kdr	708.228	-1.29697	4.77534e-22	5.17521e-20
G530011O06Rik	77.7716	4.46376	4.83459e-22	5.20947e-20
Tdrd7	375.736	1.12951	7.754e-22	8.3078e-20
Cyp1b1	106.448	2.46872	1.29086e-21	1.37524e-19
Tra2a	834.524	1.62556	1.70032e-21	1.80129e-19
Clec2d	791.872	1.01572	1.74947e-21	1.843e-19
Mov10	104.069	2.46214	1.85329e-21	1.94153e-19
Il18bp	82.7576	2.53042	3.43775e-21	3.58152e-19
Trim56	661.866	1.47094	3.63513e-21	3.76635e-19
Endod1	120.881	1.81201	3.91227e-21	4.03135e-19
Acod1	79.6492	9.99662	5.64419e-21	5.78438e-19
Adamts9	343.151	1.68006	6.53231e-21	6.65837e-19
Trim12c	621.114	1.72257	7.79358e-21	7.90126e-19
Gbp11	159.784	5.8692	8.05774e-21	8.12539e-19
Cd69	41.6448	5.87557	8.41335e-21	8.43886e-19
Slc43a3	511.163	1.34121	9.28409e-21	9.26297e-19
Osmr	619.665	2.14768	1.21024e-20	1.20113e-18
Apol9a	164.342	3.68497	1.23756e-20	1.22181e-18
Ms4a4a	123.479	2.09884	1.41127e-20	1.38606e-18
Setdb2	209.582	2.10012	1.58079e-20	1.5445e-18
Nr1d1	1036.99	-1.38153	1.62277e-20	1.57735e-18
Ifit1bl2	23.6158	4.87194	2.90966e-20	2.81291e-18
Gvin1	38.7089	3.98434	2.92374e-20	2.81291e-18
9330175E14Rik	29.5572	3.91705	3.62037e-20	3.46545e-18
Gm49339	205.345	2.90276	4.62234e-20	4.4022e-18
Epsti1	151.354	2.95497	5.81844e-20	5.51348e-18
Daxx	487.007	1.94176	7.73852e-20	7.29626e-18
Casp8	274.459	2.05792	8.51151e-20	7.98515e-18
Ms4a4d	640.358	1.8252	9.70296e-20	9.02813e-18
Gch1	72.6416	2.35857	9.71899e-20	9.02813e-18
Stra6l	24.7265	5.67672	1.02359e-19	9.46171e-18
Jak2	2094.93	1.14069	1.13326e-19	1.04243e-17
Ccnd2	1943.55	1.31982	1.14796e-19	1.05083e-17
Aida	854.407	1.44169	1.26059e-19	1.14836e-17
Tent5a	429.562	2.0123	1.30004e-19	1.1786e-17
Mcoln2	57.7775	3.70898	1.58449e-19	1.42961e-17
Igtp	1464.8	3.56024	1.74042e-19	1.56281e-17
Calhm6	41.2136	5.93156	2.25193e-19	2.01254e-17
Cflar	1034.87	0.915025	2.88627e-19	2.56728e-17
Adam19	134.764	-1.77292	3.14675e-19	2.78583e-17
Sbno2	432.099	2.16397	3.43977e-19	3.03102e-17
Mpzl1	50.4086	-2.10324	3.78151e-19	3.31665e-17
Tor1aip2	1982.22	0.894048	4.19802e-19	3.66491e-17
Nav1	518.162	-1.1523	4.31777e-19	3.75208e-17
Fgl2	1063.56	2.03136	4.64902e-19	4.0214e-17
Zcchc2	378.756	1.0941	5.00856e-19	4.31263e-17
Mpeg1	858.778	2.96581	8.664e-19	7.42623e-17
Uck2	363.048	1.52211	8.84127e-19	7.54389e-17
Unc5b	32.886	-3.21298	1.04976e-18	8.91683e-17
Oas1a	92.7854	3.42883	1.28083e-18	1.08308e-16
Nsd3	700.728	1.1525	1.42518e-18	1.19976e-16
Morc3	500.533	1.17459	1.45483e-18	1.21928e-16
Themis2	157.593	2.22519	1.48851e-18	1.24198e-16
Hdc	48.848	3.84327	1.64298e-18	1.36484e-16
Pik3ap1	73.4985	2.45174	1.81771e-18	1.50336e-16
Runx1	225.802	2.72496	2.06588e-18	1.70114e-16
Aftph	728.356	1.04349	2.32156e-18	1.90338e-16
Gm43196	32.4892	3.25272	2.53832e-18	2.07208e-16
Tet3	525.012	-0.761471	2.682e-18	2.17993e-16
Myadm	881.056	-1.04219	5.05896e-18	4.08326e-16
Il15	144.632	1.42129	5.06699e-18	4.08326e-16
Lrch1	111.862	1.52251	5.32656e-18	4.27416e-16
Serpina3n	186.938	2.90485	7.26644e-18	5.80607e-16
Col1a2	4441.53	-1.91827	8.31619e-18	6.61681e-16
Gpr141	32.2574	5.35954	8.89919e-18	7.05093e-16
Irgm2	2966.96	2.75849	8.98757e-18	7.09116e-16
Ccl4	51.55	7.41589	9.23564e-18	7.25652e-16
Gbp10	98.5558	6.19478	1.05693e-17	8.26992e-16
Tbk1	433.907	1.10603	1.1328e-17	8.82698e-16
Thbd	1017.98	2.01341	1.26167e-17	9.79064e-16
Cxcr2	33.0399	6.76541	1.52019e-17	1.17485e-15
Klrk1	33.2376	4.10078	1.99834e-17	1.53807e-15
Lgals8	740.845	0.821633	2.08883e-17	1.60118e-15
Trafd1	756.734	0.95178	2.3312e-17	1.77973e-15
Rnf135	47.391	1.62778	2.38605e-17	1.81426e-15
Cpne3	538.776	1.14849	2.56362e-17	1.94145e-15
Tasor2	570.457	1.41594	2.6579e-17	2.0048e-15
Plek	361.73	2.36882	3.00012e-17	2.25392e-15
Ifitm3	1138.77	1.41215	3.13177e-17	2.34348e-15
Ephx1	176.522	-1.17296	3.71154e-17	2.76634e-15
Adamts4	132.568	3.83834	3.86447e-17	2.86899e-15
Gda	772.873	1.44158	4.44145e-17	3.28441e-15
Fzd5	56.5974	1.67188	4.48608e-17	3.30446e-15
Vwa5a	1077.74	1.07345	5.0714e-17	3.72106e-15
Ccr5	179.469	2.82799	5.56203e-17	4.06524e-15
Vcam1	300.25	1.96105	7.02073e-17	5.11158e-15
Tut7	1066.61	1.03867	7.2281e-17	5.24231e-15
Errfi1	818.557	1.17104	7.477e-17	5.40206e-15
Msr1	150.05	2.61298	8.82121e-17	6.34891e-15
Ifi205	1498.15	3.65029	8.99394e-17	6.44862e-15
Mcl1	3421.54	0.816549	1.00098e-16	7.14981e-15
Add3	693.386	-0.813352	1.25404e-16	8.92353e-15
F830016B08Rik	2204.46	4.04926	1.31196e-16	9.30065e-15
Glul	11052.6	1.29955	1.39829e-16	9.87546e-15
Ifi35	155.464	1.57506	1.63897e-16	1.15321e-14
Prkx	394.345	1.07371	1.71388e-16	1.20144e-14
Ptx3	1384.51	4.02958	1.97483e-16	1.37924e-14
Ly6a	2044.82	1.41582	2.02312e-16	1.40775e-14
Vcan	728.751	2.41756	2.23529e-16	1.54552e-14
Sh3d19	266.032	-1.2147	2.2375e-16	1.54552e-14
Col22a1	482.917	-1.07424	2.38918e-16	1.64426e-14
Smchd1	583.434	0.988794	2.60481e-16	1.78614e-14
Inpp1	267.084	1.80779	2.79961e-16	1.91276e-14
Parp10	171.535	2.15228	3.03222e-16	2.06421e-14
Septin4	106.96	-1.47127	3.61239e-16	2.45032e-14
Slamf8	21.5012	3.27605	3.94695e-16	2.66766e-14
Mxd4	353.718	-1.44734	4.00828e-16	2.69944e-14
Pla2g4c	42.1396	4.1694	4.04868e-16	2.71694e-14
Txnrd1	1969.12	1.00045	4.35477e-16	2.91198e-14
Ppm1k	597.672	0.96109	4.38447e-16	2.92148e-14
Aff1	1291.81	0.805234	4.61817e-16	3.06636e-14
Snx2	868.036	1.24304	4.68682e-16	3.10103e-14
Atp10a	121.969	1.57779	5.42222e-16	3.57506e-14
Tnfaip6	108.265	2.63107	5.65491e-16	3.71549e-14
Slamf7	77.5665	3.124	6.79416e-16	4.44852e-14
Cacna1g	33.9624	-3.46207	6.97523e-16	4.55128e-14
N4bp1	662.166	0.635337	7.0732e-16	4.59928e-14
Tle4	562.696	1.18747	7.19873e-16	4.66483e-14
Cenpe	37.5848	3.55205	7.24711e-16	4.68009e-14
Tmem106a	142.194	1.64776	8.90841e-16	5.73331e-14
Psmb8	156.776	2.10445	9.26264e-16	5.94101e-14
Cd248	248.11	-1.73994	9.52765e-16	6.09027e-14
Gbp8	47.3723	4.19591	9.79165e-16	6.23788e-14
Gnb4	250.608	1.35263	1.00662e-15	6.39119e-14
Gas1	195.454	-1.51112	1.01643e-15	6.43183e-14
Peli1	347.576	1.09557	1.05151e-15	6.63158e-14
Plxnd1	402.821	-1.70504	1.18025e-15	7.41866e-14
Gvin3	87.3126	3.13986	1.19105e-15	7.4454e-14
Septin8	404.295	-1.00502	1.1924e-15	7.4454e-14
Cdon	393.258	-1.11105	1.42931e-15	8.8952e-14
Cgas	36.4672	2.87073	1.71815e-15	1.06576e-13
Mmp19	153.892	1.39404	2.28316e-15	1.41159e-13
Il6	69.8659	6.19403	2.41992e-15	1.49126e-13
Gm17068	43.3507	-2.61181	2.82609e-15	1.73588e-13
Clca3a1	28.4209	3.63142	3.49565e-15	2.14018e-13
Mid1ip1	389.276	2.00477	4.15166e-15	2.53359e-13
Usp12	493.262	0.725052	4.63526e-15	2.81958e-13
S100a9	73.6565	4.87468	4.72105e-15	2.86254e-13
Atp1b3	829.294	0.959744	4.77066e-15	2.88335e-13
Tlr13	73.9333	3.4791	4.93154e-15	2.97106e-13
Resf1	751.618	1.77392	4.99329e-15	2.99868e-13
Lacc1	250.478	2.42728	6.15449e-15	3.68429e-13
Washc4	619.941	0.941959	6.98339e-15	4.16727e-13
Plekha4	98.2349	1.8408	7.22663e-15	4.29882e-13
Mxra8	251.888	-1.21908	7.56929e-15	4.48849e-13
Rin2	661.793	1.36248	7.8124e-15	4.61813e-13
Casp1	229.472	2.56173	7.97881e-15	4.70176e-13
B430306N03Rik	33.7303	4.3237	8.21182e-15	4.824e-13
Ddx17	2285.13	-0.396881	8.42464e-15	4.93365e-13
Phf23	273.275	-0.847518	8.54691e-15	4.98975e-13
Adcy7	123.209	-1.6463	1.14223e-14	6.64785e-13
Zc3h7a	809.979	1.03753	1.21137e-14	7.02857e-13
9930111J21Rik1	19.4279	4.04387	1.3253e-14	7.66601e-13
Cebpb	689.977	1.75171	1.37565e-14	7.93294e-13
Rgs3	83.4871	-1.3903	1.50619e-14	8.65923e-13
Lnpep	406.494	1.9589	1.60709e-14	9.21119e-13
Etv6	325.697	1.27068	1.67017e-14	9.53405e-13
Trip12	4492.36	0.47678	1.67856e-14	9.53405e-13
Cxcl1	103.148	4.29879	1.67858e-14	9.53405e-13
Aldoart1	337.633	-1.75511	2.0153e-14	1.14122e-12
Dyrk2	417.415	-0.92858	2.13993e-14	1.20816e-12
Hsp90aa1	1464.46	1.52437	2.26726e-14	1.27623e-12
Scyl2	445.82	0.650353	2.31838e-14	1.30112e-12
Atf3	494.624	3.96671	2.43965e-14	1.36512e-12
Rab8b	432.458	1.64184	2.48287e-14	1.38519e-12
Ripk2	95.4766	1.87558	2.57294e-14	1.43121e-12
Uap1	1102.47	0.504719	2.58323e-14	1.43271e-12
Col1a1	2894.83	-1.94972	2.6376e-14	1.45857e-12
Cxcl12	1139.62	-1.20276	2.6563e-14	1.46257e-12
Arap2	114.28	2.0543	2.66035e-14	1.46257e-12
Pnpt1	621.708	1.36706	2.97335e-14	1.6299e-12
Azi2	733.286	0.829985	3.46924e-14	1.89622e-12
Fnbp4	837.941	0.794509	3.52016e-14	1.91849e-12
Fmnl2	505.8	1.5159	3.7098e-14	2.01601e-12
Stom	646.859	0.752175	3.90357e-14	2.11522e-12
Col5a3	913.431	-2.04385	4.07936e-14	2.20414e-12
Stx11	40.1161	3.72954	4.16583e-14	2.24443e-12
Apol9b	154.601	3.37495	4.47551e-14	2.40057e-12
Pip5k1c	246.571	-1.0387	4.4811e-14	2.40057e-12
Lcor	153.417	1.55234	4.68713e-14	2.50383e-12
Baiap2	71.6761	1.64546	5.41863e-14	2.87829e-12
Daam1	585.786	1.03345	5.41864e-14	2.87829e-12
S100a8	42.9539	4.83084	5.50329e-14	2.91504e-12
Sparc	5453.45	-1.00312	5.60717e-14	2.96175e-12
Ms4a6c	158.517	2.33746	5.7554e-14	3.03155e-12
Nampt	4239.5	0.964139	5.88685e-14	3.09215e-12
Snx10	476.811	1.58838	6.09473e-14	3.19246e-12
Mideas	278.72	-0.748481	6.39869e-14	3.34239e-12
Igfbp6	308.007	-1.82203	6.64647e-14	3.46222e-12
Ipo5	3497.88	0.39708	7.5388e-14	3.91623e-12
Odc1	826.161	1.16827	7.80985e-14	4.04589e-12
Psmb9	91.6301	2.35123	7.8877e-14	4.07502e-12
Ahnak	11582.7	0.910278	8.29052e-14	4.27143e-12
Plac8	209.01	2.97399	8.5601e-14	4.3983e-12
Fem1b	749.474	0.66813	8.5873e-14	4.40029e-12
Tsc22d3	4023.53	1.3768	8.77647e-14	4.48504e-12
Ankrd17	1914.29	0.873724	8.82626e-14	4.49829e-12
Dnaja1	863.148	1.0221	9.48735e-14	4.82218e-12
Litaf	284.266	1.74028	1.02065e-13	5.17375e-12
Xrn2	550.044	0.928974	1.05707e-13	5.344e-12
Ptbp3	659.212	1.57893	1.07733e-13	5.43187e-12
Gm6548	77.7301	2.32425	1.10566e-13	5.55985e-12
Eif1a	543.833	1.4046	1.12007e-13	5.61733e-12
Il13ra1	281.469	2.00736	1.1584e-13	5.79415e-12
Clec4n	17.9798	3.25702	1.17358e-13	5.85457e-12
Colgalt2	76.0985	-1.38805	1.50513e-13	7.48871e-12
Ets1	353.412	-1.34054	1.5155e-13	7.52049e-12
Smg7	1493.09	0.724369	1.57098e-13	7.77531e-12
Pdpn	413.708	1.67052	1.71935e-13	8.48736e-12
Tcirg1	157.62	1.63262	1.74845e-13	8.6085e-12
Ccdc28b	131.008	-1.28906	1.79338e-13	8.8067e-12
Mtss1	276.355	-1.10558	1.97872e-13	9.6916e-12
Irf1	445.836	1.93724	2.02959e-13	9.91503e-12
Mefv	25.0275	5.01061	2.10177e-13	1.02411e-11
Elk3	215.577	-1.21696	2.1113e-13	1.0261e-11
Asb13	422.929	0.951378	2.15268e-13	1.04352e-11
Prr12	196.662	-1.32416	2.29238e-13	1.10839e-11
Slc38a2	2895.13	1.31016	2.57966e-13	1.24411e-11
Vsir	147.245	-1.74304	2.66038e-13	1.27977e-11
Dock6	159.552	-1.31395	2.80354e-13	1.3452e-11
Srf	624.996	-0.97861	3.46639e-13	1.65903e-11
Tap2	263.778	1.47739	3.5288e-13	1.68462e-11
Dse	710.893	1.27408	3.88435e-13	1.84967e-11
Zfp36	406.478	1.487	4.10264e-13	1.9487e-11
Vps13a	699.589	0.940077	4.31712e-13	2.04543e-11
Baz1a	200.513	1.63949	4.45418e-13	2.10508e-11
Elmod2	406.775	0.949701	4.50112e-13	2.12194e-11
Nr4a3	777.838	3.38961	4.61951e-13	2.16799e-11
Timp2	1862.63	-1.0762	4.62179e-13	2.16799e-11
Pcdh1	83.4356	-1.57235	4.85464e-13	2.26976e-11
Dchs1	51.9586	-2.43806	4.86282e-13	2.26976e-11
Hmox1	342.208	1.93097	5.02179e-13	2.33817e-11
Klf6	1467.12	1.48905	5.8122e-13	2.69952e-11
Psme2	337.414	1.0048	6.24755e-13	2.8946e-11
Myf6	1451.37	1.28673	6.73217e-13	3.11148e-11
Arhgap18	169.976	-1.19039	6.86056e-13	3.16307e-11
Loxl2	334.095	-1.42082	7.58564e-13	3.48884e-11
Met	704.502	0.854746	7.65886e-13	3.51395e-11
Slfn1	257.21	3.41638	7.77953e-13	3.5526e-11
Heatr1	400.7	0.62752	7.79567e-13	3.5526e-11
Tmem119	29.6514	-3.35939	7.79963e-13	3.5526e-11
Clec4d	38.5722	5.58696	7.99632e-13	3.63341e-11
Wdr44	838.374	0.900484	8.14073e-13	3.69014e-11
Psme2b	23.7759	2.44109	9.45613e-13	4.27612e-11
Gm43980	100.981	1.78299	9.81736e-13	4.42885e-11
Ms4a6b	340.596	2.10807	1.00294e-12	4.51371e-11
Cltc	4457.54	0.699397	1.05154e-12	4.72118e-11
Dnajc13	1115.05	0.660612	1.29881e-12	5.81751e-11
Kctd15	613.774	-1.19289	1.40952e-12	6.2984e-11
Ppa1	702.396	0.766653	1.41815e-12	6.32198e-11
Serpine1	301.128	1.9405	1.4227e-12	6.32732e-11
Map3k8	90.9292	1.84735	1.703e-12	7.55613e-11
Casp3	80.0448	1.8249	1.73004e-12	7.65807e-11
H2-T23	299.273	1.48461	1.74945e-12	7.72465e-11
Sypl2	5563.46	-0.549981	1.75327e-12	7.72465e-11
Scimp	15.9894	5.17637	1.7887e-12	7.85781e-11
Ptpn2	484.176	1.63496	1.79183e-12	7.85781e-11
Plekha2	367.294	0.675546	1.83172e-12	8.01411e-11
Pikfyve	345.014	1.12303	1.89118e-12	8.25507e-11
Ccdc25	781.394	0.914007	1.95623e-12	8.51933e-11
Ly6e	1500.82	1.07541	1.99737e-12	8.67845e-11
Bbx	363.003	1.26499	2.0546e-12	8.90656e-11
Cxcl11	31.5521	5.15763	2.07306e-12	8.96597e-11
Lasp1	324.468	-0.973257	2.28179e-12	9.84617e-11
Spp1	173.562	3.93298	2.29682e-12	9.8884e-11
Dag1	4454.48	-0.537406	2.31718e-12	9.9533e-11
Tent4a	214.669	1.0311	2.32829e-12	9.97832e-11
Csf3r	66.1925	3.51869	2.35052e-12	1.00507e-10
Timp1	63.6283	2.95701	2.49049e-12	1.06252e-10
Ampd3	370.757	1.23447	2.54892e-12	1.08499e-10
Plekhg3	93.4971	-1.84055	2.59072e-12	1.0983e-10
Dgkz	687.133	-1.11545	2.59737e-12	1.0983e-10
Btg2	650.093	1.44709	2.59766e-12	1.0983e-10
Cd93	794.962	-1.23902	2.60866e-12	1.10048e-10
Cd200r4	28.2743	3.88342	2.63751e-12	1.11017e-10
Sh3bp2	93.351	2.16	2.78836e-12	1.17105e-10
Ldb1	213.9	-1.31698	2.79744e-12	1.17225e-10
Apobec1	153.3	1.81895	2.96581e-12	1.24005e-10
Hspd1	3644.56	0.695106	2.97261e-12	1.24014e-10
Pcolce	528.952	-1.29404	3.03771e-12	1.2645e-10
Wdr43	1140.27	1.12778	3.07853e-12	1.27867e-10
Cd40	29.3973	3.0056	3.10655e-12	1.28748e-10
Sgk3	413.778	0.87688	3.49836e-12	1.44668e-10
F11r	139.563	1.18673	3.58395e-12	1.47883e-10
Atf5	507.502	-1.02824	3.61853e-12	1.48984e-10
Gm7191	12.3518	-2.52192	3.66635e-12	1.50624e-10
Ccl11	699.428	1.54099	3.77642e-12	1.54808e-10
Xkr8	45.7901	1.9965	4.55855e-12	1.86466e-10
Suclg2	906.636	0.457139	4.8631e-12	1.98492e-10
Map3k5	284.61	0.89032	5.13122e-12	2.08983e-10
Xirp1	5064.92	2.12011	5.18516e-12	2.10725e-10
Eln	223.794	-2.95308	5.67047e-12	2.29953e-10
Pcgf5	506.678	0.900238	6.75141e-12	2.72781e-10
Gm11453	18.1023	-2.28961	6.75552e-12	2.72781e-10
Gm4841	3256.42	4.68415	6.91246e-12	2.78522e-10
Chil3	43.0101	5.93807	6.92766e-12	2.78539e-10
Trim30b	112.606	4.68124	6.96086e-12	2.79279e-10
Itga1	235.087	1.05198	7.29193e-12	2.9194e-10
Arap3	169.099	-1.11938	7.61317e-12	3.04156e-10
Prelp	627.99	-1.2804	8.36712e-12	3.3357e-10
Map2k3os	54.3207	1.25184	8.66958e-12	3.44899e-10
Alpk1	81.9933	1.57542	9.12968e-12	3.62439e-10
Cask	340.324	0.615506	9.74499e-12	3.86053e-10
Acer2	79.8245	1.6051	1.01291e-11	4.00429e-10
Cd53	272.685	1.95358	1.03382e-11	4.07841e-10
Thbs3	87.5771	-1.54185	1.04303e-11	4.10613e-10
A630012P03Rik	7.83897	7.26468	1.0923e-11	4.29113e-10
Tnip2	149.538	1.43235	1.14638e-11	4.49423e-10
Sectm1a	11.3259	7.39517	1.18071e-11	4.61923e-10
Phlda1	99.5031	1.95522	1.24942e-11	4.87791e-10
Cybrd1	16.5678	-3.04046	1.27775e-11	4.97821e-10
Bst2	245.863	2.04762	1.32406e-11	5.14799e-10
Gm39090	21.5846	2.22385	1.33568e-11	5.18248e-10
Gpr34	16.9946	-4.25351	1.37248e-11	5.31434e-10
H2-Q6	284.793	2.2972	1.42772e-11	5.51689e-10
Csf1r	263.583	-1.9102	1.46239e-11	5.63933e-10
Hspa1b	252.892	4.38039	1.51581e-11	5.83338e-10
Arf4	839.066	1.03468	1.56221e-11	5.99973e-10
Sass6	66.8093	1.82464	1.72662e-11	6.61765e-10
Crtc3	218.16	-0.972003	1.8411e-11	7.04212e-10
Mc5r	45.0554	-1.54061	1.92534e-11	7.34941e-10
Nufip2	1061.84	0.750908	1.96693e-11	7.49301e-10
Nup98	505.994	0.698523	2.08223e-11	7.91625e-10
Fam83g	17.2822	2.16018	2.11285e-11	8.01649e-10
Rnasel	172.027	1.55386	2.13824e-11	8.09656e-10
Ssc5d	226.315	-1.14979	2.19627e-11	8.29961e-10
Ppp1r2	2736.08	0.569211	2.22582e-11	8.39447e-10
F10	15.2464	4.6368	2.2963e-11	8.64297e-10
Clmp	142.803	-1.20687	2.3407e-11	8.79256e-10
Mxd1	223.575	1.8482	2.41305e-11	9.04631e-10
Mapk7	34.4912	-2.09275	2.69845e-11	1.00962e-09
Coro2b	68.7713	-2.17308	2.86313e-11	1.06911e-09
Cers6	119.547	1.99105	2.93301e-11	1.09304e-09
Gna13	735.561	0.724842	3.08987e-11	1.14922e-09
Trip11	1214.42	1.07167	3.12778e-11	1.16103e-09
Lgals3	295.332	1.91431	3.30707e-11	1.22518e-09
Gm7456	10.8756	-2.46596	3.43641e-11	1.2706e-09
Ets2	1033.08	0.902194	3.48367e-11	1.28555e-09
Dcn	7468.12	-0.821519	3.64187e-11	1.33915e-09
Il18rap	17.4545	3.67071	3.64313e-11	1.33915e-09
Msl1	1176.02	-0.391468	3.68862e-11	1.35324e-09
Hpgds	31.5343	-2.95738	3.81357e-11	1.39636e-09
Tlr2	90.9811	2.40567	3.82288e-11	1.39705e-09
Lhfpl2	90.7827	-1.7192	3.93488e-11	1.43521e-09
Taf4b	127.484	1.19445	3.94896e-11	1.43756e-09
Akt3	393.982	1.16703	4.03519e-11	1.46612e-09
Scara3	151.98	-1.55901	4.13521e-11	1.49957e-09
Dtx3	245.389	-1.02599	4.3342e-11	1.56871e-09
Bdp1	607.119	1.3635	4.65275e-11	1.68078e-09
Cd44	675.887	1.87394	4.7446e-11	1.71069e-09
Cilp	633.05	-1.72659	4.79981e-11	1.72729e-09
Ino80	623.597	0.666469	4.85619e-11	1.74425e-09
Ckm	107202	-0.735683	4.87549e-11	1.74785e-09
Trim6	22.7721	3.1976	4.89394e-11	1.75114e-09
AI504432	29.5828	2.7613	5.09164e-11	1.81696e-09
Pi16	493.861	-2.11944	5.09715e-11	1.81696e-09
Iws1	904.059	0.917908	5.18348e-11	1.84424e-09
Klhl6	20.625	-2.81585	5.22278e-11	1.85472e-09
Sec16b	44.4129	-1.81924	5.31426e-11	1.88367e-09
Aak1	791.805	0.489082	5.35865e-11	1.89584e-09
Numbl	61.4821	-1.60238	5.50842e-11	1.94517e-09
Nfkbia	417.878	1.41394	5.60233e-11	1.97464e-09
Xrn1	628.512	0.927681	5.67051e-11	1.99494e-09
Klra2	41.3937	4.31857	5.71072e-11	2.00535e-09
0610043K17Rik	31.4277	2.6264	6.09156e-11	2.13223e-09
Card10	82.436	-1.66475	6.09468e-11	2.13223e-09
Stab1	215.127	-2.00752	6.24097e-11	2.17937e-09
Srpk2	1087.67	0.88295	6.27286e-11	2.18646e-09
Ccl8	56.3416	2.20266	6.29803e-11	2.19118e-09
Atp8b4	30.7698	2.44518	6.46234e-11	2.2442e-09
Ubr5	3922.97	0.655689	6.70937e-11	2.32348e-09
Irf2	672.451	1.10612	6.71525e-11	2.32348e-09
Fas	168.76	1.7826	6.74728e-11	2.33028e-09
Col5a2	1127.91	-1.07848	6.94922e-11	2.39564e-09
Ctsk	95.538	-1.36862	6.97981e-11	2.40179e-09
Cds1	37.6818	2.1341	7.15491e-11	2.45756e-09
Ttc39b	231.18	1.14568	7.57442e-11	2.59692e-09
Gzmb	22.3422	5.65003	7.73658e-11	2.64771e-09
P2ry14	43.2691	1.90687	9.41213e-11	3.2153e-09
Spon2	31.6291	-3.84516	9.46572e-11	3.22776e-09
Tnfrsf11b	28.618	3.50578	9.5022e-11	3.23435e-09
Il1r2	23.115	2.34106	1.02405e-10	3.47938e-09
Nsun2	781.162	0.422895	1.06913e-10	3.62601e-09
Mmp2	720.678	-1.34662	1.0915e-10	3.69522e-09
Hk2	7519.2	0.848012	1.11877e-10	3.78077e-09
Cpxm2	220.637	-1.30721	1.12677e-10	3.80098e-09
Sik1	659.778	1.25788	1.14694e-10	3.86211e-09
Uhrf1bp1l	536.501	1.20397	1.1659e-10	3.91896e-09
Serpinf1	766.474	-1.37362	1.18249e-10	3.96767e-09
Myc	192.405	1.27859	1.18751e-10	3.9774e-09
Clec4e	33.2875	5.32324	1.20469e-10	4.02779e-09
Pcdh12	56.2388	-1.87323	1.21431e-10	4.05279e-09
H2-T22	391.733	1.46849	1.22398e-10	4.07784e-09
Milr1	25.483	2.19607	1.24263e-10	4.13266e-09
Ccr1	92.2807	2.50831	1.30541e-10	4.33383e-09
Nbl1	201.984	-1.89391	1.34041e-10	4.44221e-09
A930037H05Rik	44.0234	1.72367	1.37617e-10	4.55207e-09
Hdac7	162.46	-1.2229	1.37839e-10	4.55207e-09
Cenpj	156.48	1.04796	1.40324e-10	4.62602e-09
Slc39a10	316.553	1.22257	1.42669e-10	4.69514e-09
Larp4	992.865	0.853589	1.44549e-10	4.7487e-09
Tasl	22.4183	2.60389	1.46046e-10	4.78956e-09
Map4k2	109.715	-1.49488	1.46408e-10	4.79309e-09
Srgn	301.607	1.75242	1.48867e-10	4.86076e-09
Tor4a	20.6811	-2.94937	1.48991e-10	4.86076e-09
Hivep2	1713.95	0.689673	1.56082e-10	5.0833e-09
Ahctf1	1167.95	0.561408	1.57014e-10	5.10485e-09
Col16a1	110.492	-1.97567	1.63162e-10	5.29561e-09
Col5a1	913.483	-2.00896	1.68136e-10	5.44767e-09
Bmp5	149.833	-0.969826	1.68427e-10	5.44775e-09
Tfcp2l1	87.5751	1.50176	1.71322e-10	5.53188e-09
Anxa7	1389.97	0.817313	1.72083e-10	5.54694e-09
Rgma	305.074	-1.0641	1.73969e-10	5.59819e-09
Col4a2	1786.1	-0.984758	1.74333e-10	5.60034e-09
Coro1c	180.366	-1.20938	1.77303e-10	5.68607e-09
Prag1	38.8914	-2.25447	1.78594e-10	5.71773e-09
Sh2d5	12.4389	4.48858	1.83641e-10	5.86936e-09
Abca9	445.442	-1.46595	1.86957e-10	5.96523e-09
Fmnl3	101.108	-1.06401	1.87784e-10	5.98148e-09
Rbms1	1082.17	0.843865	1.90641e-10	6.06225e-09
Edrf1	266.385	0.537228	1.94628e-10	6.17861e-09
Prrc2c	1672.67	0.962342	1.96933e-10	6.24128e-09
Fxyd1	1277.48	-0.681125	2.07483e-10	6.56462e-09
Hspa1a	147.693	3.56139	2.08473e-10	6.58487e-09
Prrg3	95.4645	-1.14154	2.08869e-10	6.58637e-09
Sgms2	251.455	1.7782	2.09479e-10	6.59457e-09
Ptk2b	67.2049	2.08091	2.13066e-10	6.69631e-09
Adam33	47.8531	-2.49251	2.15181e-10	6.75152e-09
Brip1	17.0402	3.05272	2.16433e-10	6.77951e-09
Socs3	577.451	2.21122	2.19003e-10	6.84866e-09
Cblb	418.253	0.711186	2.24816e-10	7.0188e-09
Cpsf2	725.083	0.556328	2.29146e-10	7.14216e-09
Fbln2	561.301	-1.56627	2.36452e-10	7.35771e-09
Siglech	22.1897	-2.99142	2.46128e-10	7.64619e-09
Clic5	5918.55	0.61228	2.61842e-10	8.12097e-09
Dhx9	1237.47	0.525036	2.734e-10	8.46553e-09
Gask1b	236.21	-1.41634	2.75407e-10	8.5032e-09
Cd34	1117.41	-1.07124	2.75681e-10	8.5032e-09
Tifa	62.3715	2.33623	2.7597e-10	8.5032e-09
Gm6771	14.9183	-2.25647	2.82652e-10	8.69489e-09
Efr3b	86.177	-1.31873	2.85937e-10	8.78161e-09
Mylk4	39697.4	0.957954	2.97963e-10	9.13607e-09
Ptprc	376.104	1.74984	3.21272e-10	9.8348e-09
Nynrin	16.0735	-2.64775	3.26285e-10	9.97206e-09
Pcgf2	24.6608	-2.23146	3.33235e-10	1.0168e-08
Phyh	2318.59	0.609282	3.46734e-10	1.05628e-08
Efhd1	70.963	-2.64581	3.51129e-10	1.06794e-08
Spats2l	110.166	1.0385	3.57011e-10	1.08408e-08
Fam111a	296.439	1.48664	3.6763e-10	1.11453e-08
Ccl9	1232.06	1.42994	3.70855e-10	1.12251e-08
Jak1	4723.12	0.597978	3.71465e-10	1.12255e-08
Gm9658	16.702	-2.22996	3.73667e-10	1.1274e-08
P3h3	64.9897	-1.22991	3.76891e-10	1.13531e-08
Klc1	1554.16	-0.409312	3.81564e-10	1.14732e-08
Nova1	155.487	-1.35663	3.82095e-10	1.14732e-08
Nav3	91.3537	1.22491	3.84453e-10	1.15256e-08
Rel	329.862	1.12967	3.97207e-10	1.18891e-08
Stat3	1959.66	0.948003	4.01584e-10	1.2001e-08
Ky	3904.51	-1.1145	4.11926e-10	1.22906e-08
Kif21b	20.5435	-2.48738	4.1384e-10	1.23259e-08
Ubd	45.5577	6.75538	4.14416e-10	1.23259e-08
Myoc	632.059	-1.65574	4.26818e-10	1.26748e-08
Ski	857.464	-0.570149	4.30682e-10	1.27695e-08
Fmod	1242.53	-2.052	4.49485e-10	1.3306e-08
Pgam2	11472.9	-0.79077	4.50431e-10	1.33131e-08
Vcpip1	728.474	0.945184	4.62435e-10	1.36465e-08
Vps54	894.076	0.805654	4.66233e-10	1.37371e-08
Man2a1	523.71	0.980034	4.70035e-10	1.38275e-08
Zcchc14	405.538	-0.631439	4.71814e-10	1.38583e-08
N4bp2l2	554.374	0.694736	4.82487e-10	1.41497e-08
Leng8	1229.69	-0.586488	4.92242e-10	1.44134e-08
Gcnt2	134.25	1.14852	5.12341e-10	1.49786e-08
Foxj2	506.37	-0.477383	5.14216e-10	1.50102e-08
Cemip2	449.481	0.665338	5.51423e-10	1.60714e-08
Arhgef12	1810.07	0.445056	5.55641e-10	1.61693e-08
Csf2rb	116.344	1.61993	5.67605e-10	1.6492e-08
Sirpb1c	23.0804	7.69999	5.80918e-10	1.68529e-08
Apol6	362.072	1.9545	5.92792e-10	1.71709e-08
Nrip1	1487.51	1.0779	6.23207e-10	1.80243e-08
Tapbpl	84.7064	1.69887	6.32139e-10	1.82546e-08
4932438A13Rik	1281.63	0.702417	6.70154e-10	1.93228e-08
Fam114a1	197.815	-0.912755	6.85388e-10	1.97319e-08
Chd3	243.148	-1.24815	7.06981e-10	2.03225e-08
Shfl	69.9808	1.24354	7.13171e-10	2.04692e-08
Cd300lg	293.334	-1.08897	7.39704e-10	2.11985e-08
Gm2308	18.2874	-2.09509	7.52238e-10	2.1525e-08
Cebpd	144.917	1.50549	7.57047e-10	2.16297e-08
Ash1l	1657.04	0.665253	7.80035e-10	2.22528e-08
Mindy1	345.441	-1.05238	7.84248e-10	2.23181e-08
Cd200	413.56	1.20032	7.84691e-10	2.23181e-08
Huwe1	5090.76	0.594009	7.87713e-10	2.23677e-08
Thra	802.275	-0.636828	7.88806e-10	2.23677e-08
Zfp395	220.967	-1.12088	7.93549e-10	2.24684e-08
Pbxip1	4800.69	-0.554518	8.14682e-10	2.30322e-08
Cox19	254.615	-0.728756	8.21913e-10	2.32018e-08
Pias3	83.3987	-1.16845	8.32912e-10	2.34772e-08
Arsj	16.3891	2.24734	8.57814e-10	2.4143e-08
Elk4	1018.26	0.506811	8.64374e-10	2.42914e-08
Ly6c1	609.504	0.924211	8.70693e-10	2.44325e-08
Crispld2	240.251	-1.67032	8.81095e-10	2.46877e-08
Ranbp2	2879.99	0.836289	9.10667e-10	2.54784e-08
Serpinh1	1096.58	-0.76143	9.30298e-10	2.59891e-08
Otud4	2406.32	0.745634	9.36765e-10	2.6131e-08
Tnks	343.337	0.591392	9.57241e-10	2.66628e-08
S1pr1	489.253	0.554305	9.63653e-10	2.68018e-08
Sf3b1	3649.21	0.668926	1.0021e-09	2.78302e-08
Ogfrl1	311.699	1.06761	1.0397e-09	2.88318e-08
Pals1	1341.96	0.856693	1.06623e-09	2.9524e-08
Dram1	232.64	1.81283	1.07509e-09	2.97257e-08
Pim1	386.546	1.3562	1.0818e-09	2.98674e-08
Gm9821	257.107	-1.01168	1.12421e-09	3.09615e-08
Sphk1	14.9298	2.64757	1.12471e-09	3.09615e-08
Smtn	418.105	-0.979868	1.12728e-09	3.0987e-08
Cpne8	124.907	1.64405	1.15615e-09	3.17344e-08
BC147527	13.3685	3.62683	1.16291e-09	3.18734e-08
Gdi2	2428.27	0.542326	1.17656e-09	3.2201e-08
Nfkbiz	82.7914	1.66148	1.18428e-09	3.23653e-08
Stk39	95.8138	1.23059	1.2033e-09	3.28375e-08
Tubb6	425.251	1.39266	1.21367e-09	3.30724e-08
Dusp5	42.1366	3.1543	1.24525e-09	3.3884e-08
Tor1aip1	3661.34	0.505443	1.25103e-09	3.39922e-08
Mylpf	128148	-0.714727	1.25829e-09	3.41405e-08
Pitpnm2	397.543	-0.820044	1.27129e-09	3.44436e-08
Kat6a	1424.52	0.626705	1.29125e-09	3.4934e-08
Zfp871	402.661	1.45422	1.37342e-09	3.71039e-08
Spred1	525.897	1.20199	1.38466e-09	3.73541e-08
Fgf2	546.333	0.967377	1.39664e-09	3.76235e-08
Gbe1	977.738	0.863002	1.40357e-09	3.77277e-08
Josd2	180.538	-1.18466	1.40451e-09	3.77277e-08
Slc25a30	58.7669	1.20755	1.45459e-09	3.89665e-08
Dnm1	146.484	-1.63047	1.45476e-09	3.89665e-08
Pwwp3a	213.705	-1.20623	1.46307e-09	3.91334e-08
Alpk2	1949.28	0.897907	1.50423e-09	4.01775e-08
Med13	2214.53	0.911084	1.53823e-09	4.10276e-08
Loxl1	171.625	-1.33295	1.55242e-09	4.13138e-08
Ago1	265.032	-0.87291	1.55335e-09	4.13138e-08
Casp12	422.413	1.61399	1.57391e-09	4.18017e-08
Zfp106	22438.4	0.44595	1.58051e-09	4.1918e-08
Il33	342.915	2.07841	1.60827e-09	4.25942e-08
Trir	324.735	-0.673164	1.61526e-09	4.27194e-08
Mmp3	111.351	1.61035	1.66525e-09	4.39799e-08
H2-Q7	171.163	1.88726	1.76015e-09	4.63935e-08
Ripk1	174.856	1.33561	1.76156e-09	4.63935e-08
Eprs	8469.32	0.642282	1.82894e-09	4.81009e-08
Mmp15	181.986	-1.13916	1.89298e-09	4.97159e-08
Abca6	137.483	-1.62368	1.90434e-09	4.99447e-08
Fads1	168.497	-1.26462	1.97778e-09	5.17987e-08
Kat2b	2378.4	0.393112	2.09393e-09	5.47645e-08
Pdgfrl	31.0811	-2.09143	2.12388e-09	5.5471e-08
Upp1	17.4834	3.88971	2.14819e-09	5.60281e-08
Arhgef40	153.104	-1.40656	2.18369e-09	5.68755e-08
Csrnp1	91.2843	2.03663	2.29292e-09	5.96381e-08
B2m	5603.87	1.56	2.31972e-09	6.02519e-08
Usp47	10838.2	0.53516	2.34757e-09	6.08914e-08
Clip1	12253.5	0.649016	2.39844e-09	6.21254e-08
Net1	1050.79	0.812133	2.41856e-09	6.25406e-08
Pkdcc	312.403	-1.30988	2.4211e-09	6.25406e-08
Anxa4	409.588	1.00178	2.47255e-09	6.37824e-08
Abcg1	92.9228	1.7813	2.49152e-09	6.41838e-08
Mxra7	110.234	-1.10225	2.51468e-09	6.46922e-08
Cercam	54.8971	-1.60345	2.57228e-09	6.60838e-08
Zfp185	31.9625	-2.37585	2.65528e-09	6.81233e-08
Erbin	1740.52	0.94971	2.68802e-09	6.88696e-08
Cmya5	83027.7	0.696852	2.71889e-09	6.95659e-08
Gm10566	36.6132	-1.37542	2.77558e-09	7.09202e-08
Mier3	344.501	0.871316	2.852e-09	7.27743e-08
Depdc7	55.0879	1.97194	2.91102e-09	7.41798e-08
Fam180a	17.861	-2.64564	2.92253e-09	7.43726e-08
Itm2c	244.69	-1.01608	2.93834e-09	7.46743e-08
Naa25	767.87	0.595642	3.06693e-09	7.78372e-08
Smim14	560.507	-0.56647	3.12863e-09	7.92966e-08
Fads2	30.4695	-2.26203	3.1515e-09	7.97689e-08
I830077J02Rik	35.597	2.43958	3.20725e-09	8.10711e-08
Plxnb2	207.864	-1.57241	3.23273e-09	8.16058e-08
Nol4l	23.6131	-2.2198	3.27645e-09	8.2599e-08
Lgals3bp	750.522	1.06713	3.29732e-09	8.3014e-08
Ube2h	785.852	-0.420229	3.31099e-09	8.32471e-08
Max	447.337	0.748367	3.45632e-09	8.67853e-08
Shisa5	395.582	1.03327	3.54795e-09	8.89677e-08
Ephb3	12.5975	-3.17302	3.60205e-09	9.02043e-08
Il15ra	371.327	0.973792	3.62072e-09	9.05516e-08
2610037D02Rik	24.6263	1.84589	3.65749e-09	9.13501e-08
Ccnl1	676.646	0.864783	3.69291e-09	9.21126e-08
Ggct	430.62	0.868313	3.78384e-09	9.42562e-08
Lmod2	2485.4	2.32862	3.81845e-09	9.49927e-08
Chad	89.4635	-3.02768	3.92976e-09	9.76331e-08
Il36g	11.8134	6.65718	3.98745e-09	9.89361e-08
Gm3839	28.2738	-1.81621	4.01436e-09	9.94727e-08
Serinc5	98.6186	-1.04756	4.09065e-09	1.0123e-07
Col11a2	72.9516	-1.69183	4.24045e-09	1.048e-07
Nup153	1503.1	0.585364	4.26921e-09	1.05372e-07
Clec7a	99.9113	2.54314	4.28177e-09	1.05544e-07
Ikzf1	72.839	1.65216	4.3594e-09	1.07318e-07
Csrp1	332.003	1.23351	4.4216e-09	1.08707e-07
Ier5	180.703	1.35649	4.43785e-09	1.08964e-07
Uqcc2	760.529	-0.782264	4.5226e-09	1.10901e-07
Col15a1	827.511	-1.4777	4.59763e-09	1.12563e-07
Myh8	310.866	-1.16131	4.60234e-09	1.12563e-07
Herc4	726.65	0.740619	4.73016e-09	1.1554e-07
Rtn4rl1	21.1769	-3.06339	4.73665e-09	1.15548e-07
Birc2	570.584	0.784259	4.90397e-09	1.19476e-07
Mbd2	1164.25	0.72851	4.98384e-09	1.21265e-07
Trib1	404.266	0.734183	5.08835e-09	1.23648e-07
Map3k11	121.557	-1.19807	5.43875e-09	1.31993e-07
Hyi	24.1065	-2.71787	5.50987e-09	1.33547e-07
Ajuba	21.7091	-2.34655	5.55804e-09	1.34542e-07
Fkbp14	162.08	-0.695482	5.58561e-09	1.35036e-07
Wwc2	209.589	-0.657185	5.60759e-09	1.35393e-07
Prom1	96.4095	1.12104	5.65873e-09	1.3642e-07
Pdk3	24.7639	1.76713	5.66459e-09	1.3642e-07
Niban1	368.684	-0.680472	5.87355e-09	1.41272e-07
Tprgl	844.756	-0.528686	6.04595e-09	1.45166e-07
Ccdc71l	221.742	0.870479	6.05081e-09	1.45166e-07
Foxp4	73.7675	-1.02165	6.07131e-09	1.45472e-07
Gab2	194.84	1.09585	6.38745e-09	1.52853e-07
Ecm1	182.83	-1.30745	6.55378e-09	1.56635e-07
Stard8	302.776	-0.873053	6.63419e-09	1.58356e-07
Fam53b	267.052	-1.10214	6.67315e-09	1.59084e-07
Gm11427	10.633	4.17055	6.77371e-09	1.61278e-07
Emp1	1783.93	1.02713	6.93597e-09	1.64857e-07
Htra3	244.846	-1.78303	6.94155e-09	1.64857e-07
Col3a1	7601.86	-1.2144	6.96193e-09	1.65133e-07
Wif1	63.9794	-2.221	7.04864e-09	1.66973e-07
Cd209e	7.25978	3.41618	7.05718e-09	1.66973e-07
Usp9x	2391.83	0.712419	7.07351e-09	1.67095e-07
Lmbrd2	364.063	1.03851	7.08007e-09	1.67095e-07
Dnajb1	124.847	1.13341	7.13241e-09	1.68081e-07
Marf1	983.35	0.341694	7.13966e-09	1.68081e-07
Gm6560	113.405	-1.08747	7.267e-09	1.70865e-07
Sema3b	77.5696	-1.32928	7.28592e-09	1.71097e-07
Scd2	472.17	-1.50446	7.38346e-09	1.73171e-07
Vgll4	194.298	-1.00903	7.44655e-09	1.74434e-07
Endov	47.4978	-1.22283	7.57556e-09	1.77236e-07
Serpinb1a	314.332	1.89888	7.60258e-09	1.77648e-07
Sdcbp	1007.94	0.779986	7.75829e-09	1.81062e-07
Vsig10	87.7698	-1.05797	8.10601e-09	1.88943e-07
Pnp2	12.6952	3.31168	8.35338e-09	1.94469e-07
Mfap4	72.4554	-2.57035	8.37467e-09	1.94724e-07
Rps6ka3	3040.17	0.959635	8.39756e-09	1.95016e-07
Serpinb9	181.09	1.27933	8.512e-09	1.9743e-07
Ptgfr	30.5568	-1.40205	8.75222e-09	2.02752e-07
Ablim1	776.928	-0.940036	9.01189e-09	2.08512e-07
Sh2d4a	152.083	1.09807	9.02579e-09	2.08578e-07
Palm	86.5614	-1.52909	9.36547e-09	2.15992e-07
Slc25a22	150.64	1.34687	9.36954e-09	2.15992e-07
Ptpn12	444.65	0.937853	9.38183e-09	2.16011e-07
Mrc2	149.406	-1.48864	9.50056e-09	2.18478e-07
Il1b	65.4802	4.53498	9.58608e-09	2.20176e-07
Akap11	639.714	0.772812	9.69746e-09	2.22463e-07
Slc16a10	789.687	-0.538037	9.72901e-09	2.22916e-07
Ppic	356.91	-0.581975	1.00175e-08	2.2902e-07
Slc18a1	12.2905	4.01121	1.00197e-08	2.2902e-07
Rnf19b	344.096	0.83582	1.01052e-08	2.30694e-07
Ankrd44	221.225	-0.823414	1.0251e-08	2.33739e-07
Supt6	1517.33	0.561655	1.04417e-08	2.37801e-07
Sertad4	72.4523	-2.12657	1.06081e-08	2.41299e-07
Smg1	1109.38	0.656491	1.07688e-08	2.44659e-07
Crip2	133.52	-2.16625	1.0818e-08	2.45481e-07
Atp8a1	3205.35	0.60218	1.08888e-08	2.4679e-07
Tbc1d15	921.145	0.675168	1.09052e-08	2.46865e-07
Ccdc157	83.633	-1.18787	1.09212e-08	2.46932e-07
Tjap1	218.215	-0.769327	1.11759e-08	2.52372e-07
Tle5	3347.33	-0.652992	1.11886e-08	2.52372e-07
Ch25h	19.403	4.98815	1.12946e-08	2.5446e-07
Zfp385a	99.1311	-1.64935	1.13805e-08	2.56089e-07
Ppp1r15b	706.292	0.527488	1.15106e-08	2.58556e-07
Wdr81	112.552	-1.08777	1.15176e-08	2.58556e-07
Fgf6	141.773	-1.01907	1.16206e-08	2.60559e-07
Tppp3	310.524	-1.76581	1.17329e-08	2.62765e-07
Scara5	294.17	-1.83711	1.18792e-08	2.65724e-07
Adamts2	327.936	-1.31152	1.22183e-08	2.72987e-07
Zfp655	405.668	0.898791	1.24168e-08	2.77093e-07
Usp25	3830.62	0.714626	1.24585e-08	2.77695e-07
Zfp512b	369.015	-0.604008	1.24864e-08	2.77988e-07
Slc29a1	195.904	-1.09708	1.26048e-08	2.80294e-07
Tfpi2	47.6855	2.52929	1.26328e-08	2.80584e-07
Vldlr	4767.89	0.691176	1.28565e-08	2.85217e-07
Bcam	161.413	-1.03076	1.31967e-08	2.92422e-07
Bgn	945.035	-0.997658	1.33603e-08	2.95698e-07
Nab1	412.136	0.959775	1.34595e-08	2.97545e-07
Tprn	12.2723	-3.24772	1.38814e-08	3.06512e-07
Gm11953	37.6954	-1.38334	1.39978e-08	3.08722e-07
Glrx3	971.978	0.45759	1.47248e-08	3.24376e-07
Acap2	447.45	0.458799	1.49187e-08	3.28164e-07
Skil	476.218	0.837918	1.49316e-08	3.28164e-07
Wapl	1782.9	0.681268	1.49742e-08	3.28717e-07
Gzf1	624.25	0.555434	1.51159e-08	3.31443e-07
Chd1	1006.14	0.801861	1.52913e-08	3.34899e-07
Col6a1	1731.11	-1.18604	1.57888e-08	3.45394e-07
Gpr35	26.0995	2.17129	1.59115e-08	3.47675e-07
Pirb	821.193	1.41122	1.61659e-08	3.52824e-07
Aim2	50.8495	2.29497	1.65502e-08	3.60793e-07
Esd	609.94	0.461658	1.68276e-08	3.66418e-07
Comp	68.0751	-2.22151	1.72309e-08	3.74767e-07
Ptprs	410.106	-0.736303	1.73316e-08	3.76522e-07
Itga4	964.382	0.888837	1.75096e-08	3.79951e-07
Abl1	490.549	-0.76647	1.8007e-08	3.90297e-07
Batf2	17.58	3.99239	1.80815e-08	3.91461e-07
Esr1	1033.57	0.50316	1.81448e-08	3.92381e-07
Steap4	1302.11	1.24225	1.84296e-08	3.98085e-07
Maged2	133.026	-1.24364	1.85168e-08	3.9951e-07
Usp24	3372.62	0.514645	1.90426e-08	4.10384e-07
Pdlim7	1436.64	-1.13331	1.90945e-08	4.11033e-07
Asah2	595.662	0.952212	1.92182e-08	4.13224e-07
Sfxn3	323.948	-0.785198	1.93992e-08	4.16641e-07
Ngfr	20.6265	-3.8702	1.96823e-08	4.2224e-07
Cd24a	6293.67	1.08418	1.98162e-08	4.2463e-07
Gca	110.134	1.34473	1.99781e-08	4.27613e-07
Mrps36	75.4264	-1.03594	2.01173e-08	4.30105e-07
C1qtnf1	124.531	-1.55291	2.03549e-08	4.34691e-07
Nipbl	1379.23	0.831536	2.0573e-08	4.38852e-07
Angptl1	188.788	-1.36137	2.09597e-08	4.46596e-07
Fignl2	17.3406	-2.51733	2.10661e-08	4.48356e-07
Hspa9	9472.47	0.566935	2.17286e-08	4.61934e-07
Sipa1	81.4376	-1.38853	2.26244e-08	4.80437e-07
Itga2	17.5732	-2.59286	2.26908e-08	4.81305e-07
Trpm1	18.8501	2.58728	2.28853e-08	4.84886e-07
Gm12319	485.659	-0.693771	2.29162e-08	4.84996e-07
Baz1b	1782.77	0.493792	2.32391e-08	4.91277e-07
Chmp5	545.208	0.488916	2.33469e-08	4.93005e-07
Iqce	38.4826	-1.86335	2.44824e-08	5.16403e-07
Ddx21	1902.8	0.580269	2.45183e-08	5.16583e-07
Has2	74.2925	2.51654	2.50398e-08	5.26982e-07
Smu1	744.942	0.481364	2.51268e-08	5.28223e-07
Wnk1	8691.55	0.648879	2.5156e-08	5.28249e-07
Hspa8	9575.58	0.562577	2.57189e-08	5.39468e-07
Gm11772	7.45428	4.06138	2.59068e-08	5.42805e-07
Bmp7	7.0381	-4.65693	2.66871e-08	5.58533e-07
Sfpq	1439.75	0.912064	2.71415e-08	5.67415e-07
Ubr1	1416.34	0.598454	2.73546e-08	5.709e-07
Cox6a2	2556.58	-0.784602	2.73688e-08	5.709e-07
Crem	177.639	0.990214	2.76415e-08	5.7595e-07
Ccdc88c	578.366	-0.763031	2.79957e-08	5.82687e-07
Rtn2	5037.25	-0.85768	2.80969e-08	5.8415e-07
Hipk2	1797.25	0.577382	2.8504e-08	5.9196e-07
Hspa12b	138.12	-1.22973	2.8687e-08	5.95106e-07
Gm5272	7.51785	-2.65611	2.89961e-08	6.00857e-07
Cep131	62.3485	-1.65666	2.91582e-08	6.03551e-07
Tgfbr3	661.619	-0.600737	2.94127e-08	6.08153e-07
Fbrs	283.318	-0.648638	3.01717e-08	6.23164e-07
Ipo7	4053.13	0.625437	3.03912e-08	6.27009e-07
Hdac5	418.283	-0.923083	3.05124e-08	6.28823e-07
Ddah2	42.01	-2.4947	3.06132e-08	6.3021e-07
Treml2	20.9504	3.96756	3.06528e-08	6.30338e-07
Rbbp8	99.7709	1.06347	3.06947e-08	6.30512e-07
Slc7a11	13.1632	4.2369	3.09551e-08	6.35168e-07
Morc2a	602.521	0.324371	3.15494e-08	6.4666e-07
BE692007	38.9385	1.88546	3.23832e-08	6.63029e-07
Noct	385.305	0.970947	3.37054e-08	6.89353e-07
Deptor	4597.01	0.501236	3.39876e-08	6.94372e-07
Gm12185	227.462	2.64203	3.40772e-08	6.95448e-07
Otud1	561.476	2.05362	3.42523e-08	6.98266e-07
Kalrn	331.364	0.691471	3.43593e-08	6.9969e-07
Scn3b	55.0308	1.58885	3.56524e-08	7.25241e-07
Ndufb7	604.624	-0.672292	3.57132e-08	7.25693e-07
Hmcn2	480	-1.81671	3.57899e-08	7.2647e-07
2010320M18Rik	65.0507	-1.05009	3.65143e-08	7.40376e-07
Arhgef1	316.959	-1.18695	3.78682e-08	7.66032e-07
Atm	240.271	0.822317	3.78859e-08	7.66032e-07
Gsdmd	80.2391	1.10534	3.79015e-08	7.66032e-07
Adgre5	278.171	-0.758426	3.81099e-08	7.6942e-07
Cxcl2	20.3684	5.3833	3.85014e-08	7.76492e-07
Retreg2	102.788	-1.19891	3.93065e-08	7.91882e-07
Ndufa13	1817.12	-0.665164	3.98708e-08	8.02394e-07
Zc3h12c	272.799	0.946507	4.02268e-08	8.08697e-07
Bach1	647.701	0.626091	4.03666e-08	8.10643e-07
Uggt1	1868.15	0.446927	4.0555e-08	8.13558e-07
Steap1	16.5274	3.73831	4.10637e-08	8.22888e-07
Akap8l	529.647	-0.663652	4.15684e-08	8.32118e-07
Ppp1r3c	7186.27	1.48759	4.22256e-08	8.44377e-07
Acsl5	245.982	0.686563	4.28654e-08	8.56263e-07
Fam20a	13.2007	-2.65631	4.30765e-08	8.5957e-07
Ip6k1	296.819	-0.984892	4.3357e-08	8.64253e-07
Fzr1	100.109	-1.05477	4.39877e-08	8.75898e-07
Pck2	42.6178	-1.29453	4.50063e-08	8.95237e-07
Map3k3	423.803	-0.607245	4.54339e-08	9.0279e-07
Apaf1	125.473	1.14466	4.58375e-08	9.09521e-07
Mustn1	3375.97	1.98181	4.5905e-08	9.09521e-07
Map7d1	2786.6	-0.58448	4.59174e-08	9.09521e-07
Agap1	369.132	-0.570174	4.61036e-08	9.12251e-07
Rnf4	483.222	0.437696	4.63045e-08	9.15266e-07
Csf2	5.8025	7.26873	4.64415e-08	9.17013e-07
Gtpbp4	1274.02	0.677183	4.88671e-08	9.63898e-07
Fndc1	954.263	-1.21837	4.94818e-08	9.75004e-07
Bcar1	100.256	-1.05863	4.97192e-08	9.78659e-07
Thbs1	839.594	1.52451	4.97839e-08	9.7891e-07
Rgs1	17.9459	3.34497	5.00619e-08	9.83351e-07
Slco5a1	1111.38	0.617174	5.02505e-08	9.86029e-07
BC005537	2447.8	0.593983	5.03225e-08	9.86415e-07
Dnttip2	881.637	0.761843	5.09789e-08	9.98245e-07
Lepr	99.8367	-1.25969	5.17926e-08	1.01313e-06
Xirp2	104791	1.08306	5.18916e-08	1.01401e-06
Phf1	122.451	-0.998401	5.21965e-08	1.01891e-06
F730311O21Rik	9.74602	-3.02075	5.37988e-08	1.0491e-06
Fau	409.393	-0.866762	5.40035e-08	1.05201e-06
Nrd1	6680.91	0.628777	5.43405e-08	1.05663e-06
Tcf25	2257.16	-0.412366	5.4353e-08	1.05663e-06
AA467197	15.4623	6.19957	5.45799e-08	1.05995e-06
Nfil3	314.75	0.993582	5.53538e-08	1.07388e-06
Nr5a2	12.0329	-3.04784	5.56714e-08	1.07893e-06
Lyn	197.646	1.0219	5.58346e-08	1.08098e-06
Capn2	1243.73	0.350628	5.63716e-08	1.09026e-06
Il1rap	78.6808	1.06066	5.65962e-08	1.09348e-06
Nhlrc2	143.98	1.02992	5.71661e-08	1.10336e-06
H1f0	1709.77	-0.763193	5.75648e-08	1.10992e-06
Cactin	105.74	-0.755959	5.84789e-08	1.12639e-06
Opa1	2917.59	0.361644	5.85907e-08	1.12739e-06
Dhx15	1452.98	0.636239	5.93756e-08	1.14133e-06
Antxr2	474.669	-0.880427	5.95668e-08	1.14384e-06
Xrcc1	148.909	-0.759527	5.9785e-08	1.14686e-06
4930523C07Rik	98.7763	1.23835	5.99177e-08	1.14824e-06
Rpl36al	340.153	-0.599937	6.11947e-08	1.17152e-06
Igsf10	158.95	-0.99151	6.19255e-08	1.18431e-06
Itgb4	38.8524	-1.45831	6.24643e-08	1.1934e-06
Cyhr1	756.646	-0.69666	6.32222e-08	1.20666e-06
Tmod2	178.186	-0.907442	6.51048e-08	1.24134e-06
Gm3809	9.50276	-2.23624	6.61399e-08	1.2598e-06
Nepro	105.013	0.954486	6.68865e-08	1.27273e-06
Col6a2	1477.95	-1.33807	6.76714e-08	1.28637e-06
Nod2	33.3382	2.23377	6.84486e-08	1.29983e-06
Actr2	1385.97	0.624448	6.85355e-08	1.30017e-06
Amigo1	641.803	-0.902344	6.88665e-08	1.30514e-06
Cd74	566.507	-1.11491	6.90848e-08	1.30796e-06
Npy4r	3.12091	-5.68683	6.92983e-08	1.31069e-06
Arhgef2	352.269	-1.00731	7.02675e-08	1.32769e-06
Crip1	415.46	-1.38547	7.14344e-08	1.34839e-06
Tpd52	1428.54	0.899366	7.21721e-08	1.36095e-06
Maz	750.134	-0.577479	7.40376e-08	1.39473e-06
Cp	652.584	1.2181	7.45018e-08	1.40208e-06
Tmem67	68.3402	1.3305	7.55211e-08	1.41984e-06
Ncl	7404.36	0.91102	7.67654e-08	1.4418e-06
Castor1	8.47476	-4.06355	7.85255e-08	1.47339e-06
Tuba1a	305.644	-1.03924	7.88415e-08	1.47785e-06
Nid2	178.525	-1.40704	7.90641e-08	1.48055e-06
Ly6a2	9.23056	6.43603	7.91998e-08	1.48162e-06
Pkm	29003.9	-0.416202	8.05324e-08	1.50505e-06
Eif3e	2356.93	0.48779	8.18073e-08	1.52737e-06
Has1	20.4266	3.41142	8.24849e-08	1.53847e-06
Tlr4	171.905	1.08052	8.25654e-08	1.53847e-06
Six5	28.5773	-2.03594	8.30692e-08	1.54633e-06
Lsp1	613.036	-0.561664	8.37665e-08	1.55778e-06
Sdc4	669.187	0.827278	8.42686e-08	1.56557e-06
Gla	114.947	0.971305	8.71478e-08	1.61629e-06
Cotl1	83.8156	-1.82356	8.71702e-08	1.61629e-06
Cd209g	28.1126	-3.73703	8.94075e-08	1.65615e-06
Ccdc102a	27.6452	-2.08158	9.02378e-08	1.66989e-06
Ifrd1	2003.65	1.01286	9.11079e-08	1.68419e-06
Wnt10b	7.91031	-4.83417	9.11895e-08	1.68419e-06
Lmf2	92.5304	-0.918919	9.13959e-08	1.68635e-06
Kpna4	5850.51	0.613152	9.17695e-08	1.69013e-06
Imp3	215.309	-0.572707	9.178e-08	1.69013e-06
Dnajb4	1996	1.23206	9.1989e-08	1.69233e-06
Mlf2	1459.16	-0.59873	9.23313e-08	1.69697e-06
Ctsa	702.554	-0.62797	9.27898e-08	1.70282e-06
Sumo1	639.927	0.789313	9.28542e-08	1.70282e-06
Pald1	95.6052	-1.01905	9.29206e-08	1.70282e-06
Top1	2230.85	0.938845	9.81747e-08	1.79736e-06
Arhgef10l	435.891	-0.865707	9.90648e-08	1.8119e-06
Chodl	219.011	-0.93334	1.02059e-07	1.86484e-06
Tpr	3948.88	0.861906	1.04504e-07	1.90768e-06
Scarb1	186.448	-0.895061	1.05864e-07	1.93064e-06
Birc3	189.374	1.03548	1.06802e-07	1.94586e-06
Msn	1599.26	0.773571	1.10163e-07	2.00515e-06
Txlna	340.186	-0.548306	1.10942e-07	2.0174e-06
Adam9	2177.14	0.372791	1.1134e-07	2.02267e-06
Cep250	141.443	-1.02764	1.13289e-07	2.05611e-06
Lpl	11362.9	1.13119	1.1476e-07	2.08079e-06
Pvr	327.478	1.16577	1.15419e-07	2.09073e-06
Cygb	186.043	-1.34608	1.15796e-07	2.09555e-06
Prkaa2	10034.3	0.494889	1.16011e-07	2.09744e-06
Eya4	1161.4	0.780709	1.16365e-07	2.10181e-06
Pias4	131.581	-0.965255	1.16806e-07	2.10777e-06
Setd2	983.361	0.606368	1.17266e-07	2.11404e-06
Rab44	22.7941	2.37083	1.19173e-07	2.14637e-06
Rgmb	433.333	-0.599355	1.19893e-07	2.15727e-06
Clca2	25.8997	1.66737	1.2021e-07	2.16092e-06
Vrk1	120.5	0.628597	1.20992e-07	2.1729e-06
Serpina3f	9.66426	7.54308	1.23546e-07	2.21666e-06
Fubp1	1021.42	0.807465	1.24216e-07	2.22657e-06
Dst	11206.8	0.511853	1.25797e-07	2.25276e-06
Gm3534	17.7419	-1.56782	1.28557e-07	2.3e-06
Plcb1	101.59	1.26419	1.29575e-07	2.31601e-06
Arhgap31	668.761	-0.578313	1.30263e-07	2.3261e-06
Dact2	12.053	-3.31634	1.31794e-07	2.35123e-06
Junb	395.834	1.55429	1.32142e-07	2.3552e-06
Erap1	732.315	0.608332	1.32552e-07	2.36027e-06
Sybu	19.1865	-2.17279	1.34316e-07	2.38943e-06
Ddx1	3141.91	0.355322	1.37101e-07	2.43667e-06
Stard4	58.9829	-1.79432	1.37772e-07	2.44629e-06
Pdlim2	37.3656	-2.24397	1.38534e-07	2.45643e-06
Riok3	3570.72	0.352378	1.38603e-07	2.45643e-06
Rexo1	195.97	-0.745423	1.39981e-07	2.47852e-06
Gm17193	13.1703	3.20221	1.40287e-07	2.4816e-06
Vipr2	12.0525	-2.6827	1.40482e-07	2.48272e-06
Marchf5	1176.69	0.620483	1.40747e-07	2.48509e-06
Selp	70.0282	1.98537	1.41324e-07	2.49294e-06
Itga11	109.409	-1.84249	1.41735e-07	2.49714e-06
G3bp2	1307.64	0.483466	1.41827e-07	2.49714e-06
Hsph1	3060.35	0.621216	1.42009e-07	2.49802e-06
Gm4691	30.8793	-1.59228	1.43765e-07	2.52654e-06
Hspg2	2348.44	-1.34332	1.45259e-07	2.55041e-06
Chst7	9.08996	-3.79492	1.45848e-07	2.55838e-06
Tle2	51.3468	-1.08256	1.46553e-07	2.56835e-06
Nfxl1	157.001	0.715025	1.46979e-07	2.57343e-06
Pfkfb1	674.192	0.534616	1.47591e-07	2.58174e-06
Oaf	93.0729	-1.50902	1.50721e-07	2.63405e-06
Rnase4	619.836	-0.778956	1.51006e-07	2.63426e-06
Atad1	1918.58	0.486749	1.51012e-07	2.63426e-06
Fam167a	30.4713	-2.34365	1.52198e-07	2.6513e-06
Cbwd1	1552.43	0.615395	1.5227e-07	2.6513e-06
Tspan15	109.591	-0.917271	1.52952e-07	2.66072e-06
Plekha6	274.472	-0.868375	1.53273e-07	2.66384e-06
Dis3	379.388	0.761696	1.54632e-07	2.68444e-06
Mapre1	1171.36	0.467675	1.54743e-07	2.68444e-06
D930048N14Rik	8.79854	-3.84884	1.55235e-07	2.68866e-06
Cyld	1001.62	0.559034	1.55272e-07	2.68866e-06
Rasal2	237.558	0.576148	1.55679e-07	2.69324e-06
H2-K2	30.0603	1.91689	1.56858e-07	2.71115e-06
Dph5	111.612	0.859179	1.57583e-07	2.7212e-06
Dennd4c	855.761	0.563028	1.57972e-07	2.72542e-06
Lrp4	165.957	-0.740158	1.60286e-07	2.76282e-06
Ddr1	128.433	-1.22766	1.61484e-07	2.78092e-06
Slc9a9	50.62	-1.53042	1.62091e-07	2.78883e-06
Lsm14a	2183.9	0.334408	1.63021e-07	2.80226e-06
Colgalt1	469.73	-0.623371	1.66291e-07	2.85587e-06
Cmc1	240.924	0.469947	1.6828e-07	2.8874e-06
Gm5276	58.2503	-1.74622	1.6897e-07	2.89661e-06
Maml2	131.546	0.64914	1.69588e-07	2.90456e-06
Zfp143	300.663	0.76628	1.71679e-07	2.9377e-06
Cox8b	1380.88	-0.896202	1.71953e-07	2.93972e-06
Camk2d	1505.24	0.461044	1.72198e-07	2.94126e-06
Dapk1	147.379	-1.91398	1.72859e-07	2.94987e-06
Cul2	1587.83	0.560605	1.73753e-07	2.96244e-06
Zfp697	32.9328	1.79737	1.77992e-07	3.03198e-06
Rell1	334.627	0.693656	1.80009e-07	3.06357e-06
Uba2	924.987	-0.323943	1.81911e-07	3.09315e-06
Appl2	408.32	-0.511236	1.85345e-07	3.1487e-06
Edem1	327.122	0.618496	1.88085e-07	3.19236e-06
Exoc3l2	17.2492	-1.88574	1.89597e-07	3.21514e-06
Kif26a	26.6017	-2.42261	1.9248e-07	3.26109e-06
H3f3a	207.119	-0.839238	1.93938e-07	3.28284e-06
Sgcg	1475.46	-0.442239	1.94951e-07	3.29703e-06
Gm5732	9.29709	-2.19112	1.95187e-07	3.29806e-06
Dhrs9	33.8821	2.34315	1.96588e-07	3.31876e-06
Cadm3	338.358	0.865583	1.97315e-07	3.32806e-06
Myoz3	505.359	-1.0218	1.97567e-07	3.32934e-06
Gm8659	11.3065	-2.09039	1.98976e-07	3.35008e-06
Marveld1	90.9249	-1.53037	2.01062e-07	3.38219e-06
Grk6	154.187	-1.16657	2.01707e-07	3.39e-06
Etf1	3672.44	0.686955	2.02637e-07	3.4026e-06
Lrrc61	86.7867	-0.856204	2.02916e-07	3.40427e-06
Bfar	1008.57	0.417939	2.06113e-07	3.45482e-06
Lpin2	89.6936	0.937276	2.105e-07	3.52522e-06
Npm1	2655.14	0.891492	2.12802e-07	3.56061e-06
Slc7a2	2196.18	0.744433	2.14148e-07	3.57995e-06
Sat1	708.745	1.02785	2.14639e-07	3.58499e-06
Man2b1	492.066	-0.886078	2.14897e-07	3.58564e-06
Bmp1	248.409	-1.32096	2.15059e-07	3.58564e-06
Gpr153	55.611	-1.9922	2.15795e-07	3.59475e-06
Wdr90	12.7006	-2.81005	2.20704e-07	3.67326e-06
Nectin1	53.8096	-1.274	2.21202e-07	3.67831e-06
Rab21	1114.52	0.464822	2.21761e-07	3.68436e-06
Aldoa	139744	-0.869736	2.22306e-07	3.69016e-06
Phf6	196.933	0.911058	2.23286e-07	3.70316e-06
Nfatc4	38.9669	-2.21434	2.23519e-07	3.70378e-06
Xiap	1030.46	0.502014	2.25866e-07	3.73938e-06
Zfp445	586.883	0.663715	2.28586e-07	3.78109e-06
Tril	39.7533	-2.13791	2.28988e-07	3.78442e-06
Phldb1	510.643	-0.809789	2.30731e-07	3.80989e-06
Fnbp1l	187.376	0.888804	2.31847e-07	3.82496e-06
Sox13	47.5993	-1.86836	2.3254e-07	3.83305e-06
Clip3	54.971	-1.46978	2.35295e-07	3.87507e-06
Pign	210.598	0.687061	2.35912e-07	3.88184e-06
Ccl5	61.8818	5.20072	2.37132e-07	3.89851e-06
Heyl	85.5577	-1.24814	2.38208e-07	3.9128e-06
Myl9	171.458	-1.35967	2.42185e-07	3.97466e-06
Rora	4026.21	0.717464	2.44122e-07	4.00296e-06
Hsd17b11	116.876	-0.962	2.44955e-07	4.01313e-06
Col4a3	63.0393	-1.02748	2.51255e-07	4.11278e-06
Csde1	37202.6	0.489119	2.51732e-07	4.11701e-06
Mbnl2	6852.96	0.73569	2.54945e-07	4.16594e-06
Scaf11	1645.49	0.449799	2.55892e-07	4.1778e-06
Trim26	417.99	0.621063	2.57753e-07	4.20454e-06
Fgr	36.5532	2.47733	2.5986e-07	4.23524e-06
Gm11557	25.9914	-1.68725	2.61663e-07	4.2591e-06
Acadl	3282.06	0.701918	2.61775e-07	4.2591e-06
Cherp	211.325	-0.782221	2.62144e-07	4.26141e-06
Kctd11	38.8265	-1.37446	2.62538e-07	4.26415e-06
Abhd4	254.231	-1.00575	2.63252e-07	4.27206e-06
Eif5	5627.14	0.618045	2.65502e-07	4.30488e-06
Hcar2	95.798	3.36638	2.66308e-07	4.31424e-06
Lmo2	141.039	1.15132	2.67762e-07	4.32788e-06
Clstn1	313.283	-0.963186	2.67825e-07	4.32788e-06
Ints13	440.297	0.596219	2.67839e-07	4.32788e-06
Uqcrh-ps1	13.8599	-1.60805	2.74093e-07	4.42515e-06
Oas1g	34.15	3.0646	2.78073e-07	4.48556e-06
Bahcc1	113.427	-1.0302	2.83789e-07	4.57385e-06
Tgs1	453.589	0.57283	2.89884e-07	4.6681e-06
Sgcd	455.174	1.02678	2.92826e-07	4.71145e-06
Cd163	272.01	-1.40256	2.95704e-07	4.75371e-06
Lpxn	28.6418	1.91795	2.99253e-07	4.80665e-06
Psme1	685.874	0.776627	3.00883e-07	4.82872e-06
Rcn3	91.1019	-2.27783	3.05774e-07	4.90304e-06
Coro2a	49.9054	1.83166	3.07984e-07	4.93429e-06
Mink1	401.914	-0.665485	3.10211e-07	4.96575e-06
Gm7129	9.00274	-2.49394	3.13198e-07	5.00931e-06
Tspan17	58.888	-1.14291	3.14673e-07	5.02864e-06
Rgl2	215.594	-0.862734	3.16465e-07	5.05299e-06
Mlxipl	1062.94	-0.699026	3.19062e-07	5.09015e-06
Fmr1	496.482	1.05662	3.24936e-07	5.17948e-06
Glt8d2	32.6042	-1.42642	3.26222e-07	5.19559e-06
Vtn	248.374	-1.37248	3.3038e-07	5.25736e-06
Zfta	146.417	-1.11358	3.311e-07	5.26115e-06
Srgap1	42.8622	-1.66641	3.31176e-07	5.26115e-06
Btf3	1013.94	0.482458	3.33711e-07	5.29696e-06
Sbno1	1457.48	0.358931	3.34831e-07	5.31026e-06
Adamts10	109.709	-2.12052	3.36867e-07	5.33807e-06
BC023105	3571.16	1.86816	3.43367e-07	5.4365e-06
G6pc3	272.465	-0.868153	3.45285e-07	5.46229e-06
Colec12	192.625	-0.833467	3.45927e-07	5.46785e-06
Gm28661	33.3374	-1.2055	3.48384e-07	5.50207e-06
Parp8	330.834	0.764637	3.53178e-07	5.57312e-06
Dgke	140.888	-0.789318	3.58509e-07	5.65251e-06
Crtc1	137.417	-0.971039	3.60689e-07	5.68213e-06
Pde4a	697.319	-0.527671	3.63408e-07	5.72019e-06
Gm12419	13.5987	-1.60514	3.65658e-07	5.75081e-06
Chmp4b	1639.15	0.493443	3.662e-07	5.75453e-06
Naa20	494.732	0.550668	3.72693e-07	5.85168e-06
Egfl7	149.317	-2.10461	3.73127e-07	5.85363e-06
Rab1a	2691.7	0.500505	3.74148e-07	5.86476e-06
Gm14113	6.71518	-2.53073	3.79151e-07	5.93825e-06
Pira12	41.153	3.6576	3.86683e-07	6.05119e-06
Gm9061	14.0202	-1.97279	3.90934e-07	6.11264e-06
Cct6a	2909.5	0.432481	3.93056e-07	6.14073e-06
Samd5	13.3379	-2.48817	4.0081e-07	6.25669e-06
Cast	2385.38	0.572029	4.01406e-07	6.2608e-06
Stac3	4105.14	-0.568015	4.03484e-07	6.28415e-06
A630001G21Rik	22.756	1.81212	4.03569e-07	6.28415e-06
N4bp3	16.3944	-2.52835	4.05634e-07	6.31109e-06
Ldb2	95.6883	-1.2099	4.06162e-07	6.31409e-06
Gnl3	802.473	0.668534	4.07022e-07	6.32225e-06
Prcp	128.24	-0.831819	4.08645e-07	6.34224e-06
Prpf38a	287.374	0.669801	4.10372e-07	6.3638e-06
Sigirr	10.957	-2.38499	4.17677e-07	6.47176e-06
Plekhg5	79.4561	-1.23164	4.2476e-07	6.5761e-06
Nol8	631.141	0.894544	4.29241e-07	6.63507e-06
Egfr	527.832	0.820212	4.29272e-07	6.63507e-06
Il17ra	134.367	1.2863	4.34767e-07	6.7145e-06
Bst1	40.7545	1.81597	4.39793e-07	6.78656e-06
Dnajc25	266.538	0.3867	4.40558e-07	6.79281e-06
Dcun1d3	432.41	0.476634	4.43393e-07	6.83093e-06
Ric8a	191.134	-0.7788	4.45385e-07	6.85602e-06
Camk2a	7352.96	-0.402919	4.45977e-07	6.85954e-06
Stard13	145.21	-0.669688	4.48493e-07	6.89261e-06
Arl1	1450.92	0.440782	4.50971e-07	6.92505e-06
Papss1	92.0682	-0.926903	4.51801e-07	6.93215e-06
Ago3	396.444	0.565104	4.52507e-07	6.93734e-06
C1qtnf2	29.9201	-2.33789	4.58766e-07	7.02758e-06
Ndufa3	910.045	-0.724149	4.64612e-07	7.11136e-06
Usp42	228.317	0.721572	4.66677e-07	7.13717e-06
Slc12a5	11.2537	-2.697	4.68028e-07	7.15203e-06
Tdrkh	156.797	0.732115	4.71243e-07	7.19533e-06
Dnajb5	2552.32	-0.540219	4.72874e-07	7.21439e-06
Gm13292	8.72184	-1.99626	4.82436e-07	7.35432e-06
Ikzf4	35.3962	2.26188	4.84676e-07	7.3825e-06
Tns2	411.95	-1.01089	4.87075e-07	7.41305e-06
Mfap2	13.7915	-2.85191	4.89413e-07	7.44262e-06
Rgs6	18.2501	-2.53788	4.94231e-07	7.50984e-06
Enpp4	1825.17	0.567328	4.97921e-07	7.55983e-06
Gm11942	13.8107	3.44668	5.00945e-07	7.59961e-06
Dpagt1	133.162	-0.701611	5.06287e-07	7.67447e-06
Osr2	11.3407	-2.73703	5.12154e-07	7.75717e-06
A530064D06Rik	17.9607	3.40831	5.15332e-07	7.79906e-06
Stk10	64.0124	-1.76919	5.17979e-07	7.83282e-06
Taok2	440.063	-0.50754	5.23503e-07	7.91002e-06
Hspbp1	83.5053	-0.983173	5.28566e-07	7.98012e-06
Gm2546	22.5692	-1.77615	5.32474e-07	8.0327e-06
Kdelr3	36.5043	-2.23288	5.36828e-07	8.0919e-06
Mafk	369.397	0.841714	5.40523e-07	8.13733e-06
Pvalb	121312	-0.663426	5.40705e-07	8.13733e-06
Gm45837	338.44	-0.842664	5.41633e-07	8.1448e-06
Itgb1bp2	1461.56	-0.430122	5.42776e-07	8.15549e-06
Tomm70a	1850.25	0.473466	5.43772e-07	8.16394e-06
Anxa3	329.584	-1.10264	5.46045e-07	8.19154e-06
Snx5	1405.62	0.335369	5.47158e-07	8.20171e-06
Gm7069	8.70155	-2.08823	5.48077e-07	8.20896e-06
Kank2	389.498	-0.540307	5.50499e-07	8.23869e-06
Nop58	748.534	1.02082	5.51071e-07	8.24072e-06
Wdr75	452.955	0.745641	5.5451e-07	8.28557e-06
Tspan2	116.079	-1.32528	5.59368e-07	8.35155e-06
Pkd2	441.634	-0.62217	5.6186e-07	8.38212e-06
Aebp2	912.74	0.508787	5.62973e-07	8.39208e-06
A130071D04Rik	21.6272	3.3403	5.69493e-07	8.48257e-06
Eva1b	8.51427	-3.29519	5.71216e-07	8.50151e-06
Ttc28	334.747	-0.813528	5.72439e-07	8.513e-06
Eif4e3	843.004	0.547088	5.73654e-07	8.52435e-06
Rpl27a	399.433	-0.62217	5.78712e-07	8.59274e-06
Gm6944	11.9091	-1.73554	5.82007e-07	8.63487e-06
Ints6	280.13	0.831938	5.9012e-07	8.7469e-06
Ttc1	810.296	0.408543	5.90487e-07	8.7469e-06
Abca8a	1269.8	-0.988322	5.95336e-07	8.81182e-06
Rnd3	327.23	1.0614	6.03517e-07	8.92589e-06
Hic1	33.3473	-2.33341	6.04757e-07	8.93722e-06
Comt	928.977	1.53153	6.07966e-07	8.97761e-06
Tuba1c	50.4332	1.95641	6.08706e-07	8.98151e-06
Aff3	71.3271	-2.2286	6.13992e-07	9.05242e-06
Cyp4f17	25.5969	-2.08455	6.18954e-07	9.11846e-06
Spag9	6459	0.508624	6.22609e-07	9.16513e-06
Chp2	36.4607	-2.38684	6.23361e-07	9.16905e-06
Hunk	11.6761	-2.34731	6.28254e-07	9.23381e-06
Kif23	20.9087	-2.5943	6.31304e-07	9.27142e-06
Fbln1	97.8977	-1.23067	6.44822e-07	9.46258e-06
Cpeb3	1170.25	0.51371	6.49138e-07	9.51851e-06
Syngap1	49.148	-1.03184	6.57124e-07	9.62812e-06
Cbx7	258.556	-0.734713	6.67383e-07	9.77084e-06
Tlcd3a	24.7933	-1.77244	6.69539e-07	9.79481e-06
Ndc1	258.469	0.421269	6.70577e-07	9.80238e-06
Thy1	243.467	-1.4618	6.74176e-07	9.84735e-06
Mdfic	304.261	0.883239	6.7679e-07	9.87789e-06
Dync1h1	3559.82	0.445141	6.78454e-07	9.89451e-06
1700109H08Rik	144.322	0.789839	6.92259e-07	1.0082e-05
Sarnp	297.776	0.802065	6.92379e-07	1.0082e-05
Drap1	2364.8	-0.552074	7.04372e-07	1.02487e-05
Usp15	3767.75	0.458962	7.15228e-07	1.03987e-05
Zfp281	481.836	0.753702	7.18616e-07	1.04399e-05
Selenon	180.923	-1.11067	7.19926e-07	1.04508e-05
Snx33	83.3919	-1.45693	7.21506e-07	1.04657e-05
Lyve1	171.863	-1.82496	7.28709e-07	1.05621e-05
Btc	54.0008	1.66285	7.32107e-07	1.06032e-05
Igfbp3	299.809	-0.872785	7.36894e-07	1.06643e-05
Col11a1	92.5053	-2.48336	7.4317e-07	1.07469e-05
Stx12	870.361	0.371317	7.48366e-07	1.08137e-05
Gem	85.0727	1.21904	7.55815e-07	1.0913e-05
Necab1	8.98107	-2.31274	7.56988e-07	1.09152e-05
Tbc1d2	10.5348	-3.35169	7.57126e-07	1.09152e-05
Ckap5	1303.06	0.428625	7.64219e-07	1.10091e-05
Ddx3x	9414.26	0.607305	7.65867e-07	1.10244e-05
Gm7507	20.2385	-1.45225	7.70488e-07	1.10825e-05
Sirpb1b	28.3129	5.11882	7.75088e-07	1.11401e-05
Rfx1	44.9785	-1.12027	7.7992e-07	1.1201e-05
Apc	1214.89	0.643072	7.87721e-07	1.13045e-05
Gramd4	184.704	-0.932956	7.91561e-07	1.13509e-05
Rfc1	802.295	0.405982	7.97769e-07	1.14313e-05
Arrb1	429.389	-0.611127	8.02671e-07	1.14928e-05
Psmb6	853.185	-0.604771	8.05922e-07	1.15306e-05
Zc3h15	1439.25	0.699065	8.11677e-07	1.16041e-05
Fut8	469.008	0.50786	8.12525e-07	1.16074e-05
Zswim8	448.681	-0.548205	8.34054e-07	1.1906e-05
Hectd1	4382.56	0.435066	8.36547e-07	1.19325e-05
Mdn1	377.851	1.07822	8.48092e-07	1.2088e-05
Pcmtd1	2654.13	0.623773	8.55392e-07	1.21829e-05
Clec1a	103.38	0.843162	8.58555e-07	1.22187e-05
Smc1a	1162.98	0.699165	8.72381e-07	1.24006e-05
Trerf1	48.932	-1.22176	8.72654e-07	1.24006e-05
Bloc1s6	354.803	0.697275	8.76183e-07	1.24414e-05
Tulp4	1416.22	0.496129	8.87018e-07	1.25858e-05
Tpi1	13997.4	-0.592601	8.89261e-07	1.26081e-05
Nisch	1036.36	-0.611061	8.94399e-07	1.26675e-05
AU020206	146.29	0.897594	8.94796e-07	1.26675e-05
Faf1	1702.01	0.379651	8.98025e-07	1.27037e-05
Oxsr1	2510.67	0.31407	9.01107e-07	1.27378e-05
Ap3b1	627.544	0.506618	9.01825e-07	1.27384e-05
Cyp2d22	84.3283	-1.43387	9.08463e-07	1.28225e-05
Shc1	265.072	-0.449671	9.12342e-07	1.28676e-05
9430034N14Rik	18.256	1.7209	9.13356e-07	1.28723e-05
Fer	306.979	0.76089	9.14066e-07	1.28727e-05
Col8a2	33.823	-2.37362	9.22769e-07	1.29856e-05
Emp2	137.284	-0.764761	9.25358e-07	1.30123e-05
Slco2b1	124.996	-1.25752	9.34313e-07	1.31284e-05
Pmaip1	26.7277	2.24108	9.51405e-07	1.33586e-05
Usp7	2303.12	0.4819	9.53703e-07	1.33809e-05
Izumo4	17.2782	-2.47831	9.5885e-07	1.34431e-05
Casp7	94.6814	0.891269	9.76735e-07	1.36777e-05
Fnbp1	344.218	-0.854821	9.77032e-07	1.36777e-05
Fam107a	27.3697	1.72283	9.81195e-07	1.37258e-05
C3ar1	237.36	1.36528	9.82566e-07	1.37329e-05
Dll1	51.8646	1.16329	9.83773e-07	1.37329e-05
Ccl22	10.1047	3.72286	9.83886e-07	1.37329e-05
Naa40	200.423	-0.686391	1.00262e-06	1.3984e-05
Neurl4	417.015	-0.734677	1.00601e-06	1.40209e-05
Plcg1	383.002	-0.796374	1.01319e-06	1.41106e-05
Plk2	276.52	0.832199	1.0174e-06	1.41588e-05
Zmym3	239.788	-0.682498	1.0359e-06	1.44056e-05
Hif1a	804.822	0.888046	1.053e-06	1.46239e-05
Nt5c3	945.801	0.611886	1.05315e-06	1.46239e-05
Sms	2498.64	0.640906	1.06296e-06	1.47462e-05
Ms4a4b	46.6011	2.27671	1.06352e-06	1.47462e-05
Slc39a14	282.112	0.742969	1.0681e-06	1.47989e-05
Nucks1	2726.68	0.381208	1.07959e-06	1.49471e-05
Soga1	78.6597	-1.93719	1.10591e-06	1.53001e-05
Paip1	1601.01	0.523632	1.11254e-06	1.53806e-05
Atp7a	218.025	0.570705	1.12352e-06	1.55211e-05
Scarf2	26.3836	-2.30588	1.13499e-06	1.5668e-05
Rfng	108.666	-0.849266	1.14361e-06	1.57755e-05
Dusp10	791.072	-1.04362	1.15252e-06	1.58867e-05
Tgfb1	70.1795	-1.6291	1.16179e-06	1.60028e-05
Plekha1	887.985	0.448331	1.17354e-06	1.61529e-05
Gm15833	57.4384	1.61319	1.17724e-06	1.6192e-05
Gm13466	17.955	-1.75321	1.17884e-06	1.62021e-05
Tmem94	805.905	-1.02309	1.18599e-06	1.62886e-05
Lif	8.78612	-3.61614	1.19277e-06	1.63697e-05
Ccdc8	25.0439	-2.0286	1.19637e-06	1.64072e-05
Man1c1	92.1607	-1.13424	1.19908e-06	1.64324e-05
4930516B21Rik	87.0688	-0.671419	1.20008e-06	1.64342e-05
Gpr183	8.75884	-3.40355	1.22196e-06	1.67217e-05
9430073C21Rik	104.925	1.8317	1.22419e-06	1.674e-05
Il7r	27.1462	2.73303	1.23837e-06	1.69217e-05
Gm13394	32.2576	-1.63731	1.23988e-06	1.693e-05
Rps15	1476.9	-0.682886	1.25037e-06	1.7061e-05
Nkrf	87.9054	0.916443	1.25238e-06	1.7076e-05
Srebf2	172.822	-0.873981	1.26025e-06	1.71709e-05
Kcnab2	17.9922	-2.62693	1.26221e-06	1.71851e-05
Rmnd5a	5453.64	0.403935	1.27987e-06	1.7413e-05
Uqcc3	168.48	-0.741248	1.29172e-06	1.75616e-05
Tra2b	570.876	0.846441	1.2973e-06	1.76247e-05
Zbtb4	906.41	-0.410502	1.32738e-06	1.80204e-05
Ywhaz	852.976	0.752666	1.32849e-06	1.80225e-05
Kdm7a	1701.07	0.685453	1.33262e-06	1.80656e-05
Sfrp4	71.9545	-1.5475	1.34054e-06	1.81599e-05
Sirpa	1323.91	-0.91977	1.34476e-06	1.8204e-05
Gpcpd1	9936.87	0.5714	1.37161e-06	1.85437e-05
Kdm5a	769.686	0.545756	1.37182e-06	1.85437e-05
Sh3glb1	7524.5	0.551403	1.37676e-06	1.85971e-05
Tmem109	2368.88	-0.793071	1.37926e-06	1.86175e-05
Btg1	265.593	0.83675	1.38333e-06	1.86591e-05
Uaca	5834.41	0.464463	1.39055e-06	1.87431e-05
Smarca5	1237.34	0.762277	1.39406e-06	1.8777e-05
Ptar1	29.3392	1.42099	1.41841e-06	1.90913e-05
Actc1	10060	-1.61536	1.4229e-06	1.91381e-05
Tnmd	205.067	-1.37302	1.42996e-06	1.92194e-05
Dek	1664.16	0.823592	1.43826e-06	1.93172e-05
H3f3b	2071.42	0.739956	1.45563e-06	1.95365e-05
Sgca	1021.78	-0.890483	1.46746e-06	1.96813e-05
Clec3b	261.203	-1.59197	1.49096e-06	1.99803e-05
Ppib	116.734	-0.790211	1.49188e-06	1.99803e-05
Vcp-rs	73.4838	-0.923698	1.4938e-06	1.99919e-05
Anpep	172.505	-2.04157	1.50407e-06	2.01031e-05
Itpr3	64.9875	-0.857346	1.50424e-06	2.01031e-05
Ssbp3	365.018	-0.599105	1.5059e-06	2.01042e-05
Nfe2l2	1105.51	0.600909	1.50646e-06	2.01042e-05
Steap3	448.883	-0.703184	1.51069e-06	2.01465e-05
Coro7	226.927	-0.73838	1.51772e-06	2.02129e-05
Csnk1g2	628.958	-0.811847	1.51781e-06	2.02129e-05
Asb15	2043.84	0.847456	1.53258e-06	2.03951e-05
Cd81	1232.14	-0.72206	1.53444e-06	2.04055e-05
Ccl3	57.3544	3.89915	1.55614e-06	2.06794e-05
Clec11a	22.6299	-2.18211	1.55794e-06	2.06887e-05
Thbs2	591.043	-1.11406	1.56e-06	2.07016e-05
Rif1	779.33	0.983029	1.57632e-06	2.09035e-05
Stx2	149.515	-0.894454	1.59113e-06	2.10849e-05
Gm28347	6.2903	6.60285	1.59383e-06	2.1106e-05
Atp6v0a4	7.64157	-3.22787	1.59554e-06	2.11137e-05
Ralgds	373.932	-0.829908	1.59723e-06	2.11213e-05
Ino80d	558.938	0.474228	1.61516e-06	2.13434e-05
Bsg	6329.48	-0.543915	1.62056e-06	2.13998e-05
Gm28437	25.3664	-1.15218	1.65605e-06	2.18465e-05
2310069B03Rik	19.9884	1.6742	1.65673e-06	2.18465e-05
Metap2	4595.01	0.493938	1.65786e-06	2.18465e-05
Ndufa11	664.458	-0.937631	1.66112e-06	2.18742e-05
Enah	1022.84	1.6511	1.67219e-06	2.20046e-05
Chst12	43.7684	-1.6424	1.67456e-06	2.20203e-05
Gm8864	34.9979	-0.941414	1.67605e-06	2.20245e-05
Ccdc124	441.202	-0.660308	1.67983e-06	2.20589e-05
Cdipt	174.233	-0.81045	1.68319e-06	2.20876e-05
Whamm	177.455	0.661782	1.69866e-06	2.22751e-05
Vasp	286.346	-1.25531	1.70379e-06	2.23269e-05
Fam20c	173.373	-1.14914	1.71249e-06	2.24253e-05
Rpl36	279.204	-1.23307	1.72946e-06	2.26317e-05
Hspb2	475.669	-1.06776	1.73262e-06	2.26575e-05
Papln	16.6367	-2.43846	1.73591e-06	2.26847e-05
Mast3	31.4548	-1.80126	1.74814e-06	2.28287e-05
Tbc1d2b	152.403	-0.805272	1.75718e-06	2.29198e-05
Cebpz	987.826	0.496065	1.75755e-06	2.29198e-05
Csnk1a1	5253.65	0.509071	1.79014e-06	2.33287e-05
Gm8818	8.88663	3.80243	1.83277e-06	2.38678e-05
Slc9a2	625.491	-0.562057	1.85591e-06	2.41519e-05
Vps26a	1320.66	0.715358	1.85715e-06	2.41519e-05
Gm13889	33.2635	1.87867	1.86521e-06	2.42401e-05
Romo1	266.259	-0.866059	1.86656e-06	2.42409e-05
Polrmt	160.327	-0.810885	1.8855e-06	2.44699e-05
D630003M21Rik	13.776	-2.35202	1.89893e-06	2.46274e-05
Slc1a2	5.38291	4.03228	1.90273e-06	2.46597e-05
Pi15	38.1332	-1.70233	1.90594e-06	2.46842e-05
Gm37666	3.53569	5.65291	1.98601e-06	2.57036e-05
Ankzf1	141.44	-0.81235	1.98945e-06	2.57304e-05
Rock2	4966.6	0.761301	2.00943e-06	2.59711e-05
Madd	68.3997	-1.44865	2.01328e-06	2.60031e-05
Tie1	202.989	-0.85596	2.03889e-06	2.63054e-05
Sorbs1	791.573	0.686528	2.03948e-06	2.63054e-05
Hnrnph2	786.097	0.552193	2.04155e-06	2.63141e-05
Slc35d2	31.2951	-2.37624	2.0514e-06	2.64229e-05
Spire1	359.573	0.585723	2.0704e-06	2.66496e-05
Efna1	74.3081	-0.820935	2.08476e-06	2.68161e-05
Vmac	32.5099	-1.52101	2.09603e-06	2.69423e-05
Thsd1	29.0316	-1.8398	2.09743e-06	2.69423e-05
Prrc2b	2827.42	-0.481734	2.10632e-06	2.7038e-05
Lin9	131.135	0.773484	2.11367e-06	2.7114e-05
Lrp5	231.285	-0.88021	2.14226e-06	2.7462e-05
Adamts16	8.92343	-3.83056	2.15639e-06	2.76244e-05
Mtmr1	928.984	0.381832	2.16677e-06	2.77384e-05
U2af2	460.808	-0.569149	2.20302e-06	2.81834e-05
Mpnd	243.191	-0.814011	2.25163e-06	2.87858e-05
Thumpd3	361.555	0.610341	2.26414e-06	2.89261e-05
Tspyl4	23.8532	-1.65782	2.26673e-06	2.89396e-05
Togaram2	172.144	1.32797	2.26935e-06	2.89534e-05
Gm4654	9.58527	-2.20539	2.27513e-06	2.90075e-05
Efnb2	122.206	-1.07912	2.28008e-06	2.9051e-05
Gna11	426.785	-0.628489	2.30909e-06	2.94007e-05
Triobp	448.208	-1.36021	2.32777e-06	2.96186e-05
Itgb3	115.051	-1.23754	2.33482e-06	2.96883e-05
Tmem204	56.7213	-1.84586	2.34185e-06	2.97576e-05
Rab3a	181.791	-0.760229	2.35278e-06	2.98764e-05
Prrc2a	1726.71	-0.647366	2.35539e-06	2.98894e-05
Gspt1	1645.93	0.445073	2.36351e-06	2.99638e-05
Stmn2	19.5813	-1.91993	2.36444e-06	2.99638e-05
Marcksl1	85.3525	1.71838	2.37027e-06	3.00175e-05
Maob	630.914	0.618999	2.38863e-06	3.02298e-05
Dnaja2	5336.2	0.434459	2.39378e-06	3.02746e-05
Gipc1	92.9423	-0.946562	2.39553e-06	3.02765e-05
Usp31	408.691	0.492998	2.44761e-06	3.0914e-05
Cit	14.6808	-2.65161	2.45416e-06	3.0976e-05
Mthfd1l	21.9855	1.7253	2.45845e-06	3.10093e-05
Sun1	665.052	-0.549977	2.47041e-06	3.11394e-05
Dennd1b	852.115	0.550968	2.47959e-06	3.12342e-05
Hspa4	3505.67	0.747257	2.48297e-06	3.12559e-05
Stxbp6	120.795	-0.88601	2.53415e-06	3.18789e-05
Abcb1b	236.599	0.641685	2.5511e-06	3.20707e-05
Akt1s1	946.118	-0.717091	2.58864e-06	3.2521e-05
Gm12969	7.31671	-2.97155	2.60297e-06	3.26792e-05
Hcfc1r1	276.441	-0.599629	2.63557e-06	3.30665e-05
F7	4.34096	6.50572	2.65874e-06	3.3335e-05
Naa50	9028.56	0.50365	2.66066e-06	3.3337e-05
Lonrf3	25.5318	2.47217	2.6645e-06	3.33629e-05
Zbtb7c	23.981	-1.82252	2.67286e-06	3.34454e-05
Reps2	51.3304	-2.09487	2.69805e-06	3.37382e-05
Hmg20b	93.5463	-0.749837	2.71215e-06	3.3892e-05
Plekhh2	44.0527	-1.78361	2.73434e-06	3.41467e-05
Rarg	119.929	-1.91656	2.738e-06	3.41698e-05
Ogn	1517.92	-1.14768	2.74356e-06	3.42164e-05
Dock8	114.449	1.07229	2.7662e-06	3.44761e-05
Bank1	17.3629	-2.5646	2.77954e-06	3.46194e-05
Plod1	407.799	-0.626182	2.78496e-06	3.4664e-05
Gm15191	15.4543	-2.13817	2.78877e-06	3.46886e-05
Myl12b	198.462	-0.584337	2.8113e-06	3.49458e-05
Spcs3	1212.85	0.710026	2.85105e-06	3.54165e-05
Slc26a10	15.5118	-2.44088	2.86208e-06	3.55301e-05
Cwf19l2	944.812	0.733836	2.86786e-06	3.55785e-05
C1qtnf6	42.8009	-1.90278	2.88012e-06	3.5707e-05
Glmp	164.942	-0.975959	2.90556e-06	3.59812e-05
Insrr	9.67182	3.90674	2.90605e-06	3.59812e-05
Son	5635.93	0.298773	2.92496e-06	3.61916e-05
Pld4	70.5098	-1.87764	2.93592e-06	3.62875e-05
Kcmf1	4007.21	0.393295	2.93656e-06	3.62875e-05
Mturn	182.91	-1.16996	2.9552e-06	3.6494e-05
Syt7	24.1592	-1.77643	2.96963e-06	3.66481e-05
Bod1l	1313.32	0.712753	2.97359e-06	3.6673e-05
Cyrib	941.604	0.495826	2.98823e-06	3.68294e-05
Agap3	302.763	-0.621592	2.99101e-06	3.68397e-05
Wnt11	36.5275	-1.24317	3.00262e-06	3.69585e-05
Scyl1	760.771	-0.592749	3.028e-06	3.72466e-05
Synj1	251.301	0.527099	3.07763e-06	3.78286e-05
Zfx	500.942	0.450881	3.07965e-06	3.78286e-05
Nagpa	56.6004	-0.933732	3.08133e-06	3.78286e-05
Hnrnpk	2859.79	0.275887	3.10298e-06	3.80695e-05
Cic	401.599	-0.721868	3.10785e-06	3.81045e-05
Rab11fip5	267.552	-0.7162	3.12601e-06	3.83023e-05
Zc3h11a	614.555	0.774254	3.13105e-06	3.83392e-05
Gamt	85.8209	-1.00434	3.16694e-06	3.87534e-05
Dbn1	73.2172	-1.30352	3.17424e-06	3.88175e-05
Psmd14	1289.12	0.483557	3.17738e-06	3.88308e-05
Nagk	62.0256	-1.00234	3.22442e-06	3.93702e-05
Dctn6	328.891	-0.433704	3.22701e-06	3.93702e-05
Rmdn3	112.808	1.14982	3.22778e-06	3.93702e-05
Smad5	978.244	0.442307	3.24186e-06	3.95163e-05
Prdm9	133.197	1.02446	3.26205e-06	3.97367e-05
Lhx2	5.43679	3.71135	3.27377e-06	3.98538e-05
Eif4a1	1452.31	0.553236	3.27652e-06	3.98616e-05
Mbtps1	555.661	-0.498722	3.29707e-06	4.00843e-05
Stox1	2.73968	-4.86784	3.29908e-06	4.00843e-05
Camk1	325.471	-0.672132	3.31694e-06	4.02753e-05
Tspan13	328.987	-0.654195	3.34583e-06	4.05999e-05
Alkbh8	386.896	0.734984	3.3511e-06	4.06377e-05
Arhgap4	22.5967	-1.90426	3.35516e-06	4.06609e-05
Ttc37	507.528	0.358529	3.39238e-06	4.10779e-05
Tmed9	381.884	-0.630418	3.39393e-06	4.10779e-05
Gm44292	7.15193	3.12748	3.42153e-06	4.13854e-05
Actn4	561.374	-0.63475	3.44075e-06	4.15912e-05
Rassf2	148.8	-1.04674	3.44306e-06	4.15924e-05
Fbxl16	30.43	-1.703	3.48369e-06	4.20564e-05
Park7	3943.08	-0.514018	3.4887e-06	4.20899e-05
Dact3	18.1	-1.82963	3.50687e-06	4.2282e-05
Cbx6	239.01	-1.39242	3.53368e-06	4.2578e-05
Hp	1285	2.61966	3.55739e-06	4.28363e-05
Traf7	252.503	-0.831733	3.57239e-06	4.29895e-05
Lilra5	14.1311	-4.16669	3.67269e-06	4.41683e-05
Rassf4	127.123	-0.896113	3.6788e-06	4.42136e-05
Apold1	109.628	1.28429	3.68238e-06	4.42285e-05
Rps26	963.093	-0.458715	3.68721e-06	4.42582e-05
Ppargc1a	1148.81	1.1973	3.69676e-06	4.43447e-05
Zfp971	191.939	1.34965	3.7079e-06	4.445e-05
Cgref1	27.3763	1.99437	3.74847e-06	4.49079e-05
4930486L24Rik	14.1501	1.77338	3.76141e-06	4.50301e-05
Adgrd1	222.35	-0.955373	3.76345e-06	4.50301e-05
Aldh1a1	1876.72	0.906565	3.7732e-06	4.5118e-05
2310040G24Rik	1169.32	-0.474367	3.78168e-06	4.51738e-05
St3gal2	973.586	-0.521292	3.78265e-06	4.51738e-05
Siglecf	8.76307	3.79757	3.80212e-06	4.53508e-05
Arhgef25	257.135	-0.817405	3.80228e-06	4.53508e-05
Rlim	829.365	0.704581	3.83387e-06	4.56986e-05
Fam171a2	6.89818	-4.5401	3.84942e-06	4.5855e-05
Cd247	12.5081	-2.09443	3.86566e-06	4.60194e-05
Hipk1	1410.29	0.380019	3.87633e-06	4.60935e-05
Tmem198b	44.8929	-0.893269	3.87677e-06	4.60935e-05
Meox1	60.4929	-1.87396	3.90124e-06	4.63551e-05
Pf4	61.8412	-1.56738	3.92271e-06	4.65809e-05
P2rx6	208.143	-0.761454	3.95322e-06	4.69137e-05
Gm7545	6.80887	-2.11704	3.95579e-06	4.69147e-05
Pik3cg	29.7996	-1.69734	3.97507e-06	4.71137e-05
Ctps	445.372	0.448527	3.99468e-06	4.73164e-05
Gm6733	17.3999	-1.40659	4.01049e-06	4.74458e-05
Gas2l1	41.4659	-1.77084	4.01063e-06	4.74458e-05
Robo4	117.823	-0.760576	4.02044e-06	4.75269e-05
Ldlrap1	114.464	-0.896782	4.02253e-06	4.75269e-05
Smurf1	260.458	-0.664506	4.02906e-06	4.75653e-05
St6galnac2	53.2892	-1.78155	4.03083e-06	4.75653e-05
Tmem258	172.828	-0.637649	4.08828e-06	4.82131e-05
Slc2a4	4530.49	-0.727235	4.1292e-06	4.86518e-05
Sync	337.603	-0.638787	4.13295e-06	4.86518e-05
Ssh1	176.245	-0.796396	4.13323e-06	4.86518e-05
Trim14	31.042	2.47328	4.16584e-06	4.90052e-05
Itga9	224.904	-0.717055	4.17409e-06	4.90715e-05
Cd52	55.4719	1.69617	4.2185e-06	4.95628e-05
Slc9a3r2	223.1	-1.02464	4.23011e-06	4.96574e-05
Arfgef1	4623.54	0.575705	4.23182e-06	4.96574e-05
Mapk3	155.168	-1.82645	4.26279e-06	4.99897e-05
Gm26931	8.08246	-2.18834	4.29275e-06	5.03097e-05
Nap1l1	2252.63	0.511265	4.33203e-06	5.07386e-05
Cmpk1	737.7	0.835946	4.33796e-06	5.07764e-05
Lrpprc	1672.33	0.31662	4.3573e-06	5.09712e-05
Rlf	457.918	0.620748	4.36642e-06	5.10462e-05
Hnrnpd	1625.18	0.555013	4.3729e-06	5.10903e-05
Cdc42ep1	64.3434	-1.25539	4.38629e-06	5.12151e-05
Ercc6l2	1025.09	0.432526	4.38958e-06	5.12217e-05
Ppp1r12c	212.021	-0.636637	4.41689e-06	5.15085e-05
Samd1	102.503	-0.720563	4.42129e-06	5.1528e-05
Arl6ip5	1699.83	0.337513	4.45458e-06	5.18623e-05
Lemd2	166.02	-0.854681	4.45548e-06	5.18623e-05
Rapgef6	543.227	0.54198	4.48322e-06	5.21531e-05
Scn7a	399.544	0.857603	4.56519e-06	5.30739e-05
Tpp2	1583.53	0.625996	4.57267e-06	5.3128e-05
Arl6ip1	343.789	0.824852	4.59957e-06	5.34077e-05
Senp7	318.957	0.424178	4.60524e-06	5.34407e-05
Casp8ap2	277.278	0.622611	4.6251e-06	5.36381e-05
Tbc1d10a	26.7939	-1.80353	4.62881e-06	5.36481e-05
Olfml2a	140.769	-0.637384	4.64447e-06	5.37965e-05
Sec14l5	220.382	-1.1738	4.64786e-06	5.38027e-05
Prdm8	6.68812	-3.49822	4.67284e-06	5.40587e-05
Rps24-ps3	35.0252	-1.17855	4.68654e-06	5.4184e-05
Dctn1	2538.59	-0.429892	4.69633e-06	5.42639e-05
Prkg1	321.242	1.2032	4.70949e-06	5.43827e-05
Ap4b1	46.7375	1.24003	4.7208e-06	5.44496e-05
Gpr160	17.6835	-1.86847	4.72386e-06	5.44496e-05
Atp8b1	169.099	1.173	4.72395e-06	5.44496e-05
Fpr2	10.2587	4.12241	4.74316e-06	5.46376e-05
Kpna1	5921.71	0.437125	4.78576e-06	5.50946e-05
Gpi-ps	43.3502	-1.57235	4.79184e-06	5.5131e-05
Slc10a6	37.8385	2.15578	4.80062e-06	5.51984e-05
Nkd1	8.75552	-2.60947	4.81662e-06	5.53485e-05
Sdr39u1	634.646	-0.484164	4.85194e-06	5.57205e-05
Gm7741	12.0525	-1.88201	4.88006e-06	5.60093e-05
Rbm27	1206.66	0.709845	4.8861e-06	5.60445e-05
Epn2	482.026	-0.687057	4.91256e-06	5.63137e-05
Scaf1	452.465	-0.998563	4.9233e-06	5.64026e-05
Gclm	405.576	0.694761	4.92761e-06	5.64177e-05
Hid1	10.4914	-2.57392	4.93107e-06	5.6423e-05
Gtf3c3	302.268	0.473084	4.94487e-06	5.65466e-05
Eif4e	1568.67	0.570166	4.96649e-06	5.67594e-05
Tlr7	75.7934	1.09058	4.98044e-06	5.68844e-05
Plcd4	1848.14	-0.511587	5.00321e-06	5.71099e-05
D8Ertd738e	511.7	-0.584276	5.1098e-06	5.82913e-05
Adam8	69.8123	1.54546	5.11694e-06	5.83374e-05
Rab11b	615.135	-0.361733	5.13303e-06	5.84855e-05
Acta1	226528	-0.874652	5.16555e-06	5.88205e-05
Med1	1024.85	0.392239	5.18131e-06	5.89644e-05
Rpl23a	33.8446	-1.73838	5.22433e-06	5.94181e-05
Col13a1	14.1428	-1.98463	5.24133e-06	5.95755e-05
Cracr2b	23.0893	-2.01477	5.2716e-06	5.98835e-05
Hnrnpa3	1935.44	0.632703	5.27921e-06	5.99338e-05
Bex3	20.6308	-1.84422	5.29327e-06	6.00573e-05
Plch1	3.52404	5.60804	5.34486e-06	6.06061e-05
Gm15593	19.6369	-1.48781	5.35648e-06	6.07014e-05
Igkc	21.8261	-3.92533	5.36e-06	6.07048e-05
Kcp	19.3808	-1.95964	5.37417e-06	6.08288e-05
Luzp1	480.05	0.634941	5.38629e-06	6.09294e-05
Tamalin	43.8564	-1.08226	5.4093e-06	6.1153e-05
Mrgprf	28.8219	-1.94376	5.43155e-06	6.13677e-05
Zbtb11	426.05	0.574974	5.44828e-06	6.15199e-05
Pcdhgc3	82.8028	-1.06692	5.5487e-06	6.26163e-05
Dlg4	45.4476	-1.73178	5.58314e-06	6.29672e-05
Ccdc61	27.8092	-1.66752	5.66018e-06	6.37391e-05
Clec10a	73.9189	-2.1359	5.66091e-06	6.37391e-05
Pxdn	441.528	-0.994344	5.66218e-06	6.37391e-05
Abl2	656.935	0.388955	5.6651e-06	6.37391e-05
Synm	23563.7	0.303986	5.67788e-06	6.38448e-05
Pygm	83950.4	-0.491897	5.71322e-06	6.42039e-05
Kdm4b	239.92	-0.931447	5.79969e-06	6.51369e-05
Ocrl	657.63	0.556409	5.81707e-06	6.52931e-05
Maged1	316.58	-0.919014	5.82856e-06	6.53832e-05
Flrt3	20.4106	-2.04968	5.85845e-06	6.56794e-05
Sec31a	996.608	-0.304211	5.87487e-06	6.58243e-05
Ctcflos	57.8383	2.56994	5.89974e-06	6.60638e-05
Evi2	8.66951	3.30707	5.97773e-06	6.68974e-05
Jph2	8032.59	-0.76929	6.01798e-06	6.73079e-05
AI467606	13.8563	-2.31201	6.06907e-06	6.7839e-05
Ndufab1	1027	0.543021	6.09766e-06	6.81182e-05
Pgm1	15621.7	-0.437397	6.18073e-06	6.90054e-05
Cdc42ep3	537.313	-0.361354	6.18619e-06	6.90243e-05
H2-Eb1	190.028	-1.15304	6.18985e-06	6.90243e-05
Camta1	346.942	0.766517	6.19341e-06	6.90243e-05
Foxn3	1461.53	0.481241	6.2293e-06	6.93505e-05
Carmil1	40.5711	1.56081	6.23306e-06	6.93505e-05
Pum2	2976.07	0.418662	6.23638e-06	6.93505e-05
Lats1	556.452	0.462468	6.23739e-06	6.93505e-05
Hjurp	284.63	-0.603981	6.30498e-06	7.00607e-05
Gm14303	7.45525	-2.49114	6.33336e-06	7.03346e-05
Kcnn3	54.4819	1.02279	6.34312e-06	7.04016e-05
Col4a4	61.1934	-1.6372	6.36072e-06	7.05554e-05
Gpsm3	18.67	-1.71727	6.40199e-06	7.09714e-05
Aldoart2	25.851	-1.86302	6.4312e-06	7.12533e-05
Gm5617	10.7515	-2.64079	6.43792e-06	7.12858e-05
Slc30a9	2122.51	0.282434	6.44462e-06	7.13182e-05
Gpr162	11.2599	-2.2021	6.49922e-06	7.18802e-05
Msi2	4980.27	0.499098	6.50618e-06	7.1915e-05
Ppp2ca	2470.2	0.516056	6.56002e-06	7.245e-05
Cnn2	88.1979	-1.66041	6.56226e-06	7.245e-05
Tank	508.006	0.749524	6.60675e-06	7.28984e-05
Rock1	804.002	0.826692	6.61398e-06	7.29355e-05
Scpep1	215.688	-0.813067	6.67876e-06	7.36069e-05
Ccnt2	946.537	0.337507	6.69094e-06	7.3698e-05
Pamr1	103.409	-1.91512	6.70355e-06	7.37654e-05
Gm11131	12.209	1.793	6.70488e-06	7.37654e-05
C1qbp	913.046	0.346957	6.71562e-06	7.38405e-05
Ighd	9.01126	-2.85319	6.72657e-06	7.39177e-05
Rps23	627.798	-0.620778	6.75804e-06	7.42204e-05
Rapgef3	86.6944	-0.959897	6.78425e-06	7.44649e-05
Phkg1	7144.64	-0.449595	6.79218e-06	7.45085e-05
2600006K01Rik	2.77199	-4.77945	6.86425e-06	7.52549e-05
Fchsd1	11.9961	-2.36673	6.8682e-06	7.52549e-05
Prrx2	8.59519	-2.88369	6.91661e-06	7.57413e-05
Sgms1	1283.04	0.449728	6.92414e-06	7.57798e-05
Paip2	2658	0.420232	6.94226e-06	7.5934e-05
Lamb2	1453.09	-1.11668	6.95589e-06	7.6039e-05
Rreb1	617.247	-0.554669	6.9768e-06	7.62234e-05
Poglut3	227.327	-0.540657	7.0296e-06	7.67557e-05
Gm3788	51.0449	2.44986	7.04679e-06	7.68637e-05
6430571L13Rik	559.764	-0.692527	7.04764e-06	7.68637e-05
Lrrc36	6.78227	-3.40547	7.05291e-06	7.68768e-05
Rgs10	35.9395	-1.18978	7.14242e-06	7.78074e-05
Stard9	165.56	-1.78216	7.19966e-06	7.83857e-05
Hibch	830.488	0.515248	7.20908e-06	7.843e-05
Zdhhc4	151.539	-0.561937	7.21205e-06	7.843e-05
Prr14	250.648	-0.623611	7.25055e-06	7.87601e-05
Pik3r1	1760.76	0.81847	7.25488e-06	7.87601e-05
P3h4	25.6481	-1.89692	7.25493e-06	7.87601e-05
Sppl2a	2831.78	0.552407	7.29313e-06	7.91241e-05
3300002P13Rik	113.019	-0.788099	7.29686e-06	7.91241e-05
Rai1	228.81	-0.967755	7.32568e-06	7.9391e-05
Slc16a3	1384.95	-0.886135	7.42658e-06	8.03951e-05
Spaar	20.5158	-2.0281	7.42686e-06	8.03951e-05
Thoc2	961.339	0.823385	7.53126e-06	8.14018e-05
Scfd1	404.404	0.557571	7.53243e-06	8.14018e-05
Grb10	1554.84	-0.491927	7.53281e-06	8.14018e-05
Ypel3	364.014	-1.00294	7.57742e-06	8.18052e-05
Cystm1	898.87	-0.504442	7.58124e-06	8.18052e-05
B3gnt9	17.7038	-2.04439	7.58467e-06	8.18052e-05
Emc10	209.906	-0.890092	7.59154e-06	8.18052e-05
Mfge8	325.034	-0.941668	7.59183e-06	8.18052e-05
Fibin	165.616	-1.26641	7.62306e-06	8.20948e-05
Clec14a	85.8489	-1.85849	7.64927e-06	8.23301e-05
Mapre3	763.224	-0.502105	7.6554e-06	8.2349e-05
Plppr2	7.63275	-3.74324	7.66088e-06	8.2361e-05
Yeats2	128.026	-0.712986	7.70227e-06	8.27588e-05
Zfp451	355.406	0.470479	7.76886e-06	8.34268e-05
Egfl6	25.6552	-1.93293	7.8128e-06	8.38509e-05
Cox17	257.354	1.11776	7.83171e-06	8.3958e-05
Csf1	698.292	0.896037	7.83491e-06	8.3958e-05
Zhx2	727.97	-0.688796	7.83614e-06	8.3958e-05
Tmem171	5.91044	5.33352	7.8536e-06	8.40973e-05
Mycbp2	1208.77	0.485351	7.8594e-06	8.41116e-05
Bcl7c	220.63	-0.534839	7.8705e-06	8.41826e-05
Osbpl8	665.92	0.801646	7.8995e-06	8.44449e-05
Homer1	2401.92	0.686348	7.92223e-06	8.46399e-05
Gnb2	346.811	-1.05813	7.92897e-06	8.4664e-05
2510039O18Rik	144.362	-0.715832	7.96847e-06	8.50376e-05
Zfp800	183.739	0.992867	8.00297e-06	8.53575e-05
Nek8	11.8535	-2.08545	8.00889e-06	8.53723e-05
Gpsm1	24.614	-1.96299	8.01787e-06	8.54198e-05
Ell2	823.861	0.910566	8.03885e-06	8.55949e-05
Cldn5	26.1773	-2.38614	8.06804e-06	8.58304e-05
Diaph2	250.869	0.805956	8.07007e-06	8.58304e-05
Gapdh	17342.7	-0.549773	8.09547e-06	8.6052e-05
Nfat5	1104.32	0.649783	8.22448e-06	8.73741e-05
Meox2	169.084	-0.8399	8.24667e-06	8.75605e-05
Tada3	125.446	-0.798551	8.25286e-06	8.7577e-05
Tnnc2	140.783	-1.48831	8.25995e-06	8.76029e-05
Elovl1	78.5208	-0.739143	8.29265e-06	8.79002e-05
Ddx10	487.922	0.86446	8.31843e-06	8.80895e-05
Chchd10	1261.95	-0.679759	8.31985e-06	8.80895e-05
Plekhg1	146.489	0.736132	8.3372e-06	8.82237e-05
Gigyf1	427.852	-0.804261	8.39445e-06	8.87796e-05
Crocc	18.2886	-1.98248	8.45144e-06	8.93322e-05
Miat	23.6265	-2.5492	8.47583e-06	8.95399e-05
Slc1a3	482.232	1.99481	8.50294e-06	8.9776e-05
Dtx4	167.349	-0.823583	8.53681e-06	9.00832e-05
Map4k4	524.593	-0.49947	8.58567e-06	9.05481e-05
Zfp653	36.992	-1.03065	8.61089e-06	9.07633e-05
Asns	93.7402	1.43426	8.62239e-06	9.08337e-05
Cxxc4	7.56446	-2.67339	8.68025e-06	9.13556e-05
B230312C02Rik	482.53	-1.27662	8.68161e-06	9.13556e-05
Emilin2	224.711	-0.90342	8.69181e-06	9.14119e-05
U2surp	1270.19	0.585091	8.88087e-06	9.33482e-05
Ppp4r2	1041.29	0.446502	8.97057e-06	9.42384e-05
Daam2	111.861	-0.848285	8.97878e-06	9.42722e-05
Aspscr1	147.93	-0.975584	9.09381e-06	9.54268e-05
Nasp	408.341	0.708711	9.1056e-06	9.54974e-05
Usp28	1638.65	0.703662	9.1438e-06	9.58448e-05
Stk3	179.659	0.883751	9.1522e-06	9.58794e-05
Cdk12	371.194	0.459978	9.16798e-06	9.59914e-05
Gm5138	5.84438	-2.30864	9.31764e-06	9.74731e-05
Pltp	100.918	-1.98563	9.31983e-06	9.74731e-05
Gm45838	13.2079	2.41245	9.33686e-06	9.75971e-05
Gdpd5	34.72	-1.71191	9.3557e-06	9.77399e-05
Chka	76.1597	0.898119	9.45368e-06	9.87088e-05
Fgf14	10.6072	-2.32338	9.53718e-06	9.95255e-05
Tnni2	93788.7	-0.424655	9.59706e-06	0.000100063
Cnpy3	102.191	-0.881886	9.59933e-06	0.000100063
AI662270	48.662	1.55706	9.62417e-06	0.000100267
Ivns1abp	3869.79	0.353158	9.65374e-06	0.000100519
Mecp2	956.495	0.309596	9.78577e-06	0.000101838
Kcna1	24.7088	-1.36383	9.79817e-06	0.000101911
Arrdc4	194.624	0.863939	9.81798e-06	0.00010206
Atg3	781.193	0.89819	9.83432e-06	0.000102174
Gm47854	65.7865	-1.16716	9.86648e-06	0.000102452
Synj2bp	1730.52	0.696665	9.90549e-06	0.0001028
Ift46	182.546	-0.881874	1.00363e-05	0.000104101
Cop1	988.83	0.568582	1.00428e-05	0.00010411
Ksr1	2278.64	-0.604693	1.00623e-05	0.000104256
Nom1	451.446	0.498446	1.00917e-05	0.000104502
Phf12	237.975	-0.504913	1.01348e-05	0.000104891
Bmpr2	3138.31	0.788889	1.01913e-05	0.000105418
Rnf126	227.024	-0.841846	1.029e-05	0.00010638
Iffo1	139.997	-0.724611	1.03435e-05	0.000106833
Gas6	1033	-0.684467	1.03451e-05	0.000106833
H2-Ab1	288.142	-1.07165	1.03714e-05	0.000107046
Gli1	13.1295	-1.85628	1.05058e-05	0.000108374
Kcna7	2729.79	0.429682	1.05284e-05	0.000108496
Kera	518.557	-1.37197	1.05291e-05	0.000108496
Bcl3	42.7792	1.4533	1.05707e-05	0.000108865
Il10ra	59.4204	1.26671	1.06395e-05	0.000109514
Gm6931	10.1624	-1.66098	1.07056e-05	0.000110114
Trem1	8.62301	4.89912	1.07095e-05	0.000110114
Qser1	5090.25	0.627561	1.07429e-05	0.000110397
Mavs	379.731	-0.825391	1.07717e-05	0.000110633
Slc22a17	11.9776	-2.45628	1.07879e-05	0.000110681
Rps21	776.211	-0.723047	1.07882e-05	0.000110681
Gm43333	66.3437	2.9916	1.08916e-05	0.000111682
Hnrnpc	6110.47	0.492924	1.09506e-05	0.000112225
Eno3	45477.6	-0.659296	1.09866e-05	0.000112534
Dnaaf3	5.41378	-5.27532	1.10664e-05	0.00011329
S100a16	256.495	-0.483464	1.10857e-05	0.000113426
Itsn2	619.406	0.554786	1.11064e-05	0.000113575
Mycn	16.9013	-3.03015	1.11667e-05	0.00011413
2310075C17Rik	49.2518	1.36819	1.12246e-05	0.00011466
Vash1	35.1451	-1.59704	1.12336e-05	0.00011469
B4galt5	298.924	0.790986	1.12481e-05	0.000114716
Lhpp	184.754	-0.614074	1.12484e-05	0.000114716
Notch4	90.7655	-0.991057	1.1263e-05	0.000114803
Ndufa1	751.316	-0.472011	1.1273e-05	0.000114843
Lix1l	161.08	-0.732923	1.1298e-05	0.000114987
Mrtfa	262.032	-0.775071	1.12993e-05	0.000114987
Dab2ip	1065.44	-0.861429	1.13112e-05	0.000115046
Tradd	15.8887	-1.78423	1.1319e-05	0.000115063
Gvin-ps3	3.53677	4.7222	1.14606e-05	0.00011644
Pbdc1	302.084	0.788425	1.14728e-05	0.000116449
Engase	42.7616	-2.12736	1.14738e-05	0.000116449
Sos1	785.802	0.451894	1.15283e-05	0.000116939
Loxl3	144.537	1.01303	1.15844e-05	0.000117444
Adamtsl2	12.5657	-2.425	1.16033e-05	0.000117525
Pls3	547.424	-0.315992	1.16048e-05	0.000117525
Klhl8	664.131	-0.394694	1.16207e-05	0.000117623
Serpina3g	8.36478	3.8356	1.16482e-05	0.000117838
Eloa	1913.59	0.223262	1.16824e-05	0.000118121
Pabpc1	5466.12	0.813684	1.18363e-05	0.000119613
Rapsn	130.019	-0.986768	1.18592e-05	0.00011978
Abce1	2316.03	0.551807	1.1888e-05	0.000120006
Suco	496.641	0.643394	1.19051e-05	0.000120115
Lgals1	1350.93	-0.604584	1.19302e-05	0.000120304
Pcdh18	90.9369	-1.00767	1.19986e-05	0.000120929
Fzd2	23.5242	-1.74489	1.20258e-05	0.000121138
Fap	238.972	-0.773536	1.21135e-05	0.000121956
Ppp1r26	41.9277	-0.873239	1.2204e-05	0.000122802
Gm7481	21.9213	-1.28075	1.22442e-05	0.00012314
Dpysl3	357.059	-0.930821	1.22805e-05	0.00012344
Oaz2	876.103	-0.555537	1.23181e-05	0.000123752
Dusp8	512.544	-0.84095	1.23376e-05	0.000123882
Skap2	221.301	0.746062	1.23689e-05	0.00012413
Pitrm1	745.535	0.31569	1.24236e-05	0.000124613
Pkd1	397.058	-1.11589	1.24417e-05	0.000124728
Npr2	548.717	-0.750446	1.25942e-05	0.000126189
Sec61b	192.652	-1.14397	1.26382e-05	0.000126563
Irs1	1284.79	-0.777174	1.26536e-05	0.000126632
Cat	2001.95	0.785152	1.26585e-05	0.000126632
Rps29	530.066	-1.31978	1.27126e-05	0.000127106
Tsc22d4	240.901	-0.881668	1.27693e-05	0.000127605
Tmem189	186.175	-0.739771	1.28417e-05	0.000128245
Pdk4	7877.77	1.7657	1.28469e-05	0.000128245
Atp6v1h	335.248	0.551382	1.29183e-05	0.000128889
Efcc1	6.75133	-3.56252	1.29352e-05	0.000128939
Phkg2	59.4233	-0.715201	1.2937e-05	0.000128939
Foxo1	511.869	0.779688	1.29532e-05	0.000129032
Hsd17b12	396.777	1.22687	1.30341e-05	0.00012977
Ttn	348542	0.48167	1.30872e-05	0.000130229
Slc48a1	382.969	-0.745612	1.31137e-05	0.000130424
Smoc2	1765.98	-0.715727	1.31936e-05	0.00013115
Snx21	113.018	-0.967864	1.32026e-05	0.00013115
Wac	726.011	0.540997	1.32115e-05	0.00013115
Thap3	137.272	-1.24904	1.32145e-05	0.00013115
Taok1	1925.83	0.540825	1.32798e-05	0.000131695
Kdm1a	481.645	0.306777	1.32833e-05	0.000131695
Dok4	26.8917	-2.13276	1.3296e-05	0.000131752
Dll4	77.9539	-0.842053	1.33735e-05	0.00013245
Il1rl1	97.1635	1.6512	1.349e-05	0.000133534
Mak16	411.904	0.604593	1.35372e-05	0.000133931
Fam210a	2563.68	0.470451	1.35714e-05	0.000134198
Zfp68	688.134	0.539861	1.35845e-05	0.000134258
Atf6b	70.7398	-0.85778	1.36111e-05	0.00013445
Kifap3	954.086	0.454861	1.36265e-05	0.000134532
Klhl41	14958.6	0.606337	1.3684e-05	0.000135029
Icam1	137.676	1.32629	1.38933e-05	0.000137022
Nr1d2	3510.89	0.46381	1.39757e-05	0.000137762
Bmpr1b	254.623	0.911451	1.40109e-05	0.000138026
Pum3	384.94	0.734337	1.40171e-05	0.000138026
Rtl6	68.9154	-0.863061	1.40674e-05	0.000138449
Bicral	244.989	-0.472042	1.40982e-05	0.00013868
Kctd17	57.0949	-1.50393	1.41379e-05	0.000138998
Gm13172	2.74306	-4.06175	1.41587e-05	0.000139131
Sod2	4740.49	0.374634	1.42329e-05	0.000139787
Tbc1d10b	361.86	-0.508242	1.4259e-05	0.000139969
Gdap2	152.613	0.781934	1.42775e-05	0.00014003
Rnf31	379.649	0.782518	1.42844e-05	0.00014003
Rapgef4	34.0503	1.55965	1.42874e-05	0.00014003
Cxcl3	6.02786	5.50218	1.43013e-05	0.00014006
Pkib	11.312	3.05095	1.43053e-05	0.00014006
Dynll1	208.327	-0.752113	1.43674e-05	0.000140594
Tmem229b	66.2914	0.880845	1.44191e-05	0.000141027
Rgcc	255.46	1.17986	1.45108e-05	0.000141791
Mmp23	19.187	-2.27537	1.45122e-05	0.000141791
Atcayos	854.349	-0.551548	1.45567e-05	0.000142152
Cope	343.078	-0.753056	1.46301e-05	0.000142795
Fn1	2564.5	-1.1754	1.46566e-05	0.00014298
Ankib1	520.784	0.428306	1.4665e-05	0.000142987
Traf3ip3	13.3061	-2.07776	1.47171e-05	0.000143422
Pde4b	2848.65	0.879698	1.47616e-05	0.00014378
Arl4a	769.507	0.646941	1.47739e-05	0.000143826
Rb1cc1	3398.36	0.763035	1.4788e-05	0.000143889
Tnfsf12	47.6276	-1.56879	1.4802e-05	0.000143951
Pcf11	723.04	0.767063	1.50379e-05	0.00014617
Usp16	1651.9	0.626657	1.5094e-05	0.00014664
Slc39a13	223.045	-0.536073	1.51258e-05	0.000146873
Lsmem2	43.6833	-1.11135	1.52297e-05	0.000147806
Itgam	142.01	1.16307	1.53489e-05	0.000148886
Cnksr3	66.5813	-0.896976	1.53661e-05	0.000148976
Ppme1	540.901	0.607232	1.54381e-05	0.000149597
Chek2	30.3696	-1.73787	1.551e-05	0.000150197
Sele	18.9958	2.41159	1.55159e-05	0.000150197
Ang	20.2799	-1.68987	1.55459e-05	0.00015041
Rnf166	202.028	-0.562681	1.56005e-05	0.00015086
Gadd45g	175.002	1.21803	1.5769e-05	0.000152299
Mill2	132.98	0.751072	1.57702e-05	0.000152299
Psmb7	961.073	-0.385274	1.57735e-05	0.000152299
Ap1m1	261.959	-0.551959	1.59114e-05	0.000153553
Clasrp	201.771	-0.563253	1.60758e-05	0.00015506
Ncald	41.4311	-1.08839	1.62702e-05	0.000156802
Yae1d1	134.7	0.762356	1.6273e-05	0.000156802
Gm43068	4.03272	4.687	1.63023e-05	0.000157003
Ackr1	50.4161	1.28124	1.63859e-05	0.000157728
Dvl3	209.469	-0.506166	1.64642e-05	0.00015835
Armcx1	50.8676	-0.935631	1.64673e-05	0.00015835
Trpm7	1380.33	0.518803	1.65635e-05	0.000159194
Rtl8c	11.8166	-1.86813	1.66518e-05	0.000159961
Fbxl22	84.9059	1.0644	1.67044e-05	0.000160384
Cox7a1	871.919	-0.536582	1.67158e-05	0.000160412
Tle1	269.095	0.742628	1.67346e-05	0.000160511
Xrcc4	149.223	0.544371	1.68187e-05	0.000161235
Cab39	4304.29	0.551634	1.683e-05	0.000161261
Zfp869	345.56	0.476185	1.69639e-05	0.000162462
Cuedc1	2267.29	-0.631711	1.71624e-05	0.00016428
Brpf1	239.971	-0.475987	1.72029e-05	0.000164584
Egln3	559.233	0.795077	1.72486e-05	0.000164938
Slc16a1	786.568	0.804856	1.72691e-05	0.00016505
Ccz1	1893.05	0.506923	1.73035e-05	0.000165295
Spty2d1	261.827	0.700216	1.73758e-05	0.000165902
Capns1	1300.37	-0.476203	1.74237e-05	0.000166275
Cct4	1646.42	0.309675	1.74575e-05	0.000166513
Dbr1	104.113	0.699339	1.7477e-05	0.000166614
Tbcel	866.59	-0.536183	1.7506e-05	0.000166807
Eml3	81.6376	-0.951429	1.75694e-05	0.000167327
Il16	37.7752	-1.70748	1.765e-05	0.000168009
Dnajc2	1197.78	0.836843	1.77357e-05	0.000168667
Set	1472.98	0.561951	1.7737e-05	0.000168667
Mdp1	217.778	-0.487691	1.7757e-05	0.000168772
Sap30	131.903	1.0388	1.77996e-05	0.000169092
Mllt1	277.499	-0.750906	1.78993e-05	0.000169953
Corin	5.10983	-2.72983	1.80379e-05	0.000171183
Wdr26	4140.29	0.456821	1.80776e-05	0.000171474
Ston1	104.225	-1.80712	1.82125e-05	0.000172619
Man1a2	534.512	0.511708	1.82166e-05	0.000172619
Gm10925	26.6852	-1.20501	1.82629e-05	0.00017297
Parg	591.461	0.340052	1.83259e-05	0.00017348
Thbs4	1459.49	-1.08842	1.83754e-05	0.000173861
Pcna	252.535	0.519009	1.85435e-05	0.000175363
Glo1	1058.2	0.31921	1.8688e-05	0.000176641
Epn1	1030.52	-0.620204	1.87368e-05	0.000177014
Ccdc186	960.286	0.612388	1.87726e-05	0.000177263
Trmt10c	508.466	0.595157	1.88023e-05	0.000177455
[truncated: 32,389 more rows]

## Sheet: 12hrs
Supplementary Table 4: DEG Muscle
Gene name	H12_baseMean	H12_log2FoldChange	H12_pvalue	H12_padj
Irf7	737.117	4.52391	1.5031e-81	2.91947e-77
Nr1d1	1036.99	-2.82293	3.10323e-73	3.0137e-69
Ifi44	722.878	5.97102	5.35545e-71	3.46729e-67
Rnf213	2087.36	3.49096	1.04539e-68	5.07616e-65
Gbp3	1396.44	4.40995	1.04745e-65	4.06891e-62
Nlrc5	348.726	3.98681	2.97621e-64	9.63448e-61
Cmpk2	1376.52	5.39173	2.72918e-63	7.57269e-60
Ifit3	2685.04	5.60754	2.97633e-61	7.22615e-58
Herc6	736.109	5.07265	1.60675e-60	3.46755e-57
Ifit2	4280.33	6.21277	1.8965e-58	3.68358e-55
Rsad2	4753.46	6.4019	1.3187e-57	2.32847e-54
Ddx58	1603.5	3.28636	1.42203e-55	2.30168e-52
Xaf1	386.637	2.965	5.80497e-52	8.67307e-49
Usp18	800.361	4.04334	1.43385e-51	1.98926e-48
Stat2	752.132	2.76573	6.73384e-51	8.71942e-48
Parp14	1739.11	3.32191	1.41541e-50	1.71821e-47
Xdh	1497.46	2.40751	1.93648e-50	2.21248e-47
Zbp1	484.86	4.70277	1.60937e-49	1.7366e-46
Slfn8	582.762	4.54749	6.22431e-49	6.36288e-46
Cd274	954.082	4.88214	3.36009e-48	3.26315e-45
Oasl1	330.188	5.95056	3.63013e-48	3.35753e-45
Gbp2	3247.34	5.42704	7.70961e-48	6.80653e-45
Gbp5	1227.38	4.59427	8.94101e-48	7.55049e-45
Cxcl10	1250.96	8.95098	1.28708e-47	1.04162e-44
Parp12	535.024	2.57386	1.47588e-47	1.14664e-44
Mx2	459.233	5.2443	2.93098e-47	2.18955e-44
Oasl2	1478	3.86657	5.35811e-47	3.85447e-44
Mt2	692.25	5.32019	4.69529e-46	3.25702e-43
Tgtp2	198.94	4.43466	1.02068e-45	6.83613e-43
Slfn9	519.576	5.23223	1.15512e-45	7.47866e-43
Ifi204	1898.85	4.17656	1.48276e-45	9.29023e-43
Sp100	1421.06	2.86498	2.48119e-45	1.506e-42
Ifit3b	793.913	4.26524	4.08273e-45	2.40299e-42
Gbp4	1460.72	3.91455	1.45088e-44	8.27372e-42
Ifi203	2320.48	3.97151	1.49091e-44	8.27372e-42
Isg15	239.004	5.23575	2.48539e-44	1.34093e-41
Phf11d	893.379	4.64755	7.75252e-44	4.06965e-41
Parp11	247.371	2.47058	1.11257e-43	5.68672e-41
Phf11b	259.584	5.85796	1.2668e-43	6.30898e-41
Ddx60	286.166	2.90062	1.6507e-43	8.01538e-41
Mx1	808.928	6.14435	2.92454e-43	1.38545e-40
Trim30a	2253.75	3.83556	5.15379e-43	2.38338e-40
Aldoart1	337.633	-3.27621	1.45549e-42	6.57441e-40
Gbp9	1332.68	3.31527	1.58394e-42	6.99204e-40
Plscr2	200.817	5.08012	1.78928e-42	7.72293e-40
Oas2	370.069	3.39544	2.23425e-42	9.43389e-40
Ifi47	422.646	4.22422	2.37507e-42	9.81512e-40
Ube2l6	199.474	2.95021	4.21791e-42	1.70676e-39
Gm20559	335.61	3.48395	6.72637e-42	2.66625e-39
Arrdc3	1631.35	1.9516	1.0662e-41	4.14175e-39
Eif2ak2	856.593	2.90649	1.72744e-41	6.57882e-39
Lgals9	1950.02	2.53265	3.05428e-41	1.14083e-38
Tgtp1	132.587	4.7436	8.77587e-41	3.21611e-38
H2-T24	166.575	2.71912	2.14328e-40	7.70906e-38
Mndal	2110.02	4.19442	4.91133e-40	1.73441e-37
Trim30c	169.534	5.36785	7.44957e-40	2.5838e-37
Parp9	755.827	2.6511	1.29192e-39	4.40228e-37
Sp110	208.284	3.43706	1.39579e-39	4.67421e-37
Rtp4	370.946	3.20647	2.55773e-39	8.42012e-37
Ly6a	2044.82	2.25581	2.89313e-39	9.36555e-37
Ifi208	223.718	4.64225	4.04261e-39	1.28721e-36
Il1rn	173.718	7.96866	4.22725e-39	1.32429e-36
Stat1	614.576	2.86437	5.67722e-39	1.7503e-36
Clic4	2653.65	2.59914	7.30736e-39	2.21767e-36
Dtx3l	956.612	2.39619	1.82546e-38	5.45476e-36
Oas3	195.827	5.15527	1.90057e-38	5.59314e-36
Samd9l	1859.04	3.59634	2.82925e-38	8.20188e-36
Tor3a	454.475	2.81293	8.85483e-38	2.52923e-35
Ifit1bl1	483.653	8.69304	9.78903e-38	2.75554e-35
Slfn4	2311.26	7.18213	1.16572e-37	3.23453e-35
Helz2	600.841	2.7501	1.45093e-37	3.9692e-35
Lipg	91.1955	7.17701	2.02853e-37	5.47223e-35
Olfr56	489.572	7.23312	2.38426e-37	6.34378e-35
Gm12250	257.944	5.28072	3.13924e-37	8.23964e-35
Slfn3	112.113	3.00833	4.15334e-37	1.0756e-34
Il18bp	82.7576	3.37416	5.50477e-37	1.40683e-34
Samhd1	2272.53	2.71512	6.16253e-37	1.55448e-34
Ms4a4c	484.575	6.66369	8.53619e-37	2.12562e-34
Ifi206	173.685	5.40737	1.49948e-36	3.68664e-34
Mlkl	219.287	4.00925	2.9539e-36	7.17169e-34
Apol10b	836.658	2.61591	6.52967e-36	1.56575e-33
Gbp6	304.861	5.09193	7.90107e-36	1.87149e-33
AW112010	462.402	2.84182	1.39183e-35	3.25705e-33
Tap1	289.641	3.22457	1.44104e-35	3.33205e-33
Ifit1	3608.92	5.64412	3.21653e-34	7.34997e-32
Gm43197	50.2996	3.3276	8.84814e-34	1.99834e-31
Ms4a4d	640.358	2.42983	9.15032e-34	2.04284e-31
Gm4951	418.364	4.40508	9.68486e-34	2.1376e-31
Tnfsf10	878.607	2.63906	1.045e-33	2.28057e-31
Ifi207	1359.89	3.50378	1.32386e-33	2.85704e-31
Ifih1	1323.77	3.67864	1.84854e-33	3.94552e-31
Mt1	397.217	4.03724	5.07803e-33	1.07207e-30
Tlr3	471.195	3.67797	1.00439e-32	2.09767e-30
Isg20	122.528	4.30695	1.60978e-32	3.32624e-30
Trim30d	694.547	3.33178	2.54262e-32	5.19845e-30
Cd47	1617.93	1.532	3.20173e-32	6.47784e-30
Ccl7	627.708	5.92304	3.79665e-32	7.6023e-30
Ifi211	513.94	4.21594	5.299e-32	1.05023e-29
Ifitm3	1138.77	1.96826	5.40161e-32	1.05975e-29
Trim34a	168.723	2.57776	1.01973e-31	1.98062e-29
Ifi213	240.249	4.61096	1.43552e-31	2.7606e-29
Sp140	162.038	3.58967	2.65813e-31	5.06165e-29
Ccl2	521.331	5.94174	1.20693e-30	2.27594e-28
Fcgr1	332.392	3.72418	1.48599e-30	2.77522e-28
Agap1	369.132	-1.28577	1.64116e-30	3.03583e-28
Ifi209	419.121	4.45984	2.33302e-30	4.27493e-28
Slfn5	2063.76	1.85229	2.50262e-30	4.54284e-28
Pml	256.919	2.15386	8.96775e-30	1.61278e-27
Ly6c1	609.504	1.69898	1.15636e-29	2.06056e-27
Ms4a6d	295.04	3.5565	1.68514e-29	2.97549e-27
Cxcl9	2348.76	7.58119	3.30155e-29	5.77711e-27
Fcgr4	103.236	5.06252	3.81532e-29	6.61652e-27
Glul	11052.6	1.75734	5.31203e-29	9.13058e-27
Dhx58	142.264	3.25572	5.61958e-29	9.57448e-27
Thra	802.275	-1.18623	1.06559e-28	1.79974e-26
Tapbp	990.89	1.65277	1.18411e-28	1.98267e-26
Casp4	243.057	4.18705	1.20775e-28	1.99208e-26
Apol9a	164.342	4.38771	1.21248e-28	1.99208e-26
Add3	693.386	-1.12036	1.2205e-28	1.99208e-26
Hap1	49.0484	5.04239	2.58495e-28	4.18395e-26
Ephx1	176.522	-1.6324	1.29897e-27	2.08512e-25
Phf11a	54.5461	5.20436	1.37259e-27	2.18523e-25
Slc15a3	135.02	4.71316	2.18759e-27	3.45444e-25
Slc43a3	511.163	1.5525	3.64449e-27	5.70863e-25
Ascc3	677.125	1.09515	4.11339e-27	6.39155e-25
Znfx1	1226.37	1.76313	4.18122e-27	6.44538e-25
H2-Q4	524.611	3.02473	5.05264e-27	7.72736e-25
Iigp1	4394.21	4.76205	2.16944e-26	3.29196e-24
Trim21	219.479	2.27831	2.88442e-26	4.34295e-24
Mmp3	111.351	2.78854	3.21857e-26	4.80879e-24
Ankfy1	567.873	0.985416	3.25301e-26	4.82315e-24
Ly6e	1500.82	1.59566	1.58959e-25	2.33898e-23
Sema5a	97.9766	-2.00415	1.73407e-25	2.5324e-23
Ly6c2	112.713	6.51579	1.81614e-25	2.63245e-23
Apod	1532.77	1.69116	1.98347e-25	2.8537e-23
Mitd1	160.852	2.63935	2.9536e-25	4.21822e-23
Slfn10-ps	33.8216	3.73761	3.84559e-25	5.45204e-23
Adamts9	343.151	1.85872	4.21975e-25	5.93914e-23
H2-T23	299.273	2.16939	4.84088e-25	6.76435e-23
Gm5431	63.3343	3.3542	5.51523e-25	7.6516e-23
Gm49342	263.747	2.65559	7.32448e-25	1.00896e-22
Slamf7	77.5665	3.9564	1.06284e-24	1.45377e-22
Hspa5	5458.19	0.949446	1.19901e-24	1.62856e-22
Phf11c	71.3957	3.30459	1.37907e-24	1.86012e-22
Gm5276	58.2503	-4.3166	1.40223e-24	1.8783e-22
Trim25	668.772	1.5787	6.47744e-24	8.61722e-22
Colgalt2	76.0985	-2.1376	7.1633e-24	9.46482e-22
Cflar	1034.87	1.02846	8.98593e-24	1.17928e-21
Oas1b	79.2153	3.15773	1.54114e-23	2.00897e-21
Slfn2	592.961	2.6289	1.86459e-23	2.41439e-21
Cd300lf	75.7162	6.05707	1.9724e-23	2.53708e-21
Mmp13	51.929	6.38726	2.27204e-23	2.90327e-21
Aida	854.407	1.58547	2.38722e-23	3.03052e-21
Pxk	390.482	1.00202	2.91887e-23	3.68137e-21
Uba7	288.501	2.12886	3.2144e-23	4.02795e-21
Trim12a	519.448	1.74489	3.25447e-23	4.05202e-21
Irgm1	1501.87	2.76684	3.28926e-23	4.06926e-21
Irf9	352.561	1.73072	3.3389e-23	4.10452e-21
Ky	3904.51	-1.77432	3.40028e-23	4.15369e-21
Bst2	245.863	2.98437	4.36647e-23	5.30062e-21
Zcchc2	378.756	1.22114	4.84873e-23	5.84455e-21
Gvin2	45.298	2.85869	4.87472e-23	5.84455e-21
Mpeg1	858.778	3.28163	1.21499e-22	1.44778e-20
Gm6560	113.405	-1.98726	1.42883e-22	1.69221e-20
Gm10566	36.6132	-2.81534	1.89902e-22	2.23544e-20
Niban1	368.684	-1.19022	2.63297e-22	3.08073e-20
Csf1r	263.583	-2.85756	2.84273e-22	3.30625e-20
9330175E14Rik	29.5572	4.13803	3.63736e-22	4.20527e-20
Tent5a	429.562	2.14609	4.86722e-22	5.59385e-20
Morc3	500.533	1.29351	5.01138e-22	5.72565e-20
Adam19	134.764	-2.00917	6.01079e-22	6.82312e-20
Oas1a	92.7854	3.75137	6.0422e-22	6.82312e-20
Anxa4	409.588	1.61333	6.40908e-22	7.19558e-20
Gvin-ps7	560.858	2.69196	9.64968e-22	1.07716e-19
Gbp7	2108.02	3.04527	1.08175e-21	1.20062e-19
Lgals3bp	750.522	1.71817	1.4249e-21	1.57249e-19
Slc38a2	2895.13	1.70833	1.46387e-21	1.60637e-19
Cxcl5	90.8334	10.4138	1.58028e-21	1.72437e-19
Hsp90aa1	1464.46	1.90022	1.79764e-21	1.95059e-19
Jak2	2094.93	1.19516	2.14496e-21	2.31453e-19
Aftph	728.356	1.13725	2.25815e-21	2.42321e-19
Serpina3n	186.938	3.18116	4.43686e-21	4.73501e-19
Ahctf1	1167.95	0.827803	4.81495e-21	5.11043e-19
Apol9b	154.601	4.20327	4.88957e-21	5.16142e-19
Slc8a1	218.29	-1.08391	5.04436e-21	5.29604e-19
Ccl12	62.5371	3.83542	5.32861e-21	5.56439e-19
Dck	175.381	1.95353	7.93958e-21	8.24655e-19
Vwa5a	1077.74	1.19912	8.93036e-21	9.22629e-19
Gm11953	37.6954	-2.95453	8.98161e-21	9.23015e-19
Gm49339	205.345	2.96244	9.61461e-21	9.82867e-19
Spp1	173.562	5.22198	9.86746e-21	1.00343e-18
Ccr5	179.469	3.15168	1.09182e-20	1.1045e-18
Etnk1	1183.43	1.00117	1.25154e-20	1.25951e-18
Osmr	619.665	2.14796	1.34468e-20	1.34628e-18
Elf1	380.182	1.64687	1.92791e-20	1.92029e-18
Timeless	175.253	1.89581	2.25017e-20	2.22985e-18
Smtn	418.105	-1.52362	3.37417e-20	3.32673e-18
Car13	100.458	2.68492	3.51195e-20	3.44508e-18
Jam2	530.807	-1.04244	4.18065e-20	4.08044e-18
Gm28661	33.3374	-2.90689	4.26347e-20	4.13205e-18
Gadd45a	828.563	1.59067	4.27607e-20	4.13205e-18
Sox9	212.379	2.44747	5.10241e-20	4.90614e-18
Ifi203-ps	183.955	3.08504	6.3873e-20	6.11136e-18
Plekha4	98.2349	2.16059	7.95454e-20	7.57358e-18
Zc3hav1	653.794	1.61515	9.20264e-20	8.71917e-18
S1pr1	489.253	0.825611	1.27733e-19	1.20435e-17
G530011O06Rik	77.7716	4.19584	1.48865e-19	1.39681e-17
Sparcl1	2910.45	-0.934107	1.65975e-19	1.54987e-17
Sell	176.104	3.95905	1.91102e-19	1.77597e-17
Gda	772.873	1.54831	2.10166e-19	1.94384e-17
Acod1	79.6492	9.57256	2.4451e-19	2.25077e-17
B2m	5603.87	2.34651	2.54953e-19	2.33583e-17
Gbp10	98.5558	6.49242	2.77665e-19	2.53197e-17
Igtp	1464.8	3.53365	3.2673e-19	2.96545e-17
Fndc3a	700.798	1.79511	4.17329e-19	3.77013e-17
Gbp8	47.3723	4.65345	5.2421e-19	4.71377e-17
Kdr	708.228	-1.20117	7.46683e-19	6.68333e-17
Psmb8	156.776	2.32269	8.86453e-19	7.89797e-17
Tsc22d3	4023.53	1.62869	1.12934e-18	1.00161e-16
Casp8	274.459	2.00037	1.14547e-18	1.01129e-16
Ppp1r15b	706.292	0.816299	1.33288e-18	1.17143e-16
Cebpb	689.977	1.9962	1.79981e-18	1.57467e-16
Ankrd44	221.225	-1.33671	1.92013e-18	1.67241e-16
Mov10	104.069	2.27873	2.59937e-18	2.25391e-16
Mrtfa	262.032	-1.60852	2.67615e-18	2.31017e-16
Pea15a	416.533	-1.00491	3.35942e-18	2.88717e-16
Slamf8	21.5012	3.507	4.39543e-18	3.7609e-16
Tmem106a	142.194	1.78665	4.44635e-18	3.78778e-16
Gm13835	28.2625	-2.72828	6.47087e-18	5.48837e-16
H2-Q6	284.793	2.9232	7.72453e-18	6.5232e-16
Timp1	63.6283	3.60801	1.01534e-17	8.53722e-16
Pla2g4c	42.1396	4.39417	1.08563e-17	9.08886e-16
Epsti1	151.354	2.77364	1.13988e-17	9.50208e-16
Fgl2	1063.56	1.94644	1.3408e-17	1.11292e-15
Cd200r4	28.2743	4.72099	1.38066e-17	1.14113e-15
Apobec3	276.181	1.75241	1.54251e-17	1.2695e-15
Clec2d	791.872	0.91432	1.7126e-17	1.40354e-15
Lyz2	988.412	-2.10789	1.87643e-17	1.53134e-15
Pim1	386.546	1.88928	1.89334e-17	1.53867e-15
Lgals3	295.332	2.44806	2.07542e-17	1.67962e-15
Prkx	394.345	1.11344	2.12231e-17	1.71044e-15
Washc4	619.941	1.03016	2.28132e-17	1.83099e-15
Crybg1	161.979	1.82401	3.62533e-17	2.89773e-15
Vcan	728.751	2.47986	3.89643e-17	3.10165e-15
Gbp11	159.784	5.27334	4.68026e-17	3.7104e-15
H2-Eb1	190.028	-2.25254	5.1609e-17	4.0748e-15
Daxx	487.007	1.7878	5.6943e-17	4.47775e-15
Cxcl12	1139.62	-1.3256	7.24822e-17	5.6767e-15
Lacc1	250.478	2.59551	7.86294e-17	6.13341e-15
Col15a1	827.511	-2.10856	1.18368e-16	9.19624e-15
Nmi	263.688	2.12231	1.19914e-16	9.27923e-15
Ahnak	11582.7	1.00941	1.26916e-16	9.78209e-15
Mcoln2	57.7775	3.41665	1.37846e-16	1.05826e-14
Plac8	209.01	3.29542	1.39539e-16	1.06704e-14
Cadm3	338.358	1.37131	1.58285e-16	1.20563e-14
Shisa5	395.582	1.4412	1.82363e-16	1.38361e-14
Mylk4	39697.4	1.25127	1.89265e-16	1.43039e-14
Sgcg	1475.46	-0.70792	2.07785e-16	1.56426e-14
Ccl8	56.3416	2.76074	2.14912e-16	1.61168e-14
F13a1	450.843	-3.16216	2.69928e-16	2.01646e-14
Mmp19	153.892	1.45659	2.832e-16	2.1075e-14
Slc7a2	2196.18	1.17365	2.90296e-16	2.15207e-14
Dnajc13	1115.05	0.764789	2.94906e-16	2.17793e-14
Dnaja1	863.148	1.12434	2.96587e-16	2.18205e-14
Rrad	574.175	3.27944	3.79043e-16	2.77817e-14
Calhm6	41.2136	5.38178	4.10332e-16	2.99619e-14
Dcp2	512.218	0.991807	4.14421e-16	3.01472e-14
Resf1	751.618	1.84144	4.74682e-16	3.44021e-14
Dbp	216.077	-2.91364	4.97703e-16	3.59364e-14
Trim12c	621.114	1.49501	5.46593e-16	3.93203e-14
Srxn1	840.694	1.60415	5.94366e-16	4.25992e-14
Gm16089	63.8993	-1.75888	6.06008e-16	4.32739e-14
Casp3	80.0448	2.09831	6.16709e-16	4.38767e-14
Setdb2	209.582	1.83671	6.52094e-16	4.62249e-14
Ccl4	51.55	6.97034	8.41725e-16	5.94503e-14
Cd69	41.6448	5.08252	8.50318e-16	5.97386e-14
Ep300	1527.79	0.627661	8.51958e-16	5.97386e-14
Gm11557	25.9914	-3.34931	8.73582e-16	6.10345e-14
Myd88	236.548	1.75068	9.56024e-16	6.65551e-14
Pde4a	697.319	-0.847979	1.30008e-15	9.01629e-14
Adar	204.887	1.66424	1.30442e-15	9.01629e-14
Gvin1	38.7089	3.48515	1.33638e-15	9.20446e-14
Fap	238.972	-1.46166	1.43186e-15	9.82719e-14
Timp2	1862.63	-1.19117	1.44992e-15	9.91615e-14
Cdh23	49.8505	-2.67538	1.50661e-15	1.02677e-13
Gm47854	65.7865	-2.28623	1.75208e-15	1.18988e-13
Gbe1	977.738	1.13477	1.79372e-15	1.21391e-13
Slc9a9	50.62	-2.7503	1.83989e-15	1.24084e-13
Slfn1	257.21	3.79024	1.89009e-15	1.27029e-13
Bst1	40.7545	2.82016	1.98387e-15	1.32871e-13
Nfil3	314.75	1.44984	2.16397e-15	1.44436e-13
Rbl1	129.782	1.50307	2.39691e-15	1.59435e-13
Ifi35	155.464	1.52655	2.45035e-15	1.62434e-13
Rbm43	144.662	2.30628	2.47061e-15	1.6322e-13
Atp1b3	829.294	0.973481	2.50585e-15	1.64987e-13
Klf6	1467.12	1.63467	2.66516e-15	1.74883e-13
H2-Q7	171.163	2.47236	2.85821e-15	1.86772e-13
Txn1	706.404	1.12504	2.86558e-15	1.86772e-13
Aldoart2	25.851	-4.65852	2.95753e-15	1.92121e-13
Clca3a1	28.4209	3.65542	2.97162e-15	1.92393e-13
Ddx17	2285.13	-0.409465	3.13845e-15	2.02518e-13
Usp31	408.691	0.826643	3.31475e-15	2.13187e-13
9930111J21Rik2	277.653	3.12621	4.43447e-15	2.8384e-13
Ppp1r3c	7186.27	2.12812	4.44253e-15	2.8384e-13
Themis2	157.593	1.9985	4.75179e-15	3.02603e-13
Eif1a	543.833	1.48361	4.92475e-15	3.12593e-13
Gm8864	34.9979	-1.89264	5.02742e-15	3.1807e-13
B430306N03Rik	33.7303	4.37139	5.25736e-15	3.31538e-13
Atp10a	121.969	1.53933	5.36969e-15	3.37526e-13
Pik3r1	1760.76	1.42285	6.13312e-15	3.8427e-13
Ltbp1	458.069	1.04031	6.2629e-15	3.90807e-13
Gm4929	26.2937	-3.15351	6.2777e-15	3.90807e-13
Akt3	393.982	1.38007	6.48044e-15	4.02139e-13
Thbd	1017.98	1.83667	6.82672e-15	4.22278e-13
Gm3200	36.4053	-2.08683	6.86746e-15	4.2345e-13
Stab1	215.127	-2.44518	8.21158e-15	5.04727e-13
Trafd1	756.734	0.877509	8.61483e-15	5.27842e-13
Edem1	327.122	0.924151	8.993e-15	5.4928e-13
Irgm2	2966.96	2.48669	1.00899e-14	6.14346e-13
Csrp1	332.003	1.62474	1.10379e-14	6.69967e-13
Dgkz	687.133	-1.24237	1.18824e-14	7.1898e-13
Pcdh12	56.2388	-2.46055	1.19623e-14	7.21567e-13
Adamts4	132.568	3.53691	1.2251e-14	7.36688e-13
Smchd1	583.434	0.936053	1.35455e-14	8.12017e-13
Pdia3	1920.13	0.976175	1.44328e-14	8.62547e-13
Stom	646.859	0.771857	1.57887e-14	9.40684e-13
Peli1	347.576	1.05557	1.75342e-14	1.04149e-12
Ifit1bl2	23.6158	4.09987	1.8141e-14	1.07425e-12
F830016B08Rik	2204.46	3.74548	2.00237e-14	1.18213e-12
Gm17068	43.3507	-2.79614	2.157e-14	1.26956e-12
Arf4	839.066	1.17292	2.33828e-14	1.3721e-12
Ankrd1	1976.31	3.73705	2.42449e-14	1.4184e-12
Loxl3	144.537	1.75158	2.44677e-14	1.42714e-12
Gm4841	3256.42	5.19445	2.8093e-14	1.63368e-12
Gm28437	25.3664	-2.39157	3.07222e-14	1.78124e-12
Atp5pb-ps	41.8265	-2.45781	3.13077e-14	1.80979e-12
Zc3h7a	809.979	1.02441	3.17209e-14	1.82824e-12
Clic5	5918.55	0.735559	3.26707e-14	1.87741e-12
Srf	624.996	-1.03282	3.31824e-14	1.90119e-12
Fzd5	56.5974	1.54441	3.37123e-14	1.92586e-12
H2-T22	391.733	1.72736	3.97726e-14	2.26541e-12
Stra6l	24.7265	4.77464	4.07393e-14	2.31368e-12
Angpt2	63.2369	1.95408	4.42559e-14	2.50607e-12
Bmp5	149.833	-1.18953	4.81915e-14	2.721e-12
Myoc	632.059	-2.01022	5.06608e-14	2.85213e-12
Txnrd1	1969.12	0.927957	5.35716e-14	3.00729e-12
Crebbp	1147.99	0.803827	5.99271e-14	3.35436e-12
Ifi205	1498.15	3.29372	6.22369e-14	3.47364e-12
Gm6771	14.9183	-3.98698	6.53236e-14	3.63547e-12
Odc1	826.161	1.17434	6.76134e-14	3.75216e-12
Ms4a6b	340.596	2.21525	7.2305e-14	4.00108e-12
Fbxo32	8527.73	2.01369	7.36283e-14	4.06274e-12
Apold1	109.628	2.0652	7.52161e-14	4.13859e-12
Ms4a4a	123.479	1.71291	7.67084e-14	4.20878e-12
Stac3	4105.14	-0.840628	7.70826e-14	4.21739e-12
Hspa8	9575.58	0.753456	8.98099e-14	4.89994e-12
Pdpn	413.708	1.69072	9.93268e-14	5.40399e-12
Gnb4	250.608	1.26145	1.07374e-13	5.82339e-12
Cd163	272.01	-2.07036	1.07635e-13	5.82339e-12
Bach1	647.701	0.850186	1.0892e-13	5.87654e-12
Mxra8	251.888	-1.18556	1.12494e-13	6.05254e-12
Elmod2	406.775	0.980264	1.13081e-13	6.06732e-12
Ncoa7	274.823	2.05816	1.26797e-13	6.78454e-12
Vcp-rs	73.4838	-1.55118	1.28122e-13	6.83656e-12
Mcl1	3421.54	0.729368	1.32506e-13	7.05113e-12
Tdrd7	375.736	0.884266	1.36767e-13	7.25801e-12
Cebpd	144.917	1.81308	1.40627e-13	7.44249e-12
Sptlc2	306.911	1.18018	1.57887e-13	8.33325e-12
Gch1	72.6416	1.94875	1.60847e-13	8.46647e-12
Cxcl1	103.148	4.14147	1.66601e-13	8.73916e-12
Plk2	276.52	1.25525	1.66927e-13	8.73916e-12
Tap2	263.778	1.50208	1.83393e-13	9.57536e-12
Ccnd2	1943.55	1.07183	1.91474e-13	9.97052e-12
Sectm1a	11.3259	8.00735	1.96736e-13	1.02171e-11
Ccdc71l	221.742	1.10379	2.09148e-13	1.08327e-11
N4bp1	662.166	0.587167	2.10771e-13	1.08878e-11
Antxr2	474.669	-1.21061	2.1757e-13	1.12092e-11
Lonrf1	249.298	1.22921	2.18533e-13	1.1229e-11
Tie1	202.989	-1.38654	2.22023e-13	1.13782e-11
Prrc2c	1672.67	1.11004	2.25022e-13	1.15016e-11
Abca9	445.442	-1.69858	2.4809e-13	1.26474e-11
Scimp	15.9894	5.38536	2.48993e-13	1.26602e-11
Mrc2	149.406	-1.96206	2.55274e-13	1.29457e-11
Creld2	99.617	1.08001	2.58276e-13	1.30638e-11
Gm12669	22.8867	-2.89761	2.75682e-13	1.3908e-11
Mtss1	276.355	-1.12056	2.7741e-13	1.39589e-11
Gm5970	38.374	4.70917	2.847e-13	1.42887e-11
Trim30b	112.606	4.97929	3.01263e-13	1.5081e-11
Lrp4	165.957	-1.08423	3.14644e-13	1.57104e-11
Loxl2	334.095	-1.46085	3.23907e-13	1.61314e-11
Col22a1	482.917	-0.963185	3.27595e-13	1.62733e-11
Nufip2	1061.84	0.817392	3.36491e-13	1.66726e-11
Il6	69.8659	5.70435	3.39727e-13	1.67901e-11
Mier1	685.41	0.740808	3.4958e-13	1.72332e-11
Arnt	1340.05	0.704424	3.51074e-13	1.72631e-11
Ets1	353.412	-1.33612	3.5595e-13	1.74586e-11
Gm11453	18.1023	-3.27167	3.79303e-13	1.85572e-11
Siglech	22.1897	-4.81784	3.9593e-13	1.9322e-11
Gm5835	29.2099	-3.23656	4.07334e-13	1.98287e-11
Gm7481	21.9213	-2.75424	4.21905e-13	2.04867e-11
Atf6	972.735	0.523433	4.31857e-13	2.09176e-11
Pkdcc	312.403	-1.61092	5.37388e-13	2.59644e-11
Fam111a	296.439	1.71151	5.80415e-13	2.79737e-11
Gm43196	32.4892	2.72441	6.01767e-13	2.8931e-11
Gm15593	19.6369	-3.03665	6.20462e-13	2.97561e-11
Abca6	137.483	-2.00224	6.2947e-13	3.01138e-11
Marf1	983.35	0.431059	6.33054e-13	3.02089e-11
Fndc1	954.263	-1.61621	6.34568e-13	3.02089e-11
Clip1	12253.5	0.781747	6.62225e-13	3.14484e-11
Il2rg	77.0394	2.20963	7.00276e-13	3.31743e-11
Efr3b	86.177	-1.60937	7.05922e-13	3.33604e-11
Atp2b4	448.529	-1.29909	7.12255e-13	3.3578e-11
Gem	85.0727	1.76356	7.32866e-13	3.4466e-11
Pnpt1	621.708	1.29131	8.05135e-13	3.77733e-11
Bcam	161.413	-1.35639	8.38615e-13	3.92492e-11
Uqcrh-ps1	13.8599	-3.61539	8.44967e-13	3.94514e-11
Rnf135	47.391	1.42368	8.78874e-13	4.09361e-11
Cxcl11	31.5521	5.25022	8.94217e-13	4.15511e-11
Baz1b	1782.77	0.633264	9.09973e-13	4.21824e-11
Gm6733	17.3999	-2.88671	1.01533e-12	4.69541e-11
Tfpi2	47.6855	3.15776	1.07989e-12	4.98213e-11
Azi2	733.286	0.784101	1.12004e-12	5.15327e-11
Plcd4	1848.14	-0.802835	1.1223e-12	5.15327e-11
Msn	1599.26	1.03666	1.16143e-12	5.32038e-11
Endod1	120.881	1.39148	1.17286e-12	5.36012e-11
Gpi-ps	43.3502	-2.67745	1.26627e-12	5.7734e-11
Serinc5	98.6186	-1.33936	1.30807e-12	5.95004e-11
Plek	361.73	1.99631	1.32012e-12	5.99083e-11
Dnajb5	2552.32	-0.763641	1.37307e-12	6.2166e-11
Icam1	137.676	2.15231	1.37721e-12	6.22082e-11
Vcam1	300.25	1.67191	1.39297e-12	6.27741e-11
Tent2	194.152	0.966679	1.40371e-12	6.31118e-11
Scara3	151.98	-1.70968	1.47729e-12	6.62666e-11
Stxbp6	120.795	-1.39725	1.55093e-12	6.94094e-11
Fbln2	561.301	-1.75942	1.58343e-12	7.07012e-11
Gm8100	26.312	-3.23843	1.78231e-12	7.93985e-11
Synj1	251.301	0.800864	1.9289e-12	8.57322e-11
Nav1	518.162	-0.913961	1.96246e-12	8.70247e-11
Ciart	72.3659	-2.00542	2.0271e-12	8.96866e-11
Hmcn2	480	-2.33635	2.16458e-12	9.55513e-11
Ms4a6c	158.517	2.19526	2.1775e-12	9.59037e-11
Inpp1	267.084	1.55724	2.30598e-12	1.01333e-10
Cd53	272.685	2.01779	2.34285e-12	1.02721e-10
Arrb1	429.389	-0.890515	2.42437e-12	1.06055e-10
Mxra7	110.234	-1.35947	2.46767e-12	1.07707e-10
Igfbp6	308.007	-1.71079	2.73648e-12	1.19172e-10
Gm2308	18.2874	-2.97168	2.94264e-12	1.27863e-10
Clec4d	38.5722	5.46062	2.97754e-12	1.29091e-10
Gm9794	37.9191	-1.74786	3.04057e-12	1.3153e-10
Nup98	505.994	0.734505	3.0693e-12	1.32478e-10
Chd3	243.148	-1.44359	3.32516e-12	1.43203e-10
Sdcbp	1007.94	0.942379	3.34799e-12	1.43867e-10
Gm2546	22.5692	-3.05341	3.38521e-12	1.45145e-10
Afdn	824.68	-0.693313	3.46778e-12	1.48358e-10
Pbxip1	4800.69	-0.629308	3.65683e-12	1.56103e-10
Ppp4r2	1041.29	0.699484	3.85068e-12	1.64017e-10
Trim6	22.7721	3.38764	3.97817e-12	1.69077e-10
Fam114a1	197.815	-1.06111	4.12258e-12	1.74832e-10
H2-K1	2033.36	1.51715	4.18063e-12	1.76907e-10
Asb13	422.929	0.905145	4.19305e-12	1.77047e-10
Uba2	924.987	-0.442727	4.22455e-12	1.7799e-10
Pik3ap1	73.4985	1.97646	4.29198e-12	1.8044e-10
Cpne3	538.776	0.945287	4.47464e-12	1.87713e-10
Klrk1	33.2376	3.38493	4.48482e-12	1.87734e-10
Baz1a	200.513	1.5737	4.87252e-12	2.03525e-10
Cblb	418.253	0.781097	4.97274e-12	2.07265e-10
Dtx3	245.389	-1.10035	5.29216e-12	2.20106e-10
Vps13a	699.589	0.899	5.41069e-12	2.24555e-10
Gm5421	34.2263	-2.86211	5.71963e-12	2.36423e-10
Gm12183	41.1301	-2.21408	5.73064e-12	2.36423e-10
Deptor	4597.01	0.625997	5.73316e-12	2.36423e-10
Psd3	640.807	0.982738	5.94653e-12	2.44557e-10
Gm7191	12.3518	-3.13538	5.95559e-12	2.44557e-10
Tfdp2	990.244	0.807647	6.79994e-12	2.7864e-10
Man2b1	492.066	-1.18997	6.94762e-12	2.84092e-10
Parp10	171.535	1.8178	7.29704e-12	2.97753e-10
Gna13	735.561	0.752107	7.44209e-12	3.03035e-10
Rel	329.862	1.24103	7.61233e-12	3.09319e-10
Nepro	105.013	1.21781	7.76339e-12	3.14798e-10
Ank1	7188.96	-0.607609	8.19295e-12	3.31524e-10
Fnbp4	837.941	0.721276	8.32073e-12	3.35995e-10
H2-D1	2012.54	1.2229	8.35776e-12	3.3679e-10
Tor1aip2	1982.22	0.68518	9.17869e-12	3.69105e-10
Ypel2	221.216	0.932187	9.31813e-12	3.73938e-10
Net1	1050.79	0.929236	9.48419e-12	3.79818e-10
Kctd15	613.774	-1.15435	9.85303e-12	3.93777e-10
Col5a3	913.431	-1.84261	1.04768e-11	4.17845e-10
A630012P03Rik	7.83897	7.28893	1.06911e-11	4.25518e-10
Cyp2d22	84.3283	-2.08879	1.0986e-11	4.36363e-10
Robo1	63.9126	-2.02408	1.1211e-11	4.43299e-10
Sypl2	5563.46	-0.530721	1.1224e-11	4.43299e-10
Pkd2	441.634	-0.862083	1.12291e-11	4.43299e-10
Psme1	685.874	1.02942	1.20355e-11	4.7417e-10
Gm8174	18.6488	-2.81471	1.24266e-11	4.88585e-10
Gclm	405.576	1.03143	1.25667e-11	4.93097e-10
Ch25h	19.403	5.9007	1.27084e-11	4.97651e-10
Mrc1	823.587	-1.30498	1.36187e-11	5.32227e-10
Anxa7	1389.97	0.866186	1.46503e-11	5.71389e-10
Gm13422	16.3135	-2.93591	1.52192e-11	5.9239e-10
Klra2	41.3937	4.45496	1.52652e-11	5.92991e-10
Serpinb9	181.09	1.49988	1.65666e-11	6.42263e-10
Litaf	284.266	1.58365	1.66694e-11	6.44156e-10
Col6a1	1731.11	-1.41652	1.66818e-11	6.44156e-10
Coro2a	49.9054	2.39604	1.88857e-11	7.2781e-10
Cd200	413.56	1.31231	1.96494e-11	7.55743e-10
Peg10	165.704	2.03948	2.10517e-11	8.08078e-10
Rnf4	483.222	0.544623	2.15337e-11	8.2495e-10
Dnm1	146.484	-1.84349	2.20652e-11	8.43646e-10
Kmt2a	1993.74	0.666516	2.34146e-11	8.93481e-10
Il13ra1	281.469	1.81211	2.38991e-11	9.10182e-10
Olfml2a	140.769	-0.983376	2.44252e-11	9.28395e-10
Gm4691	30.8793	-2.2537	2.47988e-11	9.40755e-10
Ep400	544.954	0.585457	2.54815e-11	9.64771e-10
Pdk4	7877.77	2.69714	2.65585e-11	1.00359e-09
Rps24-ps3	35.0252	-1.91514	2.81024e-11	1.05987e-09
Cilp	633.05	-1.75322	2.85269e-11	1.07379e-09
Sec16b	44.4129	-1.99091	2.89695e-11	1.08835e-09
Csf3r	66.1925	3.35444	2.90687e-11	1.08997e-09
Hecw2	70.0697	-1.42498	2.94288e-11	1.10042e-09
Dse	710.893	1.17007	2.94609e-11	1.10042e-09
Sec24a	1042.44	0.878658	2.97913e-11	1.11063e-09
Fbln5	130.036	-1.41908	3.00419e-11	1.11782e-09
Capn2	1243.73	0.433218	3.22315e-11	1.197e-09
Pf4	61.8412	-2.45721	3.2989e-11	1.22063e-09
Kbtbd13	216.925	-0.962629	3.29933e-11	1.22063e-09
Gm18859	13.0218	-3.12793	3.71402e-11	1.37143e-09
Hdc	48.848	2.94808	3.75565e-11	1.38418e-09
Gm7456	10.8756	-3.99194	3.89522e-11	1.43289e-09
Mthfd2	72.9364	1.46611	3.947e-11	1.4492e-09
Comt	928.977	2.02758	3.9761e-11	1.45713e-09
Stx11	40.1161	3.2953	3.98846e-11	1.4589e-09
Vdac3-ps1	64.7001	-1.20145	4.11848e-11	1.50363e-09
Fubp1	1021.42	1.00897	4.13102e-11	1.50538e-09
Clmp	142.803	-1.22854	4.22072e-11	1.53519e-09
H3f3a	207.119	-1.1029	4.30407e-11	1.56258e-09
Ipo7	4053.13	0.74441	4.45748e-11	1.61525e-09
Rgma	305.074	-1.11622	4.4673e-11	1.6158e-09
Casp12	422.413	1.76079	4.71331e-11	1.70161e-09
Cd33	116.832	-2.44265	4.99701e-11	1.80069e-09
Ddx21	1902.8	0.684614	5.19135e-11	1.86725e-09
Klhl8	664.131	-0.605965	5.2084e-11	1.86992e-09
Gm14148	28.5967	-2.76313	5.32516e-11	1.90831e-09
Gm7507	20.2385	-2.28987	5.36767e-11	1.92e-09
Mpzl1	50.4086	-1.51903	5.6948e-11	2.03327e-09
Manf	272.487	0.830519	5.84591e-11	2.0834e-09
Snx2	868.036	1.00594	5.8817e-11	2.09231e-09
Smg7	1493.09	0.645029	6.05097e-11	2.14859e-09
Cox8b	1380.88	-1.12697	6.06344e-11	2.14909e-09
Gm3534	17.7419	-2.46256	6.087e-11	2.15351e-09
Ccdc88c	578.366	-0.909345	6.45575e-11	2.27982e-09
AA467197	15.4623	7.42616	6.49493e-11	2.28949e-09
Smoc2	1765.98	-1.07694	6.57513e-11	2.31356e-09
Stxbp4	653.372	0.87234	6.87999e-11	2.41646e-09
Spin1	421.847	0.594189	6.93454e-11	2.43122e-09
Pum1	861.959	0.36411	7.23488e-11	2.53195e-09
Crip1	415.46	-1.69376	7.29683e-11	2.5489e-09
Angptl2	964.289	-1.42147	7.30957e-11	2.5489e-09
Uqcc3	168.48	-1.04579	7.35271e-11	2.55935e-09
BC023105	3571.16	2.38551	7.52097e-11	2.60936e-09
Psme2	337.414	0.919189	7.52327e-11	2.60936e-09
Gm6863	17.385	-2.69383	7.5943e-11	2.62931e-09
Gm8825	17.4808	-3.25635	7.82529e-11	2.70202e-09
Ppp1r2	2736.08	0.554882	7.83213e-11	2.70202e-09
Il15ra	371.327	1.07689	8.10261e-11	2.79037e-09
Hdac7	162.46	-1.27322	8.16123e-11	2.80558e-09
Scp2-ps2	9.66143	-6.42914	8.33101e-11	2.85889e-09
Pi16	493.861	-2.09616	9.47905e-11	3.24712e-09
Nampt	4239.5	0.830462	1.02276e-10	3.49739e-09
Tpt1-ps3	194.472	-0.791289	1.02517e-10	3.49944e-09
Ampd3	370.757	1.14651	1.03039e-10	3.51111e-09
Ptprs	410.106	-0.859912	1.03557e-10	3.52257e-09
Rcan1	1512.14	1.05098	1.07866e-10	3.66273e-09
Mecp2	956.495	0.455915	1.08331e-10	3.67211e-09
Zfp512b	369.015	-0.704203	1.08787e-10	3.68114e-09
Ndufa13	1817.12	-0.785508	1.09896e-10	3.71218e-09
Bhlhe41	772.995	-0.952296	1.13288e-10	3.82013e-09
Gm10925	26.6852	-2.0839	1.17194e-10	3.94499e-09
Pirb	821.193	1.61062	1.17462e-10	3.94718e-09
Ino80	623.597	0.65873	1.20881e-10	4.05504e-09
Phldb1	510.643	-1.02434	1.24048e-10	4.15412e-09
Sparc	5453.45	-0.859036	1.25575e-10	4.19802e-09
H3f3b	2071.42	0.987637	1.30288e-10	4.34809e-09
Sirpb1b	28.3129	6.6231	1.32393e-10	4.41075e-09
Casp1	229.472	2.12166	1.42719e-10	4.74663e-09
Dctn4	688.491	0.600426	1.57157e-10	5.21788e-09
Tbk1	433.907	0.8357	1.63015e-10	5.40315e-09
Eif4a1	1452.31	0.761175	1.63836e-10	5.42111e-09
Ctss	586.59	1.6813	1.7033e-10	5.6264e-09
Setbp1	272.918	0.789879	1.72497e-10	5.6883e-09
Ldb2	95.6883	-1.58477	1.75164e-10	5.76645e-09
Hspd1	3644.56	0.636544	1.77128e-10	5.82126e-09
Setd2	983.361	0.732318	1.79458e-10	5.88785e-09
Hspd1-ps3	29.0657	-1.94969	1.80017e-10	5.89624e-09
Mier3	344.501	0.94019	1.80791e-10	5.91162e-09
Erap1	732.315	0.738207	1.81226e-10	5.9159e-09
Ckm	107202	-0.712819	1.89175e-10	6.165e-09
Cxcr2	33.0399	5.10824	1.94032e-10	6.31271e-09
Vldlr	4767.89	0.773929	1.95459e-10	6.34848e-09
Cd74	566.507	-1.32582	2.01284e-10	6.52677e-09
AI504432	29.5828	2.69879	2.05338e-10	6.63664e-09
Rora	4026.21	0.88392	2.05356e-10	6.63664e-09
Arhgef12	1810.07	0.459169	2.07793e-10	6.70425e-09
Tent4a	214.669	0.9462	2.10762e-10	6.77405e-09
Gm8492	12.8895	-4.37605	2.10856e-10	6.77405e-09
Acer2	79.8245	1.5171	2.11002e-10	6.77405e-09
Scarb1	186.448	-1.10575	2.14816e-10	6.88511e-09
Fst	168.768	-1.2089	2.21985e-10	7.10314e-09
Oas1g	34.15	3.77525	2.23594e-10	7.14288e-09
Rapsn	130.019	-1.49604	2.26876e-10	7.23581e-09
Trim56	661.866	0.994268	2.27866e-10	7.25547e-09
Gm5430	18.3742	-3.57921	2.29558e-10	7.29297e-09
Clec4e	33.2875	5.25462	2.29977e-10	7.29297e-09
Ubd	45.5577	6.85803	2.3017e-10	7.29297e-09
Adamts6	26.6972	1.59074	2.32313e-10	7.34132e-09
Camk2a	7352.96	-0.507052	2.32452e-10	7.34132e-09
Plxnd1	402.821	-1.35161	2.34669e-10	7.39932e-09
Pcgf5	506.678	0.835485	2.48277e-10	7.81569e-09
Ms4a4b	46.6011	2.94354	2.49652e-10	7.84626e-09
Nbl1	201.984	-1.88458	2.55409e-10	8.01423e-09
Stx12	870.361	0.478678	2.58614e-10	8.10172e-09
Gm8566	13.1521	-3.26806	2.59423e-10	8.11396e-09
Fxyd1	1277.48	-0.681961	2.62166e-10	8.18656e-09
Wapl	1782.9	0.760368	2.81041e-10	8.76189e-09
Gm5863	19.2165	-2.83388	2.88366e-10	8.97585e-09
Dhrs9	33.8821	2.83509	2.95767e-10	9.1915e-09
Gm8659	11.3065	-3.82573	3.07752e-10	9.54868e-09
Ttc1	810.296	0.518955	3.09667e-10	9.59275e-09
Psmb9	91.6301	1.99797	3.2563e-10	1.00712e-08
Mustn1	3375.97	2.27784	3.32444e-10	1.02656e-08
Asns	93.7402	2.02031	3.34213e-10	1.02885e-08
Itgb1bp2	1461.56	-0.544577	3.34244e-10	1.02885e-08
Cercam	54.8971	-1.77065	3.51828e-10	1.08126e-08
Lcor	153.417	1.30951	3.53929e-10	1.086e-08
Lonrf3	25.5318	3.28352	3.68945e-10	1.13029e-08
Csnk1a1	5253.65	0.668201	3.72453e-10	1.13924e-08
Scin	114.431	-1.30606	3.73935e-10	1.14197e-08
Gm5262	13.8683	-3.4928	3.84843e-10	1.17344e-08
Pcsk6	298.663	-1.55359	4.00887e-10	1.22044e-08
Fmnl3	101.108	-1.09758	4.12353e-10	1.25339e-08
Max	447.337	0.796553	4.15371e-10	1.26059e-08
Plekha6	274.472	-1.05328	4.18803e-10	1.26902e-08
Sh2d5	12.4389	4.42813	4.32579e-10	1.30872e-08
Akt2-ps	24.7601	-2.83718	4.34993e-10	1.31398e-08
Sik1	659.778	1.22125	4.36899e-10	1.31768e-08
Slc39a14	282.112	0.955111	4.3849e-10	1.32043e-08
H2-M3	50.1219	1.4534	4.51667e-10	1.35801e-08
Dchs1	51.9586	-2.13653	4.63674e-10	1.39195e-08
Gm9892	48.7118	-1.16482	4.79272e-10	1.43478e-08
Gm26956	13.1806	-2.9389	4.79417e-10	1.43478e-08
Runx1	225.802	1.94841	4.91104e-10	1.46749e-08
Septin4	106.96	-1.13397	4.95643e-10	1.47878e-08
Plekha1	887.985	0.576417	5.13321e-10	1.52918e-08
Gm9658	16.702	-2.48978	5.85442e-10	1.74135e-08
Vps54	894.076	0.802578	6.17494e-10	1.83388e-08
Slc39a13	223.045	-0.804117	6.23484e-10	1.84884e-08
C3ar1	237.36	1.72302	6.64699e-10	1.96805e-08
Col5a1	913.483	-1.94382	6.86131e-10	2.02842e-08
BC005537	2447.8	0.673403	6.87582e-10	2.02962e-08
Gpr34	16.9946	-4.05456	6.88632e-10	2.02964e-08
Dcn	7468.12	-0.766176	6.90848e-10	2.03308e-08
Cox6a2	2556.58	-0.872897	6.95594e-10	2.0436e-08
Batf2	17.58	4.37562	6.96527e-10	2.0436e-08
Gm12185	227.462	2.95254	6.99061e-10	2.04794e-08
Mak16	411.904	0.858533	7.2031e-10	2.10701e-08
Lin9	131.135	1.0107	7.31392e-10	2.13621e-08
Asb8	1180.28	-0.569989	7.52556e-10	2.19473e-08
Nav2	272.155	-0.954775	7.66518e-10	2.2321e-08
Tfcp2l1	87.5751	1.45897	7.7609e-10	2.25659e-08
Gm3839	28.2738	-2.05298	8.22107e-10	2.38681e-08
Rell1	334.627	0.82102	8.29022e-10	2.4033e-08
Zup1	193.796	1.24506	8.42942e-10	2.44001e-08
Tnfrsf11b	28.618	3.34128	8.75709e-10	2.53109e-08
Mitf	390.101	0.690757	8.78594e-10	2.53565e-08
Irf1	445.836	1.62141	8.94326e-10	2.57723e-08
Coro2b	68.7713	-2.03832	8.99598e-10	2.58858e-08
Adcy7	123.209	-1.3163	9.02428e-10	2.59288e-08
Gm9081	12.904	-3.83896	9.14216e-10	2.62006e-08
Ednrb	267.765	-1.14041	9.14587e-10	2.62006e-08
Dram1	232.64	1.8239	9.51645e-10	2.72221e-08
Cngb3	17.9158	5.2292	9.59522e-10	2.7407e-08
Gm12319	485.659	-0.769561	9.7139e-10	2.77053e-08
Gm13394	32.2576	-2.26676	9.77389e-10	2.78355e-08
Cask	340.324	0.56521	9.78874e-10	2.7837e-08
Hipk2	1797.25	0.637698	9.84148e-10	2.79461e-08
Uhrf1bp1l	536.501	1.14476	1.01298e-09	2.87229e-08
Pwwp3a	213.705	-1.23658	1.03673e-09	2.93535e-08
Cd180	78.9113	2.03159	1.04174e-09	2.94524e-08
Lgals8	740.845	0.597843	1.05782e-09	2.98633e-08
Cd209f	107.741	-4.17401	1.10476e-09	3.11434e-08
Mlxipl	1062.94	-0.838757	1.11711e-09	3.14459e-08
Rnf103	613.861	0.587522	1.19958e-09	3.37185e-08
Chmp5	545.208	0.538371	1.25415e-09	3.52013e-08
Sbk1	230.9	-0.881877	1.2641e-09	3.54295e-08
Tns2	411.95	-1.23248	1.33526e-09	3.737e-08
Gm13466	17.955	-2.59638	1.35972e-09	3.79998e-08
Pip5k1c	246.571	-0.845541	1.39199e-09	3.88457e-08
Atp8a1	3205.35	0.638878	1.3957e-09	3.88934e-08
Actr2	1385.97	0.702615	1.39979e-09	3.89514e-08
Arap3	169.099	-1.01305	1.41004e-09	3.91806e-08
Itgb4	38.8524	-1.79069	1.52129e-09	4.22114e-08
Chmp4b	1639.15	0.586908	1.64252e-09	4.55102e-08
Cdon	393.258	-0.842901	1.70482e-09	4.7169e-08
Casp8ap2	277.278	0.82319	1.71113e-09	4.72765e-08
Timp3	2044.61	0.563369	1.76254e-09	4.86276e-08
Tmod2	178.186	-1.03588	1.76697e-09	4.86805e-08
Lnpep	406.494	1.54104	1.78188e-09	4.90218e-08
Ank3	3142.89	0.722108	1.83035e-09	5.02842e-08
Oaf	93.0729	-1.80016	1.83952e-09	5.04646e-08
Cep85l	904.021	1.45839	1.8858e-09	5.16614e-08
Tra2a	834.524	1.02981	1.90087e-09	5.2001e-08
Myh8	310.866	-1.20033	1.92976e-09	5.27169e-08
Mxd4	353.718	-1.06922	1.93331e-09	5.27397e-08
Tmem109	2368.88	-0.988398	1.94076e-09	5.28687e-08
Snap29	572.348	0.536668	1.9594e-09	5.33016e-08
Sec23ip	646.088	0.519962	1.99392e-09	5.41649e-08
Il17ra	134.367	1.53124	2.02324e-09	5.48847e-08
Edrf1	266.385	0.523116	2.04309e-09	5.53459e-08
Ndufb7	604.624	-0.741276	2.06326e-09	5.58143e-08
Scyl2	445.82	0.522173	2.08084e-09	5.62117e-08
Coro7	226.927	-0.948831	2.10394e-09	5.67568e-08
Lepr	99.8367	-1.41824	2.10789e-09	5.67845e-08
Ptx3	1384.51	2.93502	2.13322e-09	5.73873e-08
0610043K17Rik	31.4277	2.42693	2.16777e-09	5.82359e-08
Irf2bp2	338.866	0.9408	2.27226e-09	6.09586e-08
Ddx6	3328.16	0.372198	2.2761e-09	6.09776e-08
Cd24a	6293.67	1.15441	2.28361e-09	6.10945e-08
Upp1	17.4834	3.89921	2.37126e-09	6.33522e-08
Tgif1	143.132	1.38946	2.41802e-09	6.45126e-08
Pira13	26.5871	4.90123	2.49522e-09	6.64809e-08
Gm6548	77.7301	1.88701	2.5249e-09	6.71797e-08
Tut7	1066.61	0.745697	2.55278e-09	6.78286e-08
Rflnb	267.422	-0.990936	2.55663e-09	6.78381e-08
Chd7	980.976	0.866194	2.60337e-09	6.8984e-08
Mdm2	1379.96	0.5302	2.64087e-09	6.98822e-08
Rps21	776.211	-0.986464	2.65634e-09	7.01959e-08
Golgb1	1471.69	0.860972	2.66893e-09	7.0433e-08
St6galnac3	26.1306	-1.92241	2.73773e-09	7.21505e-08
Cln5	738.712	0.608338	2.84988e-09	7.50004e-08
Gzmb	22.3422	5.19157	2.85359e-09	7.50004e-08
Wnt11	36.5275	-1.77371	2.86345e-09	7.51578e-08
Rnasel	172.027	1.3874	2.91187e-09	7.63257e-08
Smg1	1109.38	0.683982	2.92921e-09	7.66765e-08
Rgl2	215.594	-1.02864	2.94291e-09	7.69316e-08
Gm9061	14.0202	-2.89704	3.01989e-09	7.88379e-08
Gsdmd	80.2391	1.20717	3.10394e-09	8.08366e-08
Thbs3	87.5771	-1.36796	3.10478e-09	8.08366e-08
Pnp2	12.6952	3.42877	3.11517e-09	8.09985e-08
Gm9034	22.5102	-2.58834	3.25734e-09	8.45819e-08
Dhx15	1452.98	0.695914	3.3118e-09	8.58814e-08
Gm2467	28.2585	-2.59511	3.33032e-09	8.62464e-08
Mylpf	128148	-0.695764	3.39592e-09	8.78283e-08
Cd209g	28.1126	-5.60864	3.45923e-09	8.93465e-08
P3h3	64.9897	-1.21088	3.57852e-09	9.23048e-08
Psmb7	961.073	-0.53483	3.64261e-09	9.38333e-08
Rapgef5	70.2889	1.12933	3.68279e-09	9.47428e-08
Sirpb1c	23.0804	7.35204	3.74603e-09	9.62423e-08
P4ha1	1402.39	0.421269	3.75711e-09	9.63994e-08
Tenm3	349.085	-0.545514	3.77208e-09	9.66558e-08
Tle5	3347.33	-0.675396	3.80423e-09	9.73512e-08
Abcg1	92.9228	1.77122	3.83487e-09	9.80061e-08
Hbegf	560.112	1.06989	3.97956e-09	1.0157e-07
Tmsb10	608.607	1.75414	4.01962e-09	1.02458e-07
Cpxm2	220.637	-1.20328	4.06455e-09	1.03467e-07
Manba	118.693	-0.882724	4.07409e-09	1.03575e-07
Cdkn1a	438.813	1.38221	4.14621e-09	1.0527e-07
Urod	284.573	-0.960562	4.15844e-09	1.05443e-07
Zfp36	406.478	1.21311	4.16972e-09	1.05591e-07
Tgs1	453.589	0.660824	4.28393e-09	1.08342e-07
Cited4	46.2805	-2.97914	4.37618e-09	1.10531e-07
Ogfrl1	311.699	1.03168	4.40358e-09	1.11079e-07
Dusp5	42.1366	3.06404	4.41597e-09	1.11247e-07
Gm5787	25.3833	-2.17792	4.48121e-09	1.12744e-07
Ddx4	8.07961	4.31375	4.49749e-09	1.13008e-07
Tor1aip1	3661.34	0.489154	4.51696e-09	1.1335e-07
Fads1	168.497	-1.25834	4.57239e-09	1.14593e-07
Ccl5	61.8818	5.89512	4.60311e-09	1.15147e-07
Slc7a11	13.1632	4.49512	4.60636e-09	1.15147e-07
Gimap4	155.917	1.05192	4.68411e-09	1.1694e-07
Tnfaip6	108.265	1.92766	4.69379e-09	1.17031e-07
Col1a2	4441.53	-1.30685	4.703e-09	1.17111e-07
Serinc3	3196.69	0.45286	4.74242e-09	1.17941e-07
Mrpl12	315.46	-0.775986	4.77214e-09	1.18529e-07
Zfp710	295.825	-1.10139	4.91025e-09	1.21803e-07
Gas1	195.454	-1.10228	4.96825e-09	1.23085e-07
Gm5944	11.1739	-3.26491	5.02122e-09	1.24238e-07
Cox5a	1062.25	-0.835812	5.06573e-09	1.25098e-07
Gm4335	15.1953	-2.4302	5.06883e-09	1.25098e-07
Gm12966	28.6514	-1.90909	5.11416e-09	1.26056e-07
Mbd2	1164.25	0.73004	5.15536e-09	1.26911e-07
Tcirg1	157.62	1.31067	5.16197e-09	1.26912e-07
Cpeb4	3249.55	0.906197	5.24197e-09	1.28717e-07
Gm10290	20.9594	-2.43612	5.25943e-09	1.28982e-07
Cdc42ep1	64.3434	-1.71836	5.34295e-09	1.30865e-07
Angptl1	188.788	-1.43495	5.37723e-09	1.31539e-07
Eda2r	633.638	1.44259	5.3979e-09	1.31878e-07
Tgfbr3	661.619	-0.639696	5.43032e-09	1.32504e-07
Chd1	1006.14	0.828057	5.5701e-09	1.35742e-07
Enpp4	1825.17	0.658977	5.57698e-09	1.35742e-07
Med13	2214.53	0.880042	5.59042e-09	1.35898e-07
Crtc3	218.16	-0.85907	5.6739e-09	1.37755e-07
Mid1ip1	389.276	1.4941	5.7062e-09	1.38367e-07
Arhgap31	668.761	-0.645837	5.93598e-09	1.43759e-07
Ptpn12	444.65	0.954534	5.94907e-09	1.43896e-07
Arhgef15	179.686	-0.80364	5.99186e-09	1.44751e-07
Bptf	1225.2	0.516889	6.03188e-09	1.45275e-07
Wbp2	659.914	-0.691663	6.03282e-09	1.45275e-07
Jmjd1c	1115.83	0.748828	6.03599e-09	1.45275e-07
Ndufa11	664.458	-1.14668	6.04516e-09	1.45287e-07
Hsph1	3060.35	0.687235	6.05142e-09	1.45287e-07
Papln	16.6367	-4.03885	6.06135e-09	1.45345e-07
Trip12	4492.36	0.362922	6.09089e-09	1.45874e-07
Nacc2	601.923	-0.49573	6.20828e-09	1.48502e-07
Gm6944	11.9091	-2.60176	6.39544e-09	1.5279e-07
I830077J02Rik	35.597	2.40886	6.41196e-09	1.52997e-07
Maco1	714.129	0.67473	6.42062e-09	1.53015e-07
Car8	90.114	-1.52554	6.56386e-09	1.56238e-07
Atp5o	6247.63	-0.582483	6.61603e-09	1.57287e-07
Tcap	10968.2	-0.819517	6.71394e-09	1.59419e-07
Cacna1g	33.9624	-2.2948	6.82975e-09	1.61971e-07
Gm14681	16.9596	-2.08425	6.9531e-09	1.64691e-07
Cenpj	156.48	0.958789	6.96352e-09	1.64691e-07
Hsp90b1	4077.6	0.825775	6.96989e-09	1.64691e-07
Htra3	244.846	-1.79734	7.01986e-09	1.6567e-07
Mlf2	1459.16	-0.652959	7.10554e-09	1.67489e-07
Ggct	430.62	0.857226	7.20354e-09	1.69593e-07
Pgam2	11472.9	-0.733896	7.28525e-09	1.71309e-07
Pdgfrl	31.0811	-2.13407	7.4224e-09	1.74323e-07
Ndufa12-ps	16.0453	-2.45977	7.47074e-09	1.75247e-07
Dab2ip	1065.44	-1.13766	7.81603e-09	1.83125e-07
Ubr5	3922.97	0.580825	7.86371e-09	1.8402e-07
Ndufa8	1105.16	-0.656669	7.93314e-09	1.85422e-07
Atad3a	299.251	-0.707848	8.06447e-09	1.88265e-07
Psme2b	23.7759	2.0276	8.09689e-09	1.88795e-07
Anks1b	6.63915	3.65205	8.17978e-09	1.90499e-07
Gtpbp4	1274.02	0.716821	8.3928e-09	1.95226e-07
Bicc1	350.892	-0.73865	8.41519e-09	1.95512e-07
Eml1	1257.63	-0.603544	8.44474e-09	1.95964e-07
Slc25a30	58.7669	1.1748	8.53515e-09	1.97826e-07
Rpl27a	399.433	-0.732571	8.71877e-09	2.01841e-07
Plxdc2	492.773	-0.801275	8.72927e-09	2.01844e-07
Gm6368	11.2798	-2.36231	8.75237e-09	2.02137e-07
Septin2	2277.25	0.60302	9.05174e-09	2.08803e-07
Vcpip1	728.474	0.874561	9.0949e-09	2.0955e-07
Lsp1	613.036	-0.612609	9.13684e-09	2.10266e-07
Emilin2	224.711	-1.19383	9.37581e-09	2.1551e-07
Carmil1	40.5711	1.98351	9.39655e-09	2.15732e-07
Loxl1	171.625	-1.29061	9.47089e-09	2.17182e-07
Col6a2	1477.95	-1.42554	9.53516e-09	2.18398e-07
Tasl	22.4183	2.37066	9.88935e-09	2.26244e-07
Cep350	1143.53	0.843645	9.98842e-09	2.28086e-07
Tacc2	14751.9	1.18432	9.99338e-09	2.28086e-07
Pikfyve	345.014	0.921752	1.00169e-08	2.28354e-07
Gm12002	31.3747	-2.71666	1.00417e-08	2.28405e-07
Tsr1	572.258	0.587217	1.00426e-08	2.28405e-07
Cd248	248.11	-1.23709	1.04379e-08	2.36965e-07
Tbl1xr1	923.318	0.527417	1.04434e-08	2.36965e-07
Rbbp8	99.7709	1.11319	1.04989e-08	2.37529e-07
Cacfd1	662.386	0.749567	1.05009e-08	2.37529e-07
Spcs3	1212.85	0.868908	1.05049e-08	2.37529e-07
Eprs	8469.32	0.611403	1.06814e-08	2.41238e-07
Tubb6	425.251	1.31488	1.07613e-08	2.4276e-07
Gm5732	9.29709	-3.27844	1.08449e-08	2.44362e-07
Stard8	302.776	-0.872718	1.10953e-08	2.49716e-07
Msr1	150.05	1.81524	1.11308e-08	2.50223e-07
Vsir	147.245	-1.36612	1.12927e-08	2.5357e-07
Cd34	1117.41	-0.971302	1.1441e-08	2.56603e-07
Vegfd	117.06	0.972516	1.16559e-08	2.61123e-07
6430571L13Rik	559.764	-0.888032	1.18047e-08	2.64151e-07
Gm8565	12.8999	-3.113	1.19674e-08	2.67483e-07
Pacs1	106.462	-0.789728	1.20198e-08	2.68344e-07
C2	61.6687	1.82618	1.20382e-08	2.68448e-07
Uqcc2	760.529	-0.765262	1.26209e-08	2.81119e-07
Cgas	36.4672	2.10908	1.27747e-08	2.83957e-07
Pdzd7	120.035	-1.55245	1.27776e-08	2.83957e-07
Rtn2	5037.25	-0.8788	1.31305e-08	2.91467e-07
Gm14111	11.1509	-2.98347	1.31611e-08	2.91813e-07
Tmem258	172.828	-0.820302	1.32631e-08	2.9374e-07
Tcf25	2257.16	-0.434145	1.32968e-08	2.94149e-07
Ttc9c	547.431	0.645446	1.34747e-08	2.97746e-07
Ccdc25	781.394	0.741355	1.37191e-08	3.02803e-07
Gm4819	13.69	-3.08479	1.40828e-08	3.10478e-07
Gm5177	9.46754	-3.28589	1.42253e-08	3.13263e-07
Pmaip1	26.7277	2.59625	1.44864e-08	3.18651e-07
Tpm3	649.014	1.14045	1.46373e-08	3.21606e-07
Naa25	767.87	0.573716	1.47786e-08	3.24345e-07
Pals1	1341.96	0.797201	1.48104e-08	3.24675e-07
Tbc1d2b	152.403	-0.986354	1.48439e-08	3.25043e-07
Usp12	493.262	0.534496	1.48673e-08	3.25189e-07
Nktr	1957.21	0.392767	1.50299e-08	3.28212e-07
Gm9568	13.6053	-2.5286	1.50393e-08	3.28212e-07
Tjap1	218.215	-0.783315	1.53676e-08	3.35e-07
Gm12017	12.164	-3.49097	1.58373e-08	3.44853e-07
Zfp106	22438.4	0.417781	1.59046e-08	3.4593e-07
Ago3	396.444	0.639055	1.59817e-08	3.47218e-07
Ralgds	373.932	-0.994114	1.60921e-08	3.49225e-07
Gask1b	236.21	-1.2755	1.62316e-08	3.5186e-07
Mpi	435.922	-0.48725	1.63071e-08	3.53102e-07
Gm6322	9.5505	-3.83252	1.63397e-08	3.53415e-07
Atxn7	800.993	0.403358	1.64925e-08	3.56322e-07
Vwf	237.005	-1.32177	1.6593e-08	3.58096e-07
Tcea1	199.527	0.945136	1.67907e-08	3.61961e-07
Arhgef10l	435.891	-0.927162	1.69603e-08	3.65211e-07
Cacnb1	1559.84	-0.939964	1.73913e-08	3.73814e-07
Adamts2	327.936	-1.30763	1.74279e-08	3.73814e-07
Gm4654	9.58527	-3.78904	1.74332e-08	3.73814e-07
Scaf11	1645.49	0.493958	1.74368e-08	3.73814e-07
Fam20c	173.373	-1.38465	1.76172e-08	3.77264e-07
Cfp	136.162	-1.26194	1.8171e-08	3.88696e-07
Epc2	551.913	0.772266	1.86371e-08	3.98227e-07
Col4a2	1786.1	-0.869625	1.87085e-08	3.99314e-07
Cxcl13	35.5666	3.15876	1.88298e-08	4.01462e-07
Usp32	1079.06	0.555279	1.8868e-08	4.01536e-07
Fn1	2564.5	-1.5269	1.88747e-08	4.01536e-07
Rictor	499.075	0.676632	1.89283e-08	4.02236e-07
Tbc1d1	1660.16	1.18796	1.90242e-08	4.03832e-07
Asb15	2043.84	0.991133	1.91987e-08	4.07091e-07
Gm5272	7.51785	-3.65127	1.95322e-08	4.13713e-07
Tmpo	886.481	0.661436	1.98287e-08	4.19535e-07
Meg3	711.711	-1.07515	2.02005e-08	4.26936e-07
Rab1a	2691.7	0.55296	2.09293e-08	4.41859e-07
Ugcg	473.96	1.25206	2.12656e-08	4.48471e-07
Ankib1	520.784	0.558065	2.1347e-08	4.497e-07
Scd2	472.17	-1.46287	2.14395e-08	4.51158e-07
Zc3h15	1439.25	0.794392	2.17592e-08	4.57391e-07
Ptgs2	40.7821	2.64798	2.19022e-08	4.59899e-07
9930111J21Rik1	19.4279	3.00793	2.2507e-08	4.72087e-07
Gm3671	12.7044	-2.47687	2.27987e-08	4.77519e-07
Mmp15	181.986	-1.07921	2.28151e-08	4.77519e-07
Gm8661	10.3827	-3.28485	2.2963e-08	4.80097e-07
BE692007	38.9385	1.9232	2.32156e-08	4.84857e-07
A530064D06Rik	17.9607	3.79342	2.32989e-08	4.86075e-07
Ankle2	859.508	0.354743	2.4056e-08	5.01331e-07
Aqp1	3248.06	-1.41584	2.42266e-08	5.04345e-07
Adam9	2177.14	0.39381	2.45714e-08	5.10975e-07
Tnnc2	140.783	-1.90587	2.49747e-08	5.18806e-07
Nap1l1	2252.63	0.620365	2.59068e-08	5.37594e-07
2310040G24Rik	1169.32	-0.575804	2.61581e-08	5.42229e-07
AU020206	146.29	1.02328	2.6774e-08	5.54404e-07
Tmem171	5.91044	6.5834	2.69069e-08	5.56155e-07
Yif1a	180.047	-0.88326	2.69158e-08	5.56155e-07
Lsm14a	2183.9	0.357123	2.738e-08	5.65145e-07
Serpinb1a	314.332	1.82995	2.74459e-08	5.65905e-07
Senp5	255.289	0.626895	2.7518e-08	5.6679e-07
Il1rl1	97.1635	2.1066	2.79589e-08	5.7526e-07
Abca8a	1269.8	-1.10167	2.82071e-08	5.79752e-07
Gm7832	12.1188	-2.73559	2.82575e-08	5.80176e-07
Gm4366	17.0617	-2.68389	2.91549e-08	5.97967e-07
Gdi2	2428.27	0.496028	2.93526e-08	6.01387e-07
Mbnl2	6852.96	0.791558	2.96071e-08	6.05964e-07
Pik3cd	195.915	-0.948672	2.97356e-08	6.07952e-07
Kat2b	2378.4	0.365927	3.00121e-08	6.12959e-07
Ocrl	657.63	0.682361	3.04782e-08	6.21825e-07
Chil3	43.0101	4.81428	3.12444e-08	6.36483e-07
Kctd9	1452.07	0.405404	3.12622e-08	6.36483e-07
Gm15943	62.2134	2.0795	3.13942e-08	6.38503e-07
Jsrp1	2775.2	-0.77037	3.18839e-08	6.47783e-07
Nr1h2	251.858	-0.959389	3.19547e-08	6.48544e-07
Gm5422	10.9533	-3.0837	3.20873e-08	6.5003e-07
Cebpz	987.826	0.576484	3.20949e-08	6.5003e-07
Kat6a	1424.52	0.573477	3.21337e-08	6.50138e-07
Col1a1	2894.83	-1.41523	3.22583e-08	6.5198e-07
mt-Rnr1	42009.7	1.12797	3.24724e-08	6.55625e-07
Elk3	215.577	-0.922018	3.26316e-08	6.58155e-07
Map3k8	90.9292	1.47319	3.3023e-08	6.65359e-07
Adgre5	278.171	-0.780207	3.31706e-08	6.67639e-07
Trim33	453.042	0.636579	3.44116e-08	6.91902e-07
Rgs6	18.2501	-3.21825	3.54501e-08	7.11787e-07
Gm8919	9.69377	-4.62303	3.54739e-08	7.11787e-07
Arhgef1	316.959	-1.20114	3.56932e-08	7.15448e-07
Ndufb8	2992.93	-0.567319	3.57769e-08	7.16386e-07
Ifi214	12.7226	4.2442	3.59562e-08	7.19236e-07
Cox7a2	1158.59	-0.712647	3.61249e-08	7.21866e-07
Ccdc28b	131.008	-0.972947	3.67512e-08	7.33626e-07
Slc28a2	232.143	0.902615	3.68436e-08	7.34715e-07
Lamb1	710.998	-0.974881	3.73392e-08	7.43697e-07
Taf5	90.5283	0.781568	3.73706e-08	7.43697e-07
Sco1	153.947	0.719771	3.76778e-08	7.48491e-07
Gsn	10915.5	-1.31139	3.76885e-08	7.48491e-07
Dnaja2	5336.2	0.507161	3.78066e-08	7.50069e-07
Fgd5	177.945	-0.730656	4.12067e-08	8.16691e-07
Lamp2	2809.44	0.743092	4.14174e-08	8.20032e-07
H2-Ab1	288.142	-1.35124	4.14749e-08	8.20334e-07
Hspa4l	317.732	0.883791	4.18544e-08	8.26997e-07
Pdlim7	1436.64	-1.10762	4.21877e-08	8.32736e-07
Hivep2	1713.95	0.59273	4.27332e-08	8.42647e-07
Dock6	159.552	-0.992863	4.31305e-08	8.49618e-07
Gm8824	12.9205	-2.64504	4.34873e-08	8.55779e-07
Ly6a2	9.23056	6.57505	4.51021e-08	8.86658e-07
Rex1bd	254.644	-0.868504	4.53413e-08	8.90459e-07
Ctsa	702.554	-0.650451	4.5431e-08	8.91319e-07
Fem1b	749.474	0.495906	4.5848e-08	8.98068e-07
Phc3	645.325	0.553073	4.58674e-08	8.98068e-07
Rgs1	17.9459	3.37804	4.60439e-08	9.00616e-07
Atf3	494.624	2.84925	4.61295e-08	9.01382e-07
Srgn	301.607	1.4998	4.63121e-08	9.0404e-07
Fam126b	310.042	0.863501	4.63761e-08	9.0438e-07
Pgap4	187.672	-1.08835	4.64557e-08	9.04592e-07
Slc41a3	802.041	-1.5982	4.64801e-08	9.04592e-07
Xrn2	550.044	0.689455	4.69472e-08	9.12768e-07
Slc7a1	116.572	1.19928	4.73239e-08	9.18592e-07
Abcb1a	148.838	-1.04127	4.7342e-08	9.18592e-07
Gm7741	12.0525	-2.72723	4.73886e-08	9.18592e-07
Chp2	36.4607	-2.74854	4.9055e-08	9.49946e-07
Col16a1	110.492	-1.69591	4.91304e-08	9.50458e-07
Gm7713	18.1568	-2.4396	4.94397e-08	9.55489e-07
Aox1	633.087	0.8066	5.02651e-08	9.70476e-07
Evc	130.531	-1.10132	5.03287e-08	9.70738e-07
Gm7160	27.8292	1.47489	5.08531e-08	9.79881e-07
Sgca	1021.78	-1.01137	5.13833e-08	9.89116e-07
Skap2	221.301	0.934508	5.17114e-08	9.94446e-07
Gla	114.947	1.00185	5.23183e-08	1.00512e-06
Rab8b	432.458	1.17636	5.49123e-08	1.05392e-06
Ash1l	1657.04	0.590216	5.49956e-08	1.05447e-06
Uggt1	1868.15	0.444697	5.58749e-08	1.07027e-06
Rgmb	433.333	-0.624479	5.68689e-08	1.08824e-06
Tomm70a	1850.25	0.514393	5.72658e-08	1.09433e-06
Pcdh7	130.274	-0.961514	5.72997e-08	1.09433e-06
Nfe2l2	1105.51	0.679859	5.75629e-08	1.09824e-06
Nsd3	700.728	0.717324	5.76177e-08	1.09824e-06
Ptges2	197.871	-0.872995	5.9666e-08	1.13617e-06
Cyhr1	756.646	-0.70379	6.01652e-08	1.14455e-06
Wnk1	8691.55	0.631238	6.03269e-08	1.14651e-06
Atp6v1h	335.248	0.689955	6.05693e-08	1.14999e-06
Gstp-ps	15.6844	-2.17822	6.07131e-08	1.15159e-06
Sppl2a	2831.78	0.667613	6.10564e-08	1.15661e-06
Nab1	412.136	0.919476	6.10966e-08	1.15661e-06
Ptbp3	659.212	1.15432	6.11604e-08	1.15669e-06
Gm4518	11.3079	-3.6545	6.1821e-08	1.16804e-06
Snx10	476.811	1.15073	6.21528e-08	1.17317e-06
Ptgs1	32.4731	-2.40517	6.27956e-08	1.18415e-06
Mmp9	34.2624	-3.12824	6.31707e-08	1.19007e-06
Necab1	8.98107	-3.11667	6.39359e-08	1.20332e-06
Mettl22	614.111	-0.61073	6.43554e-08	1.21004e-06
Ncald	41.4311	-1.48259	6.57342e-08	1.23477e-06
Sbno1	1457.48	0.383143	6.60689e-08	1.23986e-06
Gm13292	8.72184	-2.92139	6.62193e-08	1.24148e-06
Plaa	1212.77	0.633251	6.71062e-08	1.2569e-06
Gm8927	10.8006	-2.91685	6.81927e-08	1.27602e-06
Clec3b	261.203	-1.80089	6.85963e-08	1.28233e-06
Vmp1	1023.88	0.410149	6.88682e-08	1.28618e-06
Maz	750.134	-0.584709	7.20139e-08	1.3432e-06
Tnks	343.337	0.532793	7.20597e-08	1.3432e-06
Ywhaz	852.976	0.840041	7.21418e-08	1.34344e-06
Fastk	865.324	-0.786566	7.27648e-08	1.35248e-06
Il7r	27.1462	3.03958	7.27663e-08	1.35248e-06
Scn3b	55.0308	1.57001	7.31907e-08	1.35629e-06
Eps15	2660.26	0.475441	7.31963e-08	1.35629e-06
Sass6	66.8093	1.48089	7.31972e-08	1.35629e-06
Rpl36	279.204	-1.40697	7.32509e-08	1.35629e-06
Zer1	368.666	-0.708104	7.3409e-08	1.35793e-06
Trim63	4901.4	1.18001	7.34791e-08	1.35793e-06
Tpp2	1583.53	0.735586	7.49233e-08	1.3833e-06
Slc3a2	428.79	0.461863	7.5089e-08	1.38505e-06
Tax1bp1	2989.98	0.760162	7.5904e-08	1.39875e-06
Relt	109.189	-1.39374	7.68579e-08	1.41499e-06
Wdr26	4140.29	0.573107	7.69468e-08	1.41528e-06
Gm16185	57.1859	1.37836	7.80185e-08	1.43364e-06
Lingo3	105.857	-1.24704	7.82245e-08	1.43606e-06
Prrc2b	2827.42	-0.547183	7.99725e-08	1.46677e-06
Jph2	8032.59	-0.912754	8.04079e-08	1.47336e-06
Mmp2	720.678	-1.12054	8.33234e-08	1.52534e-06
Rnf114	515.384	0.509539	8.36619e-08	1.5301e-06
Gpcpd1	9936.87	0.633776	8.57874e-08	1.5675e-06
Wscd1	12.4478	-3.69148	8.59132e-08	1.56832e-06
Col8a2	33.823	-2.71052	8.61698e-08	1.57153e-06
Mylk	476.47	0.589057	8.62972e-08	1.57237e-06
Cnot6l	738.314	0.73035	8.76192e-08	1.59496e-06
2610037D02Rik	24.6263	1.72263	9.00963e-08	1.63852e-06
Slc16a6	118.205	-0.872513	9.04613e-08	1.64362e-06
Caprin1	1973.06	0.500404	9.18412e-08	1.66713e-06
Dhcr24	34.9005	-1.87245	9.50115e-08	1.72307e-06
Slc29a2	42.7254	-1.51718	9.52677e-08	1.72502e-06
Ccl9	1232.06	1.21938	9.52964e-08	1.72502e-06
Gm7069	8.70155	-2.91094	9.56519e-08	1.72884e-06
Osbpl8	665.92	0.958569	9.56857e-08	1.72884e-06
Gm3809	9.50276	-2.7151	9.72624e-08	1.75569e-06
Ifrd2	392.032	-0.820495	9.74128e-08	1.75678e-06
Gm10313	9.38757	-3.56894	9.7562e-08	1.75784e-06
Cab39	4304.29	0.683681	9.78208e-08	1.76086e-06
Slc38a10	447.085	-0.703761	9.99945e-08	1.79833e-06
Errfi1	818.557	0.753287	1.00922e-07	1.81226e-06
Trip11	1214.42	0.861504	1.00956e-07	1.81226e-06
Fgd6	137.827	0.648691	1.01879e-07	1.82715e-06
Sars2	145.965	-1.07778	1.03452e-07	1.85365e-06
Pdpk1	1112.52	0.388297	1.04796e-07	1.87513e-06
Gm4609	12.5991	-2.63585	1.04844e-07	1.87513e-06
Huwe1	5090.76	0.514627	1.05671e-07	1.88817e-06
Agap3	302.763	-0.72542	1.06422e-07	1.89984e-06
Thbs1	839.594	1.48754	1.06771e-07	1.90433e-06
BC147527	13.3685	3.21538	1.08112e-07	1.92647e-06
Cep295	281.704	0.642504	1.09979e-07	1.95796e-06
Fat4	119.914	-0.99273	1.1033e-07	1.96241e-06
Tpi-rs11	12.7851	-3.11254	1.10536e-07	1.96412e-06
Mefv	25.0275	3.69999	1.10629e-07	1.96412e-06
Myo7a	76.8576	-1.13993	1.11674e-07	1.98086e-06
Ppp4r3a	780.698	0.881421	1.13619e-07	2.01177e-06
Mbp	142.878	-1.12858	1.13675e-07	2.01177e-06
Nipbl	1379.23	0.788117	1.13727e-07	2.01177e-06
Mgl2	113.084	-1.97589	1.1452e-07	2.02381e-06
Cd300lg	293.334	-0.94553	1.14616e-07	2.02381e-06
Edem3	1141.73	0.491896	1.15154e-07	2.03146e-06
Atp1a1	1246.47	-0.562244	1.16317e-07	2.05012e-06
Uqcrq	1163.31	-0.930456	1.17982e-07	2.0765e-06
Apex1	65.7999	-1.00103	1.18028e-07	2.0765e-06
Cebpg	1278.94	0.569866	1.20721e-07	2.12196e-06
Tgfbr1	1036.02	0.846602	1.21279e-07	2.12984e-06
Ttn	348542	0.584506	1.22884e-07	2.15541e-06
Jak1	4723.12	0.50562	1.23e-07	2.15541e-06
Canx	3580.33	0.579366	1.23068e-07	2.15541e-06
Arap2	114.28	1.44507	1.23564e-07	2.16214e-06
Ppp4r3b	804.663	0.786586	1.26289e-07	2.20784e-06
Dync1h1	3559.82	0.474493	1.27692e-07	2.23036e-06
Il15	144.632	0.889472	1.30904e-07	2.28441e-06
Elk4	1018.26	0.440695	1.31071e-07	2.28526e-06
Wdr12	483.927	0.398911	1.34161e-07	2.33521e-06
Sgce	176.374	-0.823195	1.34175e-07	2.33521e-06
Daam2	111.861	-1.04832	1.35373e-07	2.35394e-06
Dbt	1192.03	0.527044	1.37045e-07	2.38088e-06
Cmc1	240.924	0.486777	1.39192e-07	2.41602e-06
Disp1	59.7764	-1.63006	1.39525e-07	2.41963e-06
Gm7545	6.80887	-3.66994	1.41669e-07	2.45464e-06
Chchd10	1261.95	-0.806677	1.41945e-07	2.4569e-06
Col5a2	1127.91	-0.872053	1.42053e-07	2.4569e-06
Ubr2	2509.77	0.364022	1.42747e-07	2.46565e-06
Socs3	577.451	1.84074	1.42813e-07	2.46565e-06
Gm5881	8.14841	-3.19764	1.43179e-07	2.46977e-06
Dock7	303.157	-0.673938	1.43538e-07	2.47377e-06
Kpna4	5850.51	0.604097	1.44315e-07	2.48496e-06
Zranb1	2537.55	0.559538	1.45002e-07	2.49437e-06
Diaph2	250.869	0.953465	1.45119e-07	2.49437e-06
Etf1	3672.44	0.69547	1.4633e-07	2.51297e-06
Slc10a6	37.8385	2.48053	1.46796e-07	2.51875e-06
Igf2bp2	131.617	1.70307	1.47876e-07	2.53504e-06
Gm12419	13.5987	-1.87822	1.50623e-07	2.57985e-06
Lrp8	9.54392	2.75885	1.50897e-07	2.58227e-06
Srebf2	172.822	-0.973329	1.51289e-07	2.5867e-06
Ankrd17	1914.29	0.617238	1.5205e-07	2.59743e-06
Eef2-ps2	9.48926	-3.1114	1.52775e-07	2.60752e-06
Malat1	25097.5	1.02129	1.52983e-07	2.60876e-06
Gosr1	474.026	0.323021	1.53121e-07	2.60883e-06
Birc6	1224.11	0.626023	1.53444e-07	2.61204e-06
Pdcd5-ps	46.6308	-1.81289	1.54443e-07	2.62676e-06
Senp7	318.957	0.493695	1.56542e-07	2.66013e-06
Hspa1a	147.693	2.94647	1.57126e-07	2.66771e-06
Lrrc58	985.004	0.702645	1.58467e-07	2.68812e-06
Sema3b	77.5696	-1.23645	1.58775e-07	2.691e-06
Prag1	38.8914	-1.87045	1.60365e-07	2.71559e-06
Npc2	865.098	0.905154	1.61241e-07	2.72672e-06
P2ry14	43.2691	1.57211	1.61304e-07	2.72672e-06
Cyld	1001.62	0.560967	1.62414e-07	2.74311e-06
Bcl3	42.7792	1.74107	1.63148e-07	2.7531e-06
Cmpk1	737.7	0.953836	1.64956e-07	2.7812e-06
Cdk12	371.194	0.549432	1.6661e-07	2.80665e-06
Psme3	1229.36	0.451513	1.67315e-07	2.81608e-06
Esd	609.94	0.43534	1.68596e-07	2.83518e-06
Gm4217	20.4676	-2.19633	1.71662e-07	2.88425e-06
Cdc25b	34.7419	-1.86268	1.71854e-07	2.88498e-06
Dnajb11	812.769	0.361852	1.72893e-07	2.89992e-06
Trhde	21.0993	-2.01924	1.76955e-07	2.96549e-06
Ubxn4	2084.82	0.730398	1.77845e-07	2.97783e-06
Xiap	1030.46	0.509175	1.78239e-07	2.98186e-06
Tab1	105.402	-0.955917	1.78495e-07	2.98357e-06
Crispld2	240.251	-1.42663	1.80326e-07	3.01158e-06
Rpl34	545.632	-0.695295	1.8075e-07	3.01607e-06
Atxn1	1614.84	0.483991	1.82952e-07	3.0502e-06
Skil	476.218	0.776055	1.84792e-07	3.07411e-06
Tle1	269.095	0.903385	1.84813e-07	3.07411e-06
Clstn1	313.283	-0.987023	1.84861e-07	3.07411e-06
Rab11b	615.135	-0.424494	1.87476e-07	3.11492e-06
Gm9821	257.107	-0.875152	1.8807e-07	3.12212e-06
Efhd1	70.963	-2.19589	1.89003e-07	3.13494e-06
Mdp1	217.778	-0.618687	1.89446e-07	3.1396e-06
C1qtnf2	29.9201	-2.51976	1.89829e-07	3.14326e-06
Upf2	1754.04	0.704456	1.9186e-07	3.17175e-06
Lmbrd2	364.063	0.939536	1.91876e-07	3.17175e-06
Pitpnm2	397.543	-0.711182	1.93058e-07	3.18858e-06
Dnajb9	1103.39	1.06356	1.94628e-07	3.21178e-06
Atp5k	1569	-0.620251	2.00591e-07	3.30604e-06
Tbx15	6498.71	0.679066	2.0068e-07	3.30604e-06
Cep170	596.938	0.818517	2.01079e-07	3.30979e-06
Apaf1	125.473	1.09987	2.02033e-07	3.32269e-06
Suco	496.641	0.765761	2.06316e-07	3.39025e-06
Mink1	401.914	-0.685836	2.08156e-07	3.4176e-06
Hspb2	475.669	-1.16682	2.09314e-07	3.4337e-06
Tmem201	414.392	-0.795071	2.12489e-07	3.48285e-06
Baiap2	71.6761	1.17792	2.13029e-07	3.48876e-06
3300002P13Rik	113.019	-0.948452	2.16159e-07	3.53704e-06
Banp	98.4069	1.52718	2.18285e-07	3.56881e-06
Ndst1	845.327	-0.494943	2.19569e-07	3.58678e-06
Sdc3	324.918	0.922956	2.20129e-07	3.59291e-06
Kdelr3	36.5043	-2.4024	2.20546e-07	3.5967e-06
Slf2	626.668	0.597368	2.22941e-07	3.6293e-06
Ptprm	423.086	-0.520323	2.22961e-07	3.6293e-06
Park7	3943.08	-0.575099	2.23106e-07	3.6293e-06
Gm11966	10.9156	-2.55257	2.23409e-07	3.63119e-06
Sumo1	639.927	0.767987	2.25998e-07	3.6702e-06
Rps15	1476.9	-0.732202	2.26646e-07	3.67765e-06
Arhgef25	257.135	-0.929647	2.28888e-07	3.71093e-06
Pros1	429.914	0.670585	2.35288e-07	3.81151e-06
Clca2	25.8997	1.65519	2.35614e-07	3.81361e-06
Gm5778	11.829	-2.34116	2.38143e-07	3.85133e-06
Ripk2	95.4766	1.2956	2.39238e-07	3.86582e-06
Edf1	610.668	-0.589625	2.42555e-07	3.91616e-06
Gm3788	51.0449	2.81573	2.45292e-07	3.95707e-06
Hipk1	1410.29	0.427035	2.46315e-07	3.97027e-06
Tmem94	805.905	-1.09097	2.46741e-07	3.97383e-06
Gltp	114.448	-1.09431	2.48004e-07	3.99087e-06
Riok3	3570.72	0.346396	2.49552e-07	4.01245e-06
Rfk	1826.2	0.417191	2.57904e-07	4.14331e-06
Pdgfra	868.754	-1.19066	2.62623e-07	4.21564e-06
Trappc6b	554.671	0.633833	2.64663e-07	4.24489e-06
Pkn2	1613.7	0.623548	2.70671e-07	4.33766e-06
Cdk13	494.997	0.613263	2.71952e-07	4.3546e-06
Gm42547	82.0031	0.980512	2.74145e-07	4.38609e-06
Ache	210.175	-0.914716	2.74673e-07	4.39093e-06
Gli2	17.3976	-2.71276	2.76058e-07	4.40943e-06
Ccl11	699.428	1.14251	2.81943e-07	4.49973e-06
4930486L24Rik	14.1501	1.98927	2.84479e-07	4.53649e-06
Steap3	448.883	-0.759168	2.85253e-07	4.5451e-06
Gm5389	10.7254	-3.49116	2.85706e-07	4.54824e-06
Gm13340	386.247	-1.06515	2.85919e-07	4.54824e-06
Pdcd6ip	1201.74	0.505468	2.87025e-07	4.5621e-06
Myc	192.405	1.03454	2.89073e-07	4.5909e-06
Myl9	171.458	-1.36598	2.9155e-07	4.62645e-06
Rpl21	1948.09	-0.385179	2.93112e-07	4.64744e-06
Socs4	364.62	0.714014	2.93561e-07	4.65076e-06
Apol6	362.072	1.62219	2.97079e-07	4.70266e-06
Sephs2	567.487	0.460542	2.99497e-07	4.73708e-06
Gm5270	7.74105	-2.89918	3.00183e-07	4.74407e-06
Xpo1	1298.61	0.69842	3.02896e-07	4.78305e-06
Cbx7	258.556	-0.772725	3.04001e-07	4.79659e-06
Dbn1	73.2172	-1.4821	3.06361e-07	4.82991e-06
Clec4a3	84.5287	1.40927	3.07672e-07	4.84665e-06
Chd4	5804.28	0.308552	3.08573e-07	4.85689e-06
Top1	2230.85	0.901159	3.18449e-07	5.00829e-06
Gm14303	7.45525	-5.02638	3.19029e-07	5.01334e-06
Samd8	2403.37	0.578714	3.20139e-07	5.02672e-06
Card10	82.436	-1.30928	3.21113e-07	5.03795e-06
Cd63	1093.14	0.526855	3.2158e-07	5.0412e-06
Pigyl	105.154	-0.836149	3.25844e-07	5.10392e-06
Ypel5	783.865	0.538111	3.28829e-07	5.14537e-06
Taok2	440.063	-0.527834	3.29019e-07	5.14537e-06
H2-Q5	35.8071	2.34133	3.29537e-07	5.14932e-06
Ndufs8	771.682	-0.701152	3.29945e-07	5.15154e-06
Cracd	41.4032	-1.18862	3.32444e-07	5.18639e-06
Rufy3	377.164	0.643652	3.34633e-07	5.21635e-06
Ccdc124	441.202	-0.713887	3.39948e-07	5.29496e-06
Myf6	1451.37	0.915008	3.4175e-07	5.31876e-06
Parp4	445.312	0.423389	3.44989e-07	5.36487e-06
Wdr43	1140.27	0.825985	3.51293e-07	5.45854e-06
Pum2	2976.07	0.47274	3.54173e-07	5.49888e-06
Sybu	19.1865	-2.32297	3.56125e-07	5.52477e-06
Trmt10c	508.466	0.710525	3.59393e-07	5.57103e-06
Pcolce	528.952	-0.944978	3.61824e-07	5.60424e-06
Serpinf1	766.474	-1.08604	3.62537e-07	5.60689e-06
Usp47	10838.2	0.456294	3.62573e-07	5.60689e-06
Dst	11206.8	0.492978	3.6462e-07	5.62993e-06
Rhoc	365.408	0.789391	3.64643e-07	5.62993e-06
Parvb	602.213	-0.598347	3.65441e-07	5.63778e-06
Pxdn	441.528	-1.12358	3.67038e-07	5.65792e-06
Pnrc1	1264.65	0.659137	3.7199e-07	5.7297e-06
Hp	1285	2.87236	3.7254e-07	5.73364e-06
Myoz3	505.359	-1.00461	3.7304e-07	5.73679e-06
Gm6931	10.1624	-2.37441	3.75126e-07	5.7643e-06
Cadm1	185.693	-0.769291	3.76163e-07	5.77566e-06
Mpnd	243.191	-0.890746	3.7793e-07	5.79822e-06
Itpr3	64.9875	-0.968277	3.82949e-07	5.87057e-06
Ppp1r3a	13425.6	0.852835	3.86223e-07	5.9161e-06
Nfkbie	35.1198	1.9224	3.9435e-07	6.03582e-06
Leng8	1229.69	-0.481199	3.95132e-07	6.04303e-06
G3bp2	1307.64	0.468171	3.98656e-07	6.09213e-06
Larp4	992.865	0.677652	3.98979e-07	6.09227e-06
Tapbpl	84.7064	1.4107	4.01266e-07	6.12239e-06
Plekhg3	93.4971	-1.32732	4.04279e-07	6.16351e-06
Lamb2	1453.09	-1.26125	4.04767e-07	6.16611e-06
Il1b	65.4802	4.02877	4.0581e-07	6.17716e-06
Cuedc1	2267.29	-0.746375	4.06586e-07	6.18413e-06
F10	15.2464	3.60118	4.08876e-07	6.21409e-06
G6pc3	272.465	-0.875445	4.09724e-07	6.21477e-06
Suclg2	906.636	0.341591	4.09796e-07	6.21477e-06
Map7d1	2786.6	-0.54313	4.09881e-07	6.21477e-06
Pamr1	103.409	-2.18882	4.17222e-07	6.32114e-06
Gnl3	802.473	0.670482	4.17616e-07	6.32218e-06
Slc39a6	100.582	1.07074	4.26477e-07	6.45129e-06
Slc9a2	625.491	-0.602716	4.31533e-07	6.52269e-06
Pld3	127.748	-1.04176	4.32795e-07	6.53669e-06
Cxcl2	20.3684	4.98185	4.35393e-07	6.57082e-06
Supt6	1517.33	0.498247	4.35952e-07	6.57414e-06
Gm14113	6.71518	-3.29714	4.36653e-07	6.57961e-06
Stim2	931.419	0.643472	4.37434e-07	6.58626e-06
Ret	136.607	-1.39985	4.42599e-07	6.65887e-06
Gm26970	5.96151	-4.19372	4.57597e-07	6.87918e-06
Mlycd	411.863	-0.829766	4.58614e-07	6.88914e-06
Creb1	544.597	0.619088	4.63146e-07	6.95185e-06
Phyh	2318.59	0.491007	4.6388e-07	6.95749e-06
Bsg	6329.48	-0.572157	4.68391e-07	7.01972e-06
Erbin	1740.52	0.805555	4.68846e-07	7.02112e-06
Taf7	349.07	0.905133	4.73273e-07	7.08196e-06
Gtf2a2	605.086	0.571412	4.73843e-07	7.08502e-06
Stat3	1959.66	0.764828	4.77314e-07	7.13144e-06
Ptpn2	484.176	1.17204	4.77704e-07	7.13177e-06
Gm8318	18.0809	-2.60485	4.86291e-07	7.25441e-06
Csde1	37202.6	0.477202	4.90717e-07	7.31481e-06
Nrd1	6680.91	0.581938	4.95641e-07	7.38254e-06
Bdp1	607.119	1.04496	4.97086e-07	7.39839e-06
Selenon	180.923	-1.14446	5.05411e-07	7.51416e-06
Gm28347	6.2903	6.91717	5.05638e-07	7.51416e-06
Rpl36al	340.153	-0.568315	5.12834e-07	7.61527e-06
Clk1	1281.11	0.495718	5.15241e-07	7.64517e-06
Zfp697	32.9328	1.75098	5.15999e-07	7.65057e-06
Otud4	2406.32	0.612758	5.18262e-07	7.67827e-06
Tcn2	173.192	-1.18188	5.28578e-07	7.82513e-06
Adam33	47.8531	-1.9593	5.29533e-07	7.8333e-06
Map4k4	524.593	-0.574777	5.37495e-07	7.94503e-06
Pitpnb	440.212	0.499331	5.53945e-07	8.18196e-06
Hjv	7543.23	-0.352976	5.56667e-07	8.21591e-06
Sf3b5	62.351	-1.56668	5.64044e-07	8.31847e-06
Ccl3	57.3544	4.06284	5.67997e-07	8.37042e-06
Ccdc102a	27.6452	-2.04089	5.77725e-07	8.50732e-06
Washc1	304.518	-0.785084	5.82981e-07	8.57821e-06
Zfp207	1562.94	0.622	5.90229e-07	8.67829e-06
Rprd2	912.418	0.427556	5.91413e-07	8.68911e-06
Ptgfrn	307.658	-1.41772	5.93205e-07	8.70886e-06
Ppp1r16a	110.95	-1.13312	5.98045e-07	8.77329e-06
Tpd52	1428.54	0.834742	5.9955e-07	8.78474e-06
Gm11214	7.37309	-3.67264	5.99731e-07	8.78474e-06
Pvr	327.478	1.10128	6.11694e-07	8.95323e-06
Apobec1	153.3	1.31441	6.12698e-07	8.96118e-06
Ndufs6b	6.03703	-4.87672	6.17605e-07	9.02614e-06
Pan2	181.553	-0.632257	6.19517e-07	9.04728e-06
S100a11	234.538	1.32891	6.23657e-07	9.10089e-06
Arih1	4242.35	0.655199	6.25195e-07	9.11649e-06
Sec14l5	220.382	-1.29091	6.2622e-07	9.12459e-06
Plekhg5	79.4561	-1.24784	6.35486e-07	9.25265e-06
Slc25a22	150.64	1.17909	6.37628e-07	9.27689e-06
Atp7a	218.025	0.595356	6.42807e-07	9.34524e-06
Bloc1s5	231.367	-0.667898	6.43387e-07	9.34667e-06
Treml2	20.9504	3.59427	6.44729e-07	9.35918e-06
Ctla2a	89.6222	0.964612	6.46343e-07	9.37559e-06
Pik3c2a	219.088	0.774264	6.51541e-07	9.44394e-06
Fam167a	30.4713	-2.29039	6.54264e-07	9.47634e-06
Gm7308	7.43304	-4.4423	6.55207e-07	9.48293e-06
Mvb12b	552.021	-0.76516	6.60546e-07	9.55308e-06
Gm5644	4.1738	-4.90826	6.67161e-07	9.64156e-06
Zfp871	402.661	1.198	6.7763e-07	9.78558e-06
Mapre1	1171.36	0.445757	6.7858e-07	9.79202e-06
Pi15	38.1332	-1.83507	6.79888e-07	9.80362e-06
Sf3b1	3649.21	0.544703	6.81721e-07	9.82275e-06
Emp1	1783.93	0.881912	6.83744e-07	9.84459e-06
Dag1	4454.48	-0.381252	6.85038e-07	9.85592e-06
Hunk	11.6761	-2.592	6.88041e-07	9.89179e-06
Fcrls	61.7495	-2.82117	6.9443e-07	9.97627e-06
Fas	168.76	1.36659	6.97472e-07	1.00126e-05
Tmed9	381.884	-0.684734	6.98217e-07	1.00159e-05
Serpina3f	9.66426	7.10062	7.01504e-07	1.00556e-05
Epn1	1030.52	-0.723081	7.11771e-07	1.01952e-05
Scmh1	444.392	-0.539636	7.13685e-07	1.02151e-05
Mxd1	223.575	1.37917	7.15849e-07	1.02385e-05
Stmn2	19.5813	-2.22926	7.17688e-07	1.02573e-05
Sv2c	21.8916	-2.19111	7.20778e-07	1.02939e-05
Smndc1	545.53	0.576299	7.22838e-07	1.03105e-05
Dpt	1595.46	-0.97443	7.23006e-07	1.03105e-05
Romo1	266.259	-0.913728	7.25093e-07	1.03327e-05
Fcna	29.3307	-3.07372	7.26081e-07	1.03392e-05
Aldoa	139744	-0.831046	7.45532e-07	1.06019e-05
Akap1	1090.68	-0.477644	7.4562e-07	1.06019e-05
Smarca5	1237.34	0.782769	7.49007e-07	1.06423e-05
Shfl	69.9808	1.02447	7.52507e-07	1.06842e-05
Pcolce2	180.05	-1.23746	7.53808e-07	1.06948e-05
Ltbp3	462.041	-0.956581	7.64771e-07	1.08424e-05
Cotl1	83.8156	-1.72408	7.80857e-07	1.10624e-05
Srsf10	603.261	0.630865	7.85291e-07	1.11171e-05
Cggbp1	648.365	0.573529	7.99495e-07	1.131e-05
Itih5	1476.53	-0.899387	8.00472e-07	1.13156e-05
Emilin1	64.7557	-1.52346	8.03898e-07	1.13557e-05
Nars	2745.06	0.471511	8.11068e-07	1.14487e-05
Wfs1	499.22	-0.560317	8.12278e-07	1.14574e-05
Smc5	555.051	0.634016	8.17392e-07	1.15212e-05
Syngr2	1184.02	-0.945596	8.20921e-07	1.15625e-05
Tecr	1889.44	-0.623216	8.28853e-07	1.16658e-05
Eln	223.794	-2.09778	8.32544e-07	1.17093e-05
Stk39	95.8138	1.01784	8.43626e-07	1.18565e-05
Gm8513	8.56759	-2.92075	8.48471e-07	1.1916e-05
Thumpd3	361.555	0.641019	8.52111e-07	1.19585e-05
Npm1	2655.14	0.846498	8.5472e-07	1.19864e-05
Rps29	530.066	-1.49541	8.61126e-07	1.20676e-05
Rpl14-ps1	58.7195	-1.23992	8.64906e-07	1.21118e-05
Rif1	779.33	1.00861	8.67256e-07	1.2136e-05
Mfap5	300.651	-1.04855	8.73797e-07	1.22187e-05
Pfkfb1	674.192	0.504818	8.74606e-07	1.22212e-05
Kpnb1	2033.96	0.264531	8.86566e-07	1.23794e-05
Utp18	165.908	0.696242	8.88214e-07	1.23935e-05
Bzw1	1761.23	0.465663	8.89791e-07	1.24066e-05
Phf20l1	2060.34	0.705577	9.00735e-07	1.25502e-05
Ncl	7404.36	0.832769	9.03663e-07	1.2582e-05
Bmp1	248.409	-1.25993	9.10677e-07	1.26705e-05
Ywhae	10776.5	0.629856	9.13075e-07	1.26916e-05
Fgf2	546.333	0.788063	9.13501e-07	1.26916e-05
Atp5g1	722.935	-0.798211	9.15566e-07	1.27112e-05
Mill2	132.98	0.861908	9.24207e-07	1.28175e-05
Ndc1	258.469	0.429538	9.24539e-07	1.28175e-05
Ecsit	585.409	-0.471981	9.32417e-07	1.29175e-05
Nfkbiz	82.7914	1.36099	9.3732e-07	1.29762e-05
Gm13882	20.5171	-2.2042	9.41653e-07	1.30269e-05
Gm6283	8.4926	-3.05624	9.49375e-07	1.31243e-05
Tbx2	20.6965	-2.61546	9.63517e-07	1.33104e-05
Gm5507	18.2222	-1.64324	9.70695e-07	1.34e-05
Zfp185	31.9625	-1.96759	9.72604e-07	1.34168e-05
Tank	508.006	0.817008	9.76435e-07	1.3458e-05
Hectd1	4382.56	0.433218	9.76978e-07	1.3458e-05
Gm8818	8.88663	3.91776	9.79802e-07	1.34874e-05
Gm13668	10.3762	-2.51827	1.00194e-06	1.37824e-05
Itgam	142.01	1.3212	1.00713e-06	1.38439e-05
Spag9	6459	0.499323	1.01572e-06	1.39522e-05
Peak1os	5.28728	5.64911	1.01872e-06	1.39709e-05
Usp7	2303.12	0.481884	1.01923e-06	1.39709e-05
Spta1	25.7613	1.97785	1.01924e-06	1.39709e-05
Rnpc3	238.057	0.924851	1.02598e-06	1.40516e-05
Fgfr1op2	1648.01	0.509724	1.02657e-06	1.40516e-05
Hcar2	95.798	3.20452	1.03104e-06	1.41028e-05
Csrnp1	91.2843	1.68561	1.03266e-06	1.41149e-05
Aim2	50.8495	2.00035	1.03686e-06	1.41538e-05
Zfp120	413.761	0.760578	1.03696e-06	1.41538e-05
Cntrl	372.44	0.505862	1.03933e-06	1.41732e-05
Tspan2	116.079	-1.31151	1.03984e-06	1.41732e-05
Heatr1	400.7	0.440961	1.0443e-06	1.4224e-05
Rcn3	91.1019	-2.19184	1.04692e-06	1.42498e-05
Drap1	2364.8	-0.54521	1.04803e-06	1.42548e-05
Eif4e	1568.67	0.610356	1.06861e-06	1.45245e-05
Cox19	254.615	-0.590219	1.07406e-06	1.45732e-05
Hnrnpa3	1935.44	0.678626	1.07449e-06	1.45732e-05
Nfkbia	417.878	1.05722	1.07464e-06	1.45732e-05
Cd44	675.887	1.39261	1.07519e-06	1.45732e-05
Iffo1	139.997	-0.828433	1.07665e-06	1.45828e-05
Hspg2	2348.44	-1.24629	1.08762e-06	1.47212e-05
Irf2	672.451	0.829647	1.0955e-06	1.48175e-05
Txndc5	509.38	-0.649823	1.09983e-06	1.48656e-05
Pgm1	15621.7	-0.471805	1.10073e-06	1.48675e-05
Sigirr	10.957	-2.74364	1.10336e-06	1.48927e-05
Slc2a4	4530.49	-0.770163	1.10566e-06	1.49031e-05
Lpxn	28.6418	1.8576	1.10567e-06	1.49031e-05
Atcayos	854.349	-0.624177	1.10884e-06	1.49354e-05
Arhgef17	666.118	-0.576947	1.10997e-06	1.49403e-05
Hck	37.675	2.46046	1.11549e-06	1.50043e-05
Srpk3	277.983	-1.03091	1.12141e-06	1.50735e-05
Gm12403	11.7658	-2.67641	1.12415e-06	1.50998e-05
Nup133	596.523	-0.548008	1.13687e-06	1.52602e-05
Cp	652.584	1.10397	1.14125e-06	1.53084e-05
Rpl8	1628.39	-0.943129	1.14388e-06	1.53331e-05
Nrde2	152.713	-0.677714	1.14698e-06	1.5364e-05
Clec4n	17.9798	2.25413	1.15375e-06	1.5444e-05
Sertad4	72.4523	-1.81544	1.16847e-06	1.56217e-05
Wnt5a	218.226	-0.930156	1.16863e-06	1.56217e-05
Zbtb17	233.432	-0.664571	1.17302e-06	1.56696e-05
Sod2	4740.49	0.420004	1.1816e-06	1.57734e-05
Il6ra	218.687	0.960223	1.19185e-06	1.58992e-05
5730419F03Rik	14.8582	2.37363	1.19581e-06	1.59411e-05
Rnd1	61.7294	1.73841	1.21166e-06	1.61414e-05
Klhdc8b	31.4786	-1.9866	1.22545e-06	1.63139e-05
Ccdc77	149.719	0.770811	1.23106e-06	1.63773e-05
Rbm27	1206.66	0.754663	1.23249e-06	1.63852e-05
Aldh7a1	528.858	-0.479485	1.23761e-06	1.64419e-05
Cct6a	2909.5	0.414616	1.24211e-06	1.64905e-05
Slc26a10	15.5118	-3.01535	1.24389e-06	1.65027e-05
Tmem150a	185.57	-0.923215	1.24759e-06	1.65405e-05
Hnrnph2	786.097	0.566581	1.25321e-06	1.66038e-05
Camk2d	1505.24	0.429657	1.2605e-06	1.66889e-05
Usp25	3830.62	0.608814	1.26456e-06	1.67313e-05
Stim1	2429.19	-0.531277	1.27399e-06	1.68446e-05
Slc25a11	1836.98	-0.687349	1.28016e-06	1.69147e-05
Gm15833	57.4384	1.61682	1.29246e-06	1.70656e-05
Qprt	12.267	-2.59081	1.29342e-06	1.70666e-05
Rpl19	684.602	-0.47804	1.29705e-06	1.71029e-05
Ampd1	29087.9	-0.404304	1.30016e-06	1.71323e-05
Cygb	186.043	-1.23854	1.3097e-06	1.72375e-05
Aamdc	1217.73	-0.429507	1.30992e-06	1.72375e-05
Slc29a1	195.904	-0.942531	1.31647e-06	1.7312e-05
Nr4a1	1305.63	-1.27905	1.32208e-06	1.7374e-05
Rbm26	721.993	0.659665	1.34745e-06	1.76954e-05
Kbtbd8	117.407	0.873886	1.34991e-06	1.77157e-05
Zbtb11	426.05	0.615487	1.35611e-06	1.77851e-05
Cnst	824.943	-0.472981	1.36224e-06	1.78535e-05
Gm5138	5.84438	-4.39692	1.36382e-06	1.78621e-05
Ptma	917.75	1.16256	1.38413e-06	1.81102e-05
Gm6419	8.50218	-3.22014	1.38463e-06	1.81102e-05
Nup153	1503.1	0.483335	1.38682e-06	1.81267e-05
Gm43980	100.981	1.22491	1.39032e-06	1.81557e-05
Has1	20.4266	3.12037	1.39111e-06	1.81557e-05
Nus1	938.202	0.610852	1.39185e-06	1.81557e-05
Rnf126	227.024	-0.934649	1.41839e-06	1.84888e-05
Nid2	178.525	-1.27302	1.41929e-06	1.84888e-05
Gm11942	13.8107	3.32258	1.43239e-06	1.8647e-05
3425401B19Rik	6597.95	-0.493758	1.43831e-06	1.87115e-05
Utp20	418.975	0.580815	1.44988e-06	1.88493e-05
Tpi1	13997.4	-0.581065	1.45841e-06	1.89477e-05
Hspa1b	252.892	3.13255	1.46035e-06	1.89601e-05
Lamtor1	492.459	-0.8387	1.46163e-06	1.89641e-05
Arf6	503.995	0.684565	1.5053e-06	1.95177e-05
Sh3pxd2a	1914.5	-0.699274	1.5118e-06	1.95888e-05
Uqcr10	1327.44	-0.87312	1.51492e-06	1.96162e-05
Cuta	279.406	-0.763292	1.51721e-06	1.96327e-05
Fam160b2	529.036	0.822589	1.5402e-06	1.9917e-05
Lsmem1	543.532	-0.562774	1.55142e-06	2.00487e-05
Phkg1	7144.64	-0.480544	1.55872e-06	2.01297e-05
Wsb1	327.481	0.959725	1.57017e-06	2.0264e-05
Bfar	1008.57	0.390041	1.57495e-06	2.03122e-05
Mbd3	472.965	-0.810199	1.58162e-06	2.03848e-05
Gm13771	2.85572	-4.81588	1.58457e-06	2.04092e-05
Gm12464	6.03306	-4.572	1.60275e-06	2.06297e-05
Gxylt2	68.3128	-1.41037	1.62018e-06	2.08364e-05
Bcas3	454.861	-0.456528	1.62096e-06	2.08364e-05
Spats2l	110.166	0.813713	1.62683e-06	2.08982e-05
Pcf11	723.04	0.851272	1.62929e-06	2.09159e-05
Comp	68.0751	-1.89703	1.63499e-06	2.09626e-05
Oxsr1	2510.67	0.308426	1.63509e-06	2.09626e-05
H2-Aa	302.35	-1.63953	1.67333e-06	2.1435e-05
Gm7611	8.41982	-2.90958	1.67415e-06	2.1435e-05
Serpine1	301.128	1.32224	1.68702e-06	2.15768e-05
Hic1	33.3473	-2.30453	1.68744e-06	2.15768e-05
Itm2c	244.69	-0.826923	1.69562e-06	2.16672e-05
Xirp2	104791	0.951922	1.70667e-06	2.17939e-05
Uck2	363.048	0.835346	1.71092e-06	2.18339e-05
Ier5	180.703	1.11837	1.71584e-06	2.1869e-05
Tgoln1	1472.09	0.501444	1.71592e-06	2.1869e-05
Reck	134.126	-1.09866	1.73102e-06	2.2047e-05
Bckdk	1207.72	-0.566425	1.74145e-06	2.21653e-05
Bmpr2	3138.31	0.85502	1.74384e-06	2.21812e-05
Fam8a1	843.834	0.607795	1.76541e-06	2.24409e-05
Hspa9	9472.47	0.484198	1.77694e-06	2.25726e-05
Dhx9	1237.47	0.400907	1.79065e-06	2.27319e-05
Ms4a8a	21.7739	1.91485	1.79318e-06	2.27492e-05
Dnajc25	266.538	0.379954	1.79703e-06	2.27831e-05
Atm	240.271	0.723153	1.80316e-06	2.28459e-05
Wac	726.011	0.595309	1.80624e-06	2.287e-05
Ecm1	182.83	-1.08416	1.81314e-06	2.29424e-05
Pias4	131.581	-0.889262	1.81557e-06	2.29583e-05
Efr3a	1310.07	0.306947	1.81886e-06	2.29848e-05
Kirrel	218.304	-0.934631	1.82167e-06	2.30055e-05
Camk1d	113.73	-1.41874	1.82545e-06	2.30382e-05
Rab3a	181.791	-0.785632	1.84044e-06	2.32123e-05
Vps26a	1320.66	0.716716	1.85095e-06	2.33297e-05
Snap23	1443.19	0.602286	1.86735e-06	2.35211e-05
Psmb6	853.185	-0.588471	1.88564e-06	2.3736e-05
Eml3	81.6376	-1.09821	1.89872e-06	2.38852e-05
Crebrf	651.04	0.715615	1.91868e-06	2.41207e-05
Hsp90ab1	24747.9	0.562775	1.92753e-06	2.42163e-05
Nucks1	2726.68	0.373429	1.93361e-06	2.42769e-05
Sms-ps	13.3999	-2.19099	1.94432e-06	2.43957e-05
Gars	1201.17	0.277914	1.94807e-06	2.44269e-05
Igsf10	158.95	-0.886145	1.95026e-06	2.44387e-05
Acsl5	245.982	0.60889	1.96356e-06	2.45894e-05
Spty2d1	261.827	0.780033	1.97715e-06	2.47436e-05
Zfp523	100.492	-0.949554	2.00126e-06	2.50292e-05
Eif3e	2356.93	0.433686	2.00777e-06	2.50946e-05
H2aw	91.8191	0.865524	2.0105e-06	2.51125e-05
Ctdnep1	1387.51	-0.449994	2.02759e-06	2.53096e-05
Tmem119	29.6514	-2.03956	2.02902e-06	2.53113e-05
Znrf2	791.177	0.482194	2.03179e-06	2.53295e-05
P2rx6	208.143	-0.79917	2.03598e-06	2.53655e-05
Arl1	1450.92	0.417098	2.04272e-06	2.54331e-05
Rnf187	692.525	-0.627031	2.05049e-06	2.55135e-05
Ythdf2	546.828	0.605096	2.06274e-06	2.56495e-05
Fkbp8	589.076	-0.925116	2.06868e-06	2.5707e-05
Cdc34	1776.66	-0.564313	2.07912e-06	2.58143e-05
Fpr2	10.2587	4.2889	2.07998e-06	2.58143e-05
Ivns1abp	3869.79	0.379585	2.08153e-06	2.58171e-05
Gm26913	4.15434	-4.89809	2.0849e-06	2.58424e-05
Adamts16	8.92343	-5.05275	2.08891e-06	2.58756e-05
Adamts10	109.709	-1.98588	2.09201e-06	2.58975e-05
Rab14	1999.22	0.420853	2.10567e-06	2.60453e-05
Pald1	95.6052	-0.927401	2.10664e-06	2.60453e-05
Vamp5	361.492	-0.904185	2.11623e-06	2.61472e-05
Tpr	3948.88	0.768792	2.12586e-06	2.62495e-05
Alpk1	81.9933	1.12056	2.13455e-06	2.63401e-05
Dnajc2	1197.78	0.924668	2.15986e-06	2.6624e-05
Slc16a9	90.4197	0.747417	2.16029e-06	2.6624e-05
Tlr13	73.9333	2.14776	2.16202e-06	2.66283e-05
Prr14l	193.418	0.505348	2.17473e-06	2.67567e-05
Zfp131	783.908	0.524713	2.1752e-06	2.67567e-05
Gm14539	12.5637	-2.76355	2.19236e-06	2.69507e-05
Pdzd8	620.238	0.651717	2.20811e-06	2.71273e-05
Mrpl14	236.365	-0.783842	2.21515e-06	2.71965e-05
Tmem167b	395.097	0.391513	2.22064e-06	2.72466e-05
Ino80d	558.938	0.472982	2.24256e-06	2.74982e-05
Gm45837	338.44	-0.803898	2.24528e-06	2.75142e-05
Cpsf2	725.083	0.420689	2.25236e-06	2.75835e-05
Tmcc2	774.136	-0.582704	2.25645e-06	2.76148e-05
Brd1	572.993	0.350188	2.25775e-06	2.76148e-05
Esco1	388.061	0.706288	2.27824e-06	2.7843e-05
Ndufs7	742.042	-0.770718	2.27928e-06	2.7843e-05
Gm26977	2.5849	-4.78419	2.2936e-06	2.80004e-05
Fam241a	83.2723	1.26196	2.29559e-06	2.8007e-05
Bckdha	352.41	-1.10025	2.32285e-06	2.83201e-05
Smarca2	1405.16	0.451951	2.32416e-06	2.83201e-05
Ppa1	702.396	0.517269	2.3339e-06	2.84081e-05
F11r	139.563	0.827001	2.33431e-06	2.84081e-05
Man2b2	90.6119	-1.07007	2.34026e-06	2.84626e-05
Sh3d19	266.032	-0.696256	2.34786e-06	2.85372e-05
P2rx4	148.463	1.14298	2.36334e-06	2.86979e-05
Serpini1	31.9273	1.32663	2.36404e-06	2.86979e-05
Ppm1k	597.672	0.564498	2.36832e-06	2.8732e-05
Cox7a1	871.919	-0.592828	2.38916e-06	2.89667e-05
Dlg1	2106.4	0.46566	2.4052e-06	2.9143e-05
Rubcn	473.086	-0.601964	2.41123e-06	2.91978e-05
Tmem242	761.553	-0.392773	2.44603e-06	2.96007e-05
Ajuba	21.7091	-1.90613	2.44795e-06	2.96056e-05
Mapk1ip1l	459.106	0.825047	2.46315e-06	2.97707e-05
Adprh	280.081	-0.736273	2.46467e-06	2.97707e-05
Dnajc3	1229.09	0.395429	2.46878e-06	2.98018e-05
Gmppa	221.151	-0.755588	2.49048e-06	3.00298e-05
Col4a5	145.9	-1.27036	2.49076e-06	3.00298e-05
Plch1	3.52404	5.81612	2.49439e-06	3.00549e-05
Slx1b	244.282	1.83927	2.50135e-06	3.01201e-05
Sdc4	669.187	0.730705	2.52496e-06	3.03856e-05
Btg1	265.593	0.82233	2.54553e-06	3.06141e-05
Smim10l1	5201.62	0.853728	2.553e-06	3.0685e-05
Fam169a	35.8478	1.10033	2.57007e-06	3.0871e-05
Zkscan1	414.169	0.465896	2.5722e-06	3.08766e-05
Tppp3	310.524	-1.45814	2.57371e-06	3.08766e-05
Insrr	9.67182	3.94409	2.57686e-06	3.08953e-05
Ppargc1b	117.326	-1.15415	2.58979e-06	3.10312e-05
Vasp	286.346	-1.24083	2.60888e-06	3.12406e-05
Rps23	627.798	-0.654502	2.6109e-06	3.12455e-05
Gspt1	1645.93	0.444924	2.61769e-06	3.12905e-05
Fam131a	430.718	-0.888282	2.61788e-06	3.12905e-05
Lgals1	1350.93	-0.652021	2.62053e-06	3.13029e-05
Rps27	964.498	-0.732336	2.64065e-06	3.15239e-05
Tmem67	68.3402	1.1777	2.64719e-06	3.15825e-05
Ubn2	1058.83	0.564486	2.69259e-06	3.21044e-05
Cby1	104.36	-0.907055	2.70086e-06	3.21834e-05
Gm16437	3.2531	-4.98439	2.71625e-06	3.23469e-05
Pold2	139.442	-0.713425	2.72833e-06	3.24682e-05
Ssh2	1646.29	0.407122	2.72979e-06	3.24682e-05
Glo1	1058.2	0.352932	2.75069e-06	3.26968e-05
Ccdc59	321.888	0.609076	2.75969e-06	3.27837e-05
Ddhd1	121.748	0.918937	2.76386e-06	3.28085e-05
Glipr2	150.17	1.16143	2.76515e-06	3.28085e-05
F3	147.295	-0.865345	2.77494e-06	3.29045e-05
Atcay	118.13	-1.25638	2.78274e-06	3.2959e-05
Gm12251	13.0135	-2.41182	2.78292e-06	3.2959e-05
Samsn1	35.5428	2.49116	2.78531e-06	3.29672e-05
Prrc2a	1726.71	-0.644837	2.79061e-06	3.30098e-05
Akap8l	529.647	-0.572387	2.82658e-06	3.34149e-05
D630003M21Rik	13.776	-2.52864	2.83029e-06	3.34384e-05
Babam1	1048.36	-0.442727	2.83348e-06	3.34557e-05
Nt5c3	945.801	0.589114	2.83547e-06	3.34589e-05
Pafah1b1	4421.15	0.349948	2.848e-06	3.35864e-05
Itgb1	5944.89	0.594699	2.86109e-06	3.37202e-05
Sfxn3	323.948	-0.66174	2.91981e-06	3.43914e-05
Gm8365	7.22448	-4.30818	2.92524e-06	3.44345e-05
Sh3glb1	7524.5	0.534083	2.95497e-06	3.47634e-05
Api5	760.104	0.489132	2.9729e-06	3.4949e-05
Clec11a	22.6299	-2.20973	2.97434e-06	3.4949e-05
Gvin-ps1	10.0997	2.75661	2.97986e-06	3.49926e-05
Arhgap18	169.976	-0.775989	2.98573e-06	3.50403e-05
Fitm1	336.048	-0.960367	2.99405e-06	3.51169e-05
Kctd11	38.8265	-1.31058	3.01933e-06	3.5392e-05
Cers1	43.615	-1.99857	3.02988e-06	3.54942e-05
Zfp397	785.173	0.509319	3.03587e-06	3.5543e-05
Prelp	627.99	-0.875062	3.03955e-06	3.55459e-05
Sele	18.9958	2.62468	3.03979e-06	3.55459e-05
Angptl4	184.918	2.07921	3.05787e-06	3.57327e-05
Gm15191	15.4543	-2.25151	3.05944e-06	3.57327e-05
Rbm12b2	83.8474	0.722618	3.09123e-06	3.60823e-05
Nectin1	53.8096	-1.19714	3.10075e-06	3.61717e-05
Chordc1	1483.28	0.604742	3.10632e-06	3.62149e-05
Papola	1783.87	0.503949	3.1266e-06	3.64113e-05
Rps6ka3	3040.17	0.777381	3.12691e-06	3.64113e-05
Itgb5	620.059	-0.942116	3.14891e-06	3.66454e-05
Marveld1	90.9249	-1.39093	3.15398e-06	3.66825e-05
Akap17b	145.275	0.823919	3.19891e-06	3.71827e-05
Tbrg1	499.869	0.402092	3.20741e-06	3.72593e-05
Taf15	805.927	0.643122	3.23822e-06	3.75947e-05
Znrf1	614.291	-0.409385	3.24167e-06	3.76123e-05
Mrps24	219.555	-0.97728	3.27016e-06	3.79202e-05
Arl2bp	534.391	-0.386133	3.29529e-06	3.81888e-05
Tomm40	171.433	-0.832249	3.30287e-06	3.82539e-05
Klhdc3	709.086	-0.785991	3.30813e-06	3.82919e-05
Tmf1	1199.56	0.635077	3.3238e-06	3.84504e-05
Psmd14	1289.12	0.484516	3.33669e-06	3.85765e-05
Usp24	3372.62	0.426748	3.35765e-06	3.87957e-05
Fbln1	97.8977	-1.16858	3.3606e-06	3.88028e-05
Uchl5	706.455	0.693752	3.36226e-06	3.88028e-05
Herpud2	908.74	0.636932	3.42739e-06	3.95309e-05
Ipo5	3497.88	0.248729	3.44416e-06	3.97008e-05
Rbis	221.195	0.936679	3.45607e-06	3.98145e-05
Map4k2	109.715	-1.08406	3.48567e-06	4.01316e-05
Pcdh18	90.9369	-1.09774	3.50349e-06	4.02987e-05
Fkbp5	838.761	1.88464	3.50432e-06	4.02987e-05
Kif26a	26.6017	-2.20561	3.51964e-06	4.04428e-05
Hipk3	10278.2	0.481432	3.52102e-06	4.04428e-05
Tnk2	409.354	-1.02932	3.5285e-06	4.05048e-05
Gm8756	53.3564	-0.961902	3.57037e-06	4.09583e-05
Gm6298	6.21218	-3.61119	3.57223e-06	4.09583e-05
Rragc	516.083	0.517031	3.60286e-06	4.12852e-05
Ttc28	334.747	-0.761578	3.64769e-06	4.17742e-05
Zfp385a	99.1311	-1.34704	3.6568e-06	4.18539e-05
Aak1	791.805	0.351559	3.66398e-06	4.19114e-05
Ndufa7	1014.45	-1.09878	3.72006e-06	4.25278e-05
Ndufb11	1236.39	-0.867638	3.76303e-06	4.29937e-05
Gm7497	10.8262	-2.5743	3.78268e-06	4.31929e-05
Gm5187	12.7912	-2.28391	3.78644e-06	4.32104e-05
Sbno2	432.099	1.13414	3.79252e-06	4.32543e-05
Fau	409.393	-0.74306	3.80898e-06	4.34013e-05
Grn	668.375	0.842299	3.80989e-06	4.34013e-05
Gm15500	31.9435	-1.27385	3.81211e-06	4.34013e-05
Dennd5b	262.752	0.623614	3.85756e-06	4.3893e-05
Pltp	100.918	-2.10055	3.92711e-06	4.46582e-05
Dnttip2	881.637	0.647973	3.93092e-06	4.46754e-05
Ggnbp2	1225.47	0.476498	3.95594e-06	4.49334e-05
Dact2	12.053	-2.93565	3.9737e-06	4.51089e-05
Syngr1	195.619	-0.877803	3.99131e-06	4.52822e-05
Usp1	419.677	0.776296	4.00028e-06	4.53575e-05
Lyz1	65.1953	-1.74431	4.00833e-06	4.54223e-05
Tprgl	844.756	-0.423297	4.01521e-06	4.54737e-05
Rxrg	597.661	-0.694955	4.02456e-06	4.55531e-05
Gm7251	14.6011	-2.365	4.04364e-06	4.57423e-05
Hnrnpa2b1	10296.8	0.461167	4.05103e-06	4.57992e-05
Dgcr6	302.932	-0.811989	4.06162e-06	4.58923e-05
Gapdh-ps14	8.08727	-3.06942	4.06816e-06	4.59394e-05
Tbc1d15	921.145	0.547098	4.08866e-06	4.61402e-05
Heyl	85.5577	-1.13204	4.09069e-06	4.61402e-05
Ddx3x	9414.26	0.566022	4.10687e-06	4.62959e-05
Dexi	172.882	-0.783578	4.11076e-06	4.63128e-05
Pbdc1	302.084	0.83179	4.12274e-06	4.64209e-05
Sipa1	81.4376	-1.15928	4.13424e-06	4.65233e-05
Gm14326	208.41	0.984471	4.14464e-06	4.66134e-05
Slc25a39	258.64	-1.02187	4.14966e-06	4.66428e-05
Rab21	1114.52	0.416041	4.15291e-06	4.66523e-05
Mafk	369.397	0.779433	4.16836e-06	4.67988e-05
Ccnt1	569.637	0.436977	4.18537e-06	4.69627e-05
Jmy	1265.9	0.593721	4.20191e-06	4.71211e-05
Stradb	1530.57	-0.385692	4.21726e-06	4.72659e-05
Ikbke	41.7969	1.35311	4.22225e-06	4.72946e-05
Gm17056	45.1327	-1.01864	4.23773e-06	4.74406e-05
Rgcc	255.46	1.25455	4.24676e-06	4.75143e-05
Rnf19b	344.096	0.678888	4.285e-06	4.79145e-05
Dek	1664.16	0.786091	4.32033e-06	4.82818e-05
Bpnt2	4279.31	0.549185	4.37435e-06	4.88407e-05
Coch	26.0793	2.72078	4.37537e-06	4.88407e-05
Cbr2	77.4148	-1.79698	4.39697e-06	4.90536e-05
Ablim1	776.928	-0.75306	4.40495e-06	4.91144e-05
Snrnp48	251.903	0.561911	4.41571e-06	4.92061e-05
Steap1	16.5274	3.16841	4.42161e-06	4.92436e-05
Wif1	63.9794	-1.75915	4.43746e-06	4.93919e-05
Rnf220	448.458	-0.371069	4.46011e-06	4.96155e-05
Ap3b1	627.544	0.478182	4.4664e-06	4.9657e-05
Mapk8ip1	42.8328	-1.57915	4.47871e-06	4.97654e-05
Ccl25	122.691	0.625797	4.50422e-06	5.00203e-05
Fmod	1242.53	-1.50874	4.51186e-06	5.00765e-05
Dok7	78.1164	-1.02142	4.52684e-06	5.02141e-05
Polrmt	160.327	-0.798699	4.54966e-06	5.04384e-05
Pin1	172.044	-1.05645	4.56533e-06	5.05832e-05
Mgat2	194.821	0.772782	4.57233e-06	5.0632e-05
Gm4812	4.75452	-4.86792	4.59365e-06	5.08391e-05
Tlr9	53.6947	2.79821	4.60424e-06	5.09272e-05
Parva	409.1	-0.533988	4.62058e-06	5.10788e-05
Rnase4	619.836	-0.682807	4.62886e-06	5.11412e-05
Ranbp9	1050.22	0.394873	4.69854e-06	5.18816e-05
Arid4b	734.06	0.683038	4.74702e-06	5.23871e-05
Pvalb	121312	-0.605688	4.76289e-06	5.25325e-05
Gpr141	32.2574	2.94341	4.76581e-06	5.25348e-05
Xirp1	5064.92	1.40584	4.79106e-06	5.27832e-05
Cct8	2556.23	0.373394	4.80282e-06	5.28827e-05
Ano1	68.1586	-1.44872	4.8287e-06	5.31376e-05
Morc2a	602.521	0.277313	4.84209e-06	5.32547e-05
Xkr8	45.7901	1.35561	4.87625e-06	5.35906e-05
Kif23	20.9087	-2.54966	4.87814e-06	5.35906e-05
Ccdc186	960.286	0.655603	4.88713e-06	5.3659e-05
Scube2	24.5105	-1.39192	4.89199e-06	5.3682e-05
Gpbp1	2125.75	0.587647	4.90128e-06	5.37536e-05
Ncoa1	921.541	0.306688	4.92406e-06	5.3973e-05
Gba2	107.436	-0.730348	4.97646e-06	5.45165e-05
Mrps36	75.4264	-0.87147	4.98234e-06	5.45502e-05
Gm29216	271.752	-1.38825	4.99158e-06	5.45981e-05
Spire1	359.573	0.569906	4.99234e-06	5.45981e-05
Tlr2	90.9811	1.67983	5.00027e-06	5.46541e-05
Retnla	303.779	-2.13075	5.00498e-06	5.46748e-05
Col4a4	61.1934	-1.68952	5.01651e-06	5.47479e-05
Gm12182	18.4621	-1.96326	5.01731e-06	5.47479e-05
Gm5300	8.19942	-3.23169	5.02181e-06	5.47662e-05
Zbtb21	130.214	0.704782	5.02972e-06	5.48217e-05
Gm12468	2.29186	-4.7418	5.05132e-06	5.50263e-05
Aebp2	912.74	0.46696	5.07958e-06	5.53031e-05
Nasp	408.341	0.731855	5.10599e-06	5.55594e-05
Nelfcd	176.866	-0.906785	5.11087e-06	5.55815e-05
Snx9	532.558	-0.32619	5.13341e-06	5.57953e-05
Nemf	1209.99	0.641795	5.13852e-06	5.58197e-05
Gca	110.134	1.10459	5.15828e-06	5.6003e-05
Prom1	96.4095	0.891666	5.18858e-06	5.63005e-05
Gm5913	7.32281	-3.65281	5.1964e-06	5.63538e-05
Galt	119.253	-0.81455	5.20244e-06	5.63879e-05
Mettl11b	256.773	-0.578785	5.21028e-06	5.6436e-05
Zfp451	355.406	0.486216	5.2127e-06	5.6436e-05
Itga9	224.904	-0.721984	5.22045e-06	5.64884e-05
Rps6	1251.7	0.602458	5.22713e-06	5.65293e-05
Ttc39b	231.18	0.812082	5.24947e-06	5.67393e-05
Gm11560	7.26143	-2.82159	5.2579e-06	5.67988e-05
Atf2	566.914	0.460386	5.28246e-06	5.70323e-05
Gm2223	11.7202	-3.06509	5.30889e-06	5.72859e-05
Arl6ip1	343.789	0.823697	5.35313e-06	5.77312e-05
Acta1	226528	-0.873037	5.37797e-06	5.79669e-05
Hspa9-ps1	11.8326	-1.91622	5.40635e-06	5.82405e-05
Gm11410	12.199	-2.50982	5.41883e-06	5.83425e-05
Def8	455.142	-0.71788	5.42384e-06	5.83641e-05
Clk4	905.136	0.49811	5.42772e-06	5.83736e-05
Adam22	50.282	-1.26589	5.45813e-06	5.86681e-05
Ccnl1	676.646	0.670489	5.4747e-06	5.88136e-05
Hsd17b11	116.876	-0.866885	5.49021e-06	5.89477e-05
Cfh	426.048	-0.816155	5.50247e-06	5.90467e-05
Gm10250	29.848	-1.24276	5.55516e-06	5.95791e-05
Gm43068	4.03272	4.95375	5.56216e-06	5.95967e-05
Mturn	182.91	-1.14716	5.56293e-06	5.95967e-05
Rps6-ps4	19.5096	-1.35531	5.57777e-06	5.97227e-05
Nrip1	1487.51	0.793286	5.58613e-06	5.97704e-05
Cdc73	1166.95	0.577936	5.58837e-06	5.97704e-05
Ndufs5-ps	10.8408	-2.31673	5.6162e-06	6.00349e-05
Tm7sf3	128.085	-1.10606	5.62518e-06	6.00943e-05
Cmya5	83027.7	0.531942	5.62995e-06	6.00943e-05
Pitrm1	745.535	0.333408	5.63104e-06	6.00943e-05
Prune1	1211.82	-0.471244	5.64282e-06	6.01658e-05
Chchd4	187.935	-0.589209	5.64393e-06	6.01658e-05
Ripk1	174.856	1.01986	5.70118e-06	6.07428e-05
Akt1s1	946.118	-0.695183	5.70941e-06	6.07971e-05
B4galt5	298.924	0.822288	5.71655e-06	6.08398e-05
Mob1a	547.026	0.484222	5.7236e-06	6.08814e-05
Zkscan14	118.326	-0.708493	5.74177e-06	6.10413e-05
Xrn1	628.512	0.646662	5.75772e-06	6.11773e-05
Rassf4	127.123	-0.90424	5.78985e-06	6.14384e-05
Uhrf2	339.474	0.495053	5.79151e-06	6.14384e-05
Tgfbi	522.049	-0.861102	5.79178e-06	6.14384e-05
Ell2	823.861	0.926231	5.79572e-06	6.14467e-05
Hmg20a	348.201	-0.445467	5.83032e-06	6.17798e-05
Tsc22d2	987.818	0.644512	5.84034e-06	6.18522e-05
Wasl	649.882	0.778969	5.8455e-06	6.18731e-05
Maged1	316.58	-0.928443	5.85835e-06	6.19753e-05
Bod1l	1313.32	0.692626	5.8618e-06	6.1978e-05
Whamm	177.455	0.638512	5.86542e-06	6.19827e-05
Hnrnpd	1625.18	0.548798	5.87769e-06	6.20786e-05
Ddx1	3141.91	0.306971	5.89204e-06	6.21962e-05
Gm4960	4.95452	-4.10756	5.92396e-06	6.24993e-05
Txndc9	549.449	0.583029	5.9641e-06	6.28676e-05
Erp44	900.838	0.584219	5.96535e-06	6.28676e-05
Acsl3	655.879	0.851557	5.99647e-06	6.31613e-05
Gm13416	12.4776	-2.26965	6.01769e-06	6.33505e-05
Nufip1	167.496	0.658659	6.02548e-06	6.33981e-05
Cop1	988.83	0.584245	6.07738e-06	6.39095e-05
Rab11fip5	267.552	-0.706512	6.18433e-06	6.49991e-05
Lyve1	171.863	-1.6711	6.21623e-06	6.5299e-05
Cdc37	877.347	-0.4013	6.22884e-06	6.53961e-05
Marcksl1	85.3525	1.65442	6.2511e-06	6.55944e-05
Egln2	591.783	-0.824285	6.28017e-06	6.58638e-05
Gm7129	9.00274	-2.32831	6.28937e-06	6.59085e-05
Mapk9	1455.36	0.340453	6.29122e-06	6.59085e-05
Pink1	5927.04	-0.447973	6.3056e-06	6.60235e-05
Rab3gap1	750.861	0.351921	6.32438e-06	6.6151e-05
Rps3a2	5.41478	-4.47212	6.32459e-06	6.6151e-05
Cisd2	991.351	0.542926	6.36057e-06	6.64916e-05
Parg	591.461	0.363676	6.37614e-06	6.66185e-05
She	110.51	-0.830517	6.39365e-06	6.67655e-05
Aip	473.475	-0.643585	6.39957e-06	6.67915e-05
Eif5b	5899.85	0.848664	6.4062e-06	6.68247e-05
Lsmem2	43.6833	-1.22331	6.44328e-06	6.71683e-05
Gm13456	12.8913	-2.04506	6.44841e-06	6.71683e-05
Klhl29	56.143	-1.10395	6.44951e-06	6.71683e-05
Ubr1	1416.34	0.487566	6.55074e-06	6.8186e-05
Wdr44	838.374	0.570658	6.55907e-06	6.82361e-05
Msi2	4980.27	0.499318	6.56686e-06	6.82806e-05
Prxl2b	443.379	-1.06163	6.58022e-06	6.83828e-05
Gas6	1033	-0.702339	6.60061e-06	6.85581e-05
Wdtc1	1138.85	-0.669163	6.61578e-06	6.8679e-05
Neil1	65.3865	-1.05718	6.69461e-06	6.94602e-05
Cyp1b1	106.448	1.2005	6.72794e-06	6.97687e-05
Spr	171.15	-0.752318	6.73841e-06	6.984e-05
Fam171b	62.3429	-1.06841	6.79133e-06	7.03432e-05
Tspan9	258.957	-0.866338	6.79421e-06	7.03432e-05
Zfx	500.942	0.440046	6.84469e-06	7.08282e-05
Cpm	78.0528	-0.798418	6.84858e-06	7.08307e-05
Orc2	353.591	0.466509	6.87794e-06	7.10964e-05
Lnpk	1152.78	0.749934	6.89724e-06	7.1258e-05
Gm29164	8.10546	-3.03735	6.91837e-06	7.14384e-05
Ppid	1309.45	0.542853	6.98612e-06	7.2064e-05
Lama2	1287.37	-0.585997	6.98639e-06	7.2064e-05
Terf1	127.772	0.822339	7.00276e-06	7.21946e-05
Zfp959	73.5154	0.819536	7.06362e-06	7.27834e-05
Gm11198	6.1767	-2.65318	7.09109e-06	7.30277e-05
R3hcc1l	231.233	0.458978	7.18871e-06	7.39938e-05
Gm42850	3.02056	-4.6059	7.22146e-06	7.42288e-05
Enox2	221.499	0.762628	7.22198e-06	7.42288e-05
Uap1	1102.47	0.30319	7.22301e-06	7.42288e-05
Ddx46	1469.64	0.55313	7.23151e-06	7.42769e-05
Csnk1g1	278.266	0.494262	7.23679e-06	7.42919e-05
Bach2	41.9616	-1.21306	7.27613e-06	7.46563e-05
Parp1	1167.86	-0.371479	7.31531e-06	7.50186e-05
Unc5b	32.886	-1.34723	7.32848e-06	7.51141e-05
Cdipt	174.233	-0.774092	7.3523e-06	7.53016e-05
Atg3	781.193	0.912207	7.35569e-06	7.53016e-05
Zzz3	582.377	0.319819	7.35841e-06	7.53016e-05
Ints1	336.265	-0.930807	7.36906e-06	7.53709e-05
Rb1cc1	3398.36	0.789915	7.37547e-06	7.53967e-05
Smap1	218.932	0.593727	7.38488e-06	7.54532e-05
Gm8349	14.777	-2.0786	7.3929e-06	7.54955e-05
Iars	2204.98	0.341622	7.39996e-06	7.55145e-05
Gm8957	5.26863	-3.42931	7.40254e-06	7.55145e-05
Vtn	248.374	-1.21024	7.41946e-06	7.56473e-05
Cdk4	245.137	-0.49411	7.48328e-06	7.6258e-05
Hdac5	418.283	-0.751018	7.51747e-06	7.65662e-05
Gm13172	2.74306	-4.63316	7.52607e-06	7.65998e-05
Atp5j2	1799.45	-0.80971	7.52865e-06	7.65998e-05
Cdc42bpg	127.706	-0.618569	7.54196e-06	7.6695e-05
Hs3st5	164.555	-0.889581	7.56587e-06	7.68979e-05
Ltn1	1150.5	0.421081	7.57128e-06	7.69127e-05
Tsc22d4	240.901	-0.916677	7.63117e-06	7.74805e-05
Gm9381	7.63788	-3.10743	7.65698e-06	7.7702e-05
Csnk1g2	628.958	-0.759459	7.7085e-06	7.81708e-05
Gtf3c3	302.268	0.471353	7.71123e-06	7.81708e-05
Itm2b	3539.72	0.411981	7.73547e-06	7.83756e-05
4932438A13Rik	1281.63	0.511487	7.75166e-06	7.84987e-05
Tpt1-ps6	15.3224	-2.58923	7.77104e-06	7.86539e-05
Glt8d2	32.6042	-1.29266	7.78518e-06	7.8756e-05
C1qtnf1	124.531	-1.24203	7.8175e-06	7.90028e-05
Iws1	904.059	0.628142	7.81771e-06	7.90028e-05
Hagh	371.779	-0.564241	7.8537e-06	7.93252e-05
Trim7	362.395	-0.520679	7.88322e-06	7.9582e-05
Ube3a	2338.29	0.811583	7.93946e-06	8.01081e-05
Kif2a	601.61	0.630835	7.96672e-06	8.03414e-05
Prkaa2	10034.3	0.417273	8.00335e-06	8.0669e-05
Rpl3l	3770.8	-0.599275	8.09914e-06	8.15608e-05
Islr2	12.5628	-2.91905	8.10023e-06	8.15608e-05
D8Ertd738e	511.7	-0.578419	8.13723e-06	8.18909e-05
Zfp236	316.953	0.50829	8.15264e-06	8.20035e-05
Rab6a	2787.23	0.709442	8.16006e-06	8.20357e-05
Pafah1b2	479.926	0.395276	8.20556e-06	8.24503e-05
Agtpbp1	1923.25	0.453271	8.30729e-06	8.34216e-05
A930037H05Rik	44.0234	1.23284	8.31081e-06	8.34216e-05
Milr1	25.483	1.58464	8.38523e-06	8.41252e-05
Cdan1	97.3736	-0.704937	8.39271e-06	8.41567e-05
Tnni2	93788.7	-0.427268	8.47409e-06	8.49082e-05
Prkcb	21.9846	-2.35552	8.47639e-06	8.49082e-05
Gm10327	27.991	-1.93543	8.48337e-06	8.49342e-05
Phospho2	453.896	0.504544	8.56101e-06	8.56646e-05
Tasor2	570.457	0.750682	8.56871e-06	8.56646e-05
D430041D05Rik	128.561	-0.846161	8.57372e-06	8.56646e-05
Cnot7	1103.2	0.458272	8.57799e-06	8.56646e-05
Dusp8	512.544	-0.86114	8.57837e-06	8.56646e-05
Phf3	1356.83	0.603628	8.62351e-06	8.60711e-05
Rasgrf2	89.5167	-1.2	8.63638e-06	8.61553e-05
Dnajc1	468.812	0.511072	8.65051e-06	8.6252e-05
Tnip3	17.561	2.36267	8.66537e-06	8.63558e-05
Zfp280d	828.354	0.713478	8.70891e-06	8.67452e-05
Psmd11	2028.89	0.408601	8.78641e-06	8.74723e-05
Gm12693	14.9539	-1.81519	8.82644e-06	8.78258e-05
Ppp2r1a	1023.73	-0.484674	8.83447e-06	8.78607e-05
Zfp51	409.875	0.879697	8.85518e-06	8.80216e-05
Esf1	949.28	0.670286	8.86982e-06	8.8122e-05
Rmnd5a	5453.64	0.371087	8.92082e-06	8.85796e-05
Pdcd5	1232.29	0.788122	8.925e-06	8.85796e-05
Gys1	4506.15	-0.423286	9.00721e-06	8.93499e-05
Fcgrt	494.069	-1.24787	9.03733e-06	8.96028e-05
Prpf19	1566.6	-0.568895	9.04474e-06	8.96306e-05
Pyroxd2	12.1344	-3.108	9.12589e-06	9.03886e-05
2310022A10Rik	453.774	-0.689549	9.16877e-06	9.0767e-05
Prpf3	356.425	0.467974	9.33572e-06	9.23727e-05
Ndufa1	751.316	-0.481356	9.39117e-06	9.28741e-05
Arhgap29	737.415	0.535788	9.44535e-06	9.33624e-05
Fer	306.979	0.692563	9.45386e-06	9.3399e-05
Mrpl43	276.728	-0.634518	9.51932e-06	9.39978e-05
Set	1472.98	0.580629	9.65062e-06	9.5246e-05
Cul3	9957.25	0.68988	9.66929e-06	9.53817e-05
Gli3	65.9914	-0.991091	9.95414e-06	9.81418e-05
Mapre3	763.224	-0.500599	9.97461e-06	9.82937e-05
Hnrnpu	888.462	0.661449	1.00191e-05	9.86818e-05
Nosip	199.791	-0.736218	1.00571e-05	9.90061e-05
Tlk2	1350.92	0.550822	1.00771e-05	9.91133e-05
Ranbp2	2879.99	0.603898	1.00782e-05	9.91133e-05
R3hdm1	1958.49	0.492203	1.01004e-05	9.92818e-05
Pfkp	194.401	0.690276	1.01831e-05	0.000100043
Dip2a	99.0016	-0.700747	1.02469e-05	0.000100588
Gm11772	7.45428	3.28575	1.02505e-05	0.000100588
Pde4b	2848.65	0.896353	1.0254e-05	0.000100588
Ccdc170	19.7859	1.50074	1.02798e-05	0.00010079
Snw1	831.291	0.522108	1.02953e-05	0.000100891
Ldb1	213.9	-0.829814	1.03057e-05	0.000100941
Nup93	233.989	0.498395	1.03451e-05	0.000101246
Fkbp14	162.08	-0.538911	1.03471e-05	0.000101246
Rc3h2	1289.32	0.513757	1.04058e-05	0.000101768
Sgms1	1283.04	0.442848	1.04806e-05	0.000102448
Opcml	79.548	-0.728135	1.0536e-05	0.000102938
Marchf5	1176.69	0.521302	1.05998e-05	0.000103509
Cox6b1	2873.36	-0.429437	1.06097e-05	0.000103554
Eif5	5627.14	0.529277	1.06397e-05	0.000103795
Phf1	122.451	-0.820675	1.0656e-05	0.000103901
Rcl1	113.144	-0.846139	1.07068e-05	0.000104344
Osr1	34.8328	-2.01955	1.07235e-05	0.000104454
Akr1b10	547.354	-0.445149	1.08255e-05	0.000105395
Myh6	25.7637	-1.72463	1.09202e-05	0.000106262
Gm8254	4.78083	-4.60059	1.09255e-05	0.000106262
Spry1	136.529	-0.949158	1.09586e-05	0.00010653
[truncated: 32,389 more rows]

## Sheet: 24hrs
Supplementary Table 4: DEG Muscle
Gene name	H24_baseMean	H24_log2FoldChange	H24_pvalue	H24_padj
Irf7	737.117	4.89265	3.64437e-95	6.66592e-91
Ly6e	1500.82	2.42158	8.18748e-57	7.48786e-53
Lgals3bp	750.522	2.79436	9.24944e-55	5.63938e-51
Ly6a	2044.82	2.65019	1.42632e-53	6.52222e-50
Ifitm3	1138.77	2.52162	1.49299e-51	5.46166e-48
Ifi44	722.878	4.98805	5.74993e-50	1.75287e-46
Il18bp	82.7576	3.87484	7.88786e-49	2.0611e-45
H2-T23	299.273	3.0332	6.93755e-48	1.58618e-44
Lgals9	1950.02	2.73135	1.08189e-47	2.19876e-44
Gbp3	1396.44	3.66689	6.85626e-46	1.25408e-42
Xaf1	386.637	2.77395	1.71607e-45	2.85351e-42
Zbp1	484.86	4.4319	4.15025e-44	6.32602e-41
Isg15	239.004	5.19153	1.42545e-43	2.00561e-40
H2-D1	2012.54	2.46916	1.68078e-43	2.19593e-40
Ly6c1	609.504	2.06872	2.48234e-43	3.02696e-40
Ifit3	2685.04	4.64186	1.71185e-42	1.95696e-39
Rnf213	2087.36	2.71163	4.85271e-42	5.22123e-39
Nlrc5	348.726	3.20467	1.25496e-41	1.27524e-38
Bst2	245.863	4.00431	1.61319e-40	1.55299e-37
H2-T24	166.575	2.71355	4.00745e-40	3.66501e-37
Aldoart1	337.633	-3.15694	7.88768e-40	6.87017e-37
H2-K1	2033.36	2.88094	1.09524e-39	9.10589e-37
Stat2	752.132	2.38554	4.01885e-38	3.19603e-35
Oas3	195.827	5.13151	4.44735e-38	3.38944e-35
Oasl2	1478	3.46204	5.54866e-38	4.05962e-35
Mmp3	111.351	3.34623	1.881e-37	1.32328e-34
Ly6c2	112.713	7.83462	2.97687e-36	2.01666e-33
Slfn4	2311.26	6.99771	7.797e-36	5.09339e-33
Ube2l6	199.474	2.69915	3.08665e-35	1.94682e-32
Oasl1	330.188	5.06564	3.28255e-35	2.00137e-32
Tap1	289.641	3.19664	6.35027e-35	3.74686e-32
Apol9a	164.342	4.80903	3.86447e-34	2.20891e-31
H2-T22	391.733	2.72025	5.06137e-33	2.80538e-30
Phf11b	259.584	5.07191	5.21597e-33	2.80604e-30
Shisa5	395.582	2.0817	5.78702e-33	3.0243e-30
Ms4a4c	484.575	6.26323	1.11053e-32	5.64241e-30
Ddx58	1603.5	2.49275	1.34201e-32	6.63426e-30
Phf11d	893.379	3.96543	2.51656e-32	1.21133e-29
Mpeg1	858.778	3.93117	8.1586e-32	3.82638e-29
Oas2	370.069	2.92864	8.50049e-32	3.88706e-29
Stat1	614.576	2.57421	1.04789e-31	4.67486e-29
Ifit3b	793.913	3.54765	1.19678e-31	5.21197e-29
Dhx58	142.264	3.40671	1.33186e-31	5.66536e-29
Fcgr1	332.392	3.77638	2.33886e-31	9.72276e-29
Ccr5	179.469	3.91058	3.52599e-31	1.4332e-28
Lgals3	295.332	3.32868	4.09696e-31	1.62908e-28
H2-Q7	171.163	3.59367	6.81311e-31	2.65146e-28
Tapbp	990.89	1.69854	3.80192e-30	1.44877e-27
Parp12	535.024	2.03437	4.76029e-30	1.77695e-27
Mt2	692.25	4.24438	9.27324e-30	3.39234e-27
H2-Q6	284.793	3.8378	1.00177e-29	3.59283e-27
Lipg	91.1955	6.35726	1.49059e-29	5.24316e-27
Rtp4	370.946	2.76563	1.66948e-29	5.76158e-27
Slfn8	582.762	3.49673	1.87281e-29	6.34363e-27
Il1rn	173.718	6.86212	2.65242e-29	8.82099e-27
Herc6	736.109	3.48163	3.22575e-29	1.05361e-26
Usp18	800.361	2.99274	7.19385e-29	2.30847e-26
Ifit1bl1	483.653	7.54792	7.90346e-29	2.49245e-26
Xdh	1497.46	1.78685	2.092e-28	6.48556e-26
Slc15a3	135.02	4.78847	3.3131e-28	1.01e-25
Gbp2	3247.34	4.10767	4.09813e-28	1.22883e-25
Ccl2	521.331	5.65355	7.04559e-28	2.07856e-25
Apod	1532.77	1.77199	9.43008e-28	2.73787e-25
Cxcl9	2348.76	7.37612	9.78311e-28	2.79598e-25
Cxcl10	1250.96	6.74726	1.01996e-27	2.87016e-25
H2-Q4	524.611	3.04914	2.0192e-27	5.59594e-25
Fcgr4	103.236	4.89869	2.52178e-27	6.88446e-25
Ifi204	1898.85	3.17914	4.61184e-27	1.24052e-24
Psmb8	156.776	2.81115	5.63867e-27	1.49474e-24
Gm10566	36.6132	-3.21552	1.19009e-26	3.10969e-24
Serpina3n	186.938	3.60088	1.22335e-26	3.15158e-24
Ccl7	627.708	5.35934	1.37625e-26	3.49626e-24
Gm49339	205.345	3.37368	1.61922e-26	4.05714e-24
Stom	646.859	1.06417	1.6875e-26	4.1711e-24
Sp100	1421.06	2.16204	1.89034e-26	4.61016e-24
F830016B08Rik	2204.46	5.17061	4.36012e-26	1.04936e-23
B2m	5603.87	2.74948	6.23323e-26	1.48067e-23
Rsad2	4753.46	4.21528	6.58567e-26	1.54434e-23
Sp110	208.284	2.76473	7.28134e-26	1.68586e-23
Ddx60	286.166	2.21677	1.05175e-25	2.40469e-23
Gm16089	63.8993	-2.44514	1.06876e-25	2.41341e-23
Mmp19	153.892	1.84099	1.44366e-25	3.22024e-23
Cd274	954.082	3.49201	2.18466e-25	4.8144e-23
Cd300lf	75.7162	6.31593	2.29173e-25	4.99025e-23
Gbp6	304.861	4.23614	3.37398e-25	7.2604e-23
Mlkl	219.287	3.31105	4.71218e-25	1.00222e-22
Ifi206	173.685	4.4085	1.12773e-24	2.37096e-22
Npc2	865.098	1.76385	1.15368e-24	2.39795e-22
Cmpk2	1376.52	3.28509	2.13763e-24	4.39318e-22
Mx1	808.928	4.53827	2.91195e-24	5.91804e-22
Apol9b	154.601	4.52323	3.92105e-24	7.88131e-22
Parp14	1739.11	2.25634	3.96495e-24	7.88293e-22
Gm4841	3256.42	6.89936	5.27556e-24	1.03758e-21
Rrad	574.175	4.04101	6.19972e-24	1.20637e-21
Oas1a	92.7854	3.92115	7.55194e-24	1.45403e-21
Trim30a	2253.75	2.80915	8.22632e-24	1.56737e-21
Ms4a6d	295.04	3.16959	1.10738e-23	2.08816e-21
Ifit2	4280.33	3.86873	1.13522e-23	2.11881e-21
Isg20	122.528	3.64432	1.57883e-23	2.91701e-21
Gm12250	257.944	4.15766	1.63592e-23	2.99226e-21
Iigp1	4394.21	4.46406	2.19349e-23	3.97239e-21
Ccl8	56.3416	3.31429	2.89616e-23	5.1935e-21
Mt1	397.217	3.35215	4.29136e-23	7.62071e-21
Mvp	355.919	1.13934	7.59591e-23	1.33593e-20
Tgtp2	198.94	3.08919	1.23435e-22	2.15023e-20
Ifi47	422.646	3.0447	1.36787e-22	2.36035e-20
Irgm1	1501.87	2.71197	2.36342e-22	4.04013e-20
Timp1	63.6283	4.07082	2.68031e-22	4.53941e-20
Grn	668.375	1.74955	5.02689e-22	8.43549e-20
Irf9	352.561	1.68499	5.38399e-22	8.9526e-20
Slfn2	592.961	2.53758	6.21691e-22	1.02445e-19
Tmem106a	142.194	1.97804	6.66622e-22	1.08868e-19
Ifi211	513.94	3.43236	1.08451e-21	1.75547e-19
Uba7	288.501	2.05098	1.34856e-21	2.16373e-19
Gbp5	1227.38	3.02031	1.73038e-21	2.75221e-19
Plscr2	200.817	3.56062	2.27118e-21	3.58122e-19
Ifi208	223.718	3.38378	2.76994e-21	4.33034e-19
Igtp	1464.8	3.73144	3.04617e-21	4.72183e-19
Slfn10-ps	33.8216	3.44116	3.08183e-21	4.73695e-19
Parp9	755.827	1.90781	3.78071e-21	5.76274e-19
Mx2	459.233	3.44479	4.91469e-21	7.42931e-19
Sdc3	324.918	1.64752	1.07983e-20	1.61894e-18
Gbp10	98.5558	6.74119	1.12658e-20	1.67531e-18
Olfr56	489.572	5.28292	1.31006e-20	1.93244e-18
Plac8	209.01	3.70158	1.51054e-20	2.21034e-18
Fxyd5	161.131	2.02103	1.57709e-20	2.2894e-18
Phf11a	54.5461	4.46556	1.7549e-20	2.52747e-18
Ifi213	240.249	3.66142	2.23422e-20	3.19267e-18
Trim30c	169.534	3.77195	3.65075e-20	5.17642e-18
Pdcd5-ps	46.6308	-3.86757	3.75524e-20	5.28362e-18
Slamf7	77.5665	3.5518	4.68044e-20	6.53511e-18
Clec4a3	84.5287	2.47766	5.08909e-20	7.05187e-18
Pik3ap1	73.4985	2.57287	6.50056e-20	8.90722e-18
Gm13835	28.2625	-2.8547	6.52543e-20	8.90722e-18
Cxcl5	90.8334	9.96499	8.00709e-20	1.08487e-17
Parp11	247.371	1.64847	8.63163e-20	1.156e-17
Znfx1	1226.37	1.49155	8.65845e-20	1.156e-17
Psme1	685.874	1.37815	9.3412e-20	1.23344e-17
Ifi209	419.121	3.55022	9.37336e-20	1.23344e-17
Pirb	821.193	2.25667	1.57055e-19	2.05192e-17
Ccl12	62.5371	3.69191	1.84095e-19	2.38815e-17
Gm43197	50.2996	2.5432	1.96078e-19	2.52568e-17
Gm6560	113.405	-1.80336	2.08078e-19	2.66151e-17
Ctss	586.59	2.36458	2.27523e-19	2.89002e-17
Adar	204.887	1.86605	2.67589e-19	3.37549e-17
Pml	256.919	1.70606	5.59845e-19	7.01378e-17
Plin2	669.301	1.86504	5.73099e-19	7.13099e-17
Mndal	2110.02	2.82049	5.7933e-19	7.15981e-17
Ms4a6c	158.517	2.74608	1.15284e-18	1.41521e-16
Slfn1	257.21	4.19134	1.4425e-18	1.75899e-16
Trim12a	519.448	1.54672	1.73001e-18	2.0956e-16
Tap2	263.778	1.78314	2.00511e-18	2.41286e-16
Gm4951	418.364	3.18917	2.47043e-18	2.95337e-16
Tgtp1	132.587	3.14132	2.62518e-18	3.118e-16
Gm9892	48.7118	-1.73969	2.6785e-18	3.1608e-16
Psme2	337.414	1.22181	3.36658e-18	3.94732e-16
Eif2ak2	856.593	1.88252	3.4403e-18	4.00805e-16
Gbp4	1460.72	2.43305	3.76517e-18	4.35879e-16
Cfh	426.048	-1.58733	4.23322e-18	4.8698e-16
AW112010	462.402	1.98733	4.9058e-18	5.60825e-16
Dtx3l	956.612	1.60385	5.45687e-18	6.19948e-16
Sp140	162.038	2.67398	8.22449e-18	9.28606e-16
Angptl4	184.918	3.78741	1.02494e-17	1.15014e-15
Slfn3	112.113	2.07597	1.03391e-17	1.15312e-15
Helz2	600.841	1.8508	1.07944e-17	1.1966e-15
Trafd1	756.734	0.964034	1.5599e-17	1.7188e-15
Tmsb10	608.607	2.53464	1.68681e-17	1.84751e-15
Ifit1	3608.92	3.91722	2.6448e-17	2.87953e-15
Ifi203	2320.48	2.39807	3.11012e-17	3.36611e-15
Acsl5	245.982	1.06118	3.325e-17	3.57751e-15
Trim34a	168.723	1.87679	3.9164e-17	4.18918e-15
Ankfy1	567.873	0.788605	4.18498e-17	4.45043e-15
Spp1	173.562	4.70152	4.74651e-17	5.01841e-15
Gm47854	65.7865	-2.42697	5.73009e-17	6.02351e-15
Vdac3-ps1	64.7001	-1.57403	6.13486e-17	6.41216e-15
Fap	238.972	-1.5383	6.34991e-17	6.59921e-15
9330175E14Rik	29.5572	3.61648	6.47363e-17	6.68978e-15
Trim30d	694.547	2.3545	7.29737e-17	7.49866e-15
Gm20559	335.61	2.14729	1.18733e-16	1.20874e-14
Themis2	157.593	2.11288	1.18951e-16	1.20874e-14
Gbp9	1332.68	2.00797	1.54846e-16	1.5648e-14
Gm12183	41.1301	-2.79544	2.02898e-16	2.03913e-14
C3ar1	237.36	2.28354	2.19187e-16	2.1908e-14
Coro2a	49.9054	2.90353	2.47142e-16	2.45678e-14
Irgm2	2966.96	2.63377	2.48675e-16	2.45866e-14
Trim25	668.772	1.28782	2.52697e-16	2.48499e-14
Lgmn	765.609	1.40187	2.63432e-16	2.5767e-14
Casp4	243.057	3.08396	4.0645e-16	3.95446e-14
Creld2	99.617	1.19139	4.35365e-16	4.21337e-14
Cd300ld	60.9559	1.97161	4.45193e-16	4.2858e-14
Samd9l	1859.04	2.26187	4.52559e-16	4.3339e-14
Ifi207	1359.89	2.3556	5.12468e-16	4.88206e-14
Bst1	40.7545	2.87934	5.24211e-16	4.96805e-14
Rab5c	506.838	0.767241	5.56658e-16	5.24836e-14
Pdia6	801.597	0.669325	6.08981e-16	5.71224e-14
Anxa4	409.588	1.35863	6.94331e-16	6.4796e-14
Gbp11	159.784	5.06256	8.14356e-16	7.56111e-14
Loxl3	144.537	1.84914	8.26698e-16	7.63693e-14
Msr1	150.05	2.53824	8.64316e-16	7.94432e-14
Acod1	79.6492	8.56206	1.00253e-15	9.16866e-14
Samhd1	2272.53	1.71827	1.04358e-15	9.49657e-14
Ifih1	1323.77	2.45028	1.11501e-15	1.00963e-13
C2	61.6687	2.53812	1.13839e-15	1.02572e-13
Gm5276	58.2503	-2.89176	1.1472e-15	1.0286e-13
Slfn9	519.576	2.98118	1.16048e-15	1.03543e-13
Hspd1-ps3	29.0657	-2.67311	1.21754e-15	1.08107e-13
Usp2	3058.17	-1.14828	1.45969e-15	1.28982e-13
Ifi27l2a	357.273	2.94228	2.18317e-15	1.91982e-13
Tlr13	73.9333	3.53547	2.20558e-15	1.93025e-13
Fcer1g	109.104	2.08051	2.35562e-15	2.05174e-13
Msn	1599.26	1.15308	2.60842e-15	2.26117e-13
Ms4a4d	640.358	1.58548	3.56099e-15	3.07236e-13
Gbp8	47.3723	4.12559	3.91056e-15	3.35812e-13
Itgam	142.01	2.09508	4.90329e-15	4.18492e-13
Cd180	78.9113	2.59049	4.91913e-15	4.18492e-13
Ms4a6b	340.596	2.315	5.2793e-15	4.47054e-13
H2-M3	50.1219	1.79138	6.56585e-15	5.53438e-13
Cd63	1093.14	0.797827	8.5277e-15	7.15505e-13
Psmb9	91.6301	2.45116	9.00767e-15	7.52326e-13
Mov10	104.069	2.03108	1.07418e-14	8.90952e-13
Bmp5	149.833	-1.22205	1.07649e-14	8.90952e-13
Hap1	49.0484	3.59306	1.30562e-14	1.07573e-12
Gvin2	45.298	2.27412	1.3669e-14	1.12116e-12
Gm28661	33.3374	-2.07405	1.51573e-14	1.23769e-12
Col22a1	482.917	-1.02045	1.52495e-14	1.23968e-12
Nmi	263.688	1.97175	1.58719e-14	1.28457e-12
Txn1	706.404	1.09256	1.88586e-14	1.51957e-12
Edem1	327.122	0.913596	2.04601e-14	1.64139e-12
Pik3r5	42.6716	2.48427	2.39551e-14	1.91337e-12
Atp5pb-ps	41.8265	-2.43041	3.07742e-14	2.44735e-12
Itgb2	141.258	1.88403	3.36702e-14	2.66607e-12
Rarres2	201.003	1.59173	4.3768e-14	3.45069e-12
Ehd1	309.272	0.761667	5.50661e-14	4.32281e-12
Sbno2	432.099	1.82992	5.57396e-14	4.35698e-12
Sypl2	5563.46	-0.586102	6.90683e-14	5.37587e-12
Chodl	219.011	-1.34862	8.38767e-14	6.5008e-12
Clic4	2653.65	1.48797	9.30343e-14	7.18013e-12
Sod3	187.763	1.75578	9.40585e-14	7.22867e-12
Klra2	41.3937	4.90032	1.03907e-13	7.95215e-12
Ptpn6	74.0152	2.11434	1.12608e-13	8.58217e-12
Rps6-ps4	19.5096	-2.73068	1.2498e-13	9.48548e-12
Mrc1	823.587	-1.4296	1.52545e-13	1.15297e-11
Gpr35	26.0995	2.81918	1.664e-13	1.25252e-11
Hcls1	97.2943	1.80858	1.72988e-13	1.29677e-11
H2-Q5	35.8071	3.33047	1.86276e-13	1.39069e-11
Rgs5	5696.34	-0.682012	1.9489e-13	1.449e-11
B430306N03Rik	33.7303	4.12628	1.95671e-13	1.449e-11
Plekha4	98.2349	1.7591	2.09354e-13	1.54407e-11
Dcn	7468.12	-0.911894	2.18376e-13	1.60414e-11
Gm12185	227.462	3.50694	2.29651e-13	1.68022e-11
Tor3a	454.475	1.61466	2.76584e-13	2.01553e-11
Ifi35	155.464	1.41413	2.87184e-13	2.08448e-11
Cd72	15.7874	3.92016	2.96247e-13	2.14176e-11
Cd68	157.97	1.79763	3.11086e-13	2.24019e-11
Capg	179.698	1.34616	3.37145e-13	2.41832e-11
Car13	100.458	2.14288	3.71393e-13	2.65357e-11
Gsdmd	80.2391	1.46515	3.9165e-13	2.78742e-11
Uqcrh-ps1	13.8599	-3.00421	4.77598e-13	3.38594e-11
Pla2g4c	42.1396	3.72949	5.28643e-13	3.73145e-11
Sirpb1c	23.0804	8.95241	5.30413e-13	3.73145e-11
Apobr	50.4512	1.9184	5.36233e-13	3.75795e-11
Pdia3	1920.13	0.914558	5.97586e-13	4.17192e-11
Gm6863	17.385	-3.12	6.16656e-13	4.28869e-11
Ccl4	51.55	6.22684	8.05888e-13	5.58352e-11
Sparcl1	2910.45	-0.738337	8.92744e-13	6.14421e-11
Oas1b	79.2153	2.29804	8.93533e-13	6.14421e-11
Eda2r	633.638	1.76466	9.20166e-13	6.30365e-11
Pmaip1	26.7277	3.23216	9.50776e-13	6.48905e-11
Mthfr	139.522	1.24406	9.58647e-13	6.51844e-11
Dram1	232.64	2.12363	9.8275e-13	6.65758e-11
Gbp7	2108.02	2.26968	1.02015e-12	6.88542e-11
Il2rg	77.0394	2.1934	1.12503e-12	7.5654e-11
Gm15500	31.9435	-2.15976	1.19384e-12	7.99876e-11
Tdrd7	375.736	0.850219	1.30133e-12	8.68706e-11
Sell	176.104	3.12594	1.37217e-12	9.12669e-11
Trim21	219.479	1.54292	1.38341e-12	9.16809e-11
Clec4d	38.5722	5.53704	1.49166e-12	9.84983e-11
Plek	361.73	1.99213	1.52488e-12	1.00329e-10
Gm4929	26.2937	-2.56184	1.56578e-12	1.02651e-10
Csf3r	66.1925	3.55056	1.83191e-12	1.19669e-10
Casp8	274.459	1.60403	1.98067e-12	1.28927e-10
Pira13	26.5871	5.75747	2.11121e-12	1.36937e-10
Pfkp	194.401	1.08162	2.51623e-12	1.6263e-10
Bhlhe41	772.995	-1.03681	2.57021e-12	1.65535e-10
Serping1	1444.45	1.08051	2.6851e-12	1.72327e-10
Gm49342	263.747	1.81547	2.92837e-12	1.87282e-10
Crybg1	161.979	1.52405	2.98813e-12	1.90439e-10
Hp	1285	3.93675	3.20905e-12	2.03808e-10
Adam8	69.8123	2.341	3.64367e-12	2.2983e-10
Anxa2	1023.27	1.03979	3.64391e-12	2.2983e-10
Gngt2	52.5104	1.44264	3.75296e-12	2.35895e-10
Cstb	133.897	1.95084	3.88662e-12	2.43459e-10
Dync1h1	3559.82	0.622791	4.06672e-12	2.53871e-10
Cd53	272.685	1.99214	4.59725e-12	2.86014e-10
BC023105	3571.16	2.53347	4.72196e-12	2.92778e-10
Ubd	45.5577	7.45791	5.19663e-12	3.2112e-10
Cxcl1	103.148	3.88397	5.2309e-12	3.22149e-10
Per2	239.049	-1.58648	5.93895e-12	3.6442e-10
Ccl5	61.8818	6.91211	5.95712e-12	3.6442e-10
Vwa5a	1077.74	0.882319	7.21024e-12	4.39609e-10
Ltbp1	458.069	0.916183	7.68383e-12	4.66927e-10
Fyb	108.412	2.05623	8.08013e-12	4.89383e-10
Epsti1	151.354	2.22539	8.44974e-12	5.1008e-10
Serpinh1	1096.58	0.835132	1.0294e-11	6.19365e-10
Gm14681	16.9596	-2.61299	1.06847e-11	6.40766e-10
Casp3	80.0448	1.77662	1.18079e-11	7.05812e-10
Gm6771	14.9183	-2.7009	1.19911e-11	7.14427e-10
Tnmd	205.067	-1.96811	1.22312e-11	7.26369e-10
Mefv	25.0275	4.65607	1.2785e-11	7.56797e-10
Gm12669	22.8867	-2.40972	1.28382e-11	7.57139e-10
Gm7456	10.8756	-2.95362	1.28736e-11	7.57139e-10
Clec4n	17.9798	3.03048	1.29154e-11	7.57163e-10
Clec4e	33.2875	5.59755	1.35721e-11	7.93121e-10
Cngb3	17.9158	5.75412	1.52965e-11	8.91044e-10
Ampd3	370.757	1.19687	1.56222e-11	9.07126e-10
Gm11557	25.9914	-2.43773	1.63056e-11	9.43816e-10
Glipr2	150.17	1.65422	1.84036e-11	1.06189e-09
Gzmb	22.3422	5.84199	1.89872e-11	1.09212e-09
Serpinb1a	314.332	2.20719	1.95008e-11	1.11815e-09
Lama2	1287.37	-0.879227	1.98227e-11	1.13306e-09
Cdc42ep3	537.313	-0.553837	1.99008e-11	1.13397e-09
Adamts4	132.568	3.08967	2.14081e-11	1.21608e-09
Gm6733	17.3999	-2.41615	2.30656e-11	1.30617e-09
Gm26956	13.1806	-3.16809	2.7723e-11	1.56507e-09
Gas1	195.454	-1.26454	2.80616e-11	1.57931e-09
Gpc6	142.139	-1.94605	2.83646e-11	1.59146e-09
Siglech	22.1897	-3.42854	2.85687e-11	1.59801e-09
Vegfd	117.06	1.12617	3.21482e-11	1.79275e-09
Sirpb1b	28.3129	6.83789	3.25216e-11	1.80806e-09
Ms4a4a	123.479	1.52982	3.26511e-11	1.80976e-09
Apol10b	836.658	1.39308	3.38904e-11	1.87278e-09
Fbxo3	2318.31	-0.371839	3.55253e-11	1.95721e-09
Ctsz	332.616	1.00625	3.99888e-11	2.1965e-09
Gm7191	12.3518	-2.54611	4.07097e-11	2.22941e-09
Smoc2	1765.98	-1.08875	4.21916e-11	2.30366e-09
Gm5835	29.2099	-2.73956	4.42163e-11	2.40702e-09
Lacc1	250.478	2.05421	4.9445e-11	2.68368e-09
Mitd1	160.852	1.69472	5.01844e-11	2.71575e-09
Gm15593	19.6369	-2.48166	5.14362e-11	2.77528e-09
Smco1	859.695	-0.640813	5.17534e-11	2.78418e-09
Tnfrsf23	377.485	1.12631	5.22537e-11	2.80285e-09
Aldoart2	25.851	-3.01774	5.31761e-11	2.84399e-09
Hacd1	948.102	-0.629336	5.34127e-11	2.84831e-09
Gm11953	37.6954	-1.70803	5.47542e-11	2.91136e-09
Pim1	386.546	1.46294	5.64661e-11	2.99369e-09
Scimp	15.9894	4.85141	5.88389e-11	3.11047e-09
Mat2a	3400.31	-0.628481	6.20704e-11	3.27184e-09
Col12a1	387.606	-1.62093	6.78669e-11	3.56711e-09
Gm6368	11.2798	-2.83083	7.01684e-11	3.67751e-09
Zfp871	402.661	1.56744	7.36307e-11	3.84794e-09
Ifnar2	119.055	1.30788	7.59786e-11	3.95933e-09
Psmb10	93.5688	1.71622	7.92421e-11	4.11766e-09
Myd88	236.548	1.42547	8.74916e-11	4.53345e-09
Ampd1	29087.9	-0.541699	9.0351e-11	4.66839e-09
Gm13422	16.3135	-2.53699	9.73217e-11	5.0144e-09
Lepr	99.8367	-1.54259	1.00623e-10	5.16993e-09
Efhd2	114.55	1.44998	1.07278e-10	5.49642e-09
Tcirg1	157.62	1.43811	1.40157e-10	7.16091e-09
Timp2	1862.63	-0.955228	1.49145e-10	7.59894e-09
Sectm1a	11.3259	7.02539	1.52875e-10	7.76733e-09
Gpi-ps	43.3502	-2.34891	1.53764e-10	7.79086e-09
Gm9794	37.9191	-1.51942	1.68858e-10	8.53198e-09
Gm10925	26.6852	-2.01909	1.70533e-10	8.59291e-09
F13a1	450.843	-2.43732	2.03721e-10	1.0237e-08
Hdc	48.848	2.84211	2.12962e-10	1.0672e-08
Irf5	69.2036	1.72555	2.26754e-10	1.13321e-08
Cd82	142.091	1.0697	2.54078e-10	1.26631e-08
Lcp1	433.758	1.44069	2.59771e-10	1.29116e-08
Carhsp1	229.422	1.29164	2.62632e-10	1.30147e-08
Stx11	40.1161	3.16441	2.63268e-10	1.30147e-08
Fbxo40	8061.21	-0.462518	2.80534e-10	1.38309e-08
Ptk2b	67.2049	2.08313	2.88573e-10	1.4189e-08
Eif3j2	48.7967	-1.67868	3.1499e-10	1.54463e-08
Cadm3	338.358	1.05033	3.38692e-10	1.65642e-08
Wif1	63.9794	-2.47693	3.46002e-10	1.68766e-08
Slamf9	33.0185	2.22709	3.57932e-10	1.74121e-08
Capn2	1243.73	0.410406	3.61193e-10	1.75241e-08
Slamf8	21.5012	2.61274	3.83415e-10	1.85126e-08
Parp10	171.535	1.66644	3.83593e-10	1.85126e-08
Opcml	79.548	-1.05654	4.69117e-10	2.25806e-08
Pdia4	449.297	0.922965	4.72108e-10	2.26649e-08
Tmod2	178.186	-1.07225	5.30412e-10	2.53973e-08
Gm7507	20.2385	-2.03779	5.66161e-10	2.70383e-08
Lag3	15.5714	3.86811	6.18338e-10	2.94532e-08
Tfrc	2950.38	-1.34527	6.5245e-10	3.09973e-08
Hspd1-ps4	28.6748	3.54829	6.63573e-10	3.14441e-08
Apobec1	153.3	1.62009	6.98067e-10	3.29931e-08
Nupr1	145.556	1.39971	7.10137e-10	3.34771e-08
Csrp1	332.003	1.29982	7.43344e-10	3.49524e-08
Il1b	65.4802	4.86665	7.68576e-10	3.60462e-08
Gm5970	38.374	4.00465	8.28579e-10	3.8761e-08
Litaf	284.266	1.44685	8.59544e-10	4.0107e-08
Cyb5r3	1210.39	0.930486	8.65498e-10	4.0282e-08
Mustn1	3375.97	2.22305	8.71166e-10	4.04429e-08
Colgalt2	76.0985	-1.17053	8.8309e-10	4.08927e-08
Fgr	36.5532	2.94931	8.91462e-10	4.11761e-08
Ifitm2	298.091	0.856807	9.05831e-10	4.17344e-08
Sh3bp2	93.351	1.91864	9.47294e-10	4.3535e-08
Narf	3466.7	-0.417195	9.54887e-10	4.3774e-08
Hmga1	165.951	1.14468	9.66334e-10	4.4188e-08
Prkcd	166.303	1.08708	9.96129e-10	4.54369e-08
Gm10110	41.8235	-1.49089	1.01038e-09	4.59723e-08
Ly6a2	9.23056	7.28825	1.08959e-09	4.94534e-08
Lrg1	103.001	2.03023	1.13627e-09	5.14445e-08
Cdkn1a	438.813	1.43131	1.16639e-09	5.26777e-08
F10	15.2464	4.24457	1.47645e-09	6.65165e-08
Itga9	224.904	-0.970347	1.51123e-09	6.79164e-08
Gvin-ps7	560.858	1.70542	1.52145e-09	6.82081e-08
Icam1	137.676	1.84371	1.53578e-09	6.86821e-08
Cd52	55.4719	2.22651	1.54185e-09	6.87853e-08
Hck	37.675	3.02937	1.59344e-09	7.09138e-08
Skap2	221.301	1.03415	1.64543e-09	7.30501e-08
Lpxn	28.6418	2.26567	1.67322e-09	7.41038e-08
Vcp-rs	73.4838	-1.21644	1.7381e-09	7.67912e-08
Gm18859	13.0218	-2.3328	1.76217e-09	7.76672e-08
Mmp13	51.929	3.95196	1.77011e-09	7.78296e-08
Cpxm2	220.637	-1.23205	1.91655e-09	8.40662e-08
Gm8566	13.1521	-2.71249	1.93339e-09	8.46021e-08
Tpt1-ps3	194.472	-0.728582	2.05325e-09	8.96325e-08
Cxcr2	33.0399	4.82445	2.1225e-09	9.24349e-08
Gm10250	29.848	-1.71662	2.14439e-09	9.31664e-08
Tlr3	471.195	1.8607	2.25916e-09	9.792e-08
Gm5431	63.3343	2.00078	2.28651e-09	9.88712e-08
Lilra6	109.319	2.42528	2.48397e-09	1.07156e-07
Mcam	412.988	0.879784	2.6053e-09	1.12126e-07
Esd	609.94	0.49505	2.62896e-09	1.12797e-07
Gm11966	10.9156	-3.23574	2.63324e-09	1.12797e-07
Gnai2	785.697	0.566539	2.655e-09	1.13464e-07
Abcg1	92.9228	1.7897	2.75521e-09	1.17472e-07
Gm12319	485.659	-0.747818	2.96326e-09	1.26049e-07
Cd163	272.01	-1.64065	3.01715e-09	1.28043e-07
Gm8174	18.6488	-2.17378	3.14795e-09	1.33285e-07
Gm8864	34.9979	-1.25876	3.59185e-09	1.51729e-07
Pnp2	12.6952	3.41829	3.66514e-09	1.54468e-07
Tlr1	25.7799	2.56007	3.72633e-09	1.56686e-07
Hspa5	5458.19	0.54634	3.93185e-09	1.64948e-07
Tapbpl	84.7064	1.63277	4.00923e-09	1.6781e-07
Rrbp1	1572.55	0.955833	4.33049e-09	1.80843e-07
Cd200r4	28.2743	3.30901	4.48283e-09	1.86488e-07
Plpp3	2407.02	-0.585509	4.48608e-09	1.86488e-07
Cfl1	892.094	0.936763	4.68353e-09	1.94255e-07
Oas1g	34.15	3.49102	4.99948e-09	2.06876e-07
Tfpi2	47.6855	2.61286	5.01046e-09	2.06876e-07
Dusp7	513.342	-0.935812	5.22513e-09	2.15254e-07
Tnfrsf1b	131.3	1.39545	5.80584e-09	2.3864e-07
Hcar2	95.798	3.80697	5.9821e-09	2.45333e-07
Ascc3	677.125	0.596253	6.84643e-09	2.80152e-07
Tmem140	135.116	1.50678	7.45352e-09	3.04313e-07
Trim12c	621.114	1.06943	7.7916e-09	3.17408e-07
Ciart	72.3659	-1.60011	7.90988e-09	3.2151e-07
Necab1	8.98107	-3.35937	8.10332e-09	3.28643e-07
Aif1	39.2826	2.47677	8.23079e-09	3.32992e-07
Baiap2	71.6761	1.30123	8.24696e-09	3.32992e-07
Trim30b	112.606	3.94476	8.28174e-09	3.33659e-07
Clec4a1	96.2422	2.03443	8.45341e-09	3.39827e-07
Sema5a	97.9766	-0.980901	8.47518e-09	3.39955e-07
Slc28a2	232.143	0.944505	8.60707e-09	3.4449e-07
Timp3	2044.61	-0.545735	8.94815e-09	3.5736e-07
Lnpep	406.494	1.47335	9.16955e-09	3.65404e-07
Gm8492	12.8895	-2.76808	9.21797e-09	3.66535e-07
Arhgef6	1668.68	-0.627619	9.32988e-09	3.7018e-07
Mcoln2	57.7775	2.41259	1.0399e-08	4.11705e-07
Daxx	487.007	1.22795	1.04959e-08	4.14644e-07
Arhgap30	181.331	1.54781	1.07868e-08	4.25217e-07
Sncg	192.784	2.7543	1.15394e-08	4.53908e-07
Rps24-ps3	35.0252	-1.5648	1.23871e-08	4.86205e-07
Apol6	362.072	1.80109	1.25406e-08	4.91177e-07
Meg3	711.711	-1.09186	1.27366e-08	4.9779e-07
Gpc3	264.692	-1.51872	1.34242e-08	5.23544e-07
S100a11	234.538	1.51295	1.36511e-08	5.31261e-07
Pxk	390.482	0.582882	1.3807e-08	5.36186e-07
Angptl1	188.788	-1.39635	1.40257e-08	5.43527e-07
Gk	126.095	1.79778	1.45654e-08	5.63248e-07
Lrrc59	745.746	0.479669	1.58649e-08	6.12205e-07
Gda	772.873	0.976186	1.5948e-08	6.14116e-07
Pdpn	413.708	1.28759	1.64304e-08	6.31363e-07
C3	4605.63	1.14135	1.67174e-08	6.40097e-07
Nfkb2	165.417	1.05341	1.67277e-08	6.40097e-07
Ppat	823.549	-0.524212	1.89078e-08	7.22011e-07
Treml2	20.9504	4.03982	1.94948e-08	7.42873e-07
Atp10a	121.969	1.12207	1.95454e-08	7.43254e-07
Dkk2	181.322	-1.99496	1.97473e-08	7.49372e-07
Myoc	632.059	-1.49197	2.01091e-08	7.61523e-07
Gm5272	7.51785	-3.04807	2.02914e-08	7.66837e-07
Gm28437	25.3664	-1.46506	2.05142e-08	7.73662e-07
Rhoc	365.408	0.870079	2.07188e-08	7.79769e-07
Slc3a2	428.79	0.481231	2.09024e-08	7.85063e-07
Wnt5a	218.226	-1.07879	2.14496e-08	8.03964e-07
Zc3hav1	653.794	1.0003	2.16054e-08	8.0815e-07
Gm37144	14.8568	-2.11368	2.2105e-08	8.25148e-07
Arhgdia	826.361	0.499117	2.23256e-08	8.31685e-07
Gm8659	11.3065	-2.49409	2.34412e-08	8.71469e-07
Lrp4	165.957	-0.813488	2.35063e-08	8.72117e-07
Gm5778	11.829	-2.51737	2.38349e-08	8.82518e-07
Cap1	499.705	0.742008	2.55346e-08	9.4202e-07
Hsd17b12	396.777	1.5688	2.55449e-08	9.4202e-07
Tmem26	24.658	2.23373	2.61498e-08	9.62385e-07
[truncated: 33,890 more rows]

## Sheet: 72hrs
Supplementary Table 4: DEG Muscle
[truncated: 34,388 more rows]
