# Supplementary material for: Early spatiotemporal evolution of the immune response elicited by adenovirus serotype 26 vector vaccination in mice
Source: J Virol. 2025 Mar 31;99(5):e00247-25. doi: 10.1128/jvi.00247-25 (PMC12090802; doi:10.1128/jvi.00247-25)
Supplement: Table S5 — DEG dLN. [file jvi.00247-25-s0005.xlsx]

## Sheet: 1hr
Supplementary Table 5: DEG dLN
Gene name	H01_baseMean	H01_log2FoldChange	H01_pvalue	H01_padj
Gm13456	189.973	-2.02191	5.82192e-66	1.21119e-61
Rps6-ps4	119.539	-2.58646	6.78575e-46	7.05854e-42
Gm5835	89.1429	-2.01694	2.1353e-38	1.48076e-34
Gm12183	137.548	-1.69445	5.3508e-38	2.78295e-34
Ifna12	342.227	21.774	7.1089e-37	2.95787e-33
Gm6863	62.7546	-2.24906	3.31725e-30	1.1502e-26
Ccl7	1966.59	3.67007	7.79327e-30	2.31616e-26
Gm13340	105.638	-2.38018	2.12337e-29	5.52183e-26
Rps24-ps3	244.297	-2.34853	4.6368e-29	1.07182e-25
Ifna15	151.565	22.2419	2.1063e-28	4.38194e-25
Gm14681	95.8521	-2.44228	9.33741e-27	1.76596e-23
Ifna2	2415.19	10.0054	1.114e-24	1.93131e-21
Gm15500	165.149	-1.76681	1.54214e-24	2.46789e-21
Ccl12	780.336	2.55611	3.26223e-23	4.84768e-20
Ifna4	1690.88	9.52257	3.32588e-22	4.61277e-19
Ifnb1	267.771	10.7558	3.25864e-21	4.23705e-18
Ifna5	749.012	12.3708	3.97476e-21	4.86417e-18
Gm12174	42.5229	-2.10941	4.44996e-21	5.14316e-18
Ccl3	1336.31	3.86974	8.83461e-20	9.67344e-17
Ifna6	336.572	11.0063	3.06301e-19	3.18614e-16
Ccl4	634.35	4.20754	3.63035e-18	3.59647e-15
Gm11843	19.0611	4.00039	5.30023e-18	5.01209e-15
Gm9843	210.155	-2.16729	9.16748e-18	8.29219e-15
Gpr34	190.914	-1.515	1.3171e-17	1.14171e-14
Rps15-ps2	20.7809	-2.70975	1.45318e-17	1.20928e-14
Ifnab	1180.36	11.8744	3.99337e-17	3.19531e-14
Ccl2	2411.94	3.34741	5.16117e-17	3.97678e-14
Rpl39-ps	71.5972	-2.24612	1.07829e-16	8.0117e-14
Ifna9	784.785	11.8869	1.65901e-16	1.17761e-13
Odc1	1256.02	1.00212	1.69815e-16	1.17761e-13
Gm4204	157.978	-1.02449	8.71526e-16	5.84878e-13
Hdc	216.79	2.79808	1.0256e-15	6.66769e-13
Gm8276	27.0528	-2.74131	1.17573e-15	7.41208e-13
Rps15a-ps5	25.9138	-2.35879	1.49683e-15	9.15885e-13
Plat	181.719	1.97491	2.013e-15	1.19652e-12
Gm29216	62.2229	-3.7428	2.73694e-15	1.58165e-12
Gm13835	24.1898	-2.98571	3.33494e-15	1.85229e-12
Actr3-ps	88.6489	-1.3924	3.38334e-15	1.85229e-12
Rps7-ps3	54.9965	-1.5917	5.05278e-15	2.69533e-12
Pdlim1	785.786	0.957486	9.55371e-15	4.96888e-12
Gm10167	47.7537	-1.57978	1.28596e-14	6.52515e-12
Gm9794	173.234	-1.43196	2.09002e-14	1.03526e-11
Rpl10a-ps1	79.4668	-1.62052	2.50203e-14	1.21052e-11
Hdac1-ps	38.8491	-2.01218	6.21328e-14	2.93775e-11
Gm7809	29.7426	-1.92615	9.58839e-14	4.43282e-11
Ifna14	465.275	11.6242	1.12605e-13	5.09269e-11
Hmox1	1655.85	2.58293	3.17526e-13	1.40549e-10
Gm5898	23.6718	-2.17865	3.97457e-13	1.72265e-10
Zfp995	125.59	-1.69401	4.61389e-13	1.9459e-10
Rps3a2	24.002	-2.79765	4.67674e-13	1.9459e-10
Eif4a1	5584.37	0.480387	5.93473e-13	2.4209e-10
Gm4617	61.7472	-2.01718	7.59598e-13	3.03897e-10
Bcap29	634.106	-0.743675	9.72268e-13	3.81643e-10
Zfp932	333.577	-1.2763	1.02703e-12	3.95675e-10
Sik3	850.505	0.542304	3.90728e-12	1.47795e-09
Gm12468	14.2855	-3.79233	6.42601e-12	2.38726e-09
Zfp825	229.297	-1.07291	1.14229e-11	4.16916e-09
Tubb6	340.058	1.46519	1.30144e-11	4.66811e-09
Gm13341	109.076	-2.26156	1.38143e-11	4.87105e-09
Gm7658	16.2843	-2.58469	1.44196e-11	4.99975e-09
Ifna1	324.94	10.5385	2.53138e-11	8.63324e-09
Zfp944	374.505	-1.52574	3.12231e-11	1.04769e-08
Adamts1	645.811	2.55123	3.37475e-11	1.11442e-08
Klra8	70.9838	-1.44964	3.61818e-11	1.17614e-08
Gm15446	228.635	-1.08307	3.74125e-11	1.19743e-08
Rps15a-ps7	18.6014	-2.20998	3.94439e-11	1.24332e-08
Hyou1	1752.36	0.54903	4.18107e-11	1.29825e-08
Rpl18-ps2	11.636	-2.95355	6.47504e-11	1.98098e-08
Srpr	1353.96	0.448409	6.99131e-11	2.10793e-08
Tcea1-ps1	17.6407	-2.89981	7.53004e-11	2.23793e-08
Zfp943	1079.1	-1.31822	7.87559e-11	2.30766e-08
Btf3-ps1	28.2823	-1.60427	8.58203e-11	2.47973e-08
Gm8566	17.2759	-2.04951	1.03453e-10	2.93932e-08
Gm1848	12.0975	-3.25728	1.04552e-10	2.93932e-08
Fgf23	226.603	4.18822	1.55048e-10	4.30083e-08
Zfp974	174.792	-1.01192	1.83621e-10	5.02638e-08
Gm3604	71.5031	-1.76281	1.89841e-10	5.12915e-08
Zfp984	648.909	-1.39766	2.04537e-10	5.45536e-08
Rpl14-ps1	189.437	-1.89489	2.09532e-10	5.48501e-08
Gm49359	197.305	-1.4427	2.10921e-10	5.48501e-08
Zfp942	648.294	-1.6492	2.32257e-10	5.96527e-08
Zfp979	90.9887	-2.15526	2.36185e-10	5.99219e-08
Gm14303	33.9928	-1.80767	2.44308e-10	6.12359e-08
Gm9892	35.5254	-2.04499	3.14811e-10	7.7546e-08
Spic	633.517	1.58399	3.16834e-10	7.7546e-08
C5ar1	137.273	1.98659	3.42782e-10	8.24089e-08
Zfp808	79.4538	-1.98596	3.44625e-10	8.24089e-08
Ctso	1353.77	-0.573685	3.93493e-10	9.30253e-08
Gm5778	20.6203	-1.95794	4.79412e-10	1.12064e-07
Rnf138	789.299	-0.879669	5.16168e-10	1.19315e-07
Gm6204	20.7916	-2.09692	5.24034e-10	1.19802e-07
Tmem30a	3431.26	-0.885505	6.13161e-10	1.38654e-07
mt-Tc	255.138	-3.75621	6.83349e-10	1.52864e-07
Zfp758	570.741	-1.67917	6.98267e-10	1.5454e-07
Gm2223	17.5843	-2.02632	7.83405e-10	1.71558e-07
Adamts4	310.171	2.34253	7.9619e-10	1.72135e-07
Gm10275	80.9994	-1.85203	8.0259e-10	1.72135e-07
Tpm3-rs7	84.0205	-1.3208	8.31846e-10	1.76589e-07
Smim13	217.597	-0.711355	9.1676e-10	1.92649e-07
Gm12844	13.6476	-2.20707	9.84407e-10	2.04796e-07
Anp32b-ps1	25.3996	-2.08723	1.02867e-09	2.11885e-07
AW549877	2048.23	-0.851825	1.08639e-09	2.21581e-07
Gm6030	44.4036	-1.66484	1.14767e-09	2.31806e-07
Prep	492.881	0.397458	1.22256e-09	2.44559e-07
Manf	1120.04	0.649979	1.24502e-09	2.46681e-07
Adamts9	527.336	1.29453	1.30025e-09	2.55192e-07
Gm6180	22.4123	-1.65451	1.42495e-09	2.77053e-07
Bcl2l1	317.334	0.729899	1.48966e-09	2.86953e-07
Lcp1	19123.6	0.324472	1.62394e-09	3.0995e-07
Zfp991	82.6259	-1.88077	1.76527e-09	3.3386e-07
Pdcd5-ps	28.3	-2.86895	1.82451e-09	3.37037e-07
Zfp994	316.4	-1.4152	1.82506e-09	3.37037e-07
Rpl19-ps11	13.0252	-2.43271	1.83067e-09	3.37037e-07
Hspa8	16313.7	0.884769	2.21468e-09	4.04159e-07
Ube2d2a	957.79	-0.495108	2.25626e-09	4.08167e-07
Atf3	390.171	1.86464	2.42871e-09	4.35576e-07
Gm12669	12.8968	-2.68857	2.53622e-09	4.5097e-07
Cap1	5787.11	0.377336	2.64688e-09	4.66659e-07
Gm14586	47.5701	-1.58744	2.82219e-09	4.93386e-07
Zfp384	853.142	0.362541	2.99061e-09	5.18473e-07
Rpl7-ps9	15.2999	-2.18132	3.12338e-09	5.37015e-07
Wdr1	4611.02	0.26133	3.36652e-09	5.74075e-07
Ptpn1	2067.75	0.526742	3.49574e-09	5.91263e-07
Creld2	517.573	0.866275	3.6729e-09	6.16217e-07
Il1a	590.664	1.79727	3.76337e-09	6.26345e-07
Ifna11	170.769	9.50536	3.91991e-09	6.4722e-07
Gm9701	11.4482	-2.56203	4.06017e-09	6.65101e-07
Ppan	780.19	0.658833	4.15256e-09	6.74921e-07
Srp68	758.864	0.379008	4.44876e-09	7.17457e-07
Gm9294	31.9987	-1.94353	4.60582e-09	7.37073e-07
Synpo	334.347	1.0171	4.72364e-09	7.50157e-07
Rpl3-ps1	22.7986	-1.67772	5.58037e-09	8.795e-07
2300009A05Rik	72.5858	-1.2409	5.73081e-09	8.96419e-07
Gm7266	7.32018	-3.56228	5.97063e-09	9.26963e-07
Rps16-ps2	84.4115	-1.48142	6.1156e-09	9.42436e-07
Gm6436	16.9244	-1.95578	6.57107e-09	1.00518e-06
Atp5pb-ps	13.8583	-2.44217	6.88573e-09	1.04563e-06
Dhx36	1682.47	-0.545808	7.37208e-09	1.11137e-06
Klra9	40.536	-1.51336	7.47352e-09	1.11856e-06
Hspd1-ps3	36.0027	-1.68295	8.34984e-09	1.24079e-06
Zfp268	281.314	-1.70613	8.48712e-09	1.25224e-06
Gm5141	163.897	-1.71812	8.7258e-09	1.27839e-06
Gm4366	29.1709	-1.50071	1.00873e-08	1.46753e-06
Rps3a3	24.5862	-1.73823	1.05473e-08	1.5238e-06
Mcts1	683.705	-0.701151	1.06315e-08	1.52536e-06
Gm7407	9.0627	-3.23536	1.15152e-08	1.64084e-06
Tm2d1	178.863	-0.947685	1.25042e-08	1.76964e-06
Gm28661	9.61778	-4.44721	1.2719e-08	1.78787e-06
Gpi-ps	15.9791	-1.97764	1.30231e-08	1.81834e-06
Akap12	1078.72	1.5351	1.47137e-08	2.04069e-06
Gm5963	14.5444	-2.19349	1.69586e-08	2.33647e-06
Gm13461	11.809	-2.81808	1.79124e-08	2.45164e-06
Abcb7	1045.54	-0.841991	2.00202e-08	2.72222e-06
Pomk	168.447	0.584137	2.06197e-08	2.78554e-06
Map2k3	314.2	0.581168	2.18835e-08	2.9372e-06
Il6	620.558	3.76281	2.25158e-08	3.00269e-06
Capzb	3220.02	0.365991	2.28276e-08	3.02488e-06
2010315B03Rik	674.213	-0.976556	2.32556e-08	3.06209e-06
Tlr2	510.135	1.16371	2.55899e-08	3.34825e-06
Mfsd14b	968.978	-0.634293	2.61416e-08	3.39906e-06
Lgals3	1168.81	0.937417	2.68017e-08	3.46325e-06
Gm11407	18.7648	-1.94567	2.75697e-08	3.54049e-06
Babam1	974.52	0.310917	3.11036e-08	3.95926e-06
Gm6368	21.0296	-2.13867	3.12112e-08	3.95926e-06
Gm12966	91.3192	-1.18559	3.26711e-08	4.11933e-06
Gm8228	13.1823	-2.48784	3.41244e-08	4.27666e-06
Gm12346	52.6783	-1.42569	3.60513e-08	4.49109e-06
Zfp119b	96.733	-0.887667	3.84038e-08	4.75567e-06
Gmfb	2159.67	-0.668464	3.93571e-08	4.84488e-06
Zfp945	618.095	-0.889439	4.10227e-08	5.02022e-06
Zfp992	55.2031	-1.91566	4.65111e-08	5.65858e-06
St8sia4	1989.44	-0.987286	5.07101e-08	6.13357e-06
Cxcl10	11200.9	2.62619	5.31536e-08	6.39195e-06
Amot	46.502	-0.995138	5.73798e-08	6.86051e-06
Gm8806	18.259	-2.10363	5.99192e-08	7.12319e-06
Gm5822	21.3011	-1.92158	6.35243e-08	7.50886e-06
Tent2-ps1	15.1335	-2.25412	6.48727e-08	7.62493e-06
Dnajb11	1941.61	0.346378	6.5697e-08	7.67843e-06
Zfp938	135.858	-0.98532	6.97541e-08	8.10707e-06
Ddx60	3135.78	-1.12247	8.08597e-08	9.34558e-06
Ccl9	1590.26	1.42255	8.48408e-08	9.75153e-06
Sp1	2899.05	-0.567153	8.5985e-08	9.82874e-06
Pdia6	2219.2	0.439306	9.47601e-08	1.07726e-05
Ireb2	1914.27	-0.676094	1.00248e-07	1.13345e-05
Cmpk1	1822.73	-0.620844	1.07274e-07	1.20634e-05
Trim23	441.247	-0.835235	1.11224e-07	1.24404e-05
Tmx3	2111.88	-0.698584	1.14396e-07	1.27267e-05
Alg10b	872.851	-0.915749	1.15559e-07	1.27877e-05
Scai	546.438	-1.1501	1.17774e-07	1.29639e-05
Osbpl8	2515.87	-0.896941	1.26422e-07	1.38371e-05
Znf41-ps	82.1556	-1.87327	1.27038e-07	1.38371e-05
Nop2	662.173	0.429055	1.28585e-07	1.39327e-05
Gm4784	6.89474	-4.03162	1.30075e-07	1.40212e-05
Luc7l2	11377.9	-0.626132	1.32566e-07	1.4198e-05
Litaf	1296.76	0.713585	1.3308e-07	1.4198e-05
Ubr1	1233.15	-0.521843	1.33766e-07	1.41984e-05
Ccdc122	92.4662	-1.39685	1.41493e-07	1.49423e-05
Bcl6b	116.084	1.02457	1.43068e-07	1.50322e-05
Tigar	240.54	0.453198	1.45444e-07	1.52051e-05
Pten	3264.01	-0.606013	1.47091e-07	1.53005e-05
Ap1s2	427.059	-0.837064	1.51687e-07	1.56085e-05
2610044O15Rik8	284.118	-0.688058	1.517e-07	1.56085e-05
Samd4	100.107	0.92081	1.52304e-07	1.56085e-05
Eef2-ps2	18.7764	-1.75047	1.53627e-07	1.56669e-05
Nifk	821.694	0.416248	1.56765e-07	1.5909e-05
Hspa5	18067.3	0.58834	1.64642e-07	1.66272e-05
Klra4	66.2967	-1.22929	1.65711e-07	1.66543e-05
Zfp975	62.2407	-1.23862	1.70722e-07	1.69619e-05
Ube2q2	523.314	-0.474416	1.71001e-07	1.69619e-05
Jdp2	88.2084	0.954371	1.7155e-07	1.69619e-05
Nadk2	213.696	-0.480694	1.72033e-07	1.69619e-05
Zdhhc20	1862.92	-0.611608	1.76845e-07	1.73542e-05
Gm5909	14.0541	-2.52807	1.84625e-07	1.80326e-05
Thbs1	2873.31	1.40269	1.8765e-07	1.82423e-05
Rpsa-ps10	14.971	-1.87869	1.92562e-07	1.86329e-05
Ipo5	2029.15	0.287066	1.93645e-07	1.86509e-05
Paxip1	393.821	0.344552	1.95323e-07	1.87259e-05
Stk40	652.785	0.515334	1.96497e-07	1.8752e-05
Tpt1-ps6	20.5421	-1.65155	2.05763e-07	1.95465e-05
AU041133	103.201	-1.22747	2.06804e-07	1.95561e-05
Plekho2	2364.05	0.655135	2.14047e-07	2.01115e-05
Gm9531	53.2013	-1.42471	2.14611e-07	2.01115e-05
Zfp40	197.29	-1.25027	2.20685e-07	2.0588e-05
Gm12020	12.3094	-2.90544	2.31772e-07	2.15259e-05
Rps25-ps1	20.457	-1.49964	2.37395e-07	2.19501e-05
Tfrc	966.812	-0.676832	2.48297e-07	2.28565e-05
Zfp654	791.886	-0.899431	2.53941e-07	2.32731e-05
Dpf2	875.913	0.32458	2.58647e-07	2.36004e-05
Acod1	1167.28	3.04164	2.71526e-07	2.46118e-05
Ccni	2343.96	-0.480273	2.73019e-07	2.46118e-05
Slc3a2	1204.76	0.423121	2.73805e-07	2.46118e-05
Gm5644	7.9769	-2.47475	2.74464e-07	2.46118e-05
Jund	950.234	0.743517	2.8093e-07	2.50543e-05
Zhx2	882.176	0.484358	2.81807e-07	2.50543e-05
Gm17066	344.036	-1.66831	2.87869e-07	2.54844e-05
Cd164	7415.85	-0.687257	2.94986e-07	2.60038e-05
Eif3b	2265.86	0.318498	3.00893e-07	2.64126e-05
Smn1	618.343	0.414206	3.22471e-07	2.81877e-05
Gm28437	5.29522	-5.16444	3.28255e-07	2.85733e-05
Rbm3-ps	10.4317	-2.19781	3.31955e-07	2.8775e-05
Ccl19-ps1	31.9995	1.69993	3.45597e-07	2.98332e-05
Gdi1	2629.81	0.302496	3.50183e-07	3.01042e-05
Trim2	296.84	-0.866864	3.69643e-07	3.16463e-05
Gm9392	28.0119	-1.53873	3.77263e-07	3.21663e-05
Gm37144	32.7755	-1.43747	3.82105e-07	3.24462e-05
Stip1	2914.13	0.667765	4.01689e-07	3.39705e-05
Tph1	61.6367	1.92885	4.10875e-07	3.46066e-05
Prrg1	144.903	-1.06876	4.30424e-07	3.6107e-05
Sh3bgrl	2871.49	-0.914826	4.38534e-07	3.66109e-05
Eif4a-ps4	59.6827	-0.920359	4.39951e-07	3.66109e-05
Itgb3bp	109.366	-0.702758	4.44201e-07	3.68174e-05
Gm29257	23.7957	-1.64725	4.50907e-07	3.72249e-05
Gm10925	6.72883	-4.19008	4.55784e-07	3.74788e-05
Gm11889	8.99419	-2.76365	4.60169e-07	3.76904e-05
Kbtbd3	58.9186	-1.13304	4.72181e-07	3.85226e-05
Gm42715	229.225	-0.909972	4.94017e-07	4.01466e-05
Arpc3	2162.47	0.295586	5.11499e-07	4.12747e-05
Trpm7	2028.35	-0.582291	5.11866e-07	4.12747e-05
Gm10226	32.1119	-1.8346	5.17415e-07	4.1561e-05
Ccdc39	70.7273	-1.66365	5.39923e-07	4.32021e-05
Gm43524	7.43535	-3.5973	5.5502e-07	4.424e-05
Ctps	706.057	0.507139	5.66216e-07	4.47492e-05
Ido1	46.1636	-5.41683	5.67149e-07	4.47492e-05
Slf1	423.901	-0.860548	5.67862e-07	4.47492e-05
Nr1d2	1259.53	-0.543955	6.0169e-07	4.7236e-05
Gm15421	7.82143	-3.01498	6.16984e-07	4.80766e-05
Atp11c	1119.41	-0.955712	6.17018e-07	4.80766e-05
Fam199x	267.956	-1.22873	6.49453e-07	5.0415e-05
Trim59	1332.15	-0.72722	6.78595e-07	5.24814e-05
Scp2-ps2	11.7914	-1.99221	6.96401e-07	5.34618e-05
C1galt1	2025.59	-0.781462	6.98035e-07	5.34618e-05
Fabp5	569.189	0.818344	6.98982e-07	5.34618e-05
Naa30	878.291	-0.767015	7.52769e-07	5.73648e-05
Nop56	1653.46	0.435489	7.66749e-07	5.8217e-05
Gm14253	17.0802	-2.54154	7.81549e-07	5.91249e-05
Otud4	2919.14	-0.667944	8.43179e-07	6.33495e-05
Rbm8a2	12.2735	-2.75379	8.43482e-07	6.33495e-05
Rbm6-ps1	14.841	-2.01586	9.23907e-07	6.91402e-05
Gm5424	13.581	-2.16326	9.40498e-07	7.01294e-05
Itgb2	2822.11	0.382952	9.47876e-07	7.04272e-05
Gpr174	1569.21	-1.01648	9.95309e-07	7.3455e-05
Zfp120	716.279	-0.699196	9.95688e-07	7.3455e-05
Gm5805	26.8164	-1.52205	1.00968e-06	7.42237e-05
Arhgap5	429.186	-0.973845	1.0184e-06	7.46011e-05
Nrbp1	1248.48	0.245392	1.1003e-06	8.03182e-05
Psme3	2554.45	0.347414	1.10458e-06	8.03483e-05
Gm33989	828.702	-0.71637	1.12717e-06	8.17063e-05
Rc3h2	1649.33	-0.701511	1.15574e-06	8.34861e-05
Pcdhb16	29.5899	-1.63393	1.17447e-06	8.45459e-05
Gm16580	63.6842	-1.1151	1.20752e-06	8.64704e-05
Zkscan8	574.93	-0.902404	1.20952e-06	8.64704e-05
P2ry10b	317.022	-0.895233	1.2396e-06	8.8317e-05
Irak4	511.348	0.370106	1.2444e-06	8.83563e-05
Diaph2	681.892	-0.762064	1.25983e-06	8.91482e-05
Csf2rb	3682.01	0.645988	1.27715e-06	9.00673e-05
5730455P16Rik	399.254	-0.510135	1.3044e-06	9.16783e-05
Gm42664	15.3773	-3.27069	1.32286e-06	9.26623e-05
Eif3j2	19.2005	-2.03478	1.36362e-06	9.50142e-05
Vat1	553.356	0.614952	1.36557e-06	9.50142e-05
Dock11	3638.23	-0.602899	1.38101e-06	9.57688e-05
Vcp	1558.14	0.334617	1.39004e-06	9.60741e-05
Ifi30	1934.37	0.528731	1.4157e-06	9.75238e-05
Maff	133.595	1.0799	1.44344e-06	9.91068e-05
Uqcrh-ps1	8.064	-2.24642	1.45494e-06	9.95674e-05
Tug1	2112.9	-0.597457	1.47856e-06	0.000100852
Polr3d	347.876	0.547114	1.50655e-06	0.000102425
Fam174a	252.49	-0.591324	1.51735e-06	0.000102824
Zfp518a	955.168	-0.794263	1.53727e-06	0.000103836
Anp32-ps	6.52023	-3.74941	1.5683e-06	0.000105589
Cd46	138.086	-0.836115	1.57944e-06	0.000105996
Tm9sf3	4777.96	-0.519908	1.67392e-06	0.000111975
Smyd5	405.692	0.371677	1.73902e-06	0.000115957
Oaz1-ps	13.1065	-1.7463	1.76609e-06	0.000117386
Lrrcc1	567.083	-0.735855	1.77676e-06	0.000117719
Gm14269	14.5548	-1.79891	1.84044e-06	0.000121551
Il1r2	69.6231	1.2652	1.85246e-06	0.000121958
Lima1	1863.98	0.595979	1.89717e-06	0.000124132
Gm49339	1433.18	1.24831	1.89743e-06	0.000124132
Gm6085	13.8571	-1.96177	1.90408e-06	0.000124177
Lrrc59	967.702	0.42387	1.91597e-06	0.000124562
Serpina3f	2358.41	1.01511	1.99902e-06	0.000129557
Ppp1cb	4599.04	-0.629313	2.01892e-06	0.000130305
Ikzf5	75.0837	-1.62583	2.0231e-06	0.000130305
Slc25a46	978.648	-0.488959	2.0326e-06	0.000130511
Selp	284.955	1.47043	2.03884e-06	0.000130511
Slc38a6	213.521	-0.562737	2.10357e-06	0.000133822
Atl3	2683.5	-0.523642	2.10518e-06	0.000133822
Ppia	2761.92	0.371874	2.10986e-06	0.000133822
Zfp677	276.296	-0.829948	2.12052e-06	0.000134066
Fos	273.787	1.13793	2.1266e-06	0.000134066
Zfp934	29.243	-1.79489	2.16435e-06	0.000136034
Fam8a1	645.746	-0.472577	2.17972e-06	0.000136587
Katnbl1	289.736	-0.66557	2.22707e-06	0.000139135
Tnfaip1	681.122	0.450369	2.26727e-06	0.000141222
Rpl5-ps2	9.92081	-1.92658	2.29622e-06	0.000142598
Get3	314.733	0.414055	2.32834e-06	0.000144163
Zfp51	584.847	-0.869711	2.37045e-06	0.000146069
Casd1	648.921	-0.439735	2.37317e-06	0.000146069
Ighv1-84	172.027	4.2331	2.41016e-06	0.000147908
Fam126b	385.58	-0.960884	2.4977e-06	0.00015283
3830406C13Rik	525.343	-0.432609	2.50711e-06	0.000152955
Cirbp	743.08	-0.569127	2.54297e-06	0.00015469
Mbtps2	433.48	-0.592471	2.642e-06	0.000160245
Fcho2	1280.38	-0.76892	2.74183e-06	0.000165817
Zfp729b	657.824	-0.749391	2.75761e-06	0.000166288
Lipg	744.019	1.30148	2.76719e-06	0.000166383
Myo1e	1767.26	0.471882	2.7927e-06	0.000167433
Gm5511	128.297	-0.830851	2.86093e-06	0.000171031
Tubb4b	494.631	0.529735	2.9051e-06	0.000173174
Ankrd44	2967.05	-0.502067	2.91386e-06	0.0001732
Gm15148	6.50121	-3.78287	3.01257e-06	0.000178557
Rpl23a-ps3	6.10331	-3.0807	3.07356e-06	0.000181654
Tia1	1463.51	-0.588447	3.09455e-06	0.000182377
Flii	1772.94	0.315551	3.11389e-06	0.000182998
Zxdb	169.897	-1.0986	3.16469e-06	0.00018546
Vcp-rs	47.3974	-1.0139	3.21897e-06	0.000187939
Gpcpd1	1944.47	-0.509215	3.233e-06	0.000187939
Gm43031	24.4116	-2.27113	3.2341e-06	0.000187939
Gm26254	9.41338	-4.98421	3.26936e-06	0.000189459
Avl9	1105.83	-0.696241	3.29871e-06	0.000190629
Phlpp1	582.982	0.542573	3.55133e-06	0.000204659
Kdm5c	2062.38	0.305675	3.62453e-06	0.000208301
Tbl1xr1	2060.88	-0.509458	3.73607e-06	0.000214119
Cnksr3	143.803	0.674746	3.754e-06	0.000214555
Pik3r3	370.196	-0.639913	3.83885e-06	0.000218221
Nsun2	1698.48	0.27068	3.84112e-06	0.000218221
Ptpn4	624.117	-0.983539	3.84959e-06	0.000218221
Gm38244	629.88	-1.13077	3.8677e-06	0.000218651
Tbc1d8b	369.928	-0.606747	3.93873e-06	0.000222063
Tpt1-ps5	14.4825	-1.74497	3.98744e-06	0.00022358
Zc3h6	468.416	-0.833842	3.99036e-06	0.00022358
A730017L22Rik	92.2797	-0.666736	3.99788e-06	0.00022358
Abcf2	1485.62	0.325951	4.10122e-06	0.000228745
Igkv6-15	408.787	1.65712	4.12199e-06	0.000229225
Epm2aip1	978.23	-0.780561	4.13667e-06	0.000229225
Tmem167	829.031	-0.459234	4.14289e-06	0.000229225
Ppp3cb	1839.21	-0.501147	4.16156e-06	0.000229585
Sele	94.4638	1.76076	4.17147e-06	0.000229585
Gm4973	5.88805	-3.29644	4.18369e-06	0.00022965
Srek1ip1	323.269	-0.654496	4.24187e-06	0.000232231
Zfp52	421.193	-0.997556	4.29175e-06	0.000233839
Eif4a3	999.938	0.349221	4.29372e-06	0.000233839
Arhgef7	921.28	0.317712	4.31736e-06	0.000234513
Cpsf6	2783.32	-0.7298	4.36701e-06	0.000236592
Bcl3	516.348	0.836442	4.49274e-06	0.000242771
Vbp1	1118.64	-0.672765	4.71373e-06	0.000254053
Rps24-ps2	5.35544	-4.58894	4.75622e-06	0.000255681
Pik3r1	2895.07	-0.395689	4.80218e-06	0.000257302
Zfp788	406.907	-0.591589	4.81112e-06	0.000257302
Gm26779	30.1857	-1.6885	4.97394e-06	0.000264871
Gm16185	97.3303	-1.67515	4.97812e-06	0.000264871
Haus3	634.46	-0.682074	5.07867e-06	0.000269532
Vav1	1830.04	0.324479	5.13935e-06	0.000271678
Nfkb1	3994.68	0.373324	5.14521e-06	0.000271678
Ptbp3	8353.15	-0.722968	5.21756e-06	0.0002748
Gm11652	7.32986	-2.69896	5.3024e-06	0.000278563
Cxcr5	1978.71	0.465908	5.41659e-06	0.000283846
Gm6450	7.4364	-3.34883	5.49938e-06	0.00028746
Gm42675	16.0622	1.53853	5.52075e-06	0.000287854
Gm11488	6.47829	-2.69812	5.56008e-06	0.00028918
1110059G10Rik	241.445	-0.628046	5.60079e-06	0.000290571
Rnf103	335.17	-0.457115	5.64055e-06	0.000291273
Kbtbd7	564.295	-0.673126	5.64232e-06	0.000291273
Sh3pxd2b	306.067	0.686749	5.69504e-06	0.000293267
Zfp280c	621.164	-0.571992	5.81154e-06	0.000298526
Rpn1	1453.79	0.38179	5.9554e-06	0.000304442
Cggbp1	2662.49	-0.517022	5.97073e-06	0.000304442
Ahsa1	1501.72	0.548656	5.97854e-06	0.000304442
Cept1	1339.52	-0.370482	5.98523e-06	0.000304442
Nfkb2	1937.59	0.41415	6.33303e-06	0.000321347
Gm6457	9.38312	-2.40083	6.42441e-06	0.000325128
Plk3	83.6925	0.778809	6.43879e-06	0.000325128
Slc38a9	579.728	-0.359839	6.58294e-06	0.000331602
AI504432	2319.21	-0.846347	6.63176e-06	0.000333254
Dcun1d1	671.512	-0.440636	6.67818e-06	0.000334778
Tpt1-ps3	352.426	-0.692749	6.75316e-06	0.000337723
Gm12254	9.80453	-2.06153	6.82514e-06	0.000340504
B4galt5	2173.75	0.668157	6.9759e-06	0.000347193
Igkv6-20	57.9043	2.75663	7.02239e-06	0.000348673
Eid1	766.619	-0.639914	7.06117e-06	0.000349763
Taok1	2323.58	-0.591194	7.27497e-06	0.000358961
Ap2b1	2404.81	0.244748	7.28137e-06	0.000358961
Slc33a1	457.607	-0.430415	7.45845e-06	0.000366822
Tmco1	745.576	-0.518685	7.47805e-06	0.000366918
Igkv3-3	6.6062	4.87429	7.51039e-06	0.000367638
Copa	4030.59	0.227738	7.68861e-06	0.000375479
Tasor	2972.81	-0.751097	7.84197e-06	0.000382071
Gm4332	114.917	-0.948469	7.90267e-06	0.000384129
Usp10	661.842	0.343487	7.94679e-06	0.000385373
Mrto4	320.068	0.460058	7.97687e-06	0.000385932
Ier3ip1	446.253	-0.660495	8.12225e-06	0.000392054
Zfp626	525.474	-0.602717	8.15018e-06	0.000392491
Rps6ka3	2779.87	-0.485236	8.21829e-06	0.000394857
Pard6g	98.6215	-0.755215	8.31225e-06	0.000397696
Stat3	4481.31	0.492248	8.3156e-06	0.000397696
Tnc	2533.02	1.20288	8.3399e-06	0.000397943
Slc35a3	956.097	-0.544577	8.42136e-06	0.000400911
Klrd1	496.04	-0.90464	8.60167e-06	0.000408559
Chm	838.675	-0.741694	8.78908e-06	0.000416335
Pdia4	3213.28	0.416601	8.80539e-06	0.000416335
Usp34	2045.95	-0.629251	8.83621e-06	0.000416457
Zbtb26	361.214	-0.770528	8.84801e-06	0.000416457
5430403G16Rik	114.537	-1.05419	8.98252e-06	0.000421834
Preb	817.728	0.284539	9.02306e-06	0.000422783
Rpl9-ps6	110.213	-1.16331	9.1557e-06	0.000428034
Tmem241	89.7469	-0.593916	9.32476e-06	0.00043496
Vdac3-ps1	10.2353	-1.91079	9.36234e-06	0.000435736
Cct3	2576.5	0.436605	9.44342e-06	0.000438529
Cd83	2223.98	0.57305	9.50215e-06	0.000440273
Pip4p2	205.518	-0.607214	9.62357e-06	0.000444908
Gm27046	15.5576	-2.26685	9.71007e-06	0.000447912
Pprc1	1054.18	0.40922	9.78453e-06	0.000449828
Rps4x-ps	12.93	-1.61236	9.79485e-06	0.000449828
Dgke	420.945	-0.409495	9.95088e-06	0.000455987
Oip5os1	3264.8	-0.49478	1.00141e-05	0.000457874
Tnf	325.031	1.10512	1.01118e-05	0.00046133
Jrkl	403.416	-0.467761	1.01525e-05	0.000461638
Eva1c	10.4975	1.59331	1.0163e-05	0.000461638
Ywhah	1063.1	0.319304	1.02203e-05	0.000463231
Klra13-ps	204.606	-0.904597	1.02657e-05	0.000464276
Gm47283	147.685	1.35205	1.03748e-05	0.000468194
Tet1	89.0447	-1.03073	1.04244e-05	0.000469416
Gm8369	2168.04	-0.700618	1.04565e-05	0.000469843
Carf	155.623	-0.657933	1.05677e-05	0.000473814
Mt2	211.814	1.608	1.06042e-05	0.000474428
Snord72	17.909	-2.52954	1.0816e-05	0.000482573
Acsl4	1343.43	-0.530292	1.08326e-05	0.000482573
Igkc	40789.3	1.6501	1.08849e-05	0.000483866
Gm5881	4.46281	-2.96559	1.09967e-05	0.000487795
Trim33	1473.69	-0.514171	1.11301e-05	0.000492662
Ube2g1	805.404	-0.461972	1.12977e-05	0.000499018
Dennd1b	1668.13	-0.563082	1.14498e-05	0.000503625
Mefv	300.883	1.24324	1.14504e-05	0.000503625
Atp11b	3776.1	-0.47359	1.16e-05	0.000509128
Slc25a40	263.136	-0.575873	1.16717e-05	0.000510949
Dram2	895.557	-0.671989	1.16906e-05	0.000510949
Zfp397	1392.81	-0.546802	1.17597e-05	0.000512891
Ppp2r5d	507.744	0.331986	1.18355e-05	0.000514747
Ap2m1	936.744	0.2894	1.18518e-05	0.000514747
Dpy19l4	489.087	-0.596386	1.18777e-05	0.000514799
Naip6	213.566	-0.627875	1.19213e-05	0.000515615
Ranbp6	628.814	-0.468139	1.20386e-05	0.000519607
Cep83os	179.833	-0.540369	1.21433e-05	0.000523042
Tnfaip8l3	19.989	-1.87189	1.22442e-05	0.000526296
Ogt	6871.56	-0.419074	1.22843e-05	0.000526933
Trp63	13.3639	-2.06961	1.24013e-05	0.000530855
Rpl17-ps10	3.96326	-4.50348	1.27547e-05	0.000544864
Suco	1995.75	-0.434321	1.27926e-05	0.000545365
Uba1	4101.79	0.248935	1.28886e-05	0.000548331
Lrif1	1264.15	-0.690925	1.3297e-05	0.000562208
Gmfg-ps	8.29674	-1.66273	1.33196e-05	0.000562208
Asxl2	1573.61	-0.492148	1.33209e-05	0.000562208
Idi1-ps4	3.19477	-4.46642	1.33229e-05	0.000562208
G530011O06Rik	247.491	1.74458	1.34318e-05	0.000565657
Kctd11	83.9049	0.602603	1.35128e-05	0.000567922
Ttc9	20.6969	1.29133	1.37868e-05	0.000578266
Serp1	6149.56	-0.5365	1.38527e-05	0.000579862
Cul4b	1163.69	-0.545482	1.4001e-05	0.000584893
Zfp712	178.076	-0.871022	1.41304e-05	0.000589117
Socs4	1491.38	-0.652356	1.41816e-05	0.000590069
Ube3a	1640.02	-0.748458	1.45248e-05	0.000602475
Gm12583	12.4468	-2.09023	1.45377e-05	0.000602475
Rdx	2342.17	-0.308527	1.48779e-05	0.000615347
Strn3	1389.62	-0.464089	1.49684e-05	0.000617864
Rps15a-ps8	3.96783	-4.38794	1.51199e-05	0.000622882
Gm4986	4.58267	-4.37206	1.51872e-05	0.000623709
Tnpo1	2560.29	-0.597442	1.52e-05	0.000623709
Bnip3l	931.948	-0.506481	1.52461e-05	0.000624372
Clcn4	1320.12	-0.324295	1.56138e-05	0.000638172
Gm21399	11.1059	-2.09005	1.57661e-05	0.000643131
Pura	1770.63	-0.541588	1.60075e-05	0.000649826
B3gnt7	14.7014	1.14852	1.60123e-05	0.000649826
Rgs16	218.515	1.18028	1.60239e-05	0.000649826
Nbeal1	519.13	-0.747674	1.60678e-05	0.000650063
Hdac9	344.492	-0.675235	1.60922e-05	0.000650063
Gtf3c3	448.539	-0.408051	1.62767e-05	0.000656242
Arfip1	91.2962	-0.831339	1.63983e-05	0.000659866
Sgpp1	1110.43	-0.640709	1.65333e-05	0.000664012
Gm18889	3.95484	-4.24483	1.6835e-05	0.000674554
Efhd2	884.245	0.4254	1.68606e-05	0.000674554
Fam122b	289.311	-0.637011	1.72947e-05	0.000690592
Prpf39	2797.59	-0.643916	1.73685e-05	0.00069221
Gm6382	6.36761	-2.42611	1.74796e-05	0.000695306
Gsk3a	1420.35	0.415079	1.77745e-05	0.000705084
Gm7308	6.55869	-2.09435	1.77932e-05	0.000705084
Pigm	1262.17	-0.497339	1.7913e-05	0.000708483
Ednrb	271.211	1.21444	1.80742e-05	0.000712716
Vps35	2122.33	-0.341753	1.80886e-05	0.000712716
Fam76b	1290.15	-0.535433	1.85026e-05	0.000727651
B230219D22Rik	1772.08	-0.484859	1.87273e-05	0.000734616
Gne	394.272	0.365652	1.87503e-05	0.000734616
Zfp850	200.021	-0.730339	1.91595e-05	0.000748274
Zpr1	681.996	0.305012	1.91708e-05	0.000748274
Polr2b	1588.33	0.207641	1.95863e-05	0.000763058
Smim14	1342.96	-0.365325	1.96716e-05	0.000764599
Gm16089	17.5074	-1.54712	1.97142e-05	0.000764599
Itga4	4936.95	-0.756668	1.97361e-05	0.000764599
Xbp1	2061.98	0.705475	1.98807e-05	0.00076877
M6pr-ps	5.57745	-3.83271	2.01935e-05	0.000779417
Avpr1a	42.9427	1.10244	2.02898e-05	0.000781682
Pcdh17	355.576	-0.697605	2.05099e-05	0.000788702
Fnip1	884.296	-0.600939	2.06145e-05	0.000791264
Gsk3b	1563.44	-0.425193	2.08063e-05	0.000797154
Pim2	378.021	0.72833	2.11709e-05	0.000809632
2310022A10Rik	161.586	0.489361	2.12279e-05	0.00081032
Dzip3	434.691	-0.758278	2.15039e-05	0.000819354
Zfp24	818.611	-0.447194	2.15683e-05	0.000820306
Ighv1-42	1442.77	3.33409	2.17774e-05	0.000826747
Nae1	1005.89	-0.55505	2.19944e-05	0.000833462
Phc3	1758.01	-0.52334	2.23871e-05	0.000846804
Nrros	992.167	0.467949	2.2516e-05	0.000850132
Paxbp1	1328.69	-0.47055	2.32036e-05	0.000874506
Ikbkg	772.82	-0.321407	2.32592e-05	0.000875016
Crebrf	1998	-0.59822	2.33516e-05	0.000876908
Gm6023	14.038	-1.79367	2.37089e-05	0.000887549
Bpnt2	1041.43	-0.513146	2.37377e-05	0.000887549
Gm15484	7.60863	-3.05044	2.37896e-05	0.000887549
Wfdc17	238.326	1.20037	2.38263e-05	0.000887549
Tmed7	3654.35	-0.504524	2.38612e-05	0.000887549
Btla	5244.43	-0.504073	2.38909e-05	0.000887549
Gt(ROSA)26Sor	277.751	-1.26895	2.44271e-05	0.000905851
Mzt1	554.038	-0.647834	2.4717e-05	0.000914968
Uvssa	878.375	-0.669291	2.48327e-05	0.00091762
Cemip2	1467.35	0.767592	2.50913e-05	0.000925531
Tmx4	531.548	-0.444013	2.51754e-05	0.000926989
Atp13a3	1992.74	-0.691924	2.53086e-05	0.000930246
Mbtd1	925.612	-0.516835	2.55293e-05	0.000936705
Klf8	81.8155	-1.00265	2.6076e-05	0.00095508
Ccdc86	249.896	0.530806	2.6346e-05	0.000963272
Usp4	1769.13	0.19742	2.65039e-05	0.000966512
Socs3	1335.04	1.2786	2.65275e-05	0.000966512
Clk2	1294.86	0.30624	2.66277e-05	0.000968465
Rmnd5a	1563.99	-0.427317	2.66919e-05	0.000969108
Zfp606	270.595	-0.48653	2.70447e-05	0.000980207
Zfp260	1355.59	-0.45489	2.712e-05	0.000981224
Rsbn1	821.815	-0.74614	2.76487e-05	0.000998616
Zfp322a	668.687	-0.430687	2.78483e-05	0.00100408
Ro60	228.242	-0.930439	2.8021e-05	0.00100856
Hbp1	1308.62	-0.33446	2.82759e-05	0.00101598
Hnrnpu	2538.92	-0.6455	2.83412e-05	0.00101657
Ttc14	2639.52	-0.583438	2.83973e-05	0.00101683
Ccdc50	3897.17	-0.48377	2.84649e-05	0.0010175
Zfp950	1156.57	-0.632532	2.85649e-05	0.00101932
Trib1	553.732	0.829014	2.99477e-05	0.00106684
Ddx6	8211.44	-0.411353	3.00976e-05	0.00107034
Gm15032	6.06617	-3.26346	3.05529e-05	0.00108468
Rab7b	243.686	0.801252	3.11864e-05	0.00110528
Zfp367	406.904	-0.49167	3.16947e-05	0.00112139
mt-Tq	3.36409	-4.5256	3.18642e-05	0.00112547
Fpr1	24.9746	2.04757	3.23831e-05	0.00114186
Jun	914.122	0.915112	3.25583e-05	0.00114381
Eif4e	912.674	0.335943	3.25797e-05	0.00114381
Adcy4	366.61	0.67484	3.26553e-05	0.00114381
Ighv1-85	465.661	3.05607	3.26583e-05	0.00114381
Nfil3	148.23	0.878785	3.30104e-05	0.0011542
Ptch1	467.467	-0.428624	3.36401e-05	0.00117424
Zfp146	666.004	0.344172	3.37824e-05	0.00117593
Serpina3g	4289.65	0.735553	3.38015e-05	0.00117593
Ppp4r3b	3381.66	-0.586142	3.38903e-05	0.00117705
Cd28	1287.02	-0.613894	3.41469e-05	0.00118399
Gapdh	1457.47	0.521621	3.42372e-05	0.00118514
Gtf2a2	1085.62	-0.5466	3.45016e-05	0.00119031
Ppp3r1	3237.75	-0.490486	3.45064e-05	0.00119031
Clic1	1966.54	0.349695	3.45582e-05	0.00119031
Pgm2l1	405.618	-0.56141	3.47986e-05	0.00119661
Ppme1	464.258	0.367541	3.49282e-05	0.00119909
Srfbp1	277.771	0.397719	3.54947e-05	0.00121653
Xist	14351	-0.603763	3.61431e-05	0.00123671
Cct5	3214.54	0.317479	3.6215e-05	0.00123714
Tmem171	34.7108	2.87691	3.62832e-05	0.00123743
Ppp1r11	633.655	0.406754	3.64612e-05	0.00124034
Gm6563	43.1005	-1.03663	3.64877e-05	0.00124034
Ch25h	282.349	1.27299	3.67581e-05	0.00124629
Gm20939	42.3423	-1.12654	3.67826e-05	0.00124629
Ndufaf4	512.861	-0.423882	3.70669e-05	0.00125378
Srsf3-ps	15.9359	-2.07749	3.71241e-05	0.00125378
Adam10	2608.34	-0.387256	3.77616e-05	0.00127324
4930522L14Rik	118.786	-1.00053	3.80664e-05	0.00128144
Csrp1	2226.79	0.429392	3.88245e-05	0.00130486
Zfp738	2645.97	-0.706439	3.89751e-05	0.0013078
Nob1	340.313	0.363887	3.93638e-05	0.00131872
Med8	461.177	0.356273	4.00227e-05	0.00133864
Suz12	2358.96	-0.408493	4.01449e-05	0.00134057
Il13ra1	983.116	-0.584172	4.03573e-05	0.00134356
Rnf139	1516.07	-0.532487	4.03635e-05	0.00134356
Ehd1	1192.36	0.461208	4.06876e-05	0.00135026
Iars	1752.57	0.272299	4.06946e-05	0.00135026
Bcar3	613.713	0.344699	4.07672e-05	0.00135051
Gm45221	67.9618	-1.45874	4.13396e-05	0.00136729
Zfp35	439.006	0.30012	4.28609e-05	0.00141536
Aldoart1	8.26197	-2.09124	4.32824e-05	0.00142701
Maf	1579.01	-0.710307	4.36748e-05	0.00143542
Cd63-ps	23.1559	-1.5131	4.36753e-05	0.00143542
Marchf7	2367.59	-0.668585	4.37721e-05	0.00143633
Jade1	812.696	-0.498672	4.4125e-05	0.0014429
Nts	191.055	2.18661	4.41726e-05	0.0014429
Tmem87b	773.603	-0.27525	4.41805e-05	0.0014429
Rpl9-ps7	6.67503	-2.08874	4.50969e-05	0.00146907
Rrs1	483.631	0.331005	4.51229e-05	0.00146907
Utp4	541.951	0.313307	4.52382e-05	0.00147052
Psmd8	1002.73	0.404699	4.54703e-05	0.00147576
Srsf10	2548.88	-0.440207	4.61796e-05	0.00149645
Gak	1495.68	0.234487	4.65647e-05	0.00150658
Kars	1734.16	0.318959	4.66779e-05	0.0015079
Gm45738	12.1731	-2.08921	4.6944e-05	0.00151204
Glmn	110.7	-0.766687	4.69515e-05	0.00151204
Ddhd1	970.17	0.437834	4.72643e-05	0.00151976
Bcor	1283.34	0.282843	4.75678e-05	0.00152716
Gm6767	14.5044	-1.43091	4.77589e-05	0.00153004
Phf20l1	2464.93	-0.60597	4.78046e-05	0.00153004
Ifna13	64.6817	7.59139	4.85221e-05	0.00155062
Brwd3	578.993	-0.830432	4.91622e-05	0.00156867
Etv6	2234.49	0.464889	4.94918e-05	0.00157677
Gm37397	16.5442	-1.81389	4.9674e-05	0.00158015
Slc7a2	147.343	-2.50182	5.02821e-05	0.00159705
Mon1b	714.774	0.365078	5.1111e-05	0.0016209
Hipk1	4038.4	-0.366942	5.12496e-05	0.00162282
Fnip2	247.352	0.787825	5.15297e-05	0.00162922
Far2	112.566	-0.846769	5.20076e-05	0.00164183
Gm8618	8.03769	-2.18538	5.22081e-05	0.00164464
Ube2f	1402.95	0.38279	5.22547e-05	0.00164464
Slc25a36	1176.33	-0.442567	5.30536e-05	0.00166397
Gm13680	10.6649	-1.52041	5.31132e-05	0.00166397
AW554918	276.17	-0.488812	5.31295e-05	0.00166397
Fancl	141.627	-0.414684	5.31889e-05	0.00166397
Bet1	289.286	-0.6118	5.44339e-05	0.00170037
Dhx8	948.662	0.301593	5.46072e-05	0.00170322
Stxbp1	309.129	0.449199	5.50323e-05	0.00171391
Cma1	219.242	1.34303	5.53036e-05	0.00171801
Nsf	925.86	0.238195	5.53292e-05	0.00171801
Tab3	496.927	-0.539538	5.56024e-05	0.00172388
Gm4540	13.5067	-1.68623	5.56839e-05	0.00172388
Ikzf2	801.615	-0.735244	5.58086e-05	0.00172517
Appl1	1053.39	-0.449232	5.68865e-05	0.00175588
Csnk1g1	1126.03	-0.409506	5.73144e-05	0.00176647
Plekhm1	766.556	0.368303	5.74619e-05	0.0017684
Exoc3	934.097	0.219955	5.76823e-05	0.00177256
Gm13192	5.07494	-2.43083	5.92414e-05	0.00181779
Gm5422	6.99616	-2.03753	5.94879e-05	0.00182266
Mblac2	142.712	-0.649197	6.01226e-05	0.0018394
Rc3h1	1634.71	-0.525035	6.06103e-05	0.0018516
Rap2c	1618.2	-0.522346	6.11701e-05	0.00186596
Hars	817.311	0.308927	6.14334e-05	0.0018703
Zfp26	639.788	-0.705416	6.14923e-05	0.0018703
Rb1cc1	1277.44	-0.560897	6.16783e-05	0.00187322
Gm6445	13.6756	-2.64551	6.26035e-05	0.00189855
Carm1	307.193	0.397691	6.27326e-05	0.00189969
Xpo1	6898.76	-0.605807	6.30076e-05	0.00190525
Cyp11a1	14.3765	1.43141	6.35064e-05	0.00191513
Kdm7a	2029.17	-0.599362	6.35562e-05	0.00191513
Irak3	441.733	0.509906	6.36379e-05	0.00191513
Tpsab1	55.9965	2.51259	6.37026e-05	0.00191513
Mtcp1	213.069	-0.817131	6.45787e-05	0.00193867
Sec23b	918.279	0.308582	6.60644e-05	0.00198041
Zfp280d	1711.66	-0.547277	6.62516e-05	0.00198316
Rnf38	1648.2	-0.36049	6.65028e-05	0.00198782
Arf1	2554.69	0.212103	6.76394e-05	0.00201876
Tagln2	1879.87	0.430421	6.77318e-05	0.00201876
Srprb	208.651	0.48647	6.8204e-05	0.00202992
Csnk2a1-ps3	26.7706	-1.10043	6.85335e-05	0.00203681
Hdlbp	3797.26	0.326517	6.88878e-05	0.00204277
Kat7	1281.15	0.213681	6.89713e-05	0.00204277
Spopl	534.458	-0.649557	6.90283e-05	0.00204277
N4bp2	886.563	-0.543976	6.9954e-05	0.00206722
Gm9625	71.4369	-0.697667	7.08307e-05	0.00209016
Mtpn	3563.79	-0.420808	7.13525e-05	0.00210257
Smc4	6674.95	-0.636999	7.23277e-05	0.0021283
Plrg1	567.852	0.303732	7.33544e-05	0.00215546
Gfpt2	261.145	1.07974	7.46855e-05	0.00219148
Rnf141	485.839	-0.403255	7.53024e-05	0.00220647
Inpp4b	962.739	-0.75675	7.54524e-05	0.00220747
Tnfaip2	783.909	0.942291	7.56524e-05	0.00220747
Blnk	2057.24	0.368108	7.56549e-05	0.00220747
Mbnl1	12556.3	-0.591072	7.57933e-05	0.00220841
Uhmk1	2544.04	-0.464526	7.60014e-05	0.00221137
Acap2	1650.77	-0.420575	7.62126e-05	0.00221442
Ypel5	920.438	-0.383792	7.67736e-05	0.00222761
Bloc1s5	215.567	0.415249	7.69484e-05	0.00222957
Cert1	1359.44	-0.400581	7.70612e-05	0.00222974
Cxcl1	372.488	1.85393	7.73716e-05	0.00223561
Hnrnpab	2768.19	0.349978	7.79083e-05	0.002248
Bysl	246.975	0.363193	7.87734e-05	0.00226981
Ddx41	708.069	0.295986	7.90269e-05	0.00227233
Gm13092	11.0453	-1.82437	7.91093e-05	0.00227233
Ccny	1245.39	-0.278963	7.91993e-05	0.00227233
Lcorl	384.548	-0.725294	7.92979e-05	0.00227233
Zfp456	308.536	-0.852712	7.94137e-05	0.00227252
Gm11560	5.24637	-2.16202	8.00866e-05	0.00228863
Pik3c2a	669.657	-0.702849	8.05444e-05	0.00229855
Ms4a1	9717.64	-0.576968	8.09515e-05	0.00230701
Stag2	4408.28	-0.511139	8.13194e-05	0.00231432
G2e3	513.5	-0.639912	8.15264e-05	0.00231469
Chchd7	194.13	-0.411036	8.15547e-05	0.00231469
Smad5	1133.69	-0.277124	8.21674e-05	0.0023289
Zfp101	640.577	-0.492479	8.24527e-05	0.0023338
Slc12a2	529.122	-1.3073	8.28428e-05	0.00234166
Tmem170b	706.822	-0.571503	8.29575e-05	0.00234172
Ptgs2	987.695	2.05652	8.32341e-05	0.00234634
Klrk1	954.789	-0.4732	8.33964e-05	0.00234656
Cfl2	653.725	-0.494285	8.34674e-05	0.00234656
Usp14	902.328	-0.42262	8.4168e-05	0.00236272
Gm11410	2.05358	-4.16626	8.4349e-05	0.00236272
Cmc4	147.327	-0.855513	8.43828e-05	0.00236272
Nnat	41.7332	-2.00474	8.45604e-05	0.00236451
Clptm1l	1449.88	0.264106	8.55401e-05	0.00238869
Eif3g	970.729	0.286766	8.5915e-05	0.00239509
Psme4	1898.85	-0.340622	8.59996e-05	0.00239509
Arhgap12	723.932	-0.36575	8.6216e-05	0.00239791
Gm28439	2.67281	-4.41817	8.65501e-05	0.00239979
Prg2	96.5547	1.32063	8.65761e-05	0.00239979
Rfx7	1805.74	-0.590428	8.66295e-05	0.00239979
Ids	2124.63	-0.504148	8.68954e-05	0.00240395
Mlx	396.797	0.336137	8.79932e-05	0.00243109
Rpl22-ps1	15.2174	-1.28232	8.90397e-05	0.00245591
Zfp125	155.487	-0.817545	8.91276e-05	0.00245591
Capza1-ps1	27.7397	-1.05494	8.99389e-05	0.00247391
Cript	438.482	-0.426859	9.00186e-05	0.00247391
Plin2	1145.74	0.910704	9.06722e-05	0.00248858
Surf1	347.706	0.274736	9.12349e-05	0.00250073
Zfp160	1477.29	-0.441087	9.16487e-05	0.00250876
Dynlt3	889.94	-0.515328	9.20527e-05	0.00251651
Rbm26	2082.9	-0.486724	9.22453e-05	0.00251847
Myd88	965.256	0.57718	9.2642e-05	0.00252598
Ints6l	813.464	-0.453859	9.314e-05	0.00253624
Bcl2a1b	241.786	0.806308	9.38701e-05	0.00255278
Txlna	1040.65	0.263444	9.44211e-05	0.00255964
Pfkp	1501.92	0.325194	9.44774e-05	0.00255964
Gvin-ps4	16.1615	2.49599	9.44917e-05	0.00255964
Gm18913	5.90423	-3.49292	9.60343e-05	0.00259556
Gm8925	5.53924	-2.12897	9.60672e-05	0.00259556
Ncapg2	506.278	-0.717301	9.64574e-05	0.00260272
Ostc	721.055	0.369697	9.71599e-05	0.00261719
Tmem126a	234.689	-0.429673	9.73511e-05	0.00261719
Alg6	131.766	-0.540388	9.73711e-05	0.00261719
Bmi1	2724.2	-0.52303	9.76168e-05	0.00262041
Xiap	3012.06	-0.446582	9.79792e-05	0.0026238
Pcmtd1	1559.94	-0.435899	9.79951e-05	0.0026238
Matr3	9334.54	-0.446159	9.85771e-05	0.00263599
Nploc4	876.279	0.293861	9.94161e-05	0.00265501
Pfkfb2	135.825	-0.547062	0.000100257	0.00267403
Gnal	341.026	-0.595251	0.000100547	0.00267833
Hbegf	138.074	0.943436	0.000100809	0.00268188
Arglu1	4847.6	-0.500216	0.00010124	0.00268716
Nolc1	1540.05	0.474269	0.000101266	0.00268716
Zfp709	918.292	-0.560962	0.000102196	0.00270839
Gm13422	7.50264	-1.98359	0.000102416	0.00271076
Wdr26	4524.25	-0.301039	0.000102762	0.00271646
Lgr4	79.016	-0.996877	0.000103778	0.00273984
AI987944	628.168	-0.523067	0.00010401	0.0027425
Orc4	1017.16	-0.574332	0.000104372	0.00274855
Gm13882	1.48198	-4.14673	0.000104644	0.00275185
Gm6170	14.4465	-1.28313	0.000104762	0.00275185
Gm4462	17.3738	-1.5284	0.000106035	0.00278178
Ppp3ca	2644.48	-0.427676	0.000106497	0.00279037
Uba6	829.539	-0.624308	0.000108351	0.00283539
Tle3	2244.77	0.262228	0.000108846	0.00284476
Mcpt4	299.292	1.24346	0.000109629	0.00286164
Tnfrsf1a	817.457	0.536174	0.000110315	0.00287209
Rev3l	805.09	-0.501731	0.000110357	0.00287209
Cnot6l	5014.8	-0.628904	0.00011046	0.00287209
Il4ra	2114.23	0.319198	0.000110582	0.00287209
Rabgap1l	2324.51	-0.536838	0.00011125	0.00288585
Clcn3	1065.38	-0.393571	0.000111428	0.0028859
Hax1	199.886	0.363649	0.00011153	0.0028859
Eps15	2816.93	-0.373846	0.000112355	0.00290365
Gm3788	667.416	-1.27874	0.000113095	0.00291422
Rps6	6520.29	0.527055	0.000113104	0.00291422
Sipa1l2	221.053	0.529874	0.000113184	0.00291422
Gm10080	7.06937	-2.09595	0.000113372	0.00291545
Got2	463.041	0.358139	0.000113812	0.00292313
Gm11084	5.38115	-4.15722	0.000114131	0.00292507
Pals1	436.614	-0.462349	0.000114168	0.00292507
Mdm4	4905.04	-0.399355	0.000114897	0.00294013
Eif1b	368.509	0.418604	0.000115341	0.00294786
Fmr1	1955.23	-0.647644	0.000115529	0.00294904
Gm43300	43.7399	-1.39731	0.000115811	0.00295262
Xylt1	564.62	0.36867	0.000116198	0.00295685
Brcc3	767.925	-0.520084	0.000116262	0.00295685
Rnpc3	544.392	-0.685209	0.000118475	0.00300946
Rps10-ps1	11.7151	-1.44799	0.000119896	0.00304185
Elac2	381.251	0.347608	0.000121716	0.00308425
AU040320	518.262	0.333823	0.000123363	0.0031222
Selenot-ps	3.45955	-3.82167	0.000123972	0.0031338
Ptbp1	1835.59	0.31681	0.000125083	0.00315804
Zfp113	304.22	-0.442588	0.000125407	0.00316238
Ighv1-22	1638.59	2.67047	0.000126098	0.00317537
Gm24357	97.5001	-1.0552	0.000126227	0.00317537
Gls	3415.05	-0.519882	0.00012667	0.00317928
Dlgap4	883.021	0.313914	0.000126838	0.00317928
Prelid1	619.831	0.334	0.000126841	0.00317928
Atf4	1853.45	0.399553	0.000127407	0.00318961
Guf1	566.424	-0.351593	0.000127578	0.00319005
Zbtb6	739.994	-0.577575	0.000127825	0.00319241
Nek7	2112.25	-0.343857	0.000128225	0.00319855
Btf3	2043.84	0.430693	0.000128852	0.00321035
Fkrp	304.222	0.287161	0.000129438	0.00321819
Purb	3542.77	-0.496306	0.000129476	0.00321819
Tmem71	874.437	-0.432563	0.000130723	0.00324529
Brdt	31.3759	-0.810491	0.000131041	0.00324931
Zfp820	34.0716	-1.47259	0.00013218	0.00327365
Plscr1	201.434	0.712576	0.000133934	0.00331316
Terb1	46.5227	-1.29849	0.000134173	0.00331482
Rrm2b	612.199	-0.41388	0.00013432	0.00331482
Gm5867	5.2566	-3.01343	0.000134659	0.00331924
Gm5578	4.31589	-2.88174	0.000138702	0.00341485
Pus7	496.166	0.271144	0.000139133	0.00342143
Stk17b	7257.9	-0.510493	0.000140242	0.00344461
Cog1	317.629	0.315435	0.000140447	0.00344559
Plekhm2	458.819	0.403709	0.000141881	0.00347666
Rnf170	191.777	-0.489312	0.000143397	0.00350969
Med13	4163.27	-0.602794	0.000143681	0.00351251
Znrf2	2050.68	-0.321601	0.000146825	0.00358514
Ralgds	1459.68	0.529844	0.000147449	0.00359617
Yme1l1	3438.49	-0.44027	0.000148693	0.00362227
Snx24	50.0539	0.984439	0.000149797	0.00364489
Smim10l1	839.08	-0.615511	0.00015077	0.00366428
Tmem68	548.627	-0.491472	0.000151208	0.00367063
Lifr	1948.46	-0.617706	0.000151534	0.00367426
Fus	8784.06	-0.276551	0.000152122	0.00368422
Bclaf3	546.289	-0.637406	0.000153638	0.00371662
Dek	7201.22	-0.55141	0.000154035	0.00372189
Ube2w	1337.89	-0.414396	0.00015617	0.00376911
Arl5a	1442.23	-0.524216	0.000157739	0.00380256
Plpbp	444.807	0.388109	0.000158407	0.00381424
AW146154	206.307	-0.662799	0.000158731	0.00381763
Kdm4a	980.356	0.227634	0.00016	0.00384292
Zfp959	324.097	-0.62944	0.000160152	0.00384292
Sbno2	1377.01	0.588813	0.000161781	0.00387753
D13Ertd608e	7.8303	-2.55	0.000162157	0.00388206
Retreg1	1239.15	-0.46739	0.000164565	0.00393517
Gm37313	4.8413	-3.73221	0.000166029	0.00396564
Kcnj16	62.4235	-1.3298	0.000166417	0.00397035
Clec1a	402.538	-0.701032	0.000166962	0.00397878
Gm7384	3.07121	-3.22114	0.000167893	0.00399639
C130023A14Rik	4.28263	-3.91687	0.000168393	0.0040037
Seh1l	1364.72	-0.33008	0.000169267	0.00401991
Eif5	6522.03	-0.384216	0.000169837	0.00402716
Ssr2	616.391	0.346986	0.000170139	0.00402716
Spata1	109.577	-0.722293	0.000170154	0.00402716
Nucks1	3479.7	-0.373418	0.000170745	0.00403656
Cdc14b	519.266	-0.558941	0.000172311	0.00406897
Sbds	1170.31	0.357314	0.000172807	0.00407606
mt-Te	10.228	-4.06926	0.000173046	0.00407707
Adsl	506.261	0.354339	0.000173334	0.00407922
Itgb8	81.5032	-1.35093	0.000173782	0.00408515
Gm15773	5.25066	-2.98605	0.000177922	0.00417774
H3f3a	444.92	0.399313	0.000178443	0.00418525
Lnpk	287.54	-0.806131	0.000179514	0.00420219
Alkbh1	757.887	0.320942	0.000179568	0.00420219
Prkcd	2997.48	0.260567	0.000180365	0.00420825
Cep68	783.257	-0.339049	0.000180436	0.00420825
Ahsa2	510.835	0.534819	0.000180495	0.00420825
Stk25	763.224	0.314611	0.000180637	0.00420825
Kcna2	295.905	-0.680786	0.000181043	0.004213
Kitl	647.377	-0.685059	0.000181327	0.00421488
Myc	1855.71	0.725129	0.000181542	0.00421518
Selenot	3503.32	-0.508024	0.000183598	0.00425816
Gm6159	5.96295	-1.81816	0.000184265	0.00426887
Hps3	1333.19	-0.2993	0.000185538	0.00429358
Gpr183	704.336	0.307282	0.000185868	0.00429644
Gm4525	2.79139	-3.7906	0.000187209	0.00432263
Oxr1	1221.96	-0.299191	0.00018808	0.00433793
Ncf2-rs	13.0004	-1.19378	0.000188539	0.00434371
Chst10	320.158	0.47611	0.000188924	0.00434597
Mta2	2557.76	0.244714	0.000189055	0.00434597
Gm12696	207.278	0.81366	0.000190094	0.00436504
Ccdc34	153.322	-0.714444	0.000190432	0.00436797
Nr3c1	3402.82	-0.412602	0.000191413	0.00438564
Igkv8-27	124.964	1.81198	0.000192066	0.00439268
Calr-ps	2.87394	-3.81028	0.000192143	0.00439268
Enpp4	1036.57	-0.517795	0.000192593	0.00439813
Ercc3	552.607	0.311338	0.000192826	0.00439863
Zfp947	17.9762	-1.67187	0.000193331	0.00440531
Gm7846	7.53376	-2.62697	0.000194471	0.00442644
Pdpk1	1269.58	-0.414809	0.000195685	0.00444513
Tbx15	17.0831	-2.6304	0.000195719	0.00444513
Gm15720	11.3742	-1.65891	0.00019607	0.00444824
Gm2423	21.3481	1.20433	0.000197448	0.00447463
Gm10132	10.8544	-1.94113	0.000198132	0.00448059
Lpp	1233.63	-0.399647	0.000198142	0.00448059
Txnl4a	196.874	0.363873	0.000200196	0.00452213
Nfkbid	441.882	0.576564	0.000203432	0.00458964
Cebpd	93.4604	0.931592	0.000203626	0.00458964
Zfp617	665.735	-0.441833	0.000204453	0.00460329
Rpl13a-ps1	69.5904	-1.66551	0.00020536	0.00461872
Tfdp2	234.166	-0.475168	0.000206556	0.00464058
Ppp6c	1507.31	-0.40063	0.000207566	0.00465825
Lztfl1	229.812	-0.620178	0.000208537	0.004675
Dpp9	494.863	0.332764	0.000210002	0.00470279
Eif4g1	5465.79	0.20369	0.000210895	0.0047177
Eprs	2815.11	0.271535	0.000211296	0.00472159
Sqstm1	2167.75	0.263288	0.000212064	0.004729
Esco1	1249.86	-0.595074	0.000212082	0.004729
Pes1	841.883	0.262752	0.000212881	0.00474173
1700097N02Rik	13.4424	-1.434	0.000214951	0.00478272
Gm43201	18.855	-1.58224	0.000215954	0.00479991
Tlr9	2679.36	0.507635	0.000216628	0.00480974
Ube2m	751.639	0.414599	0.000217323	0.00482004
Mef2a	2060.88	-0.338811	0.000219018	0.00485091
Lsg1	893.042	0.333286	0.000219182	0.00485091
Map3k6	92.4565	1.02912	0.000220258	0.00486955
Stk26	755.885	-0.566747	0.000220858	0.00487762
Hadhb-ps	30.5144	-1.54637	0.000221286	0.00488191
Sms-ps	6.76862	-2.27915	0.000222168	0.00489617
Ythdf3	2696.94	-0.485109	0.0002231	0.00491152
Ddx3x	7470.88	-0.346625	0.000224015	0.00492643
Rcan1	222.061	0.66875	0.000224454	0.00493088
Hint3	110.665	-0.595381	0.000228834	0.00501916
AI506816	949.203	0.326656	0.000229159	0.00501916
Rpsa	10683	0.536554	0.000229258	0.00501916
4930562F07Rik	38.6345	-1.26421	0.000229437	0.00501916
Ubxn7	1638.07	-0.555865	0.000230123	0.00502756
Mkln1	1623.13	-0.208744	0.000230305	0.00502756
Map4	2556.59	0.237283	0.000231498	0.0050483
Gm15675	910.052	-0.590263	0.000232581	0.00506662
Mob3a	191.993	0.454341	0.000233194	0.00507466
Rps11	5977.15	0.380574	0.000234786	0.00510396
Marcks	7069.07	-0.528237	0.000235171	0.00510699
Pafah1b1-ps1	2.68615	-3.92263	0.000236776	0.00513649
Gm11223	3.02328	-3.75069	0.000237055	0.00513718
Abhd18	187.228	-0.48676	0.000237793	0.00514782
Mir1198	6.99195	-2.33036	0.000238465	0.00515699
Ints3	742.567	0.28789	0.000238958	0.00515699
Gpi1	1805.44	0.262852	0.000238961	0.00515699
Gm4832	6.713	-3.50608	0.000240787	0.00519103
Cpeb4	1434.44	-0.594254	0.000242551	0.00522364
Exoc5	1254.37	-0.476877	0.000244105	0.00524676
Gm5786	4.28714	-2.50147	0.0002442	0.00524676
Etaa1	351.686	-0.527394	0.000244381	0.00524676
Zfp930	315.192	-0.53894	0.000245617	0.00526786
Arhgap11a	2185.03	-0.406796	0.000246197	0.00527486
Zfp595	4707.9	-0.569884	0.000247155	0.00528994
Pum2	6278.98	-0.417736	0.000250019	0.00534573
Procr	1526.46	0.897795	0.000251241	0.00536635
Dr1	1415.56	-0.573702	0.000253049	0.00539941
Ctsz	2303.47	0.354991	0.000254879	0.00542916
Gm10923	19.3998	-1.88714	0.000254965	0.00542916
Zfp97	79.0074	-1.00288	0.000259226	0.00551426
Crbn	1023.92	-0.403875	0.000259991	0.00552488
Yars	670.712	0.369123	0.000261573	0.00554752
Snx13	782.645	-0.429097	0.00026159	0.00554752
Chaserr	1191.39	-0.646395	0.000266154	0.00563857
Gm6560	16.1263	-1.1751	0.000267007	0.00565088
Rufy2	762.614	-0.408278	0.000267315	0.00565165
Gm15616	9.45194	-1.92635	0.000270153	0.00570584
Fkbp5	949.203	0.382282	0.000270829	0.00571433
Srpk2	1224.32	-0.308078	0.000271127	0.00571482
Haus6	705.953	-0.419876	0.000271676	0.00572059
Champ1	548.911	0.243844	0.000275395	0.00579305
Psmd13	694.071	0.263581	0.000277091	0.00582283
Zfp946	198.655	-0.921487	0.000277378	0.00582299
Psmc3	1426.02	0.249879	0.000280785	0.00588561
Stx17	548.822	-0.335214	0.000281103	0.00588561
Igkv5-39	3825.56	3.3098	0.00028121	0.00588561
Cdc73	1245.55	-0.488258	0.000281632	0.00588785
Cul5	993.045	-0.393134	0.000282064	0.00588785
Jmy	456.199	-0.389481	0.000282166	0.00588785
Ino80e	353.042	0.297472	0.000282844	0.00589609
Rrp36	174.609	0.462278	0.000283675	0.00590748
Zc3h12a	379.578	0.444404	0.000284247	0.00591347
Gm42814	28.7665	-1.76651	0.000284915	0.00591715
Nfya	1403.38	0.231932	0.000284993	0.00591715
Gm2000	238.592	-1.55989	0.000285302	0.00591768
Exosc10	1092.98	0.37683	0.00028699	0.00594675
Gorasp2	987.927	0.322353	0.000288561	0.00597335
Capza2	6072.33	-0.325711	0.000292224	0.00604316
E2f4	525.574	0.403742	0.000294091	0.00607574
Gm15542	30.0162	-1.18315	0.000295128	0.00609112
Ifi203-ps	518.426	-0.980174	0.000298809	0.00615941
Shisa4	30.1895	-0.849605	0.000299446	0.00615941
Gprin3	117.648	-0.922575	0.000299612	0.00615941
Zfhx4	139.138	-0.807811	0.000299621	0.00615941
Camk2d	2722.41	-0.365552	0.000300832	0.00616743
Gm16581	2.49895	-3.82487	0.000300899	0.00616743
Sf3b1	12771.9	-0.318015	0.000300901	0.00616743
Got1	389.488	0.531641	0.000302998	0.00620431
Gm9333	13.1555	-1.35103	0.000304522	0.00622937
Atf7	2511.3	-0.383898	0.000305564	0.00624456
Per3	180.576	-0.750387	0.000308549	0.00629588
Mbd1	632.918	0.254551	0.000308681	0.00629588
Rbpj-ps3	6.14233	-1.93003	0.000310324	0.00632319
Klrc2	84.2471	-0.855933	0.000312368	0.00635862
Pld3	627.106	0.301613	0.000314221	0.00639007
Gm28370	216.256	-0.643049	0.000317767	0.00645589
Igkv8-18	7.94169	3.11283	0.000318602	0.00646654
Gm44751	125.475	-0.814952	0.00031919	0.00647215
Dsp	6.52761	-4.05496	0.000320288	0.00648808
Hook1	407.393	-0.562984	0.000321607	0.00650848
Vps35l	636.436	0.332506	0.000321937	0.00650883
Gm12096	1.98929	-3.86002	0.000322782	0.00651957
Gla	357.512	0.635413	0.000323665	0.00653106
Rnf11	706.819	-0.602886	0.00032739	0.0065874
Zdhhc15	190.564	-0.52985	0.000328186	0.0065874
Ap4e1	402.831	-0.546509	0.00032824	0.0065874
Tnfaip8	1352.63	-0.353812	0.000328347	0.0065874
Ptpn6	4909.53	0.323945	0.000328536	0.0065874
Nomo1	1865.12	0.310176	0.000328577	0.0065874
Pikfyve	1399.14	-0.481661	0.000328673	0.0065874
Med7	240.965	-0.676568	0.000332942	0.00666653
Glns-ps1	3.52656	-2.89308	0.000333501	0.0066713
Brap	864.589	0.193312	0.000335352	0.00670188
1700109H08Rik	91.1044	-0.900703	0.000336053	0.00670944
Phip	7569.17	-0.734432	0.000336611	0.0067114
Gm12693	6.57834	-2.32124	0.000336796	0.0067114
Srm	189.542	0.598588	0.000338939	0.00674764
Mrps18b	154.382	0.428193	0.000340922	0.00678064
D11Wsu47e	179.255	0.389728	0.000342986	0.00681518
Htr7	71.6996	0.844102	0.000344442	0.00683495
Clip2	236.779	0.468866	0.000344639	0.00683495
Gdf15	4.35965	2.58546	0.000350734	0.00694921
Rab14	2860.74	-0.293706	0.000351697	0.00696165
Ttc17	706.535	0.339556	0.000352514	0.00696859
Zbtb33	766.188	-0.532208	0.000352717	0.00696859
Wasl	850.712	-0.474711	0.000355518	0.00701585
Rcor3	204.224	-0.456495	0.000355784	0.00701585
Gm43196	432.032	-0.768376	0.000356929	0.00702671
Ap1s3	844.064	-0.534321	0.00035701	0.00702671
Atp8a1	1966.76	-0.373902	0.000359655	0.00707208
Rpl18a	4071.29	0.505157	0.000361026	0.00709234
Tmem245	1439.41	-0.406159	0.000363098	0.00712632
2410022M11Rik	52.4677	-0.830123	0.000364104	0.00713932
Zfp953	2823.39	-0.708764	0.00036472	0.00714466
Gm5445	58.699	-1.93598	0.000366182	0.00716656
Rnf19b	2183.27	0.53221	0.000366623	0.00716741
Ighv1-55	1380.34	2.41325	0.000366915	0.00716741
Mettl4	209.391	-0.596526	0.000368444	0.00718911
Dsel	114.9	-0.933922	0.000368717	0.00718911
Gm14539	2.83131	-3.6401	0.000370793	0.00722283
Gm6758	3.44323	-3.6114	0.000371615	0.00723206
Rrp8	348.819	0.264546	0.000372834	0.00724584
Ube2a	421.844	-0.380356	0.000373165	0.00724584
Rps26-ps1	5.2444	-2.27609	0.000373368	0.00724584
Elp5	258.331	0.450181	0.000374415	0.00725645
Slco5a1	321.568	-0.535366	0.000374612	0.00725645
Gm16437	3.04621	-2.89669	0.000376138	0.00727924
Nelfa	360.115	0.372337	0.00038143	0.00737478
Rpl7a	5217.77	0.401063	0.00038241	0.00738688
Atxn2l	3266.17	0.294925	0.000383619	0.00739851
Zbtb41	448.847	-0.640724	0.000383724	0.00739851
Git1	457.405	0.361944	0.000384476	0.00739932
Gm12191	4.18712	-2.91552	0.000384477	0.00739932
Acot10	3.70711	-2.7617	0.000385966	0.00742111
Mier1	2813.71	-0.462681	0.000388038	0.00745184
Dhx37	343.13	0.396667	0.000388281	0.00745184
Kctd18	426.782	-0.363188	0.000389131	0.00746126
Zfp442	19.8561	-1.67113	0.00039311	0.00753062
Dclk1	982.255	-0.61833	0.000393664	0.0075343
Dll1	216.769	0.71391	0.000394772	0.00754855
Grb2	2256.99	0.216082	0.00039619	0.00756873
Slc35g1	156.415	-0.564222	0.000398758	0.0076108
Ehd3	1363.92	0.41536	0.000403644	0.00769699
Flnb	1759.75	0.40874	0.000405854	0.00773205
Ccr2	872.878	-0.729734	0.000407876	0.00776345
Rars	1547.09	0.318805	0.000408889	0.00777562
Rgs19	782.483	0.24839	0.000409723	0.00778435
Copb2	2603.84	0.197099	0.000410928	0.00780013
Rela	868.01	0.42451	0.000412032	0.00781397
Zkscan16	1.61142	-3.89711	0.000413026	0.00782568
Napg	650.457	-0.329026	0.000415181	0.00785936
Pgap1	690.69	-0.710483	0.000415652	0.00786112
Cyp8b1	19.2207	1.11964	0.000416253	0.00786534
Unc93b1	2597.62	0.384802	0.00041736	0.00787127
Senp7	1083.17	-0.415483	0.000417458	0.00787127
Ficd	86.5358	0.495403	0.000417703	0.00787127
1810013L24Rik	1076.87	-0.440328	0.000419678	0.00790107
Sh3bp5	1630.48	0.300286	0.000420043	0.00790107
Mmp13	1310.89	2.49308	0.000420795	0.0079018
Rbm4b	958.18	-0.446511	0.000420842	0.0079018
Il13	5.55056	2.15832	0.00042154	0.00790434
Id1	91.2044	0.707287	0.000421832	0.00790434
Sf3a3	957.453	0.277105	0.000422117	0.00790434
Myo1c	2355.44	0.317588	0.000422837	0.00791071
Mosmo	767.886	-0.408588	0.000423407	0.00791425
Gm20702	1.98127	-3.69111	0.000424155	0.00791536
Cct8	4378.15	0.287531	0.000424228	0.00791536
Foxp3	289.21	0.674135	0.000425764	0.0079341
Zbtb37	495.835	-0.603429	0.000425995	0.0079341
Desi2	776.621	-0.396164	0.000428678	0.00797255
Ubn2	1582.3	-0.468431	0.000428826	0.00797255
Ppp4r1	631.767	0.251355	0.000432627	0.00803604
Ubl5	591.299	0.419597	0.000433165	0.00803886
Fbxl20	837.067	-0.34775	0.000440898	0.0081664
Smg1	5800.15	-0.433831	0.000440956	0.0081664
Bmt2	872.288	-0.587609	0.000441215	0.0081664
Cd55os	205.574	-0.896697	0.00044292	0.00819067
Rnf146	575.412	0.212595	0.000446646	0.00825224
Zfc3h1	2434.64	-0.429669	0.000448311	0.00827566
Ostf1	1388.64	0.19957	0.00044902	0.00828139
Napa	640.71	0.373354	0.000451533	0.00831691
Gm10247	4.47051	-2.48883	0.000451984	0.00831691
Map3k2	969.127	-0.47061	0.000452439	0.00831691
Pcna-ps2	12.7894	-1.57745	0.000452545	0.00831691
Usp39	547.86	0.257828	0.000453243	0.00832239
Anxa7	1884.16	0.293342	0.000453799	0.00832526
BC035044	285.29	0.421228	0.000455646	0.00835178
Gm8730	48.692	-1.52624	0.000457729	0.00838256
Zfand6	1555	-0.426521	0.000458966	0.00839783
Ruvbl1	250.874	0.337591	0.00045949	0.00839874
Cdc42ep2	98.6689	0.689195	0.000459824	0.00839874
Tmed10	1937.16	-0.225112	0.000462651	0.00844297
Arid2	1416.1	-0.333782	0.000464211	0.00846402
Tars	1267.9	0.255323	0.000465564	0.00847649
Psmc2	1202.22	0.282231	0.00046571	0.00847649
Gm13436	50.3126	0.670024	0.000466314	0.00848006
Gm12186	8.54514	-1.90982	0.000471512	0.0085671
Gm13339	7.48545	-3.78528	0.000474803	0.00861115
Eif5a2	193.448	-0.536611	0.000475025	0.00861115
Zfp618	37.3254	-0.920297	0.000475178	0.00861115
Pcdh19	99.837	-0.662036	0.000477967	0.00865415
Rb1	1026.42	-0.546113	0.000479444	0.00866358
Inpp5d	2305.67	0.260714	0.000479516	0.00866358
Hoxd4	16.8745	-1.15546	0.000479737	0.00866358
Gm15361	4.65308	-2.92819	0.000480532	0.00867041
Tra2b	2197.56	-0.459256	0.000483158	0.00871024
Gm6733	5.81763	-1.95122	0.000484412	0.0087253
Zfp148	1448.21	-0.33931	0.000487217	0.00876823
Snapc3	514.388	-0.491721	0.000489251	0.00879721
Nr1h3	311.02	0.709607	0.000493053	0.00885323
Tlr3	1956.05	-0.629502	0.000493217	0.00885323
Gm42659	50.8937	-1.08049	0.000497513	0.00892264
Gm16589	7.42821	-3.45346	0.000498038	0.00892435
Ms4a6d	1416.21	0.715219	0.000499253	0.00893844
Cd226	505.073	-0.511948	0.000500938	0.00896088
Snx9	808.624	0.369326	0.000503886	0.00900358
Tmem214	283.65	0.382643	0.00050419	0.00900358
Snx3	1337.29	0.400517	0.000506362	0.00903414
S1pr3	873.695	0.433672	0.00050677	0.00903414
Ighv5-6	95.1424	2.51303	0.000507366	0.00903702
Aasdhppt	293.115	-0.525868	0.000509332	0.00906428
Lin7c	1473.81	-0.383548	0.000511658	0.0090979
Inpp5e	248.812	0.284702	0.000512525	0.00909957
mt-Co1	152056	-0.643766	0.000512627	0.00909957
9930111J21Rik1	272.712	-1.21771	0.000515518	0.00913862
Ccdc124	210.65	0.576009	0.000516236	0.00913862
Mtpap	637.012	-0.310482	0.000516264	0.00913862
Sacs	548.997	-0.447502	0.000516584	0.00913862
Ighv6-6	752.857	2.39457	0.000518785	0.00916976
Mysm1	1222.89	-0.440789	0.000520505	0.00918893
Trbv26	41.8833	-0.814285	0.000520753	0.00918893
Rictor	1492.56	-0.501728	0.000522809	0.00921738
Gm12345	1.63007	-3.72542	0.000523483	0.00922146
St8sia1	614.9	-0.502395	0.000526725	0.00927072
Gm43980	280.68	-1.04864	0.000530775	0.00933411
Zbed6	39.1958	-1.42803	0.000534426	0.00939037
Nprl2	134.283	0.470157	0.00053494	0.00939147
Slc7a6os	526.336	0.312996	0.000536145	0.0094047
Uba5	795.173	0.246577	0.000543039	0.00951227
Simc1	224.774	0.374747	0.000543192	0.00951227
Zmym5	1570.77	-0.349589	0.000545877	0.00955125
Gabpb2	2635.67	-0.369266	0.000549008	0.00959796
Gm30648	9.44326	-1.71325	0.000550609	0.00961787
Dmxl1	1697.72	-0.565645	0.00055117	0.00961957
Zfp365	244.804	-1.00394	0.000553307	0.00964058
Ptpn12	898.038	0.291143	0.000554109	0.00964058
2700038G22Rik	147.97	0.6555	0.000554161	0.00964058
Zfp874b	634.817	-0.572836	0.000554226	0.00964058
Rpl21-ps10	10.1854	-1.39681	0.000557435	0.00968687
Pcm1	1890.61	-0.460278	0.000557819	0.00968687
Txnrd1	1213.85	0.321132	0.000558349	0.00968799
P2ry12	223.802	-0.998668	0.000561625	0.00973671
Iglv3	424.037	-1.392	0.000564384	0.0097764
Pigf	34.1511	-0.990017	0.000568341	0.00983674
Ifi207	3849.48	0.935242	0.000570082	0.00985867
Mecp2	1246.73	-0.313191	0.000570557	0.00985869
Hoxb7	64.9343	-0.633077	0.000571881	0.00987337
Slc30a4	518.819	-0.544586	0.000573714	0.0098968
Dennd2c	32.5962	-0.778597	0.000576365	0.0099343
Crem	421.599	0.829847	0.000577319	0.0099425
Bmp8a	6.8657	-1.8416	0.000578783	0.00995179
Pcdh15	355.479	-0.781085	0.000578815	0.00995179
Slc4a7	1146.34	-0.592762	0.000580353	0.00996969
Agpat5	380.124	-0.309315	0.000580814	0.00996969
Nkap	622.039	-0.386996	0.000585869	0.0100446
Gm14639	6.85896	-2.50903	0.000586147	0.0100446
Gm37106	5.88046	-3.74288	0.000589456	0.0100918
4930430E12Rik	31.4508	2.07163	0.000589866	0.0100918
H2-Eb2	1878.32	-0.469071	0.000592114	0.0101219
Atad3a	464.14	0.392846	0.000593437	0.0101286
Osmr	1536.19	0.545305	0.000593478	0.0101286
Shprh	890.168	-0.448855	0.000595003	0.0101463
Sirt1	873.865	-0.452225	0.000596592	0.010165
Il13ra2	123.694	-0.994261	0.000598353	0.0101867
Ciao2b	163.461	0.565291	0.000608707	0.0103545
Apold1	188.563	1.04518	0.000610577	0.0103778
Csnk2b	667.326	0.326186	0.000617208	0.010482
Thoc5	536.284	0.250161	0.000620081	0.0105222
Hltf	1373.12	-0.396657	0.000621252	0.0105334
Herc4	2100.85	-0.304731	0.00062609	0.0106068
Snu13	123.623	0.657331	0.000629584	0.0106573
Ccser2	1500.49	-0.402946	0.000631829	0.0106744
Gm8258	7.6652	-2.55759	0.000632091	0.0106744
Gm14277	10.7774	-2.28567	0.000632129	0.0106744
Ccn1	535.226	0.889234	0.000635924	0.0107297
Tmem128	484.095	-0.289239	0.000637129	0.0107389
Rbx1-ps	2.16851	-3.74664	0.000637499	0.0107389
Vcl	336.604	0.658444	0.0006395	0.0107639
B230369F24Rik	17.8672	-1.09136	0.000642233	0.0107937
Tpp2	2311.08	-0.396297	0.00064231	0.0107937
Kctd12	1197.17	-0.702137	0.000643423	0.0108037
Arid3b	683.755	0.282481	0.000647548	0.0108642
Tmem106b	1234.74	-0.379627	0.000648248	0.0108672
Slc41a1	630.982	0.400723	0.000649528	0.0108799
Gm37070	3.79285	-2.25712	0.000650189	0.0108822
Gm15013	3.1634	-3.50368	0.000652414	0.0109106
Gm18537	2.13178	-3.61361	0.000656152	0.0109598
Sdc4	2172.25	0.622406	0.000656407	0.0109598
Rasgrp1	2525.01	-0.339533	0.000657515	0.0109695
Ube2d3	6717.73	-0.560311	0.000664111	0.0110664
Themis	937.567	-0.515946	0.000664387	0.0110664
Wwp1	639.441	-0.460184	0.000666677	0.0110918
Nxpe5	22.0687	1.47538	0.000666979	0.0110918
Slf2	1408.17	-0.405751	0.000673363	0.011189
Tnfsf15	166.861	1.36371	0.000674373	0.0111969
Septin7	5270.72	-0.421784	0.000675377	0.0112046
Eif3d	760.414	0.359615	0.000677854	0.0112324
Gm11966	2.94801	-2.88564	0.000678136	0.0112324
Nrep	75.1512	-0.967974	0.000679377	0.0112407
P4ha1	984.904	0.443776	0.000679958	0.0112407
Gsdme	111.058	-0.703521	0.000680254	0.0112407
Gm21092	257.588	-0.838709	0.000682783	0.0112735
Eif3s6-ps1	5.27298	-2.99239	0.000684185	0.0112789
Tnks2	3541.2	-0.276355	0.000684193	0.0112789
Gm7776	8.01085	-1.8125	0.000686287	0.0113044
Gm4202	29.9572	-0.740768	0.00069022	0.0113602
Ppp2r3c	292.07	-0.345037	0.000692573	0.0113765
Kat2b-ps	1.40304	-3.69652	0.000692752	0.0113765
Mcm3	787.524	0.334368	0.000692851	0.0113765
Tgfbr1	973.058	-0.539447	0.000695123	0.0113966
Nacc1	814.508	0.271621	0.000695167	0.0113966
Yipf5	529.477	-0.280364	0.000698212	0.0114375
Dipk1a	689.284	-0.304183	0.000699189	0.0114397
Lgmn	1944.54	0.582062	0.00069945	0.0114397
Rnf25	352.004	0.354828	0.000705844	0.0115353
Nin	1517.47	-0.392329	0.000712293	0.0116224
Chd9	979.657	-0.471857	0.000712526	0.0116224
Cope	408.891	0.324334	0.000712854	0.0116224
Camk1g	1.92827	-3.68354	0.000714843	0.0116457
Zfp141	414.646	-0.410569	0.000716571	0.0116647
Ms4a6b	17979.8	-0.488581	0.000718371	0.0116849
Mtrr	288.315	0.325141	0.000719415	0.0116927
Ppp1ccb	13.32	-1.35294	0.000721595	0.0117178
Gm6394	56.3788	-0.904929	0.000722081	0.0117178
Shb	199.909	0.571113	0.000730228	0.0118407
Dleu2	680.071	-0.348372	0.000732443	0.0118674
Saa3	158.009	2.12812	0.000733981	0.0118831
Gramd1c	56.543	-0.598305	0.000737884	0.011937
Arhgef9	79.2825	-0.646944	0.000741628	0.0119882
Zfp60	350.17	-0.440836	0.000744293	0.0120158
Il1b	658.969	1.61763	0.000744487	0.0120158
Sptssa	543.172	-0.380434	0.000745831	0.0120281
Fam172a	893.723	-0.299662	0.000748536	0.0120624
Meox1	354.264	0.456324	0.000749411	0.0120671
G3bp2	2065.17	-0.330883	0.000759423	0.0122115
Trir	801.154	0.285616	0.000759548	0.0122115
Pdcd1	74.0203	0.841564	0.000760811	0.0122223
Atp6v1c1	853.896	0.267747	0.000762983	0.0122478
Ror1	68.4339	-0.682043	0.000764187	0.0122576
Ighv2-9-1	63.2304	2.64759	0.000765782	0.01227
Ptprc	29498.9	-0.372788	0.000766138	0.01227
Gm5896	9.74799	-2.32352	0.000770395	0.0123197
Sms	565.522	-0.348123	0.000770426	0.0123197
Fundc2	580.559	-0.29192	0.000773512	0.0123333
Qtrt1	107.933	0.458303	0.000773589	0.0123333
Gcc2	891.047	-0.501544	0.000773607	0.0123333
Gm28043	216.508	-0.525918	0.000774206	0.0123333
Zbtb21	328.262	0.403134	0.000774242	0.0123333
Gm7429	2.49002	-3.36147	0.00077687	0.0123615
Pggt1b	332.526	-0.690115	0.000777196	0.0123615
Agpat4	133.941	0.416461	0.000778252	0.0123688
Syvn1	903.981	0.379453	0.000780776	0.0123994
Gm19807	2.09165	-3.43988	0.000782602	0.0124128
Sympk	981.233	0.345234	0.000783274	0.0124128
Kpna2	337.621	0.41104	0.000783405	0.0124128
Rpl36	709.103	0.460913	0.000787501	0.0124682
Gm19366	3.46649	-2.30863	0.000788718	0.0124731
Pbrm1	1962.98	-0.466493	0.00078901	0.0124731
Gm42466	11.224	1.46601	0.000791789	0.0125075
Ttll5	171.109	0.363717	0.000793164	0.0125197
Elmod2	529.587	-0.526724	0.000797428	0.0125775
Gm6155	3.47206	-2.76915	0.000799985	0.0126063
Dcp2	2165.08	-0.512411	0.000800466	0.0126063
Pcmtd2	1016.06	-0.428497	0.000802918	0.0126353
Fth1-ps	7.80839	-1.98812	0.000804937	0.0126575
Gm10689	8.65099	-1.43802	0.000810347	0.012733
Ighv2-9	29.4501	2.83577	0.000811949	0.0127485
Arhgap42	222.273	-0.676362	0.000815639	0.0127875
Gm20056	5.07354	-2.55883	0.000815659	0.0127875
Gnl3	1775.19	0.311129	0.000818423	0.0128211
Rbm4	80.525	-0.691317	0.000820144	0.0128384
Nop16	329.94	0.375906	0.000821676	0.0128527
Slc26a2	714.978	-0.333125	0.000829155	0.01296
Mrtfb	458.039	-0.344166	0.000831081	0.0129803
AI597479	349.079	-0.320417	0.000834088	0.0130175
Gpr153	23.2925	0.977112	0.000836392	0.0130416
Zfp958	279.905	-0.63976	0.000836886	0.0130416
Gm4076	5.03552	-2.25642	0.000843572	0.013136
Cpne3	2031.57	-0.50252	0.000846159	0.0131664
Klra1	62.7248	-0.707213	0.000850355	0.0132218
Fam120a	3776.76	-0.300693	0.000853157	0.0132555
Abcf3	499.398	0.25279	0.00085529	0.013275
Klhl24	1525.66	-0.412527	0.000855692	0.013275
Fth1	11651	0.41695	0.000859608	0.0133239
Gxylt1	745.279	-0.421627	0.000860125	0.0133239
Lrrc8b	362.185	-0.501546	0.000865034	0.01339
Rhoj	331.492	0.499833	0.000865935	0.013394
Zfp874a	524.868	-0.467321	0.000870937	0.0134591
Cxcl2	88.9521	2.15798	0.00087144	0.0134591
Gm10110	9.80833	-1.41465	0.000872375	0.0134636
Depdc1a	23.3929	-1.36089	0.000874051	0.0134794
Zfp780b	270.274	-0.449992	0.000878882	0.0135437
Lif	276.889	1.19451	0.00088089	0.0135437
Vma21	400.074	-0.555187	0.000881007	0.0135437
Lsm5	263.34	-0.570105	0.000881436	0.0135437
Gm31520	2.57992	-3.82313	0.000881472	0.0135437
Smarca4	2027.23	0.253768	0.000891149	0.0136713
B3gnt5	2203.73	-0.582807	0.000891397	0.0136713
Gm8261	1.45968	-3.77659	0.000892141	0.0136713
C3ar1	141.78	1.204	0.000892966	0.0136713
Vps13a	1205.5	-0.5127	0.000893183	0.0136713
Klra7	153.466	-0.686034	0.000893722	0.0136713
Rpl31-ps8	109.524	-1.382	0.000894492	0.013673
Ppp1cc	674.796	0.266554	0.000897402	0.0137074
Kdm6a	1778.14	-0.297159	0.000899312	0.0137265
Impdh2-ps	17.7552	-0.876357	0.000906335	0.0138236
Snrpd1	853.124	0.438041	0.00091451	0.0139381
Gm27616	25.3903	-1.3727	0.000916302	0.0139552
Sp4	768.726	-0.689975	0.000917433	0.0139622
Creb1	2535.19	-0.421782	0.000919072	0.0139769
Nfatc3	2526.74	-0.300122	0.000925122	0.0140548
mt-Nd6	41457	-0.840797	0.000925546	0.0140548
Fam117b	641.777	-0.330688	0.000932026	0.0141429
Abhd17b	1021.81	-0.463543	0.000932883	0.0141456
Gm8317	11.0932	-1.45656	0.000934367	0.0141496
Snx1	1198.39	0.204763	0.000934509	0.0141496
Slfn2	12735.1	0.447781	0.000935764	0.0141583
Qser1	533.648	-0.406401	0.000940048	0.0142025
Trim5	1600.72	-0.436576	0.00094005	0.0142025
Atp6ap2	1007.26	-0.365875	0.000940778	0.0142032
Cep97	657.725	-0.476761	0.000945676	0.0142667
Maml1	560.315	0.226397	0.000950526	0.01432
1700066M21Rik	152.415	-0.670282	0.000950583	0.01432
Gng2	1487.43	-0.378617	0.000953863	0.0143372
Gm9816	3.44012	-2.36464	0.000954429	0.0143372
Eps8	293.441	0.569808	0.000955135	0.0143372
Fst	130.112	1.10601	0.000955522	0.0143372
Tbx18	41.2178	-0.823466	0.000955808	0.0143372
Runx1t1	62.1353	-0.878533	0.000955857	0.0143372
Nle1	152.262	0.44665	0.000958522	0.0143668
Zfp770	286.231	-0.473562	0.000964907	0.0144484
Zfp386	567.872	-0.424202	0.000965354	0.0144484
Ighv1-58	339.907	2.30123	0.000966459	0.0144545
Rpl17-ps8	45.6165	-1.83106	0.000967483	0.0144594
Paip1	1055.5	-0.321792	0.000971983	0.0145163
Zfp748	431.935	-0.506555	0.000973744	0.0145239
Ccdc134	199.406	0.420728	0.000974329	0.0145239
Cul3	3241.8	-0.305586	0.000974587	0.0145239
Nmt2	813.146	-0.326308	0.000977055	0.0145502
Plscr4	116.657	-0.692906	0.000977818	0.0145512
Bcl2a1d	166.712	0.574504	0.000979038	0.0145589
Rpl38-ps2	9.5329	-1.28492	0.000981115	0.0145794
Naa50	2578.95	-0.429257	0.000983382	0.0146026
Zfp655	786.613	-0.266537	0.000984568	0.0146098
Ackr2	218.909	0.863712	0.000986092	0.014622
Gm7363	6.10545	-2.17954	0.000987312	0.0146297
Sh3yl1	12.9954	-1.00637	0.000995957	0.014744
Uri1	1168.51	-0.369412	0.000996443	0.014744
Rbm12	325.501	-0.534957	0.000997517	0.0147494
Tpk1	122.239	-0.485963	0.00100005	0.014768
Gm24430	2.37045	-4.00903	0.00100034	0.014768
Eloa	1334.34	0.185196	0.00100091	0.014768
Atrx	5195.94	-0.57343	0.00100252	0.0147814
Crebl2	492.503	-0.269462	0.00100661	0.0148311
Serpinb2	33.9539	1.82695	0.00100955	0.0148639
Rmdn1	103.59	-0.575226	0.00101156	0.0148829
Tubgcp5	470.249	-0.341473	0.00101604	0.0149382
Phrf1	1363.55	0.26727	0.00101815	0.0149587
Actn4	1756.36	0.271261	0.00101955	0.0149688
Acsl5	2378.79	0.213149	0.00102267	0.015004
Tlnrd1	232.557	0.371187	0.00102385	0.0150106
Gm13712	11.3118	-3.05131	0.00102525	0.0150207
Rsad2	23705	1.78099	0.00102884	0.0150626
Trappc14	549.357	0.360067	0.0010352	0.015145
Gm44667	26.6425	-1.37535	0.00104197	0.0152334
Rab11fip2	407.275	-0.346607	0.00104315	0.0152399
Cdc27	1357.13	-0.364755	0.0010443	0.0152461
Rbm10	635.752	0.419877	0.00104612	0.0152619
Igkv13-84	49.9801	2.13835	0.00104749	0.0152712
Fancf	33.5726	-0.806382	0.00105183	0.0153237
Abi1	2731.78	-0.303827	0.00105259	0.0153241
Chchd2	980.888	-0.488577	0.00105577	0.0153466
Krit1	4989.35	-0.363178	0.0010561	0.0153466
Ncf2	820.945	0.238921	0.00105635	0.0153466
Upf1	1101.05	0.296815	0.00105846	0.0153665
Chic1	396.022	-0.763192	0.00106226	0.0154109
Gm4737	3.82219	-3.54488	0.00106438	0.015431
Ap5m1	378.258	-0.508063	0.00106643	0.0154497
Snrpe	569.797	-0.500718	0.00106716	0.0154497
Dipk2a	345.466	-0.536392	0.00106944	0.0154714
Erlec1	766.269	-0.387541	0.00107092	0.0154714
Rnf4	1976.42	0.247494	0.00107132	0.0154714
Gm9761	5.05643	-2.10019	0.00107163	0.0154714
Rfx3	388.834	-0.606239	0.0010731	0.0154818
Mtf2	1012.69	-0.538192	0.00108221	0.0155974
Glcci1	56.4201	-0.854633	0.00108261	0.0155974
Mplkip	243.705	-0.451495	0.001085	0.0156172
Impdh2	871.929	0.330083	0.00108549	0.0156172
Lonrf1	74.9793	0.510401	0.00109246	0.0157066
Igkv4-55	346.433	2.94948	0.00109509	0.0157337
Hspe1	1374.34	-0.549308	0.00109631	0.0157403
Gm14567	1.60964	-3.69919	0.00110158	0.0158049
Ecm1	145.981	0.506874	0.00110309	0.0158158
Cops2	2032.8	-0.491777	0.0011088	0.0158866
Mob1b	927.273	-0.405958	0.00111035	0.0158952
Gm9105	3.1456	-2.4588	0.00111092	0.0158952
Gm14121	3.15918	-2.69955	0.00111264	0.0159088
Eftud2	1275.19	0.20986	0.00111798	0.0159742
Zfp54	117.608	-0.708354	0.00112993	0.0161338
Nsun3	294.171	-0.343518	0.00113175	0.0161362
Ighg3	1499.29	2.58982	0.00113207	0.0161362
Rpl36a-ps2	40.2411	-1.2934	0.00113242	0.0161362
Zfp821	123.44	0.310006	0.00113381	0.0161449
D130040H23Rik	84.5841	-0.89973	0.00113528	0.0161549
Serpini1	521.454	-0.523287	0.00113617	0.0161565
Pdlim7	169.93	0.42867	0.00113823	0.0161747
Dmac2l	75.9411	-0.530816	0.00113933	0.0161793
Strip1	526.488	0.265229	0.00114476	0.0162453
Gm7099	3.73996	-3.25032	0.00114617	0.0162541
Trp53inp1	4159.34	-0.61652	0.00115061	0.0163061
Xlr4c	72.0858	-0.66506	0.00115157	0.0163086
Rpl37	2602.29	0.469279	0.00115399	0.0163318
Memo1	339.688	-0.430542	0.00115574	0.0163453
Actl6a	423.963	0.262799	0.0011581	0.0163551
2600014E21Rik	12.6684	-1.32529	0.00115836	0.0163551
Igkv1-88	49.5222	2.3177	0.00115879	0.0163551
Fam50a	568.905	0.317274	0.00116021	0.0163641
Copg1	1632.54	0.177273	0.00117637	0.0165808
Etnk1	9234.95	-0.482445	0.00118092	0.0166336
Aars	1505.86	0.343483	0.00118222	0.0166406
Zyx	920.855	0.411177	0.00118702	0.0166969
Gm14292	2.81322	-2.58002	0.00119109	0.0167429
Sec61a2	122.838	-0.478363	0.00119244	0.016746
Gm12482	3.56522	-2.16151	0.00119292	0.016746
Lrp6	1212.04	-0.299842	0.00119705	0.0167926
Pdcd10	1126.64	-0.465418	0.00120116	0.0168108
Tarm1	64.4279	1.42541	0.00120127	0.0168108
Rnf13	958.916	-0.378889	0.00120156	0.0168108
Ssr1	2612.83	-0.260869	0.00120158	0.0168108
Immp1l	160.397	-0.560195	0.0012064	0.0168669
Elovl1	432.491	0.307158	0.00121065	0.0169149
Triqk	18.2491	-1.23179	0.00121549	0.0169711
A530040E14Rik	213.59	0.672596	0.00122198	0.0170503
Tatdn2	1515.66	0.241231	0.00122426	0.0170706
Gm5297	6.65016	-1.75086	0.0012255	0.0170723
Ifna7	7.94598	17.7458	0.00122601	0.0170723
Nfat5	2829.53	-0.390913	0.00122896	0.0171018
Coa6	79.6155	-0.594489	0.00123209	0.017134
Zfp458	53.8544	-1.07388	0.00123434	0.0171538
1600012H06Rik	480.385	-0.38882	0.00124308	0.0172606
Wdr5	664.6	0.245112	0.00124449	0.0172606
Trim28	1333.48	0.293836	0.00124451	0.0172606
Ccn2	58.664	0.903691	0.00124583	0.0172673
Lmbrd2	139.395	-1.07419	0.00124763	0.0172783
Spef1	34.7685	0.700491	0.00124865	0.0172783
Foxn3	574.43	-0.67088	0.00124912	0.0172783
Slc25a17	436.037	-0.304796	0.00125044	0.0172852
H2aw	121.388	-0.540878	0.00125237	0.0173003
Rpl22l1	547.038	-0.645335	0.00125584	0.0173304
Luc7l3	6523.54	-0.410415	0.00125622	0.0173304
Sectm1a	30.1347	-1.92451	0.00126301	0.017403
Il5	14.0024	2.35868	0.00126315	0.017403
Eif3s6-ps2	3.64841	-2.31688	0.00126512	0.0174187
Zfp763	256.338	-0.477246	0.0012666	0.0174193
Mbd3	398.714	0.327177	0.00126684	0.0174193
Rps6ka5	211.895	-0.4603	0.00127932	0.0175792
Slc7a1	1167.72	0.28657	0.00128096	0.0175831
Hells	680.698	-0.610634	0.00128129	0.0175831
Serpina10	381.384	0.531974	0.00128231	0.0175855
Tmem60	143.911	-0.4508	0.00128389	0.0175955
Syk	4152.58	0.311679	0.00128667	0.017622
Cdc37	1429.23	0.240437	0.00128841	0.0176343
Kpnb1	4479.26	0.18634	0.00128973	0.0176351
Marchf6	1420.87	-0.343552	0.00129017	0.0176351
Ddx39b	3801.07	0.266175	0.00129298	0.017662
Ncr1	156.119	-0.69967	0.00129482	0.0176708
Erbin	4088.01	-0.396535	0.00129533	0.0176708
Rbm33	2163.14	-0.357386	0.00129767	0.0176911
Usp53	273.901	-0.488234	0.00130886	0.0178321
Casp8ap2	1049.87	-0.446831	0.00132318	0.0180153
Mir7-1	14.8894	-1.25624	0.00133087	0.0181047
Frem1	2.15743	-2.79998	0.00133166	0.0181047
Gm9575	2.73756	-2.77018	0.00133235	0.0181047
Gm2367	1.96742	-3.59077	0.00133401	0.0181154
Kat8	357.936	0.291287	0.00133639	0.0181302
Wdr44	865.689	-0.425794	0.00133684	0.0181302
Mtif2	826.451	-0.288876	0.00133838	0.0181392
Slc15a3	1153.87	0.727271	0.00134025	0.0181409
Metrnl	76.118	0.819329	0.00134025	0.0181409
Gm9523	4.03991	-2.29351	0.00135744	0.0183616
Neto2	177.144	-0.622454	0.0013647	0.0184478
Tnfrsf12a	35.5452	0.942967	0.00136779	0.0184776
Gm6136	29.1447	-0.926451	0.00137058	0.0185033
Plcg2	1925.67	0.29736	0.00137228	0.0185083
Lemd3	511.329	-0.334661	0.00137274	0.0185083
Vmn2r84	74.1447	-1.02063	0.00137608	0.0185383
Gm9800	164.543	-0.638213	0.00137674	0.0185383
Gm9320	69.1756	-1.13696	0.0013844	0.0186189
Clec4n	435.347	0.893716	0.00138451	0.0186189
Dnajb5	237.276	0.389743	0.00139174	0.018704
Igkv3-5	128.026	2.39841	0.00139341	0.0187144
Foxk2	668.626	0.21204	0.00140495	0.0188571
Trbv19	76.7328	-0.524059	0.00140963	0.0189077
Ddx31	246.732	0.345268	0.00141237	0.0189323
Orc2	527.388	-0.307682	0.00141331	0.0189328
Chmp7	418.56	0.313184	0.00141602	0.0189492
Ltn1	1164.81	-0.375593	0.00141636	0.0189492
Ubox5	129.895	0.387038	0.0014293	0.01911
Atp6v0a1	745.083	0.320104	0.00143214	0.0191356
Gm10045	12.8008	-1.25496	0.00143589	0.0191623
Klhl11	66.3299	-1.16955	0.00143598	0.0191623
Tm6sf1	434.359	-0.297114	0.00143973	0.0191959
Actg1	1522.12	0.446032	0.00144075	0.0191959
Igkv3-4	207.232	2.31962	0.00144126	0.0191959
Nhp2	301.212	0.406257	0.00144407	0.019221
Nrip1	1045.01	-0.377432	0.00144637	0.0192394
Dnm1l	2176.51	-0.335073	0.00145069	0.0192845
Smpd4	471.983	0.215807	0.00145311	0.0193042
Cacna1h	74.3927	1.03138	0.00145813	0.0193585
Gm38247	4.66264	-3.0496	0.00146304	0.0194114
Zfp329	820.779	-0.431768	0.00146598	0.0194236
Klhl28	203.405	-0.665888	0.00146655	0.0194236
Gm14630	1.18446	-3.81515	0.00146676	0.0194236
Siah1a	359.307	-0.344827	0.00146894	0.01944
Fgr	626.818	0.531121	0.00147919	0.0195607
Rps18-ps3	6.74576	-1.58077	0.00147993	0.0195607
Ctdspl2	724.288	-0.443785	0.001482	0.0195701
Ap3m1-ps	3.31146	-3.4567	0.00148253	0.0195701
Smg8	289.624	0.286724	0.00148524	0.0195935
Neurl4	662.334	0.289952	0.00148972	0.0196401
Mt1	161.119	1.05241	0.00149274	0.0196675
Klra14-ps	23.3657	-0.91379	0.00149766	0.0197121
Commd8	936.367	-0.322156	0.00149802	0.0197121
Zfp990	2.33083	-3.40344	0.00150238	0.0197569
Tm9sf2	2298.03	-0.271992	0.00151269	0.01988
Ndel1	672.703	0.386816	0.00151392	0.0198836
Rpl32-ps	5.87867	-2.26645	0.00151645	0.0198959
Gm8864	2.55604	-3.37831	0.00151677	0.0198959
Polr3c	888.341	0.253694	0.00152374	0.0199747
Junb	819.703	0.647515	0.0015283	0.0200112
Zfp729a	618.465	-0.497674	0.00152934	0.0200112
Dcun1d4	233.691	-0.337227	0.00152941	0.0200112
Pag1	2140.61	-0.327409	0.00153108	0.0200205
Mif4gd	667.767	0.303271	0.0015323	0.0200239
Gm20519	25.7578	-1.1339	0.00153588	0.0200581
Tmem138	110.953	0.451948	0.00154172	0.0201217
Cars	855.811	0.384448	0.00154454	0.0201458
Kif1b	1624.9	-0.317403	0.00155266	0.020239
Grap	2198.52	0.361244	0.00155366	0.0202395
Tnfsf10	4017.99	-0.51045	0.0015596	0.0203041
Cndp2	1041.29	0.374907	0.00156258	0.0203274
A530076I17Rik	4.39246	-2.94315	0.00156335	0.0203274
Gm20655	3.22298	-3.10998	0.0015695	0.0203947
A530030E21Rik	1113.24	-0.699468	0.00157101	0.0204015
Cebpe	7.56363	-2.10864	0.00157376	0.0204245
Ipo7	3114.65	-0.290094	0.00157816	0.0204689
Mark4	301.794	0.327767	0.00158179	0.0205032
Gm13230	2.07757	-3.81829	0.00159183	0.0206205
Mapk8	485.552	-0.364801	0.00160099	0.0207262
Gvin-ps7	22443.3	-0.716679	0.00160344	0.020745
Zbtb16	150.082	0.750484	0.0016064	0.0207626
Gm17193	52.0906	-0.852788	0.00160777	0.0207626
Igkv2-112	131.94	-2.8186	0.00160779	0.0207626
Cdv3	1233.01	0.248825	0.00161406	0.0208305
Snora31	64.8384	0.878543	0.0016243	0.0209497
Slk	1833.2	-0.271923	0.00162789	0.0209831
Dhdds	355.905	0.273683	0.00163212	0.0210246
Asxl3	24.0496	-1.00884	0.00164001	0.0211131
Mir99ahg	103.094	-0.849528	0.00164186	0.0211238
Mettl9	494.074	-0.35892	0.00165076	0.0212252
Zfp292	2598.18	-0.489378	0.00165595	0.0212789
Cnot6	2536.31	-0.342543	0.00166374	0.0213526
Pter	78.7118	-0.616841	0.00166374	0.0213526
Cbx5	1729.96	-0.353285	0.00166521	0.0213582
Isoc1	1243.31	-0.357096	0.00167071	0.0214033
Cltb	349.599	0.355663	0.00167165	0.0214033
Gm22574	4.50908	-3.69615	0.00167185	0.0214033
Pcf11	2810.89	-0.332359	0.00167284	0.0214033
Rps7	5151.24	0.385093	0.00167492	0.0214168
Sema4c	395.315	0.657999	0.00167782	0.0214406
Tut1	1004.03	0.2622	0.00168223	0.0214838
Tmem161b	368.39	-0.374535	0.001685	0.0215059
Noa1	283.422	0.332384	0.00168938	0.0215487
Itpa-ps1	2.44766	-3.38731	0.00169783	0.0216373
Plec	2475.79	0.352015	0.00169841	0.0216373
Phf6	1935.01	-0.507538	0.0017035	0.0216889
Kctd14	148.599	-0.551552	0.00170696	0.0217197
Zfp275	746.782	-0.307949	0.00170935	0.0217368
Top2b	4894.24	-0.323508	0.00171077	0.0217415
Rbm19	237.649	0.319141	0.00171186	0.021742
Ighv5-17	138.071	1.90865	0.00171865	0.021815
mt-Nd1	74339	-0.761322	0.00172487	0.0218806
Zc3h11a	591.983	-0.852237	0.0017282	0.0219028
Zyg11b	1308.11	-0.341516	0.00172873	0.0219028
Gtf2b	434.825	0.291696	0.00173228	0.0219218
Dnajc11	772.481	0.171757	0.00173242	0.0219218
Gipc2	2.92593	-4.66093	0.00173338	0.0219218
Gm7424	3.88639	-2.97444	0.00175147	0.022137
Cyld	2963.98	-0.303919	0.00175617	0.0221808
Itga5	340.53	0.47291	0.00175706	0.0221808
Gm5841	2.22763	-3.46735	0.00176223	0.0222325
Zfp976	64.7668	-0.930775	0.00176521	0.0222567
Tm4sf1	618.244	0.606987	0.00177455	0.0223608
Hmgxb3	335.091	0.341515	0.00177881	0.022401
Nptn	1649.41	-0.269963	0.00179298	0.0225658
Fgfr4	5.56801	-1.54506	0.0017955	0.0225838
Hsph1	4799.07	0.640213	0.00180354	0.0226712
Diaph1	2540.35	0.183099	0.00180868	0.0227062
Plpp1	256.371	0.526935	0.00180876	0.0227062
6720489N17Rik	53.0629	-0.942316	0.0018097	0.0227062
Wwp2	650.511	0.259214	0.00181154	0.0227062
Gmpr2	390.442	0.282817	0.00181278	0.0227062
Ulk2	588.451	-0.381176	0.00181288	0.0227062
Zfp266	787.78	-0.419968	0.00183116	0.0229214
mt-Nd5	86090.9	-0.7539	0.00183633	0.0229674
Fgd4	163.051	-0.829472	0.00183704	0.0229674
Gm13416	1.48129	-4.05997	0.00184186	0.0230139
Prmt5	668.289	0.260953	0.0018457	0.0230479
Ppm1k	2127.92	-0.473499	0.00185687	0.0231669
Abca1	3054.29	-0.470804	0.00185832	0.0231669
Gpx1	1197.47	0.385055	0.0018589	0.0231669
Smc6	2555.54	-0.423305	0.00185987	0.0231669
Stam	417.713	-0.334537	0.00186079	0.0231669
Hmces	210.754	0.388504	0.00186219	0.0231704
Zfp799	472.98	-0.432566	0.00186961	0.0232489
Clic4	10823.9	0.480517	0.00187744	0.0233281
Ptbp2	770.774	-0.391141	0.00187822	0.0233281
Relb	1201.88	0.321826	0.0018801	0.0233374
Zfp85	316.275	-0.609045	0.00188669	0.0233964
Rock1	4698.66	-0.496611	0.0018871	0.0233964
Oga	3131.2	-0.235248	0.00189188	0.0234307
Prpf31	650.752	0.329518	0.00189211	0.0234307
Cnot7	1066.59	-0.333462	0.0018934	0.0234327
Gm38253	43.3413	-1.30097	0.0018991	0.0234892
Mbnl3	105.518	-0.954503	0.00190205	0.0235118
Ighg2c	4362.07	2.40021	0.00190874	0.0235805
Rif1	1400.91	-0.479926	0.00191202	0.023607
Atp1a1	2952.31	0.258103	0.00191986	0.0236897
Cog8	640.471	0.303736	0.00193359	0.0238449
Olfr164	15.5966	-1.46339	0.00193994	0.0239018
Rgl1	1443.76	0.556654	0.0019405	0.0239018
Mapkapk2	1678.54	0.317503	0.00194298	0.0239183
Ar	364.125	-0.534079	0.00195023	0.0239932
Slpi	172.411	1.54079	0.00195522	0.0240404
Dcaf13	928.14	0.276414	0.00195828	0.0240526
Cyp26a1	3.16107	-3.7004	0.00195852	0.0240526
Rpn2	1952.82	0.250347	0.00196499	0.0241178
Drg2	298.982	0.370041	0.00196663	0.0241237
Rap1b	7756.74	-0.306062	0.00196808	0.0241272
Hprt	1253	-0.305798	0.00197076	0.0241384
3830403N18Rik	20.3163	-1.65685	0.00197131	0.0241384
Pik3r4	753.715	0.194818	0.00197424	0.0241499
Rpl36a-ps1	3.6858	-2.43307	0.00197467	0.0241499
Nr2c2	538.516	-0.592184	0.00197573	0.0241499
Ptpdc1	64.0805	-0.502042	0.00197844	0.0241688
Actr1b	668.216	0.294151	0.00198554	0.0242312
P2ry2	16.5473	1.06342	0.00198588	0.0242312
Flrt3	470.016	0.621358	0.00198913	0.0242567
Ccdc130	146.818	0.338149	0.00200147	0.0243928
Lipo3	246.344	-0.505905	0.00201172	0.0245034
Asah2	1134.52	-0.513609	0.00201719	0.0245556
Dapk3	134.981	0.365596	0.00202127	0.024591
Cnksr1	6.36331	-3.39594	0.00202647	0.0246311
Dnajb14	513.127	-0.445747	0.00202694	0.0246311
Hmgn2	981.207	0.313923	0.00203017	0.0246559
Mis18bp1	154.024	-0.781261	0.00203351	0.0246771
Actr8	401.201	0.241966	0.00203428	0.0246771
Spcs2-ps	3.02779	-2.56498	0.00203712	0.0246972
Samd1	212.966	0.316978	0.00203945	0.024711
Sec31a	1537.47	0.25067	0.0020415	0.0247214
Spty2d1	1142.2	-0.339801	0.00204989	0.0248086
Gba	657.212	0.253139	0.00206261	0.0249479
Eya3	816.317	0.18501	0.00206935	0.0250149
Mir8091	8.68758	-2.1214	0.00207455	0.0250632
Aatf	639.452	0.315516	0.0020863	0.0251906
Ccdc184	10.9296	1.28574	0.00211548	0.0255281
Rnf10	1226.66	0.278182	0.00213376	0.0257338
Prkab1	379.091	0.273282	0.00213876	0.025764
Zfp81	1171.51	-0.439349	0.00213992	0.025764
Gm6828	3.36339	-2.81719	0.00213998	0.025764
Agbl3	81.5873	-0.7102	0.00214892	0.0258411
Gm10073	28.332	-1.10376	0.00215005	0.0258411
E430014B02Rik	54.8757	-1.19891	0.00215012	0.0258411
Eif1ax	1029.37	-0.333217	0.00216253	0.0259753
Rbm11	9.95285	-2.0651	0.00217337	0.0260905
Mccc1os	10.3666	-1.17749	0.00217766	0.0261268
Psmd2	1748.2	0.239277	0.00218234	0.0261679
Gm8532	5.45213	-3.45293	0.00219219	0.0262709
Tex10	543.87	-0.338284	0.00219455	0.026284
Gm9762	16.7077	-1.10743	0.00221259	0.0264706
Wdr77	495.702	-0.346513	0.00221267	0.0264706
Fkbp4	1159.17	0.393024	0.00221566	0.0264912
Gm12458	2.04944	-3.69417	0.00222291	0.0265626
Edf1	670.231	0.287214	0.00222647	0.0265899
Pank3	1468.05	-0.657636	0.00222822	0.0265955
Mybbp1a	3042.58	0.327202	0.00223237	0.0266297
Hnrnpa0	1719.08	-0.299267	0.0022358	0.0266554
Cdk19	1390.88	-0.286106	0.00224379	0.0267353
Gm12445	1.43799	-3.6368	0.00224603	0.0267467
Gm12751	2.3318	-3.43357	0.00225327	0.0268176
Ythdc2	512.743	-0.464956	0.00225834	0.0268625
Ccnc	611.772	-0.43235	0.00227326	0.0270245
Gramd1b	974.842	0.186042	0.00229264	0.0272294
Gm7287	1.57157	-3.27285	0.00229311	0.0272294
Setx	2565.78	-0.345958	0.00229574	0.027245
Pign	689.513	-0.353942	0.00229829	0.0272597
Tal2	3.74717	-2.12031	0.00230239	0.0272804
Prpf40a	3413.74	-0.385249	0.0023036	0.0272804
Cinp	211.231	0.314862	0.00230396	0.0272804
Rpl31	3838.43	0.436012	0.0023185	0.0274369
Slc35a1	328.609	-0.218862	0.00232045	0.0274443
Tmem87a	1296.42	-0.210295	0.00233203	0.0275593
Zfp92	4.31121	-2.3422	0.00233325	0.0275593
Smad3	557.227	0.319388	0.00233529	0.0275593
Rrp1b	519.733	0.300748	0.00233546	0.0275593
Gm4959	1.4303	-3.57688	0.00233899	0.0275852
Pcbp1	1928.26	0.238438	0.00234825	0.0276788
Gm5865	2.83313	-2.58297	0.00235027	0.0276865
Ksr1	411.15	0.330565	0.00235157	0.0276865
Arhgef15	209.836	0.42034	0.00236153	0.0277739
Pwp1	516.741	0.219518	0.00236166	0.0277739
Cdk9	742.096	0.26386	0.00236685	0.0278191
A730082K24Rik	1.09494	3.12528	0.002371	0.0278522
Trap1	1022.81	0.342745	0.00237533	0.0278874
Ggnbp1	37.8373	0.527437	0.00238033	0.0279303
Naa15	3218.21	-0.363061	0.00238383	0.0279556
Gm6206	20.4504	-1.15974	0.00238991	0.0280111
Eif5al3-ps	8.29846	-1.27402	0.00241056	0.0282372
Tent5a	2267.92	-0.427032	0.00241674	0.0282937
Gm13493	3.47496	-2.34756	0.00241871	0.0283008
1110003F10Rik	10.1433	-1.47093	0.00242102	0.0283119
Bud13	262.765	0.394341	0.00242661	0.0283613
Tshb	5.10105	-3.37771	0.00243471	0.0284401
Igkv6-25	107.471	1.99167	0.00243773	0.0284558
Cbll1	426.72	-0.378905	0.0024388	0.0284558
Stac2	110.642	0.37493	0.00244225	0.0284801
Lrrc32	199.166	0.668536	0.00244816	0.0285331
Zfp937	44.5216	-0.682756	0.00247551	0.0288357
Sfmbt2	163.855	-0.624371	0.00247768	0.0288448
Gm4951	1841.43	-0.931091	0.00248762	0.0289444
Zfp91	6785.66	-0.317024	0.00249386	0.0289628
Gm10029	1.91144	-3.84768	0.00249407	0.0289628
Chrdl1	285.172	-0.767544	0.00249551	0.0289628
Pus10	609.439	-0.316173	0.00249602	0.0289628
Fam20c	97.9926	0.86548	0.00249617	0.0289628
Tgfb1	1129.28	0.331413	0.00250942	0.0291003
Usp45	915.201	-0.420122	0.00251109	0.0291034
Hspa1a	143.605	1.17549	0.00251334	0.0291134
2610008E11Rik	407.385	-0.442894	0.00251677	0.0291368
Zmym2	1577.37	-0.322469	0.00252025	0.0291609
Cdv3-ps	5.93489	-1.63262	0.00252375	0.0291609
Mfap3l	7.61803	-1.49756	0.00252414	0.0291609
Mapk12	152.196	0.438645	0.00252446	0.0291609
Cables2	573.859	0.302373	0.00253205	0.0292263
Slc7a5	471.166	0.505578	0.00253292	0.0292263
Pgm3	119.443	0.340488	0.00253451	0.0292284
Dusp5	401.334	0.592126	0.00253808	0.0292533
4930570G19Rik	4.00447	-2.61027	0.0025428	0.0292915
Pdik1l	311.389	-0.327426	0.00254693	0.0293228
Ovgp1	119.553	-0.555736	0.00254969	0.0293384
Cbx3-ps6	1.59715	-3.57941	0.00256544	0.0294918
H2-Bl	2.08244	-3.4974	0.00256586	0.0294918
Gm12312	3.45901	-2.59598	0.00256854	0.0295063
Eif2d	413.939	0.235472	0.00257312	0.0295426
Acvr2a	297.879	-0.61461	0.00258078	0.0296142
Irx2	4.32226	-3.40773	0.00258472	0.0296431
Ammecr1	354.583	-0.490287	0.00258975	0.0296705
Sema3f	147.916	0.688266	0.00258997	0.0296705
Gm33142	1.47239	-3.30763	0.00261105	0.0298956
Nup160	823.195	-0.288226	0.00261445	0.0299095
Oit3	2.21755	-2.31578	0.00261514	0.0299095
Gm11878	2.00238	-3.55306	0.00262479	0.0300034
Gm37488	5.61537	-2.52122	0.0026319	0.0300681
Ugcg	5145.81	-0.314979	0.00263963	0.0301307
Fam167a	313.501	0.414228	0.00264042	0.0301307
Gm10052	5.82264	-1.78976	0.00264172	0.0301307
Anxa2	1615.91	0.384446	0.00264399	0.0301312
Dclre1c	692.115	-0.355182	0.00264467	0.0301312
Fosl2	891.271	0.761692	0.00264719	0.0301435
Chml	222.752	-0.708059	0.00266482	0.0303276
Erap1	2730.9	-0.258828	0.00268876	0.0305769
Mfsd4a	973.423	-0.543786	0.00268967	0.0305769
Bsdc1	585.375	0.208888	0.00269195	0.0305862
Tmed5	3138.88	-0.547377	0.00269748	0.0306322
Gm5970	262.408	1.33004	0.0027019	0.0306558
Zfp36	2153.18	0.587069	0.00270272	0.0306558
Idi1	64.783	-0.962713	0.00270397	0.0306558
Thoc2	2920.55	-0.488812	0.0027069	0.0306723
Usp9x	1873.75	-0.391107	0.00271955	0.0307989
Morc3	3878.3	-0.35719	0.00272145	0.0308036
Kansl2-ps	5.92529	-1.83309	0.00272503	0.030822
Il1rn	3006.07	1.2329	0.00272604	0.030822
Igkv3-7	111.603	2.42501	0.00272824	0.0308253
Mindy2	1223.47	-0.374446	0.00272929	0.0308253
Plekho1	577.36	0.301698	0.00273502	0.0308702
Prom1	13.5939	-1.88619	0.00273761	0.0308702
Tufm	232.394	0.473305	0.00273772	0.0308702
Gpnmb	158.887	0.998913	0.00274338	0.0309172
Tmem168	1295.39	-0.312062	0.00275863	0.0310723
Emilin2	119.454	0.758217	0.00276331	0.0311082
Polr2j	480.269	0.543506	0.00276813	0.0311456
Gm9497	1.0296	-3.52841	0.00277726	NA
Cacna2d1	88.3236	-0.641903	0.00278707	0.0313362
Yod1	402.671	-0.457191	0.00278809	0.0313362
Igkv4-86	64.1367	1.82481	0.00279	0.0313408
Gm9431	2.45402	-3.14717	0.00279293	0.0313568
Rgs17	46.1964	-0.777745	0.00279536	0.0313671
Tasor2	3617.57	-0.522685	0.00280913	0.0315029
Apc	1641.32	-0.374299	0.00281049	0.0315029
Skint3	34.9015	-1.27322	0.00281828	0.0315733
Usf3	1105.83	-0.311449	0.00282567	0.031639
Gpbp1	4714.74	-0.364863	0.00282971	0.0316672
Gm47854	5.81934	-1.57751	0.00283499	0.0317086
Serpine3	13.3939	-1.23866	0.00283646	0.0317086
Taf10	447.83	0.303464	0.00284413	0.0317773
A930004J17Rik	69.0018	-0.925943	0.00284828	0.0318066
Zfp933	467.2	-0.382674	0.00285508	0.0318654
Fbxo47	12.3496	-1.38538	0.00286396	0.0319474
Pot1a	289.988	-0.294985	0.00288283	0.0321407
Pus1	216.489	0.390003	0.00288664	0.0321659
Bag3	239.338	0.424236	0.00288902	0.0321751
Arl6ip6	320.714	-0.375084	0.00289158	0.0321864
Yipf4	652.239	-0.355248	0.00290245	0.0322857
Gm42870	419.929	-0.650203	0.0029036	0.0322857
Manea	695.997	-0.41066	0.00290547	0.0322892
Fcmr	3082.69	0.331193	0.00291208	0.0323288
Gm11605	3.3667	-2.71056	0.00291219	0.0323288
Gmcl1	846.035	-0.34112	0.0029137	0.0323288
Gm17060	1.70174	-3.25008	0.00291554	0.032332
mt-Nd2	63296.8	-0.868631	0.00292008	0.0323651
Gm4890	17.8289	-0.780093	0.00292585	0.0324118
Trbv20	83.1357	-0.720663	0.00292808	0.0324173
Tet3	1902.46	-0.299817	0.00292946	0.0324173
Fam91a1	1297.58	-0.319471	0.00293337	0.0324433
Gvin3	9028.84	-0.713328	0.00294352	0.0325382
Sppl2a	4505.5	-0.367687	0.00294539	0.0325416
Gm12158	19.3821	0.944887	0.00294792	0.0325523
Noc2l	1194.98	0.304976	0.00295147	0.0325619
Zik1	25.4215	-0.775079	0.00295192	0.0325619
Rab20	113.836	0.703408	0.00296199	0.0326557
Zfp810	222.992	-0.334618	0.00296721	0.0326959
Gm2109	4.64017	-2.73925	0.00297208	0.0327311
Thap12	1115.57	-0.220233	0.00297449	0.0327311
Hmga1	375.498	0.403166	0.00297562	0.0327311
Mrps18a	237.556	0.330543	0.00297786	0.0327311
Gvin-ps2	13.9818	1.86597	0.00297828	0.0327311
Atr	857.913	-0.341688	0.0029843	0.0327801
Bmpr2	830.786	-0.493348	0.00298882	0.0328123
Zmym4	714.016	-0.30129	0.00299781	0.0328937
Myo5a	1754.15	-0.347306	0.00300117	0.0329132
Pigw	196.809	-0.370158	0.00300883	0.0329799
Wrn	994.734	-0.356012	0.00301526	0.0330329
Ndufs6b	1.76211	-3.20577	0.00301977	0.0330649
Sin3b	740.501	0.266334	0.00303128	0.0331735
Ppp2cb	628.344	0.296971	0.00303958	0.0332205
Ldha	3057.81	0.404772	0.00303973	0.0332205
Ctdnep1	690.014	0.257551	0.00304037	0.0332205
Gm42526	1.3831	-3.36104	0.00304398	0.0332425
Ncoa2	1511.72	-0.338866	0.00304909	0.0332808
Il6ra	1519.63	-0.304961	0.00306145	0.0333922
Gm13498	4.72316	-2.51305	0.00306334	0.0333922
Nr4a3	1471.16	0.749833	0.00306561	0.0333922
Gcnt1	1328.46	-0.348303	0.00306618	0.0333922
Zfp954	141.234	0.374411	0.00306732	0.0333922
Rbm41	404.904	-0.564368	0.00308208	0.0335353
Rasgrf1	6.08387	-2.79807	0.00308629	0.0335636
Zfp760	347.925	-0.569681	0.00308949	0.0335809
Cldn1	76.4478	-1.26075	0.0030997	0.0336743
Rexo4	835.151	0.256431	0.00310856	0.0337465
Gm5776	1.24147	-3.40508	0.00310959	0.0337465
Gzmb	1408.35	0.971364	0.00313593	0.0339999
Fcgr4	481.382	0.974346	0.00313622	0.0339999
Mtx3	507.816	-0.326975	0.00314458	0.0340729
Itpkc	50.0637	0.530633	0.00314812	0.0340934
Uap1	914.875	0.300826	0.00316368	0.0342111
Gm37592	22.2503	-0.888846	0.00316371	0.0342111
Ighm	48269.5	1.19168	0.00316392	0.0342111
Pgs1	398.657	0.373765	0.00317345	0.0342964
Mapk9	1254.44	-0.253295	0.00317747	0.034322
A530083M17Rik	13.3065	-1.47903	0.00317942	0.0343252
Igkv16-104	1189.1	1.64463	0.00318149	0.0343297
F8a	185.268	-0.685461	0.00319344	0.0344275
Gm13653	2.47094	-3.00348	0.00319386	0.0344275
Gm11870	2.06365	-3.29337	0.00320045	0.0344764
Ctsa	1624.3	0.358622	0.00320172	0.0344764
Rps19bp1	79.9938	0.370302	0.00320585	0.0345031
Phf12	1281.92	0.246526	0.00320946	0.0345241
Gm17087	2.71006	-2.46706	0.00323136	0.0347417
Rab5b	774.229	0.237192	0.00323715	0.0347835
Ighv11-2	195.701	2.70894	0.00323859	0.0347835
Dpy19l1	1485.34	-0.334971	0.0032448	0.0348322
Ccdc18	67.3921	-0.788149	0.00325238	0.0348956
Trp53	1478.16	0.266881	0.00326282	0.0349814
Ighg2b	4966.34	2.04797	0.00326374	0.0349814
Mrpl39	544.896	0.3711	0.00326903	0.0349976
Gm13771	2.21181	-3.22572	0.00326978	0.0349976
Cstf2t	921.128	-0.25581	0.0032703	0.0349976
Vps52	496.974	0.314299	0.00327539	0.0350341
Ptpn23	491.416	0.344405	0.00327752	0.0350388
Xlr	33.1021	-0.989593	0.00328326	0.0350822
Gm13181	1.75857	-3.23238	0.00328858	0.035121
Gm6028	3.70784	-1.88548	0.00329619	0.0351684
Zfp644	982.259	-0.322709	0.00329641	0.0351684
Fbxl5	1052.56	-0.277233	0.00331256	0.0353227
Vmn2r96	29.5472	-1.07074	0.00331736	0.0353495
H2-DMb1	1521.84	0.356946	0.00331848	0.0353495
Sacm1l	1075.13	-0.326511	0.003321	0.0353557
Ube2g2	302.433	0.366429	0.00332246	0.0353557
Gm15821	128.24	0.509116	0.00332422	0.0353564
Slc9a6	300.159	-0.411521	0.00333074	0.0354054
Thap1	56.0594	0.481548	0.00333223	0.0354054
Gtf2f2	485.379	0.315937	0.00335207	0.035598
Tceanc	206.115	-0.416243	0.00335899	0.0356532
Pkp4	708.595	0.242113	0.00336464	0.0356614
Snord7	5.67839	-2.04509	0.00336471	0.0356614
Gm7867	3.12885	-2.08623	0.0033649	0.0356614
1300002E11Rik	512.479	-0.376246	0.00336809	0.0356676
Acbd5	794.947	-0.392387	0.00336891	0.0356676
Med26	266.211	0.285879	0.00337269	0.0356859
Samd9l	27035.6	-0.553961	0.00337407	0.0356859
Acp1	277.365	-0.311551	0.00337916	0.0357216
Lta4h	930.268	0.266504	0.00338125	0.0357255
Gm37963	93.3181	0.441832	0.00338832	0.0357821
Ccdc186	689.549	-0.38903	0.00339012	0.0357828
Cd300e	16.4569	1.38285	0.00341095	0.0359844
Hcfc1	2425.63	0.191359	0.00341406	0.0359957
A130051J06Rik	11.5846	-1.06516	0.00341615	0.0359957
Wsb2	302.312	0.403237	0.00341822	0.0359957
Actc1	4.49659	3.23532	0.00341894	0.0359957
Lpar6	513.674	-0.372548	0.00343499	0.0361464
Gm17133	8.66893	-2.65816	0.00343683	0.0361475
Arid5a	1414.17	0.482437	0.00344023	0.036165
Gm6576	1.11774	-3.49982	0.00345083	0.0362581
Ripk1	1213.25	0.503382	0.00345468	0.0362802
Cd53	8885.02	-0.458866	0.0034565	0.0362811
Bmp2k	1916.74	-0.382613	0.00346167	0.0362908
Jmjd6	507.92	0.35878	0.00346178	0.0362908
Eef1akmt1	88.4791	0.526345	0.00346266	0.0362908
Rps27	6616.77	0.444813	0.00347544	0.0364064
Vps45	212.957	0.305225	0.00347724	0.0364069
Odr4	698.503	-0.289517	0.00350256	0.0366536
Dhx30	805.789	0.234187	0.00351611	0.0367768
Stox2	91.6437	-0.655181	0.00352063	0.0368056
Csf2rb2	3157.83	0.397823	0.00352765	0.0368605
Tmem47	188.328	-0.625181	0.00353805	0.0369506
Psen1	1080.94	0.228128	0.00354815	0.0370375
Gm5871	1.3204	-3.32496	0.00355231	0.0370623
Eloc	913.485	-0.280075	0.00355596	0.0370818
Itch	1712.71	-0.25567	0.00356113	0.0371171
Gm5540	5.66796	-1.54505	0.00356745	0.0371643
[truncated: 32,389 more rows]

## Sheet: 3hrs
Supplementary Table 5: DEG dLN
Gene name	H03_baseMean	H03_log2FoldChange	H03_pvalue	H03_padj
Serpina3f	2358.41	4.15407	5.65921e-86	1.07344e-81
Slfn5	20278.2	4.14496	2.01136e-82	1.90757e-78
Usp18	9636.69	4.32121	1.13157e-78	7.15453e-75
Tor3a	3792.85	3.06038	1.17597e-73	5.57644e-70
Parp14	18707.3	3.42437	1.01522e-69	3.85132e-66
Gbp5	9717.59	4.03467	1.2367e-66	3.90963e-63
Cd274	7700.34	3.25498	1.79845e-66	4.68972e-63
Gm12250	2887.89	4.09958	1.97795e-66	4.68972e-63
Ifit1bl1	8276.85	4.1593	3.72877e-66	7.85858e-63
Serpina3g	4289.65	3.03102	8.45112e-66	1.60301e-62
Irgm1	11446.2	3.63883	1.21801e-65	2.1003e-62
Cxcl11	646.165	8.3248	2.80293e-64	4.4305e-61
Slfn9	2226.47	3.84869	1.41039e-63	2.05787e-60
Znfx1	5907.66	2.5462	1.95812e-63	2.65297e-60
Eif2ak2	6708.68	3.38734	4.32315e-63	5.46677e-60
Ccl7	1966.59	5.40698	6.28596e-63	7.45201e-60
Mx1	11688	5.16514	2.9661e-62	3.30947e-59
Oasl1	2893.43	4.90123	4.36918e-62	4.60415e-59
Slfn8	12250.9	3.27328	1.06892e-61	1.06712e-58
B430306N03Rik	603.613	2.76923	1.18707e-61	1.12581e-58
Cd69	7449.62	3.90628	5.43147e-61	4.90591e-58
Batf2	128.31	4.21384	7.24215e-61	6.24405e-58
Cgas	557.964	2.75706	9.18143e-60	7.57188e-57
Igtp	7892.28	3.49051	1.10797e-59	8.75669e-57
Trim30c	4664.22	4.94082	5.97856e-58	4.53605e-55
Ccl3	1336.31	6.79539	7.25606e-58	5.29357e-55
A930037H05Rik	109.297	3.83061	1.26787e-57	8.90702e-55
Trim25	4595.53	2.07493	5.21331e-57	3.53164e-54
Map3k8	804.223	1.91687	7.40301e-57	4.84208e-54
Parp9	7925.74	2.79149	1.00513e-56	6.35508e-54
Ifih1	9800.04	4.22896	1.22828e-56	7.51548e-54
Ccrl2	661.057	4.23154	2.35899e-56	1.39829e-53
Daxx	6338.97	3.25789	6.26626e-56	3.60177e-53
Irgm2	6155.15	3.05641	1.14424e-55	6.38354e-53
Ccl12	780.336	4.02859	1.26705e-55	6.86669e-53
Atf3	390.171	4.80521	4.96378e-55	2.61536e-52
Fos	273.787	3.64144	1.24658e-54	6.39055e-52
Trim14	675.726	2.18182	1.45553e-54	7.26539e-52
Ddx58	18491.8	2.61031	1.89323e-54	9.20788e-52
Oasl2	10887.1	4.01742	2.42311e-54	1.14904e-51
Ccl2	2411.94	6.1578	5.76041e-54	2.66496e-51
Ifi208	7844.28	3.21753	6.29781e-54	2.84421e-51
Gbp4	18835.5	3.38192	7.69444e-54	3.39414e-51
Zbp1	11705.5	3.87171	1.58835e-53	6.84722e-51
Irf7	7123.89	3.70587	1.69505e-53	7.14484e-51
Cxcl9	26519.8	4.89448	1.84868e-53	7.62301e-51
Setdb2	2322.01	2.79461	3.30179e-53	1.33252e-50
Trafd1	4319.08	2.34381	5.26657e-53	2.08117e-50
Tent4a	829.936	2.20374	7.2564e-53	2.75655e-50
Oas1b	1049.11	2.93482	7.26633e-53	2.75655e-50
AW011738	529.897	3.17568	2.02443e-52	7.52928e-50
Gm6548	889.183	2.85798	2.24661e-52	8.19493e-50
Pml	6141.07	2.35576	2.35303e-52	8.42119e-50
Gm12185	2135.41	3.76491	4.20028e-52	1.47539e-49
9330175E14Rik	1096.82	1.59551	4.9191e-52	1.69646e-49
Tgtp2	3067.05	3.31659	5.71305e-52	1.93509e-49
Cxcl10	11200.9	7.26327	2.97111e-51	9.88702e-49
Phf11b	5312.04	3.3293	3.87437e-51	1.26705e-48
Xaf1	3681.01	2.99884	1.00502e-50	3.23106e-48
Helz2	14011.4	2.34838	2.64704e-50	8.36817e-48
Ifna12	342.227	25.5458	3.34928e-50	1.04146e-47
Gvin2	380.174	2.65832	6.48888e-50	1.98518e-47
Socs1	391.243	4.09627	7.38137e-50	2.22238e-47
Olfr56	3165.15	4.6589	7.82746e-50	2.31986e-47
Phf11a	1220.74	3.2033	9.74778e-50	2.84455e-47
Stat2	7761.04	2.6459	1.35131e-49	3.88359e-47
Ifi206	7992.95	3.05789	1.74331e-49	4.93539e-47
Dtx3l	10203.9	2.69419	2.74445e-49	7.6554e-47
Dhx58	2151.47	3.38418	5.74768e-49	1.58003e-46
Ccl4	634.35	7.0995	5.8687e-49	1.59025e-46
Tnfsf10	4017.99	2.34783	7.30182e-49	1.95072e-46
Irf1	5324.92	2.58082	1.00589e-48	2.64995e-46
Lgals9	11225	2.15618	1.24635e-48	3.23846e-46
Ifi214	3950.73	3.19784	1.58868e-48	4.07217e-46
Slfn2	12735.1	1.97762	1.6732e-48	4.23163e-46
Zcchc2	3643.42	2.0714	3.44797e-47	8.60541e-45
Gm4841	732.702	4.66687	2.2907e-46	5.64287e-44
Nt5c3	4232.3	2.62701	2.59812e-46	6.31808e-44
Ifi47	7653.46	2.83919	4.86365e-46	1.16777e-43
Tdrd7	1263.49	2.11335	8.16214e-46	1.93524e-43
Isg20	2211.38	3.91843	5.38279e-45	1.24994e-42
Gbp10	799.877	4.06632	5.4036e-45	1.24994e-42
Tap1	5275.4	1.73866	6.54582e-45	1.49592e-42
Hsh2d	515.733	2.20129	6.86334e-45	1.54981e-42
Trim21	2296.49	2.26464	7.31686e-45	1.63278e-42
Gm15856	106.376	4.88256	9.51363e-45	2.09831e-42
Ppm1k	2127.92	2.09708	1.42416e-44	3.105e-42
Mafk	808.931	2.11454	5.01884e-44	1.08179e-41
Mov10	1796.9	2.50504	5.66024e-44	1.20633e-41
Zup1	2453.18	2.54935	8.00003e-44	1.68605e-41
Acod1	1167.28	7.99659	1.73815e-43	3.62298e-41
Calhm6	940.373	2.92887	2.65354e-43	5.4709e-41
Has2	477.938	3.25836	2.86714e-43	5.84774e-41
Phf11c	2413.09	2.87122	3.58849e-43	7.24112e-41
Oas2	5614.06	3.75978	4.95261e-43	9.79532e-41
Tgtp1	2159.89	3.39499	4.95756e-43	9.79532e-41
Jaml	1534.89	2.50484	1.63169e-42	3.19071e-40
Armcx6	159.349	2.93935	2.35818e-42	4.56427e-40
Cd40	1135.98	1.85223	2.66607e-42	5.10807e-40
Tlr3	1956.05	2.39419	1.26122e-41	2.39228e-39
Slc25a22	943.079	2.4004	1.30607e-41	2.45282e-39
H2-T24	4342.76	2.47028	1.45686e-40	2.70918e-38
Gbp6	2478.15	3.40279	1.88046e-40	3.46297e-38
Rnf213	31625.8	2.88716	3.19449e-40	5.82626e-38
Slfn1	13603.2	2.58622	6.34293e-40	1.14583e-37
Nfkbiz	1339.16	2.0878	6.93155e-40	1.24036e-37
Il1a	590.664	3.97653	2.14534e-39	3.80306e-37
Tor1aip2	5840.98	2.00556	3.4572e-39	6.07187e-37
Ifna2	2415.19	12.7684	3.74541e-39	6.51769e-37
Samhd1	41671.3	2.28824	4.66128e-39	8.03774e-37
B4galt5	2173.75	1.93141	5.33513e-39	9.11682e-37
BC147527	616.557	2.4135	5.93474e-39	1.00509e-36
Gbp2	18820.3	3.24037	7.70166e-39	1.29279e-36
Ifna4	1690.88	12.7765	1.15086e-38	1.91487e-36
Sh3bp2	1238.99	1.61875	1.5738e-38	2.59581e-36
Mx2	4763.43	5.78731	1.87536e-38	3.06654e-36
Il6	620.558	8.56688	4.47959e-38	7.2623e-36
Tpst1	912.899	1.76135	5.31923e-38	8.55043e-36
Ifi35	1064.39	2.1797	5.85194e-38	9.3277e-36
Slfn3	746.024	2.91296	1.3688e-37	2.16361e-35
Adar	3185.1	1.87337	1.9004e-37	2.97908e-35
Tor1aip1	5769.37	1.62341	2.08845e-37	3.24702e-35
Isg15	2056.84	4.99884	3.74291e-37	5.74797e-35
Rtp4	3209.04	3.25959	3.75763e-37	5.74797e-35
Nampt	8929.7	2.34329	3.91058e-37	5.93407e-35
Parp12	2718.53	2.56712	5.51063e-37	8.29568e-35
Gm43197	706.936	3.11497	1.89911e-36	2.8364e-34
Rsad2	23705	6.8183	2.91307e-36	4.3168e-34
Cmpk2	8689.52	5.61974	3.32345e-36	4.88676e-34
Ifi209	23790.1	2.41418	3.99545e-36	5.82968e-34
Trim30b	3991.77	2.22659	6.34101e-36	9.18139e-34
Clic4	10823.9	1.92765	8.34462e-36	1.1991e-33
Rnd1	219.664	3.83056	8.77771e-36	1.25185e-33
Parp10	1499.45	2.404	1.60638e-35	2.27386e-33
Gm18752	277.415	3.4044	1.92038e-35	2.69821e-33
Mlkl	915.106	2.25531	2.52128e-35	3.51644e-33
Gbp9	12951.2	2.43816	2.69505e-35	3.73136e-33
Fzd5	317.617	2.23865	3.25675e-35	4.47638e-33
Irf9	2644.46	1.46162	4.13986e-35	5.64927e-33
Phf11d	2979.52	3.01179	4.21376e-35	5.70905e-33
Uba7	3812.3	1.68426	4.85519e-35	6.53143e-33
Ptgs2	987.695	6.31299	5.79085e-35	7.73527e-33
Mmp13	1310.89	8.55534	1.13545e-34	1.5061e-32
Ifi211	2045.99	3.66109	1.27795e-34	1.67854e-32
Lif	276.889	4.30231	1.28315e-34	1.67854e-32
N4bp1	1947.16	1.55487	1.30922e-34	1.70091e-32
Rnf19b	2183.27	1.82061	1.76631e-34	2.27915e-32
Trim30d	13830.2	2.46256	2.37875e-34	3.04866e-32
Il27	123.446	4.36081	2.48352e-34	3.16158e-32
Il10ra	1872.77	1.53092	2.72153e-34	3.44146e-32
Ifna15	151.565	24.5497	2.85924e-34	3.59166e-32
Gbp11	1062.23	4.94495	3.50684e-34	4.37617e-32
Casp4	2157.55	2.40518	8.11782e-34	1.0064e-31
Herc6	8292.77	3.04028	1.19091e-33	1.46683e-31
Ifnb1	267.771	13.7017	1.76972e-33	2.16568e-31
Arid5a	1414.17	1.96992	3.12464e-33	3.79924e-31
1600014C10Rik	2486.54	2.13562	6.50968e-33	7.86469e-31
Jun	914.122	2.61262	7.48818e-33	8.98961e-31
Tlr7	2920.89	2.19651	8.90566e-33	1.06241e-30
Ifi203	33044.2	2.45956	9.12612e-33	1.0819e-30
Sap30	219.245	1.71214	1.15633e-32	1.36231e-30
Tnfaip3	2594.17	1.78922	1.1974e-32	1.40199e-30
Ube2l6	1275.51	2.07629	1.86831e-32	2.17247e-30
Zfp365	244.804	3.01455	1.87835e-32	2.17247e-30
H2-T22	3005	1.55451	1.90543e-32	2.19043e-30
Ifit2	28974.7	5.51491	1.93869e-32	2.21525e-30
Oas1a	934.917	3.24888	2.09626e-32	2.38095e-30
Ifi213	11791.8	2.433	3.78926e-32	4.27826e-30
Zc3hav1	8191.04	1.50147	8.2943e-32	9.30925e-30
Gzmb	1408.35	3.73973	8.65089e-32	9.65236e-30
Trim30a	43952.5	2.43668	1.61603e-31	1.79257e-29
Rbm43	1145.88	1.46834	2.10426e-31	2.32055e-29
Ifna5	749.012	15.2204	3.68979e-31	4.04555e-29
Gbp3	5307.51	2.04793	3.9193e-31	4.27248e-29
Gm5970	262.408	4.99859	4.48705e-31	4.86345e-29
Eomes	1254.83	2.1618	6.54023e-31	7.04858e-29
Gpr33	73.4127	2.94048	7.53579e-31	8.07564e-29
Ms4a4c	15835.7	2.21522	1.28535e-30	1.36969e-28
Ncoa7	2930.04	1.95708	1.34087e-30	1.42087e-28
Ly6a	5785.52	1.5173	1.55964e-30	1.64351e-28
Ifi204	7046.46	3.31922	1.83019e-30	1.91796e-28
Ifi203-ps	518.426	2.87951	1.87881e-30	1.95809e-28
Gch1	305.639	1.86926	3.42878e-30	3.55394e-28
Gm5431	923.636	3.49115	4.72838e-30	4.87434e-28
Ifit3	13740.9	5.86291	5.15545e-30	5.28587e-28
Adamts4	310.171	4.28137	6.70823e-30	6.84096e-28
Oas3	7019.17	4.11067	7.5023e-30	7.60982e-28
Cdkn1a	707.413	2.68618	7.96113e-30	8.03227e-28
Samd9l	27035.6	2.137	9.99825e-30	1.00342e-27
Themis2	2338.88	1.63407	1.60771e-29	1.6021e-27
Tnfsf15	166.861	4.4176	1.61325e-29	1.6021e-27
Gm43068	40.0141	5.31894	2.2688e-29	2.24138e-27
Myd88	965.256	1.64252	3.4345e-29	3.37542e-27
Ifna6	336.572	13.7306	4.31601e-29	4.2199e-27
Ogfr	1757.87	1.58562	4.75864e-29	4.62882e-27
Gbp7	13465.2	2.88743	6.00825e-29	5.81452e-27
Asb13	1828.01	1.70826	6.84154e-29	6.58733e-27
Rnf114	2817.63	1.43283	7.06502e-29	6.76814e-27
Ifnab	1180.36	15.7015	9.09217e-29	8.66634e-27
Trim56	6030.26	1.74535	1.2948e-28	1.22799e-26
Ifit3b	3843.58	6.07855	1.83205e-28	1.72887e-26
Nlrc5	7334.77	1.73006	2.67393e-28	2.51085e-26
Pik3ap1	2333.57	1.56441	3.54325e-28	3.31076e-26
F830016B08Rik	454.721	4.99505	4.47118e-28	4.15732e-26
Ankfy1	3270.5	1.25693	4.95094e-28	4.58095e-26
Plac8	3326.32	1.92943	8.42981e-28	7.76197e-26
Tifa	1286.19	1.68217	1.16907e-27	1.07125e-25
Ifi205	3963.73	3.19375	1.32187e-27	1.20545e-25
Fgf23	226.603	7.04558	1.53785e-27	1.39569e-25
Iigp1	18140.4	3.76675	1.7815e-27	1.60912e-25
Sult6b1	62.7152	3.04705	2.26133e-27	2.03284e-25
Vcam1	7532.4	2.22225	2.86271e-27	2.56132e-25
Myc	1855.71	2.08265	3.6307e-27	3.2332e-25
Gvin1	361.499	2.19467	3.79393e-27	3.36277e-25
Oas1g	140.166	3.29448	4.39774e-27	3.87983e-25
Skor1	18.4556	4.85283	4.57442e-27	4.01702e-25
Oas1c	289.831	1.69667	6.37544e-27	5.57278e-25
Nmi	2330.83	1.76852	1.15677e-26	1.0065e-24
Dhx58os	112.177	3.26135	1.32216e-26	1.14515e-24
Tnf	325.031	2.64195	1.3482e-26	1.16239e-24
Ifi207	3849.48	2.89066	1.4337e-26	1.23052e-24
Pnpt1	2786.15	1.7599	1.55353e-26	1.32736e-24
Gm49342	1181.56	2.08596	1.67791e-26	1.4272e-24
Trim34a	3773.54	1.38185	2.12708e-26	1.80118e-24
Ifna9	784.785	15.3127	2.30247e-26	1.94103e-24
Ifit1bl2	118.54	2.97216	2.35141e-26	1.97352e-24
Gpr65	1121.85	1.44303	2.61988e-26	2.18916e-24
Zbtb5	357.612	1.22585	4.02755e-26	3.35064e-24
G530011O06Rik	247.491	4.1559	4.59309e-26	3.80444e-24
Rgs16	218.515	2.85157	5.85934e-26	4.81598e-24
Rasa4	2191.66	1.25301	5.8651e-26	4.81598e-24
Xdh	2572.46	1.87383	6.7996e-26	5.55926e-24
Gm20559	7535.84	1.80001	1.06284e-25	8.65232e-24
Pfkp	1501.92	0.862994	1.08334e-25	8.78151e-24
Ifit1	14502.6	5.72246	1.24779e-25	1.00715e-23
Xcl1	381.1	2.53591	1.46693e-25	1.17901e-23
Rgs1	3470.18	2.57803	1.65582e-25	1.32521e-23
Ifng	390.754	4.93499	1.76733e-25	1.40852e-23
Tmem184b	956.428	1.58767	2.46985e-25	1.96017e-23
Treml2	3487.53	1.71565	2.54043e-25	2.00779e-23
Cxcl1	372.488	4.80754	2.61026e-25	2.05441e-23
Gem	554.498	2.0945	4.01404e-25	3.14621e-23
Bach1	1310.98	1.47648	4.70712e-25	3.67427e-23
Stx11	682.166	1.77209	5.57281e-25	4.33217e-23
Il15	422.153	1.982	7.89723e-25	6.11407e-23
Thbs1	2873.31	2.76451	7.99749e-25	6.16652e-23
Marchf5	2254.46	1.56307	1.07021e-24	8.21854e-23
Slc15a3	1153.87	2.31088	1.07876e-24	8.25079e-23
Cybb	10098.9	1.39567	1.41074e-24	1.07465e-22
Psmb9	1861.88	1.28563	1.47739e-24	1.12092e-22
Fcgr4	481.382	3.31356	1.51534e-24	1.14514e-22
A530040E14Rik	213.59	2.04379	2.02033e-24	1.5207e-22
Lipg	744.019	2.80936	2.15267e-24	1.61391e-22
Aida	3185.78	1.42049	2.46878e-24	1.84361e-22
Gm2065	77.2044	2.27565	2.60281e-24	1.93502e-22
Gm7609	50.603	2.9731	2.61158e-24	1.93502e-22
Irf8	4354.39	0.982173	4.384e-24	3.23563e-22
Mitd1	1620.28	1.55545	5.11271e-24	3.75884e-22
Naa25	1210.78	1.17291	7.34968e-24	5.38258e-22
Nmral1	267.394	1.94469	7.85782e-24	5.73259e-22
Car13	546.444	2.02027	8.35797e-24	6.0741e-22
Pim1	2517.03	2.19778	9.16799e-24	6.63735e-22
Gypc	963.853	1.48195	1.12795e-23	8.13498e-22
Apobec1	1451.31	1.16247	1.33895e-23	9.62018e-22
9930111J21Rik1	272.712	3.30519	1.38377e-23	9.90463e-22
BC051226	91.8888	2.0982	2.05922e-23	1.46839e-21
Ripk2	655.792	1.44569	2.20902e-23	1.56931e-21
Coro2a	1344.4	1.09472	2.26487e-23	1.60299e-21
Crybg1	2351.4	1.26099	3.27972e-23	2.31263e-21
Gm17017	98.4541	2.05488	3.61815e-23	2.54181e-21
4930512H18Rik	128.284	3.42433	3.87648e-23	2.71325e-21
Plekha4	129.394	1.93006	5.20747e-23	3.63144e-21
Cited2	753.798	1.74021	6.22296e-23	4.32371e-21
Csrnp1	716.36	1.93959	6.94622e-23	4.80861e-21
Vcan	1066.41	3.09823	7.14403e-23	4.92756e-21
Rnasel	1514.81	1.19571	7.24707e-23	4.98052e-21
Sp140	2390.99	1.79165	7.67323e-23	5.25436e-21
Tnfaip2	783.909	2.33145	7.96937e-23	5.43752e-21
Egr1	1201.92	1.73074	9.17744e-23	6.23934e-21
Tapbp	8539.25	1.27819	1.0183e-22	6.89824e-21
Hspa5	18067.3	1.09269	2.26872e-22	1.53143e-20
Bst2	1386.65	1.86869	3.03407e-22	2.04079e-20
Parp11	2711.14	1.57016	3.73385e-22	2.5026e-20
Gm43464	46.1792	3.12597	6.60739e-22	4.41299e-20
BC023105	467.819	4.00476	7.47931e-22	4.976e-20
Cysltr2	128.617	2.29581	7.50283e-22	4.976e-20
Gm5835	89.1429	-1.32666	7.78504e-22	5.14518e-20
Ripk1	1213.25	1.6435	7.87405e-22	5.18594e-20
Apobec3	10130.6	1.04841	9.7014e-22	6.36734e-20
Rnf31	1775.54	1.24856	1.06106e-21	6.94006e-20
Tagap	671.708	1.61291	1.10691e-21	7.21506e-20
Icam1	2537.85	1.41289	1.40461e-21	9.12421e-20
Gvin-ps7	22443.3	2.16411	1.44156e-21	9.33228e-20
Gm12188	14.2272	4.59129	1.67039e-21	1.07769e-19
Ifitm3	3333.47	1.36886	1.74546e-21	1.1223e-19
Tasl	698.196	1.58964	1.7625e-21	1.12943e-19
Sp100	22337.9	1.49889	1.8558e-21	1.18522e-19
Keap1	928.445	1.02046	2.39999e-21	1.52762e-19
Ifna14	465.275	14.8442	2.41719e-21	1.53342e-19
Tmem171	34.7108	5.97236	2.51017e-21	1.5871e-19
Lgals8	2384.21	1.08487	2.61907e-21	1.65045e-19
Sfxn2	522.416	1.21068	3.17689e-21	1.99534e-19
Socs3	1335.04	2.86792	3.65031e-21	2.28512e-19
Stat1	7796.59	1.69554	3.80534e-21	2.37433e-19
H2-T23	4207.75	1.1961	4.02409e-21	2.50259e-19
Evi2a	2082.65	1.12109	4.5615e-21	2.82753e-19
Ppp1r15a	675.34	2.12278	4.57874e-21	2.82897e-19
2210412B16Rik	45.8397	2.77532	5.23679e-21	3.22505e-19
Dcp2	2165.08	1.42077	5.6782e-21	3.48557e-19
Usp25	6453.24	1.55197	7.19301e-21	4.40119e-19
Rab29	307.861	1.22515	7.27975e-21	4.43994e-19
Birc3	4123.37	1.03363	7.49368e-21	4.55577e-19
Fam111a	7878.99	1.34542	9.26207e-21	5.61287e-19
Tuba8	117.628	2.40597	9.35403e-21	5.65055e-19
Zfyve26	837.625	1.08097	9.41151e-21	5.66723e-19
Kmo	1489.84	1.18497	1.20308e-20	7.22152e-19
Tmem140	214.058	1.48941	1.24702e-20	7.46167e-19
Klf6	4798.91	1.36193	1.34105e-20	7.99906e-19
Pkib	1386.93	1.88969	1.52296e-20	9.05563e-19
Il15ra	979.93	1.51555	1.53603e-20	9.10483e-19
Gm4951	1841.43	2.81655	1.65012e-20	9.73134e-19
Junb	819.703	1.8863	1.65199e-20	9.73134e-19
Gm17334	85.146	2.87849	2.09195e-20	1.22849e-18
Fndc3a	4412.15	1.44795	2.13874e-20	1.25209e-18
Upp1	295.62	2.5054	2.26574e-20	1.32235e-18
Morc3	3878.3	1.09029	2.73154e-20	1.58311e-18
Lgals3bp	3792.38	1.36042	2.73483e-20	1.58311e-18
Dll1	216.769	1.8221	2.73756e-20	1.58311e-18
Ddx60	3135.78	1.90167	2.75028e-20	1.58563e-18
Sp110	4544.6	1.60894	2.76512e-20	1.58936e-18
Nr4a3	1471.16	2.31348	3.72632e-20	2.13537e-18
Rbl1	2216.99	1.63933	4.19012e-20	2.39392e-18
Scimp	212.013	1.59871	4.28466e-20	2.44058e-18
Tmem67	232.533	1.66146	4.31222e-20	2.44893e-18
Bmp10	27.6098	5.12331	5.14373e-20	2.91243e-18
Apol9b	367.183	1.93631	5.77826e-20	3.26196e-18
Trim12a	6299.72	1.2558	5.88696e-20	3.31347e-18
Shfl	850.253	1.15376	6.61832e-20	3.71409e-18
Tmem106a	623.759	1.39682	6.84701e-20	3.83109e-18
Etnk1	9234.95	1.35447	6.89059e-20	3.84414e-18
Il12rb1	267.202	1.90328	7.26229e-20	4.03962e-18
Mndal	29490.3	1.86181	8.41749e-20	4.66851e-18
Sema4c	395.315	1.88905	8.64162e-20	4.77884e-18
Cflar	5503.83	1.15883	9.17351e-20	5.05823e-18
Max	2901.06	1.32922	1.02127e-19	5.6149e-18
Mrpl30	1774.73	1.16956	1.0306e-19	5.64982e-18
Zfp36	2153.18	1.7738	1.04525e-19	5.71362e-18
Hmox1	1655.85	3.216	1.14184e-19	6.22366e-18
Slfn4	10365.7	3.60846	1.2417e-19	6.74856e-18
Apol9a	230.548	2.18408	1.30805e-19	7.08886e-18
Trim26	3092.12	1.10499	1.64219e-19	8.87437e-18
Aen	470.419	1.29829	1.65153e-19	8.8995e-18
Tnfaip6	146.769	4.76088	1.7287e-19	9.28895e-18
Sele	94.4638	3.36454	1.82588e-19	9.78339e-18
Mgat4a	1490.14	1.11121	1.88091e-19	1.00499e-17
Whamm	413.231	0.813452	1.90361e-19	1.01426e-17
Nod1	1000.87	1.01499	2.28312e-19	1.21306e-17
Olr1	290.54	5.03818	2.42746e-19	1.28615e-17
Rfc3	521.058	1.53572	3.15309e-19	1.66596e-17
Ifi44	3781.74	2.83111	3.51908e-19	1.85416e-17
Csrp1	2226.79	0.928942	3.711e-19	1.94987e-17
Gm16464	44.0054	3.21592	3.98046e-19	2.08567e-17
Ccnd2	22686.7	1.52617	4.90991e-19	2.5656e-17
Ifna1	324.94	14.0601	5.22059e-19	2.72045e-17
A630001G21Rik	1990.08	0.727183	5.25387e-19	2.73029e-17
Notch1	1216.3	1.47486	6.44687e-19	3.3411e-17
Tasor2	3617.57	1.54115	7.78493e-19	4.02356e-17
Asap3	245.705	1.96409	7.91819e-19	4.08131e-17
Rapgef2	844.152	1.09117	9.41187e-19	4.83806e-17
Trim12c	8297.67	1.39163	1.06258e-18	5.44729e-17
Gm11772	57.2104	2.89016	1.29113e-18	6.60111e-17
Plscr1	201.434	1.60766	1.65229e-18	8.4249e-17
Heatr5b	512.932	0.805976	1.68173e-18	8.55201e-17
Cnp	2664.76	1.23287	1.72444e-18	8.74575e-17
D16Ertd472e	495.289	1.54147	1.7457e-18	8.83001e-17
Gm15821	128.24	1.44682	1.78958e-18	9.02788e-17
Mxd1	3639.36	1.86611	1.92642e-18	9.69241e-17
Gm39090	29.9083	3.59283	2.30393e-18	1.15611e-16
Fbxw17	232.558	1.10126	2.41166e-18	1.20698e-16
Cish	325.982	1.92641	2.6343e-18	1.31493e-16
Vps37b	373.018	1.19694	2.6772e-18	1.33284e-16
Fnbp4	5574.29	1.00669	3.0306e-18	1.50483e-16
Hbegf	138.074	2.03967	3.19012e-18	1.57851e-16
Rps6-ps4	119.539	-1.3322	3.19563e-18	1.57851e-16
Tlr9	2679.36	1.18855	3.57424e-18	1.76094e-16
Smg7	4067.02	1.06036	3.62749e-18	1.78254e-16
Macir	815.548	1.1821	4.09037e-18	2.00481e-16
Rilpl1	299.167	1.34557	4.12889e-18	2.01847e-16
Dnajc13	2167.22	0.881877	4.23982e-18	2.06737e-16
Gpr171	1722.79	1.79898	4.38427e-18	2.13233e-16
Dync1h1	4094.23	0.900751	4.85113e-18	2.35336e-16
Casp8	5320.21	1.35333	4.92884e-18	2.38495e-16
Flnb	1759.75	0.992917	6.3127e-18	3.0468e-16
Lacc1	1976.92	1.53673	7.59488e-18	3.65634e-16
Maff	133.595	1.885	8.36463e-18	4.01672e-16
A630012P03Rik	31.2541	4.13677	8.46692e-18	4.05557e-16
Sgcb	1046.27	1.19949	8.62939e-18	4.12298e-16
Ddx24	2627.95	0.885302	8.92156e-18	4.25186e-16
Tent5a	2267.92	1.1953	1.00311e-17	4.76866e-16
Apol10b	1202.09	1.39412	1.28255e-17	6.08184e-16
Rel	4155.99	1.15681	1.60794e-17	7.60584e-16
Misp	15.4003	4.02833	1.76988e-17	8.351e-16
Prrg4	101.48	2.41298	2.07549e-17	9.76869e-16
Psme2	2784.61	0.958393	2.33095e-17	1.09439e-15
Plscr2	313.749	2.17643	2.47867e-17	1.16088e-15
Rnf103	335.17	-0.860241	3.05496e-17	1.42514e-15
Perm1	175.685	1.70178	3.05795e-17	1.42514e-15
Herc3	3799.42	1.30499	3.29046e-17	1.52974e-15
Procr	1526.46	2.05823	3.40294e-17	1.57817e-15
Phf11	71.33	1.97539	4.1435e-17	1.91607e-15
Elf1	5798.12	0.933343	4.15177e-17	1.91607e-15
Fgl2	3167.45	1.85976	4.43582e-17	2.0422e-15
Psmb10	723.284	1.23911	4.73145e-17	2.17303e-15
Fcrl5	287.149	1.44918	5.41192e-17	2.47955e-15
Stat3	4481.31	0.9234	5.52228e-17	2.52401e-15
Gm43633	42.0801	2.50492	5.83767e-17	2.66175e-15
Apold1	188.563	2.50891	6.17007e-17	2.80657e-15
Gm13822	23.4452	3.36001	6.48925e-17	2.94469e-15
Ly86	2009.7	1.01846	6.83194e-17	3.0928e-15
Hdc	216.79	2.90687	7.04076e-17	3.17974e-15
Rabepk	328.633	1.26087	7.68823e-17	3.4639e-15
Sdc4	2172.25	1.5181	8.26115e-17	3.71321e-15
Gm13456	189.973	-0.858278	8.78986e-17	3.94152e-15
A530032D15Rik	111.538	2.02473	9.00867e-17	4.03011e-15
Ch25h	282.349	2.52691	9.24339e-17	4.12538e-15
Gvin3	9028.84	1.98878	9.44014e-17	4.2033e-15
Zfp36l2	1799.39	-1.30202	9.70702e-17	4.31201e-15
H2-K2	411.902	1.26039	9.95746e-17	4.41292e-15
Gvin-ps2	13.9818	4.54769	1.02205e-16	4.51893e-15
Psmb8	2428	1.02724	1.19105e-16	5.25391e-15
Tbc1d1	1944.43	0.915784	1.4579e-16	6.41611e-15
Nfil3	148.23	1.71092	1.67668e-16	7.36188e-15
Ppa1	2168.2	2.08533	1.99336e-16	8.7321e-15
Ildr1	148.956	1.63177	1.99867e-16	8.73522e-15
Cd86	2939.61	1.01837	2.03066e-16	8.85461e-15
Txnip	3433.28	-0.93021	2.15269e-16	9.36517e-15
Marcksl1	3148.93	1.3129	2.22537e-16	9.65921e-15
9530082P21Rik	231.67	0.931102	2.24236e-16	9.71073e-15
Ms4a6d	1416.21	1.674	2.30325e-16	9.95173e-15
Cxcl2	88.9521	5.12062	2.34421e-16	1.01057e-14
Ccdc6	2090.36	0.960614	2.35601e-16	1.01335e-14
Ifna11	170.769	13.2072	2.56262e-16	1.09972e-14
Csf2rb	3682.01	1.09117	2.63445e-16	1.128e-14
Rnf122	374.009	1.22758	2.88889e-16	1.23416e-14
Osm	179.628	1.9979	2.94924e-16	1.2571e-14
Arel1	1005.67	0.747628	2.98589e-16	1.26987e-14
Rmdn3	495.82	1.26977	3.02339e-16	1.28295e-14
Gm49339	1433.18	2.12937	3.78843e-16	1.604e-14
Chrnb2	129.107	1.21461	4.65063e-16	1.96466e-14
Fjx1	52.1855	2.62051	4.80044e-16	2.02344e-14
Dck	1844.42	1.21418	4.8429e-16	2.03681e-14
Ccne1	265.435	1.08455	7.76343e-16	3.25789e-14
Psme2b	412.954	1.94827	7.85837e-16	3.29046e-14
Atp10a	738.825	1.62787	8.25409e-16	3.44854e-14
Pcgf5	889.56	1.44672	8.3496e-16	3.48078e-14
Tmem192	268.848	1.05476	9.89803e-16	4.11723e-14
Resf1	5390.68	1.3709	1.00695e-15	4.17939e-14
Gpsm2	198.662	1.37642	1.09872e-15	4.55032e-14
Hck	833.678	1.02665	1.17091e-15	4.83875e-14
Nsd3	5917.87	1.02823	1.25093e-15	5.1582e-14
Sco1	618.659	0.988551	1.29022e-15	5.30865e-14
2310043P16Rik	356.257	1.23996	1.34178e-15	5.50884e-14
Nod2	161.242	1.30885	1.37279e-15	5.62399e-14
AW112010	4217.42	1.15131	1.41156e-15	5.76129e-14
Fcgr1	1106.73	2.03388	1.41238e-15	5.76129e-14
Apol11b	494.747	2.13317	1.5171e-15	6.17517e-14
Chmp4b	3456.79	1.29998	1.67136e-15	6.78851e-14
Ehd4	1698.94	0.914287	1.73822e-15	7.04498e-14
Gadd45b	496.067	1.30202	1.76483e-15	7.13757e-14
Egr2	250.538	1.28704	1.87906e-15	7.58339e-14
Gvin-ps4	16.1615	4.72246	2.21823e-15	8.9332e-14
Slamf7	2068.93	1.30627	2.68946e-15	1.0808e-13
Gm43196	432.032	1.63067	2.87341e-15	1.15228e-13
Ranbp2	6395.3	0.961757	2.9057e-15	1.16277e-13
Smchd1	9769.09	1.38775	3.01424e-15	1.20366e-13
Mgat1	1211.37	1.04432	3.11003e-15	1.23931e-13
Tiparp	957.408	1.37632	3.42499e-15	1.36195e-13
Tcf4	3866.06	0.901714	3.68857e-15	1.4637e-13
Als2	504.155	0.726544	3.97232e-15	1.57301e-13
Noc4l	306.3	1.13311	4.0526e-15	1.60145e-13
Kcnk5	191.698	1.24387	4.20263e-15	1.65729e-13
Blnk	2057.24	0.726644	4.22389e-15	1.66222e-13
Tlr2	510.135	1.62803	5.55267e-15	2.1806e-13
Gm43635	14.5386	2.99126	5.65186e-15	2.21497e-13
E130102H24Rik	217.028	1.35864	5.99465e-15	2.34446e-13
2610507B11Rik	3106.22	0.602792	6.45092e-15	2.51772e-13
Frmd4a	1092.96	1.0331	7.24541e-15	2.82199e-13
Chic1	396.022	1.71868	7.26318e-15	2.82312e-13
Anxa7	1884.16	0.646046	7.66202e-15	2.97205e-13
Rbms2	939.732	0.931282	8.56361e-15	3.31499e-13
Smcr8	1112.49	0.718291	9.02038e-15	3.4847e-13
Gramd3	2804.79	1.1273	9.90172e-15	3.8174e-13
Map3k19	366.705	1.15792	9.9249e-15	3.81857e-13
Gm7160	117.101	1.53111	1.00837e-14	3.87183e-13
Apaf1	1100.59	1.04685	1.05365e-14	4.03749e-13
Pi4k2a	599.118	0.918703	1.08655e-14	4.15519e-13
Ccl19-ps1	31.9995	2.51416	1.16104e-14	4.43109e-13
Xrn1	2025.51	1.0567	1.19874e-14	4.5658e-13
Gm15500	165.149	-1.27987	1.28318e-14	4.87762e-13
Stoml1	477.235	0.931774	1.31879e-14	5.00295e-13
Ubr4	5442.69	0.938333	1.3544e-14	5.12779e-13
Osbpl5	440.023	0.817715	1.41685e-14	5.35357e-13
Kcne4	295.553	1.60858	1.70487e-14	6.42901e-13
Lpxn	903.693	1.05754	1.94565e-14	7.32245e-13
Nup98	1062.69	0.882705	2.03202e-14	7.63235e-13
Aff1	2465.06	0.673515	2.06714e-14	7.74893e-13
Selp	284.955	2.34895	2.07352e-14	7.75752e-13
Aldh1b1	121.634	1.53646	2.39471e-14	8.9415e-13
Gm20394	19.0115	2.33907	2.47822e-14	9.23514e-13
Axin2	176.797	-1.02671	2.9623e-14	1.10174e-12
Stk19	346.388	1.08157	3.04602e-14	1.13066e-12
Cers6	816.908	1.00124	3.32935e-14	1.23342e-12
Fam241a	658.739	1.48137	3.77353e-14	1.39525e-12
Rasgrp3	3069.13	0.736184	4.65784e-14	1.71887e-12
Fam53c	765.317	0.925487	4.8143e-14	1.77316e-12
P2ry14	584.19	1.36119	5.77989e-14	2.12467e-12
Insl6	106.618	1.66532	6.37583e-14	2.3392e-12
Gbp8	4349.35	1.37403	7.13404e-14	2.61233e-12
Zfp217	1690.64	0.553524	7.21652e-14	2.63744e-12
Htt	1173.37	0.623567	7.42273e-14	2.70758e-12
Snx2	7519.39	0.917517	7.77893e-14	2.83207e-12
Mthfr	579.387	0.981908	9.93533e-14	3.61022e-12
Cxcr5	1978.71	0.758466	1.11357e-13	4.03864e-12
Dop1b	851.31	0.708444	1.145e-13	4.14471e-12
Gnptab	1482.22	0.653599	1.16044e-13	4.1926e-12
Dgkh	58.6499	1.83001	1.23943e-13	4.46947e-12
1700126G02Rik	13.1726	3.84538	1.28442e-13	4.62292e-12
Il1b	658.969	3.54193	1.32628e-13	4.76456e-12
Gm20496	90.0621	1.43825	1.49364e-13	5.35564e-12
Ddit4	269.733	-2.15468	1.50306e-13	5.37926e-12
Sbno2	1377.01	1.15005	1.5315e-13	5.47073e-12
Il1rn	3006.07	3.02453	1.591e-13	5.67259e-12
9430034N14Rik	48.8837	2.49976	1.7704e-13	6.30036e-12
Gadd45g	105.448	2.13163	1.79294e-13	6.36864e-12
Lgals3	1168.81	1.23809	1.84794e-13	6.55172e-12
Lipt1	121.763	1.29297	1.98244e-13	7.01546e-12
Taf4b	447.245	1.09192	2.08691e-13	7.3714e-12
Nts	191.055	3.86618	2.13521e-13	7.52802e-12
A330040F15Rik	55.0215	2.40514	2.4224e-13	8.52468e-12
Etv6	2234.49	0.836051	2.44614e-13	8.59231e-12
Hk3	328.602	1.73754	2.52369e-13	8.8483e-12
Susd6	2032.39	0.675678	2.67716e-13	9.36908e-12
Inpp1	1210.58	0.851977	2.71243e-13	9.47504e-12
Tgif1	871.203	1.12656	2.80383e-13	9.77631e-12
Mir155hg	565.88	1.90181	2.93618e-13	1.0219e-11
Plek	7748.04	1.12069	3.10397e-13	1.07832e-11
Litaf	1296.76	0.982862	3.23536e-13	1.12191e-11
Katna1	906.877	1.03854	3.2761e-13	1.1338e-11
Col23a1	194.342	1.24805	3.28161e-13	1.1338e-11
Luzp1	564.353	0.743864	3.51777e-13	1.21318e-11
Lpin2	738.898	0.847119	3.65929e-13	1.2597e-11
A530064D06Rik	82.2044	2.40633	4.18322e-13	1.43745e-11
Slc25a28	353.984	0.983057	4.36887e-13	1.49853e-11
Gm42141	97.7478	1.2688	4.5872e-13	1.57058e-11
Cd47	12475.7	0.856297	4.66855e-13	1.59555e-11
Dusp5	401.334	1.40501	4.8266e-13	1.6466e-11
Mt2	211.814	2.60925	5.61267e-13	1.91133e-11
Klrk1	954.789	0.843655	6.44597e-13	2.19117e-11
Fbxo39	29.4581	2.35834	6.55775e-13	2.22518e-11
4930430E12Rik	31.4508	4.09345	6.57145e-13	2.22584e-11
S1pr3	873.695	0.889475	7.13767e-13	2.41332e-11
Gm20743	24.664	2.40569	7.89767e-13	2.66553e-11
Hes1	160.052	-1.34254	8.57674e-13	2.88958e-11
Osmr	1536.19	1.131	9.02402e-13	3.03489e-11
Vcpip1	3735.2	1.23523	9.72684e-13	3.26546e-11
Gca	567.194	1.15718	1.0031e-12	3.36162e-11
Sptbn1	7333	0.54286	1.04787e-12	3.50546e-11
Fbxo4	295.821	0.79555	1.10596e-12	3.69327e-11
Gm6863	62.7546	-1.12798	1.1456e-12	3.81892e-11
Serpina10	381.384	1.15941	1.19608e-12	3.98021e-11
Tut7	2656.71	0.794569	1.20774e-12	4.01199e-11
Bbx	2390.49	1.18078	1.3945e-12	4.62427e-11
9930111J21Rik2	4378.12	2.04899	1.40816e-12	4.66142e-11
Ptpn1	2067.75	0.629919	1.46333e-12	4.83562e-11
Uaca	567.006	1.36246	1.47001e-12	4.84926e-11
Sesn1	905.408	-0.924317	1.57681e-12	5.19253e-11
Gpr141	219.318	2.0222	1.64178e-12	5.3971e-11
Zfp606	270.595	-0.825512	1.66571e-12	5.4663e-11
Trio	736.355	0.641241	1.76147e-12	5.77058e-11
Ms4a4d	1080.73	1.23771	1.76791e-12	5.78167e-11
Rps24-ps3	244.297	-1.41773	1.83312e-12	5.98461e-11
Rhoc	382.107	1.11968	1.8429e-12	6.0062e-11
Gm10388	121.638	1.39267	1.91958e-12	6.24537e-11
Casp1	3093.02	0.886694	1.95749e-12	6.35783e-11
Bcl3	516.348	1.27061	2.57295e-12	8.34111e-11
Hivep1	1663.57	0.737754	2.57691e-12	8.34111e-11
Wars	1102.04	0.884962	2.60666e-12	8.42302e-11
Kcnh4	28.5413	1.59471	2.61598e-12	8.43877e-11
Hivep2	1738.69	0.946447	2.65511e-12	8.55045e-11
Clec12b	43.0068	1.94301	2.74699e-12	8.83135e-11
Pxdc1	467.508	-0.981173	2.92756e-12	9.39593e-11
Zbtb4	1166.3	-0.473532	3.03872e-12	9.73622e-11
Foxo1	2526.94	-0.576187	3.2821e-12	1.04983e-10
Kat6a	4808.49	0.985637	3.44171e-12	1.09903e-10
Mvp	1136.8	0.600752	3.56948e-12	1.13792e-10
Adamts9	527.336	1.47887	3.6488e-12	1.16125e-10
Pmaip1	921.409	0.863302	3.6678e-12	1.16534e-10
Fam118a	241.24	-0.804457	3.89898e-12	1.23672e-10
Pttg1	917.107	0.998348	3.92632e-12	1.24331e-10
Rnf139	1516.07	0.882957	4.59995e-12	1.4542e-10
P4ha1	984.904	0.89746	4.6989e-12	1.48301e-10
Lta	420.388	1.13385	5.09671e-12	1.60589e-10
E430024P14Rik	53.0797	2.46627	5.33803e-12	1.67913e-10
Prr5l	199.524	0.909546	5.61626e-12	1.76373e-10
Klf3	2319.86	-0.816771	6.09552e-12	1.91107e-10
Timeless	533.961	0.688515	6.11138e-12	1.91288e-10
Gm16675	218.823	1.01717	6.12162e-12	1.91293e-10
Irf2	3667.94	1.07152	6.13678e-12	1.91451e-10
Cebpd	93.4604	1.69671	6.33034e-12	1.97166e-10
Heatr1	1375.42	0.588575	6.73772e-12	2.0951e-10
Nadk2	213.696	-0.628611	6.90388e-12	2.14325e-10
Cemip2	1467.35	1.24662	7.20443e-12	2.23068e-10
Txn1	1879.77	0.648407	7.20902e-12	2.23068e-10
Gm37975	313.577	2.05186	8.15784e-12	2.52016e-10
Dbnl	2217.15	0.653118	8.20778e-12	2.52854e-10
Ccr5	679.115	1.07569	8.21162e-12	2.52854e-10
H2-T10	652.96	1.13206	8.27541e-12	2.54405e-10
Naa20	834.031	0.978286	9.0552e-12	2.77927e-10
AI467606	610.341	-1.05032	9.42462e-12	2.88798e-10
Atp11a	1179.56	0.672588	9.54453e-12	2.92001e-10
Cox15	1172.19	0.572139	1.02937e-11	3.14414e-10
Tob2	711.492	-0.863355	1.20804e-11	3.68393e-10
Lrrc8a	252.985	-0.856911	1.39516e-11	4.24775e-10
Ccl11	1017.95	2.01972	1.42251e-11	4.32406e-10
Gsap	849.588	0.877273	1.4857e-11	4.50893e-10
Gpr34	190.914	-1.17743	1.56301e-11	4.73598e-10
Adamts1	645.811	2.59212	1.61593e-11	4.88851e-10
Tnfsf8	1400.55	1.1989	1.67014e-11	5.04446e-10
Hoxb8	38.0825	2.1079	1.69264e-11	5.10428e-10
Fas	849.981	1.21001	1.73882e-11	5.23522e-10
Alpk1	393.24	0.96086	1.74916e-11	5.25802e-10
Gzma	577.508	1.53952	1.78741e-11	5.36451e-10
Senp1	1347.9	0.595198	2.28511e-11	6.84739e-10
Hmox2	643.829	0.643272	2.49721e-11	7.47114e-10
Ms4a6c	2371.13	0.766551	2.55212e-11	7.62342e-10
Sos1	1531.65	0.882961	2.7065e-11	8.07184e-10
Dusp16	536.462	0.780927	2.75679e-11	8.20892e-10
Huwe1	6246.93	0.645157	2.90429e-11	8.63457e-10
Lap3	799.801	0.905165	2.92315e-11	8.67703e-10
Lrch1	1376.85	0.6847	3.08e-11	9.12836e-10
Gm19705	180.685	1.40412	3.15679e-11	9.34134e-10
Selenow	1352.84	0.751242	3.19492e-11	9.43944e-10
Slfn10-ps	199.411	1.44582	3.22969e-11	9.52734e-10
4930599N23Rik	17.6992	2.72086	3.29617e-11	9.70835e-10
Gm12183	137.548	-0.774326	3.66818e-11	1.07873e-09
Fpr2	65.5105	2.50009	3.81111e-11	1.11903e-09
Inafm2	249.856	-0.86329	4.01039e-11	1.17448e-09
Dock10	6547.86	0.68028	4.01234e-11	1.17448e-09
Gla	357.512	1.15062	4.1702e-11	1.2188e-09
Irgq	245.395	-0.690511	4.29121e-11	1.25224e-09
Eda2r	124.271	1.70026	4.61787e-11	1.34549e-09
Gm38037	7.47302	3.85046	4.68743e-11	1.36367e-09
Gm16754	77.3581	1.41399	4.77477e-11	1.38695e-09
Kars	1734.16	0.512338	4.79481e-11	1.39064e-09
Il2ra	1226.76	1.09325	5.08257e-11	1.47185e-09
Xrn2	4436.64	0.704941	5.20186e-11	1.5041e-09
Cdk2	391.544	-0.649679	5.22325e-11	1.50799e-09
Arhgap8	60.5958	2.14118	5.48862e-11	1.58219e-09
Vmp1	2007.21	0.951751	6.01762e-11	1.73205e-09
Lag3	145.579	1.00145	6.23641e-11	1.79231e-09
Sowahc	711.818	1.28072	6.32357e-11	1.81461e-09
Tap2	2547.14	0.755086	6.33626e-11	1.8155e-09
Gpr18	877.211	0.90009	6.44157e-11	1.84289e-09
Gm16015	93.5851	1.3208	6.50552e-11	1.85838e-09
Zeb1	1417.14	0.436642	6.69424e-11	1.90942e-09
Ing1	442.069	-0.88193	6.70544e-11	1.90974e-09
Ccdc167	190.313	1.01009	6.9653e-11	1.98078e-09
Ap3m2	620.909	0.578317	7.06609e-11	2.00643e-09
Cpne3	2031.57	0.971518	7.57761e-11	2.14846e-09
Cyth1	2091.32	0.632194	7.68349e-11	2.17523e-09
Cmtr1	89.901	1.19436	8.17943e-11	2.31218e-09
Itpripl1	222.688	-0.843343	8.32517e-11	2.34988e-09
Rere	3431.04	0.755412	8.86302e-11	2.49798e-09
Peli1	3958.82	0.932396	1.05475e-10	2.96831e-09
Vamp2	2681.67	-0.660323	1.11452e-10	3.13188e-09
Gm43814	31.5021	2.6076	1.12958e-10	3.1695e-09
Dock8	3431.55	0.618364	1.14945e-10	3.22051e-09
Arsi	36.7352	1.55396	1.20081e-10	3.35943e-09
Crem	421.599	1.53989	1.20944e-10	3.37859e-09
Gm5796	11.4064	4.73396	1.21242e-10	3.38195e-09
6530409C15Rik	52.2941	1.8417	1.22019e-10	3.39862e-09
Tbk1	2067.45	0.627774	1.25595e-10	3.4931e-09
Map2k1	1608.66	0.766384	1.26287e-10	3.5072e-09
Gm33994	113.673	1.96074	1.29195e-10	3.5827e-09
Sting1	1968.57	0.919692	1.35035e-10	3.73918e-09
Nectin4	91.1009	1.35947	1.38166e-10	3.82031e-09
Gna13	3438.46	0.785355	1.51796e-10	4.19108e-09
Rmi2	138.66	1.24636	1.5217e-10	4.19271e-09
Slc14a1	549.62	0.940379	1.52297e-10	4.19271e-09
Eif1a	1775.98	0.824147	1.55678e-10	4.27957e-09
Arf4	4132.69	0.77505	1.56568e-10	4.29782e-09
Gm10851	480.28	1.62413	1.60363e-10	4.39562e-09
Ttll9	8.77081	3.10678	1.63231e-10	4.46778e-09
Ttc39b	1839.51	0.93269	1.63891e-10	4.47938e-09
Cbx2	49.2582	-1.20981	1.66029e-10	4.53129e-09
Hrh2	81.7867	1.0472	1.70547e-10	4.6479e-09
Jak2	5283.21	0.887632	1.73264e-10	4.71516e-09
En2	16.0489	5.15846	1.80697e-10	4.9104e-09
Ilrun	2432.06	0.692022	1.82439e-10	4.95066e-09
Jrkl	403.416	-0.676002	1.90305e-10	5.15673e-09
Mnt	367.537	-0.798759	1.91348e-10	5.17757e-09
Ssh2	3909.49	1.00459	1.92246e-10	5.19447e-09
Cox18	172.191	0.884283	2.06098e-10	5.56082e-09
Spg11	470.544	0.662505	2.0968e-10	5.64945e-09
Noct	501.08	1.42927	2.11547e-10	5.69165e-09
Gm10684	30.0811	2.57074	2.17014e-10	5.83047e-09
Narf	440.023	-0.796123	2.20075e-10	5.90437e-09
Akap12	1078.72	1.71891	2.20408e-10	5.90493e-09
Sema4b	702.798	-0.771411	2.21387e-10	5.92152e-09
Gm12258	209.843	-0.826103	2.21651e-10	5.92152e-09
Tbrg1	1493.56	0.713303	2.25578e-10	6.01796e-09
Socs7	578.992	0.67089	2.33876e-10	6.23056e-09
Cutc	208.737	0.636847	2.35658e-10	6.26922e-09
Gm14199	8.39483	3.44691	2.36267e-10	6.27663e-09
Vps13d	1498.53	0.466917	2.44556e-10	6.48775e-09
Prdm1	282.356	1.16073	2.46108e-10	6.51979e-09
Nup153	3735.75	0.730326	2.54806e-10	6.74081e-09
Dusp7	678.577	-0.960138	2.59097e-10	6.84479e-09
Usb1	320.131	0.842183	2.72967e-10	7.20115e-09
Pdlim1	785.786	0.780524	2.73798e-10	7.21305e-09
Prkx	1672.4	0.751891	2.80751e-10	7.38597e-09
Gnb4	957.795	0.866766	2.87727e-10	7.55902e-09
Plat	181.719	1.57078	2.92623e-10	7.67699e-09
Pim2	378.021	1.07381	2.96526e-10	7.76866e-09
Atxn7l1	1268.38	0.660205	3.05954e-10	8.0046e-09
Abtb2	412.973	1.36998	3.35909e-10	8.77619e-09
Ctrl	27.2812	1.93821	3.46701e-10	9.04571e-09
Lyn	3555.06	0.515703	3.62861e-10	9.45434e-09
Ptpn7	795.757	-0.709288	3.63939e-10	9.46942e-09
Lhx2	60.3724	2.16344	3.70608e-10	9.62972e-09
Ccdc125	263.733	-0.548342	3.76021e-10	9.75701e-09
Mefv	300.883	1.76638	3.80205e-10	9.85208e-09
Slamf8	445.919	1.14589	3.82709e-10	9.90343e-09
Ankle2	1785.35	0.473113	4.08048e-10	1.05448e-08
Slc35d2	255.831	-0.628722	4.14818e-10	1.07051e-08
Cnn3	2133.81	0.669532	4.40665e-10	1.13567e-08
Serpini1	521.454	0.96093	4.59953e-10	1.18377e-08
Olfr433	16.6269	2.3048	4.60793e-10	1.18433e-08
Mppe1	457.101	0.81024	4.8667e-10	1.24914e-08
Cep85l	119.956	1.91479	4.9158e-10	1.26004e-08
Tnip2	451.762	0.628153	5.12211e-10	1.31031e-08
Cxxc5	325.831	-1.00551	5.12573e-10	1.31031e-08
Uhrf1bp1l	1586.81	0.715972	5.15192e-10	1.31523e-08
Fosl2	891.271	1.57034	5.25517e-10	1.33869e-08
Tnfrsf13c	1459.28	-1.04754	5.25791e-10	1.33869e-08
Gm20612	14.223	2.44733	5.5286e-10	1.40572e-08
Gmppb	232.109	0.914322	5.80032e-10	1.47283e-08
Phip	7569.17	1.26411	6.11025e-10	1.54945e-08
Sat1	2868.74	0.563593	6.21238e-10	1.57325e-08
Dram1	1304.72	0.871571	6.3339e-10	1.60189e-08
Osbp	1074.06	-0.324122	6.8348e-10	1.72626e-08
Gm42547	605.643	1.06481	7.07875e-10	1.7855e-08
Nfkb1	3994.68	0.503846	7.17748e-10	1.808e-08
Gm14681	95.8521	-1.2076	7.45265e-10	1.87483e-08
Cndp2	1041.29	0.726066	7.57118e-10	1.90212e-08
Arrdc4	995.367	0.862864	7.66224e-10	1.9223e-08
Ascc3	2162.75	0.911248	7.67178e-10	1.9223e-08
Klhl18	630.906	0.494342	7.75254e-10	1.93998e-08
Lnpep	998.46	1.45558	7.7939e-10	1.94776e-08
Arhgap17	2076.72	0.580204	7.86107e-10	1.96196e-08
L3mbtl3	1020.05	0.697094	8.96709e-10	2.23331e-08
Ctps	706.057	0.617147	8.97185e-10	2.23331e-08
Usp6nl	1040.03	0.588481	9.18024e-10	2.28219e-08
Mef2d	1866.42	-0.657127	9.37476e-10	2.32749e-08
Hipk2	401.271	1.49602	9.41997e-10	2.33566e-08
Gjb2	77.1897	1.79251	9.76012e-10	2.41684e-08
Fam102a	1662.44	0.997801	9.84849e-10	2.43391e-08
Zfp800	1633.75	1.15864	9.85473e-10	2.43391e-08
Phlpp1	582.982	0.70856	1.00997e-09	2.49117e-08
Tmem132a	60.543	1.56452	1.03559e-09	2.55105e-08
Ccdc47	1461.76	-0.399428	1.04769e-09	2.5775e-08
Abca17	37.2347	1.86371	1.05474e-09	2.59148e-08
Gm16685	133.719	0.969317	1.06663e-09	2.6173e-08
Sbk1	753.221	-0.869403	1.07125e-09	2.62526e-08
Csf1	1704.3	1.02352	1.12341e-09	2.74953e-08
Cxcr4	1409.94	-1.29626	1.17069e-09	2.85983e-08
2610044O15Rik8	284.118	-0.794969	1.17149e-09	2.85983e-08
Txndc16	1502.26	0.677493	1.18543e-09	2.89014e-08
Samsn1	2394.19	0.749341	1.24154e-09	3.02304e-08
Heg1	1776.15	0.406334	1.26769e-09	3.08277e-08
Slc36a1	330.067	-0.69328	1.30219e-09	3.16259e-08
Gm9574	34.1205	1.67273	1.33022e-09	3.22654e-08
Tmem243	1471.77	0.893698	1.34679e-09	3.26108e-08
Herpud1	786.231	-0.80108	1.3479e-09	3.26108e-08
Pou3f1	20.59	5.57697	1.36059e-09	3.28759e-08
Spsb1	333.123	1.07495	1.38842e-09	3.35057e-08
Gm26648	62.8449	1.03988	1.52556e-09	3.67685e-08
Golph3l	672.961	-0.53607	1.54817e-09	3.72662e-08
Map7	630.396	0.854442	1.55529e-09	3.73901e-08
Itpr1	2071.16	0.634088	1.57907e-09	3.79137e-08
Txnrd1	1213.85	0.557948	1.67362e-09	4.01331e-08
Tnp2	13.5684	3.55336	1.8297e-09	4.38205e-08
Lrp4	112.883	1.41452	1.84407e-09	4.41088e-08
Larp1	5564.93	0.799431	1.86851e-09	4.46372e-08
Vwa5a	2013.24	0.643421	1.88104e-09	4.488e-08
Akap13	6047.47	0.670204	1.92403e-09	4.5848e-08
Azi2	2232.27	0.714614	1.97215e-09	4.69356e-08
Tet2	1143.96	0.639306	2.03903e-09	4.84667e-08
Iqgap1	8938.67	0.435935	2.04505e-09	4.85489e-08
Tnip3	93.6503	2.01045	2.07506e-09	4.91998e-08
9330151L19Rik	120.428	-0.990917	2.09452e-09	4.95992e-08
Rbbp8	910.422	0.693605	2.11195e-09	4.99494e-08
Nfkbia	3920.84	1.11553	2.15616e-09	5.09316e-08
Itpr2	1957.53	0.613115	2.18448e-09	5.15364e-08
Rnf135	220.855	0.92503	2.26121e-09	5.32803e-08
Vps54	3476.12	0.828152	2.28119e-09	5.36844e-08
St6galnac4	538.458	0.721701	2.28506e-09	5.37088e-08
Prrc2c	6600.76	0.894972	2.45529e-09	5.76385e-08
Mapk6	1583.06	0.843984	2.49901e-09	5.85923e-08
Gm19244	5.55382	4.62837	2.55524e-09	5.98367e-08
Ino80	1272.85	0.5897	2.62798e-09	6.14643e-08
Ttc37	426.686	0.633829	2.63921e-09	6.15816e-08
Hk1	1662.03	0.723415	2.63949e-09	6.15816e-08
Csf2	29.1712	3.30296	2.67222e-09	6.22687e-08
Sh2d1b2	9.46943	3.50731	2.75615e-09	6.41456e-08
Dnaja2	3936.74	0.598168	2.92732e-09	6.80459e-08
Gm43984	33.547	1.97575	3.0181e-09	7.00702e-08
Ppp1r16b	1723.23	0.6941	3.04255e-09	7.05515e-08
Cdkn2aip	318.85	-0.714678	3.08324e-09	7.14076e-08
Naa35	535.664	-0.398854	3.15916e-09	7.30768e-08
Gm12216	146.485	1.03709	3.26251e-09	7.53755e-08
Oas1h	7.69232	4.2491	3.27741e-09	7.56276e-08
Ankrd17	3500.65	0.791278	3.38425e-09	7.79982e-08
Clec2d	3219.88	0.804766	3.53429e-09	8.13574e-08
Scyl2	1182.56	0.598765	3.58089e-09	8.233e-08
Glipr2	2187.89	0.845609	3.74243e-09	8.59399e-08
Utp20	902.267	0.561712	3.87601e-09	8.88998e-08
Has1	7.51652	5.75439	4.0251e-09	9.2208e-08
Gm4992	35.5863	1.78628	4.07696e-09	9.32831e-08
Rps15a-ps5	25.9138	-1.3528	4.08577e-09	9.33722e-08
Gfra1	97.1392	1.89537	4.13544e-09	9.43935e-08
Sumo3	1000.72	-0.396821	4.34532e-09	9.9065e-08
Gm12468	14.2855	-2.20516	4.37729e-09	9.96741e-08
Birc2	3627.68	0.617881	4.46183e-09	1.01477e-07
Nfkbie	1392.33	0.637229	4.88987e-09	1.11079e-07
Baz1a	3907.12	0.826596	4.91342e-09	1.11481e-07
Pfkfb3	3602.59	0.903684	4.95099e-09	1.12199e-07
Atp7a	256.742	1.33679	4.97584e-09	1.12514e-07
Gm53056	15.0145	2.381	4.97675e-09	1.12514e-07
Tubb6	340.058	1.26621	4.98316e-09	1.12525e-07
Ptk2b	4614.22	0.42537	5.07256e-09	1.14407e-07
Gm15726	40.2749	2.72099	5.28059e-09	1.18957e-07
Kat2a	702.958	0.61891	5.50237e-09	1.23807e-07
Fpr1	24.9746	2.76765	5.60475e-09	1.25961e-07
Tprkb	337.054	-0.472945	5.76068e-09	1.29312e-07
Traf1	2322.76	0.575467	5.81928e-09	1.30473e-07
Pgs1	398.657	0.729361	5.89564e-09	1.32029e-07
Timp1	159.213	2.49211	5.96423e-09	1.33408e-07
Enpp4	1036.57	0.793889	6.03116e-09	1.34746e-07
Serpinb1a	2368.77	0.818801	6.30858e-09	1.40778e-07
Sox18	77.0402	-2.14818	6.39412e-09	1.42519e-07
Kdm3a	1173.73	-0.480137	6.51722e-09	1.45092e-07
Gm8369	2168.04	0.913086	6.67527e-09	1.48437e-07
1700025N23Rik	13.9191	3.59184	7.02838e-09	1.56106e-07
Agrn	599.963	0.874113	7.13562e-09	1.58302e-07
H2-Q5	1156.46	0.631314	7.27276e-09	1.61156e-07
Phf6	1935.01	0.926631	7.2837e-09	1.6121e-07
Htr7	71.6996	1.31849	7.35035e-09	1.62496e-07
Gm43990	34.1008	1.60211	7.41294e-09	1.63689e-07
Shisa5	15563.9	0.741711	7.47879e-09	1.64951e-07
AI837181	295.067	0.880784	7.56941e-09	1.66756e-07
Polr3k	386.008	-0.586165	7.66908e-09	1.68755e-07
Stx2	340.408	-0.551683	7.89347e-09	1.73492e-07
Tmbim6	5918.18	0.493667	8.49599e-09	1.86519e-07
Sec23b	918.279	0.441199	8.63384e-09	1.89326e-07
Calm2	2698.65	-0.515524	8.69868e-09	1.90527e-07
Nub1	1216.15	0.466585	9.10554e-09	1.99209e-07
4930523C07Rik	1694.56	0.572329	9.13489e-09	1.99621e-07
Adrb2	266.889	-0.754849	9.16121e-09	1.9975e-07
Erf	184.951	-0.839381	9.1619e-09	1.9975e-07
C2cd3	796.831	0.680686	9.28097e-09	2.02114e-07
Dennd4c	422.237	0.780833	9.3116e-09	2.02549e-07
Gm52951	11.1826	2.5556	9.40861e-09	2.04424e-07
Trappc5	363.666	-0.567746	9.57187e-09	2.07734e-07
Zc3h12d	1225.77	0.67434	9.6482e-09	2.09151e-07
Foxj2	707.371	-0.498733	9.86621e-09	2.13633e-07
Tmem219	183.05	0.578245	1.06266e-08	2.29835e-07
H2-Q6	6966.79	0.558411	1.07736e-08	2.32749e-07
Wfdc17	238.326	1.61745	1.07883e-08	2.32802e-07
Prdm2	2481.42	0.540144	1.16287e-08	2.50651e-07
Bnip3l	931.948	-0.667669	1.18485e-08	2.55099e-07
Skil	2904.43	0.787716	1.19231e-08	2.56415e-07
Nek2	131.215	1.4852	1.19857e-08	2.5747e-07
Usf1	610.677	0.705716	1.20962e-08	2.59265e-07
Olfr658	6.89042	3.44897	1.20967e-08	2.59265e-07
Trip12	6691.28	0.46439	1.23501e-08	2.64399e-07
Paip2b	438.844	-0.458016	1.23829e-08	2.64802e-07
Ankrd37	52.2027	-1.4971	1.2731e-08	2.71939e-07
AA467197	184.221	2.19209	1.28393e-08	2.73943e-07
Med12l	152.839	1.0027	1.32039e-08	2.81112e-07
Otulinl	855.18	-0.75589	1.32049e-08	2.81112e-07
Olfr1396	7.94962	3.59896	1.33733e-08	2.84378e-07
Plekhf2	1087.32	0.643945	1.35327e-08	2.87446e-07
Hap1	528.68	0.894596	1.37318e-08	2.91348e-07
Gm4204	157.978	-0.68793	1.40095e-08	2.96907e-07
Hid1	205.844	-0.848125	1.40893e-08	2.98265e-07
Dedd2	405.674	-1.07492	1.43094e-08	3.02586e-07
Kras	1495.31	-0.555773	1.44314e-08	3.04828e-07
Grhl3	7.43154	3.55285	1.53121e-08	3.2307e-07
Mtss1	1139.49	-0.676826	1.55068e-08	3.26815e-07
Rcan3	252.218	-0.820507	1.59272e-08	3.35302e-07
Ddhd1	970.17	0.605829	1.60349e-08	3.37196e-07
Lbh	2955.2	-0.864379	1.61314e-08	3.38849e-07
Hspbap1	239.016	0.791186	1.61561e-08	3.38993e-07
Sfmbt1	783.059	0.546091	1.6528e-08	3.46413e-07
Tulp3	216.676	0.758839	1.69529e-08	3.54926e-07
Fyco1	1223.47	0.469422	1.82842e-08	3.82376e-07
Otud5	2567.61	0.550542	1.85606e-08	3.87728e-07
Gm12844	13.6476	-1.8225	1.87546e-08	3.91351e-07
Ccl9	1590.26	1.49241	1.9e-08	3.96035e-07
Gm16301	6.12415	3.6182	1.90844e-08	3.97358e-07
Tmem131	2300.58	0.687773	1.98827e-08	4.13391e-07
Adamts6	319.185	1.08682	1.9898e-08	4.13391e-07
Nhsl2	303.768	0.85893	2.05614e-08	4.26706e-07
Zfp874a	524.868	-0.789111	2.09519e-08	4.34161e-07
Plekha2	2591.16	0.39548	2.09664e-08	4.34161e-07
Herc2	1782.34	0.570132	2.17295e-08	4.49471e-07
Gsdmd	1067.91	0.614606	2.17614e-08	4.4964e-07
Mrgbp	602.072	0.567069	2.20559e-08	4.5523e-07
Gtpbp2	1932.68	0.597111	2.33045e-08	4.80479e-07
Kank2	232.787	-0.920186	2.4272e-08	4.99388e-07
Sorl1	3697.76	0.459264	2.42744e-08	4.99388e-07
Naa10	243.151	-0.547244	2.43467e-08	5.00333e-07
Sct	33.5649	2.93019	2.45344e-08	5.03645e-07
Fbxo8	284.668	-0.455169	2.5187e-08	5.16484e-07
Hnrnph2	1747.67	0.599759	2.52749e-08	5.17631e-07
Gfpt2	261.145	1.5125	2.52976e-08	5.17631e-07
Etv3	3353.51	0.641366	2.59214e-08	5.29824e-07
Dpp4	3308.88	0.670109	2.63981e-08	5.38988e-07
Kdm5c	2062.38	0.365734	2.67943e-08	5.46489e-07
Rab8b	4211.61	0.702785	2.68664e-08	5.4737e-07
Ptx3	284.236	3.00452	2.71189e-08	5.51922e-07
Tmem60	143.911	-0.785824	2.73815e-08	5.5667e-07
Tespa1	1146.24	0.855042	2.75e-08	5.5848e-07
Nlrp3	210.883	1.53863	2.76246e-08	5.60411e-07
Gm42549	62.9576	1.67872	2.77918e-08	5.63141e-07
Gm9869	8.43648	2.84262	2.78186e-08	5.63141e-07
Tldc2	7.16364	3.82264	2.79565e-08	5.65329e-07
Wipi2	794.706	-0.385222	2.85583e-08	5.76884e-07
Fam76a	411.718	-0.438876	2.88016e-08	5.8118e-07
0610043K17Rik	74.4288	1.57941	2.9032e-08	5.85207e-07
Vps26c	400.719	-0.639254	2.9261e-08	5.89196e-07
H2-M3	834.401	0.558515	2.97609e-08	5.98627e-07
Tmem126b	350.455	-0.56535	2.99021e-08	6.0083e-07
Svbp	179.074	0.76624	3.01951e-08	6.06075e-07
Gm15675	910.052	-0.888936	3.04876e-08	6.11298e-07
Ly6c2	1658.44	0.74222	3.09231e-08	6.19375e-07
Fbxw11	1157.76	0.494106	3.10736e-08	6.21735e-07
1700017B05Rik	232.098	-0.946008	3.12168e-08	6.23942e-07
Klf10	297.566	-0.914833	3.17368e-08	6.33667e-07
Psme1	5562.31	0.728349	3.26347e-08	6.50909e-07
Maco1	643.009	-0.527048	3.30375e-08	6.5825e-07
Ankmy2	388.204	-0.507595	3.46701e-08	6.90055e-07
Zfp664	922.458	-0.346138	3.50381e-08	6.96648e-07
Lcp2	2796	0.781597	3.57476e-08	7.1001e-07
Btaf1	1513.09	0.609332	3.58082e-08	7.10471e-07
Ctsc	6676.07	0.694156	3.6218e-08	7.1785e-07
Stk39	430.954	0.573374	3.86944e-08	7.66133e-07
Pnrc2	2995.46	-0.517157	3.88601e-08	7.68611e-07
Csf2rb2	3157.83	0.748515	3.9164e-08	7.73815e-07
Csf3	22.223	4.11275	3.95661e-08	7.80947e-07
Tmem229b	1042.79	0.567361	4.04183e-08	7.96937e-07
Gmcl1	846.035	-0.62946	4.1922e-08	8.25729e-07
Ubqln2	413.969	-0.570394	4.24032e-08	8.34339e-07
Eif2ak3	524.82	-0.585355	4.29868e-08	8.44947e-07
Mycbp2	7285.62	0.656963	4.45718e-08	8.75195e-07
D930048N14Rik	52.1144	-1.34577	4.46756e-08	8.76325e-07
Mxd4	773.994	-0.79163	4.47711e-08	8.77291e-07
Phlda1	186.541	1.48174	4.91229e-08	9.61572e-07
Phc2	952.966	0.675859	4.95635e-08	9.69197e-07
Saa3	158.009	3.39581	5.21166e-08	1.01807e-06
Hsdl1	552.153	-0.673388	5.48001e-08	1.06939e-06
Lrp8	564.873	0.835015	5.5308e-08	1.07819e-06
Hvcn1	904.506	-0.834205	5.58535e-08	1.08771e-06
Hyi	134.546	-0.568646	5.60525e-08	1.09046e-06
Mob3c	673.815	0.639766	5.68274e-08	1.10441e-06
Nsmaf	2138.65	0.489429	5.69365e-08	1.10539e-06
Ulk1	231.555	-0.56729	5.75425e-08	1.11602e-06
Agfg2	164.804	-0.827516	5.81937e-08	1.12749e-06
Nup205	1037.96	0.390089	5.95308e-08	1.15223e-06
Ccdc25	1005.11	0.669702	6.32179e-08	1.22234e-06
Rab20	113.836	1.26087	6.33276e-08	1.22322e-06
Plgrkt	1425.54	0.493355	6.37117e-08	1.22938e-06
Gm28347	25.2369	2.50451	6.4445e-08	1.24227e-06
Ifna13	64.6817	10.0559	6.6135e-08	1.27355e-06
Ly6e	15245	0.474536	6.91678e-08	1.3306e-06
Nf1	816.429	0.568027	6.96257e-08	1.33806e-06
Zc3h7a	4777.75	0.512366	7.19909e-08	1.38211e-06
Fam43a	430.856	-1.04362	7.26152e-08	1.39268e-06
Ttc39c	85.6433	0.901845	7.44773e-08	1.42695e-06
Chd7	2331.51	0.673339	7.57592e-08	1.45005e-06
Msl1	1841.41	-0.483801	7.64712e-08	1.4622e-06
Cd14	119.21	1.48962	7.71479e-08	1.47366e-06
Pogk	548.571	0.496822	7.90175e-08	1.50785e-06
Exoc8	409.951	-0.543785	7.91331e-08	1.50854e-06
Arhgap33	37.3846	-0.954137	8.36505e-08	1.59306e-06
Ap4m1	188.196	-0.658402	8.41221e-08	1.60043e-06
Gm15987	382.148	0.849103	8.4899e-08	1.61359e-06
Vars	2469.57	0.663954	8.55307e-08	1.62397e-06
Pnp2	30.3679	2.18547	8.80457e-08	1.67005e-06
Gm14023	17.3888	1.85958	9.15521e-08	1.73482e-06
Arid5b	720.738	0.890393	9.24467e-08	1.74837e-06
Dnmt3c	7.73689	5.56644	9.24513e-08	1.74837e-06
Foxred2	214.514	-0.804962	9.31102e-08	1.75908e-06
Abcb1b	408.061	0.637108	9.41243e-08	1.77647e-06
Klhdc2	403.756	-0.558391	9.51873e-08	1.79377e-06
Ctns	232.142	-0.563425	9.523e-08	1.79377e-06
Anapc4	800.345	-0.315708	9.71193e-08	1.82754e-06
Jak3	956.328	0.748249	9.93767e-08	1.86816e-06
Sphk2	234.088	-0.619863	1.00347e-07	1.88454e-06
2810013P06Rik	266.384	-0.616195	1.00469e-07	1.88495e-06
Prpf4	663.87	0.370855	1.0098e-07	1.89267e-06
Gm44292	141.456	1.85632	1.05559e-07	1.97655e-06
Fryl	2150.63	0.525616	1.0698e-07	2.00118e-06
Ccni	2343.96	-0.495663	1.07833e-07	2.01515e-06
Irf2bpl	352.303	-0.849515	1.10243e-07	2.05816e-06
Syne2	500.805	0.732304	1.13118e-07	2.10975e-06
Gm43272	6.56532	2.59963	1.18142e-07	2.2013e-06
Fat4	128.074	1.14661	1.18293e-07	2.20195e-06
Dtwd1	145.937	0.831995	1.20458e-07	2.24005e-06
Mideas	1552.71	-0.548191	1.20728e-07	2.24287e-06
Fam8a1	645.746	-0.526207	1.21494e-07	2.25489e-06
Avpr1a	42.9427	1.33165	1.25147e-07	2.32042e-06
Slc43a2	816.777	-0.818369	1.26916e-07	2.35093e-06
Gm12174	42.5229	-0.921375	1.27683e-07	2.36281e-06
Xpo6	1855.84	0.391701	1.2976e-07	2.39891e-06
Abcg1	1940.69	0.407914	1.34601e-07	2.48599e-06
Col9a3	59.3879	1.40259	1.38964e-07	2.56407e-06
Capn5	304.936	0.850063	1.4175e-07	2.61293e-06
Tm4sf1	618.244	1.01723	1.47105e-07	2.70901e-06
Herc1	1807.4	0.469875	1.47917e-07	2.72133e-06
Lasp1	1655.82	-0.49249	1.48442e-07	2.72834e-06
C130026I21Rik	37.049	1.34778	1.49312e-07	2.74168e-06
Stxbp1	309.129	0.578725	1.52387e-07	2.79543e-06
Rflnb	683.433	-0.789839	1.52904e-07	2.8022e-06
Ramac	441.907	-0.568702	1.55515e-07	2.84731e-06
Bdp1	1593.87	0.765689	1.59549e-07	2.91835e-06
Snx30	1274.49	0.614567	1.61164e-07	2.94504e-06
Pdcd1lg2	126.394	0.991889	1.6146e-07	2.94624e-06
Vsir	1165.18	-0.673016	1.6154e-07	2.94624e-06
Ifngr1	2208.85	-0.441301	1.61737e-07	2.94699e-06
Smpd2	99.9429	-0.761621	1.62672e-07	2.96119e-06
Dvl2	174.849	-0.803149	1.64141e-07	2.98507e-06
Psen1	1080.94	0.406358	1.66094e-07	3.01768e-06
Zfp101	640.577	-0.653998	1.70472e-07	3.09428e-06
Bcl2a1b	241.786	1.07028	1.75729e-07	3.18664e-06
Sell	19592	0.682	1.77855e-07	3.22212e-06
Cttnbp2nl	622.001	0.640047	1.7989e-07	3.25588e-06
Smagp	146.537	0.721026	1.8282e-07	3.30575e-06
Galnt15	254.157	-1.29627	1.83485e-07	3.31462e-06
Spag9	2899.25	0.567751	1.83719e-07	3.31568e-06
Mblac2	142.712	-0.84444	1.85293e-07	3.3409e-06
Prkca	858.667	0.503821	1.86445e-07	3.35848e-06
Homer1	299.616	0.878658	1.86853e-07	3.36264e-06
Ehd3	1363.92	0.610027	1.88077e-07	3.38146e-06
Ypel2	300.711	-0.739652	1.88441e-07	3.38479e-06
Irf5	1028.63	0.510617	1.92452e-07	3.45357e-06
Tarm1	64.4279	2.2413	1.96261e-07	3.5186e-06
Snx10	1164.46	0.920277	1.97084e-07	3.53002e-06
Ep400	2455.98	0.632586	2.00665e-07	3.59076e-06
Pigw	196.809	-0.653354	2.0115e-07	3.59606e-06
Ubald1	305.25	-0.735637	2.05497e-07	3.6703e-06
Tut4	4390.94	0.855237	2.0616e-07	3.67868e-06
Fam78a	937.571	-0.840547	2.0791e-07	3.70643e-06
Hexim1	478.25	-0.644288	2.08266e-07	3.70929e-06
Clec2i	1593.8	-0.551829	2.09081e-07	3.72031e-06
Gm3248	16.5497	2.43809	2.0974e-07	3.72853e-06
Slc28a2	1611.8	0.576331	2.09975e-07	3.72922e-06
Usp9x	1873.75	0.671503	2.15896e-07	3.8308e-06
Atp8b4	1107.54	0.810158	2.22048e-07	3.93627e-06
Nlgn2	404.945	0.836124	2.22579e-07	3.942e-06
Srf	470.812	-0.509199	2.23127e-07	3.94801e-06
Cntrl	3083.87	0.710004	2.24253e-07	3.96423e-06
Car2	134.862	0.752891	2.25451e-07	3.98171e-06
Gm12407	10.8206	2.28659	2.26385e-07	3.99449e-06
Ube2g1	805.404	-0.54337	2.2687e-07	3.99932e-06
Kctd12	1197.17	-1.06546	2.27422e-07	4.00534e-06
Ak9	23.9344	2.20246	2.33544e-07	4.10934e-06
Ldlrap1	437.696	-0.804767	2.3603e-07	4.14922e-06
Ecpas	1915.63	0.352681	2.44151e-07	4.28801e-06
Ubd	2668.26	1.1759	2.49537e-07	4.37856e-06
2610008E11Rik	407.385	-0.756858	2.6183e-07	4.59001e-06
Gm43127	49.2169	-1.2768	2.68848e-07	4.70869e-06
Hdac1-ps	38.8491	-1.20602	2.70944e-07	4.74102e-06
Il5ra	291.274	0.709465	2.71526e-07	4.74682e-06
Zfp944	374.505	-1.17063	2.72557e-07	4.76046e-06
Anp32b-ps1	25.3996	-1.56202	2.73588e-07	4.77407e-06
S100pbp	1031.17	-0.467235	2.83569e-07	4.9437e-06
Macroh2a1	2591.12	0.436271	2.85102e-07	4.96585e-06
Gpr137b-ps	166.661	0.763657	2.96042e-07	5.15167e-06
Fbxo3	930.62	-0.343012	3.0373e-07	5.28061e-06
Wdfy4	3162.43	0.484917	3.06509e-07	5.32295e-06
Usp38	1476.75	0.605108	3.06726e-07	5.32295e-06
Cd83	2223.98	0.66073	3.21273e-07	5.5703e-06
Tapbpl	1008.01	0.695826	3.24179e-07	5.61555e-06
S1pr1	3814.43	-0.461409	3.26902e-07	5.65755e-06
Enc1	407.337	0.873224	3.36078e-07	5.81106e-06
Amigo2	200.994	0.686844	3.37247e-07	5.82596e-06
1700066M21Rik	152.415	-1.04123	3.42958e-07	5.91922e-06
Armc10	581.25	-0.422279	3.46037e-07	5.96694e-06
Slc35c1	420.719	-0.582267	3.57241e-07	6.15454e-06
Pola2	642.839	0.493108	3.58499e-07	6.17061e-06
Spic	633.517	1.28149	3.62611e-07	6.23572e-06
Pdk3	494.025	0.609334	3.63339e-07	6.24258e-06
Sptssa	543.172	-0.574215	3.64489e-07	6.25668e-06
Cdkl5	107.283	0.903844	3.74575e-07	6.42343e-06
Gm7809	29.7426	-1.09169	3.74881e-07	6.42343e-06
Chmp5	1290.16	0.488539	3.75699e-07	6.43165e-06
Zfp874b	634.817	-0.843775	3.77075e-07	6.44937e-06
Gm10167	47.7537	-0.906264	3.80465e-07	6.5015e-06
Ffar2	172.815	1.21002	3.84556e-07	6.5655e-06
Bcl2a1d	166.712	0.868475	3.86668e-07	6.59561e-06
Dusp6	596.303	-0.72122	3.92382e-07	6.68707e-06
Rnd3	450.298	0.881796	4.00044e-07	6.81152e-06
Evl	2091.62	0.770036	4.05418e-07	6.89683e-06
Ap2b1	2404.81	0.275229	4.1396e-07	7.03584e-06
Spib	4295.25	-0.692757	4.21399e-07	7.15587e-06
Cd2	2657.23	0.579847	4.26353e-07	7.23352e-06
Zfp119b	96.733	-0.793601	4.27647e-07	7.24898e-06
Cdh17	181.529	1.0614	4.32498e-07	7.32467e-06
Pdgfb	122.269	-1.20828	4.36779e-07	7.39056e-06
Gm11843	19.0611	2.41028	4.45174e-07	7.52591e-06
Eid1	766.619	-0.717814	4.5618e-07	7.70509e-06
Parp16	67.2136	-0.870943	4.83028e-07	8.15131e-06
Man2a1	3656.39	0.56484	4.87953e-07	8.22711e-06
Zic5	5.34388	5.66413	4.93513e-07	8.31346e-06
Abl2	881.228	0.633157	4.94951e-07	8.32891e-06
Gpi-ps	15.9791	-1.62028	4.95308e-07	8.32891e-06
Cux1	1236.89	0.333799	4.9875e-07	8.37935e-06
Kctd14	148.599	0.838326	5.00615e-07	8.40324e-06
Hk2	829.78	1.23248	5.1408e-07	8.62164e-06
Gm42963	29.5769	2.46147	5.18837e-07	8.68886e-06
Trib1	553.732	0.994933	5.19004e-07	8.68886e-06
Rcn1	960.902	0.390106	5.27415e-07	8.82187e-06
Zfp709	918.292	-0.723719	5.36638e-07	8.96824e-06
Spn	1988.73	-0.695596	5.39193e-07	9.00301e-06
Rab19	177.34	0.669521	5.41673e-07	9.03646e-06
Casp9	320.557	-0.662457	5.43149e-07	9.05312e-06
Adcy4	366.61	0.811099	5.46941e-07	9.10832e-06
Trib2	1075.51	-0.703008	5.49732e-07	9.14677e-06
Ube2e1	346.809	0.547484	5.59982e-07	9.30914e-06
Sec14l1	553.25	-0.691185	5.60652e-07	9.31212e-06
Gm7266	7.32018	-2.05823	5.62931e-07	9.3418e-06
Zcchc18	420.71	0.751459	5.63797e-07	9.34207e-06
Tbx21	165.163	1.03357	5.63933e-07	9.34207e-06
Hmgn3	816.003	0.801626	5.76164e-07	9.53638e-06
Zfp846	126.744	-0.635603	5.86566e-07	9.70008e-06
Dusp4	166.337	-0.811094	5.93416e-07	9.8048e-06
Wnk1	9592.79	0.538147	6.06756e-07	1.00165e-05
Rufy3	804.822	0.543282	6.08006e-07	1.00284e-05
Rps15-ps2	20.7809	-1.1561	6.20333e-07	1.02228e-05
Cd79b	3275.73	-0.717398	6.47278e-07	1.06576e-05
Ms4a6b	17979.8	0.717534	6.5854e-07	1.08336e-05
Proser1	497.188	-0.428492	6.64473e-07	1.09218e-05
Tubgcp5	470.249	-0.516434	6.73104e-07	1.10541e-05
Ythdf1	1234.06	0.466	6.88712e-07	1.13006e-05
Gm18342	10.8522	2.10317	6.90453e-07	1.13194e-05
Ccdc86	249.896	0.621522	7.01175e-07	1.14852e-05
Cd40lg	115.894	-0.960104	7.18528e-07	1.17593e-05
Macf1	10164.8	0.558059	7.26988e-07	1.18875e-05
Polr3b	931.405	0.429351	7.37585e-07	1.20504e-05
Rexo4	835.151	0.426078	7.39649e-07	1.20737e-05
Vamp5	169.424	-0.667449	7.43559e-07	1.21271e-05
Gm19817	26.0501	-1.6073	7.62921e-07	1.24322e-05
Gm11427	348.835	0.794913	7.73889e-07	1.26001e-05
Btbd7	384.388	0.648689	7.77272e-07	1.26443e-05
Zfp395	277.539	-0.68184	7.81737e-07	1.27061e-05
Wdr43	3956.8	0.670231	7.83417e-07	1.27225e-05
Zfp979	90.9887	-1.65183	7.86505e-07	1.27617e-05
Mapk14	1368.6	-0.476657	8.22488e-07	1.33341e-05
Ifitm6	216.833	1.58789	8.25318e-07	1.33686e-05
Slc35a1	328.609	-0.35241	8.33211e-07	1.34849e-05
Tceanc2	360.163	0.475225	8.35424e-07	1.35092e-05
Ccl19	13.0817	1.77682	8.39909e-07	1.35702e-05
Arrdc2	116.831	-0.849414	8.50061e-07	1.37225e-05
Ccnl1	4788.43	0.573056	8.51809e-07	1.3739e-05
Rbm3-ps	10.4317	-1.90966	8.58456e-07	1.38345e-05
Fanca	134.143	0.693879	8.68953e-07	1.39918e-05
Phkg2	384.13	-0.476012	8.94045e-07	1.43836e-05
Zfp763	256.338	-0.729124	8.96955e-07	1.44182e-05
Slc2a6	109.77	0.851907	8.98136e-07	1.44249e-05
Per1	323.448	-0.856446	8.997e-07	1.44378e-05
Zfp810	222.992	-0.553743	9.36699e-07	1.50189e-05
Tstd1	36.976	1.37733	9.5606e-07	1.53163e-05
4833407H14Rik	177.645	0.78319	9.59675e-07	1.53613e-05
Fam117b	641.777	-0.489327	9.60912e-07	1.53681e-05
Lats2	767.973	-0.468671	9.64467e-07	1.5412e-05
Trim6	56.5096	1.08394	9.78592e-07	1.56245e-05
Phf23	722.382	-0.605183	9.88671e-07	1.57722e-05
Clcf1	1027.39	-0.618113	1.04487e-06	1.66546e-05
Mrpl39	544.896	0.611096	1.052e-06	1.67543e-05
Chaserr	1191.39	-0.865616	1.05572e-06	1.67994e-05
Bmf	253.918	-1.0181	1.07943e-06	1.71622e-05
Milr1	305.455	0.654456	1.08611e-06	1.7254e-05
Ly75	2625.92	0.661284	1.09187e-06	1.7331e-05
Rars	1547.09	0.437603	1.09536e-06	1.73719e-05
Abhd2	2379.26	0.475284	1.09831e-06	1.74041e-05
Cdc25b	377.818	-0.778	1.10775e-06	1.75391e-05
Cbx8	60.9351	-0.934241	1.15413e-06	1.82556e-05
Gm26532	38.3568	-1.11353	1.15493e-06	1.82556e-05
Rbm38	345.663	-0.739397	1.16331e-06	1.83668e-05
Ctla2b	172.345	0.767428	1.16402e-06	1.83668e-05
Nepro	246.436	0.497226	1.16487e-06	1.83668e-05
Prkcd	2997.48	0.337358	1.16751e-06	1.83851e-05
Casz1	265.608	0.756168	1.16797e-06	1.83851e-05
Cyyr1	477.064	0.592898	1.18061e-06	1.85686e-05
Agpat5	380.124	-0.435448	1.18667e-06	1.86486e-05
Snord53	15.8862	1.74193	1.18966e-06	1.86801e-05
Traf5	657.525	0.641974	1.19437e-06	1.87385e-05
Gm37639	78.5511	1.87718	1.19593e-06	1.87474e-05
Foxn3	574.43	0.995696	1.19814e-06	1.87665e-05
Tnfaip8	1352.63	-0.477997	1.20055e-06	1.87888e-05
Gm4707	96.6844	1.31469	1.22085e-06	1.90907e-05
Gm26797	34.7653	1.66464	1.24105e-06	1.93906e-05
Abcb11	8.35565	3.19849	1.24498e-06	1.9436e-05
Zfp938	135.858	-0.872984	1.25191e-06	1.95269e-05
Zfp281	1692.45	0.813433	1.25286e-06	1.95269e-05
Kcna3	100.206	1.69678	1.26749e-06	1.97387e-05
Slc16a5	87.0807	-1.13526	1.3284e-06	2.06703e-05
Ado	432.926	-0.715213	1.33362e-06	2.07344e-05
Mzt1	554.038	-0.741329	1.3465e-06	2.09176e-05
Cep350	1990.5	0.586323	1.36456e-06	2.11809e-05
Smad7	508.331	-0.768164	1.38043e-06	2.14036e-05
Mab21l3	80.5181	1.0629	1.38229e-06	2.14036e-05
Usp12	1430.36	0.329919	1.3823e-06	2.14036e-05
Kat2b	1190.48	0.653437	1.38678e-06	2.14555e-05
Ypel5	920.438	-0.467048	1.42783e-06	2.20726e-05
Batf	252.165	1.31027	1.44544e-06	2.23266e-05
F8a	185.268	-1.12541	1.4548e-06	2.24523e-05
Ivns1abp	5113.3	-0.317845	1.45594e-06	2.24523e-05
Gpn3	227.425	-0.613654	1.49816e-06	2.30846e-05
Hnrnpl	8542.55	-0.360541	1.50473e-06	2.3167e-05
Ip6k2	587.932	-0.380117	1.51706e-06	2.33379e-05
Zscan26	1214.22	-0.40767	1.52602e-06	2.34567e-05
Ifrd1	2133.57	0.803287	1.53052e-06	2.35068e-05
Il12rb2	157.086	1.17731	1.55579e-06	2.38543e-05
Vhl	904.343	-0.632551	1.55688e-06	2.38543e-05
2010110E17Rik	3.31521	6.11613	1.55692e-06	2.38543e-05
Sav1	1814.25	0.430567	1.5635e-06	2.39358e-05
Zfp383	80.1932	-0.708468	1.60114e-06	2.44922e-05
Ski	1242.76	-0.442642	1.61463e-06	2.46787e-05
Rcor3	204.224	-0.612413	1.62857e-06	2.48717e-05
Il3ra	108.174	0.930166	1.65322e-06	2.52278e-05
Nhlrc2	284.11	0.630259	1.66064e-06	2.53207e-05
Zbtb34	297.166	-0.599477	1.67772e-06	2.55606e-05
Cenpj	670.076	0.660406	1.67952e-06	2.55675e-05
Cenpe	408.893	0.975215	1.71426e-06	2.60566e-05
Rgs3	441.016	-0.659137	1.7144e-06	2.60566e-05
Golm1	505.749	-0.512879	1.73741e-06	2.63852e-05
Zfp667	69.0506	-0.71042	1.76036e-06	2.67124e-05
Carmil1	1027.9	0.669226	1.7743e-06	2.69025e-05
Gata2	90.1636	-1.00695	1.80297e-06	2.73153e-05
Rhof	586.244	-0.732965	1.81368e-06	2.74556e-05
N4bp3	77.6497	-1.05676	1.82778e-06	2.76469e-05
Acvr1b	454.605	-0.47819	1.83415e-06	2.77213e-05
Wsb1	2347.94	0.606685	1.87024e-06	2.82437e-05
5330438D12Rik	81.2382	-0.940815	1.8717e-06	2.82437e-05
Mier3	1137.67	0.759036	1.87489e-06	2.82694e-05
Aktip	252.901	-0.549305	1.90572e-06	2.87114e-05
Iffo1	416.879	-0.523509	1.9158e-06	2.88404e-05
Rnf170	191.777	-0.610555	1.94736e-06	2.92923e-05
Tmem126a	234.689	-0.521211	1.99342e-06	2.99613e-05
Zfp516	387.923	0.525359	2.04128e-06	3.06473e-05
A130014A01Rik	63.6955	-1.05376	2.04229e-06	3.06473e-05
Ppp4r4	54.4203	1.00844	2.07615e-06	3.1122e-05
Mid1	136.202	1.35753	2.07721e-06	3.1122e-05
Sinhcaf	158.705	1.02276	2.13925e-06	3.20262e-05
Ms4a4b	15229.8	0.872585	2.16202e-06	3.23417e-05
Zfp553	174.109	-0.627312	2.16862e-06	3.24148e-05
B230307C23Rik	82.1427	0.998765	2.17774e-06	3.25255e-05
Atp1b1	431.975	-0.703258	2.17958e-06	3.25273e-05
Paqr7	99.9112	-1.04062	2.22255e-06	3.31426e-05
Tma16	359.626	0.682622	2.23923e-06	3.33651e-05
Slc41a1	630.982	0.552765	2.2896e-06	3.40888e-05
Nol4l	82.6398	-0.865599	2.2956e-06	3.41513e-05
Gm10344	6.18354	3.5226	2.30895e-06	3.4323e-05
Zmat3	316.231	-0.436322	2.35759e-06	3.50185e-05
2210414B05Rik	18.372	1.93657	2.36312e-06	3.50733e-05
Mthfd2	648.97	0.622162	2.39498e-06	3.55184e-05
Rbm45	600.341	0.363413	2.40535e-06	3.56443e-05
Rmnd5a	1563.99	-0.47913	2.42208e-06	3.58642e-05
Zfp386	567.872	-0.606011	2.43398e-06	3.60122e-05
Il33	3576.71	1.12805	2.44802e-06	3.61769e-05
Rchy1	692.28	-0.399464	2.44892e-06	3.61769e-05
Arhgap31	1369.26	0.376464	2.48562e-06	3.66904e-05
Il18rap	497.415	0.752934	2.54761e-06	3.75763e-05
Washc4	2791.28	0.769703	2.59362e-06	3.82251e-05
Gmfb	2159.67	-0.570881	2.60134e-06	3.83092e-05
Med1	2689.42	0.477764	2.62827e-06	3.86757e-05
Vezf1	1700.44	-0.342428	2.6453e-06	3.88962e-05
Fbxl3	1257.11	-0.462397	2.66354e-06	3.9134e-05
Gm9843	210.155	-1.15169	2.68839e-06	3.94686e-05
Gm11488	6.47829	-2.57813	2.69387e-06	3.95107e-05
Zfp422	354.936	-0.515121	2.69542e-06	3.95107e-05
BE692007	3055.69	0.820601	2.70212e-06	3.95783e-05
Trim59	1332.15	-0.685038	2.75954e-06	4.03881e-05
Rpl39-ps	71.5972	-1.1485	2.78318e-06	4.07026e-05
Slc2a3	398.989	-0.696492	2.78836e-06	4.07436e-05
Gm37881	11.9445	1.89139	2.79028e-06	4.07436e-05
Gm14137	37.8991	1.00172	2.79605e-06	4.07965e-05
Tfec	147.58	1.34269	2.8012e-06	4.08402e-05
Bcl9	962.028	0.338147	2.80519e-06	4.08549e-05
Mknk2	2214.28	-0.640245	2.80652e-06	4.08549e-05
Inka1	51.9328	0.880964	2.8129e-06	4.09164e-05
Sntb2	281.013	0.907691	2.8824e-06	4.18868e-05
Gm17435	22.5812	1.37978	2.88485e-06	4.18868e-05
Fbxo32	235.775	-0.68712	2.88623e-06	4.18868e-05
Raf1	668.925	0.424545	2.93072e-06	4.24712e-05
Slc25a46	978.648	-0.479409	2.93098e-06	4.24712e-05
Polr3g	177.923	-0.646142	2.93695e-06	4.25252e-05
Nfic	659.138	-0.857687	2.95786e-06	4.27953e-05
Zfp110	947.202	-0.345054	2.97963e-06	4.30774e-05
Zfp788	406.907	-0.601724	3.00775e-06	4.34284e-05
Adamts8	50.0075	1.46169	3.00848e-06	4.34284e-05
S1pr4	279.208	-0.994922	3.02748e-06	4.36694e-05
Gm38275	15.1726	2.42507	3.03537e-06	4.375e-05
Lpcat1	892.916	-0.488671	3.06731e-06	4.41767e-05
Cdh15	2.07022	5.81739	3.06841e-06	NA
Vipr1	304.024	-0.870743	3.07833e-06	4.43018e-05
Orc5	282.013	-0.461769	3.09753e-06	4.45443e-05
Snx33	276.391	-0.583221	3.13869e-06	4.5102e-05
Fam107b	3478.94	-0.49688	3.15914e-06	4.53565e-05
Ifngr2	1115.68	-0.388281	3.16118e-06	4.53565e-05
Brd2	4678.44	0.453153	3.19492e-06	4.5806e-05
Stk17b	7257.9	-0.624182	3.22151e-06	4.61522e-05
Sfrp1	368.761	0.970765	3.23051e-06	4.62463e-05
Alkbh4	115.333	-0.636394	3.24151e-06	4.63687e-05
Chl1	297.077	1.35683	3.25518e-06	4.65293e-05
Slfn5os	8.33776	3.86309	3.29564e-06	4.7072e-05
Metrnl	76.118	1.17412	3.322e-06	4.7388e-05
Hcar2	339.84	2.19613	3.32276e-06	4.7388e-05
Hspa8	16313.7	0.687784	3.32797e-06	4.74268e-05
Abhd18	187.228	-0.614316	3.33825e-06	4.75375e-05
Med22	237.673	-0.698164	3.35338e-06	4.76876e-05
Dmac2l	75.9411	-0.761533	3.35382e-06	4.76876e-05
Il1r2	69.6231	1.22852	3.36333e-06	4.7787e-05
H2bc21	167.32	-0.753388	3.3989e-06	4.82563e-05
Plpp6	299.895	-0.623747	3.42191e-06	4.85465e-05
Gt(ROSA)26Sor	277.751	-1.39526	3.43718e-06	4.87267e-05
5830468F06Rik	54.3125	1.06258	3.46074e-06	4.90241e-05
Wbp2	673.271	-0.448201	3.52118e-06	4.98431e-05
H2-Q4	6396.52	0.632616	3.54115e-06	5.00884e-05
Clasp1	926.216	0.378985	3.57681e-06	5.05551e-05
Elk4	2793.53	0.522923	3.64223e-06	5.14413e-05
Dxo	172.252	0.613943	3.64878e-06	5.14956e-05
1700041G16Rik	10.2029	1.821	3.66099e-06	5.16117e-05
Zfp120	716.279	-0.659448	3.66245e-06	5.16117e-05
Rnf138	789.299	-0.650321	3.67243e-06	5.17136e-05
Usp15	2089.02	0.428833	3.67513e-06	5.17136e-05
Gm7407	9.0627	-1.74554	3.69651e-06	5.19759e-05
Zfp655	786.613	-0.373019	3.77464e-06	5.3035e-05
Emp3	251.329	-0.675327	3.78481e-06	5.31386e-05
Ighg3	1499.29	3.67622	3.80768e-06	5.34202e-05
Zfp273	256.275	-0.842128	3.85195e-06	5.40013e-05
Bet1	289.286	-0.698145	3.90608e-06	5.47197e-05
Cfl2	653.725	-0.579047	3.91208e-06	5.47633e-05
Tha1	90.2038	1.06359	3.93044e-06	5.49587e-05
Haus3	634.46	-0.688106	3.93183e-06	5.49587e-05
Kcnh7	94.2387	1.14943	3.94448e-06	5.50949e-05
Gm10101	53.9726	-0.928973	3.96378e-06	5.53188e-05
Itsn2	3202.18	0.675786	3.96634e-06	5.53188e-05
Parp4	2298.69	0.345838	3.98476e-06	5.55349e-05
Cd28	1287.02	-0.682492	4.01423e-06	5.59045e-05
Mtr	480.823	0.419876	4.02669e-06	5.60369e-05
Nfkb2	1937.59	0.42194	4.10195e-06	5.70423e-05
Kdm6b	1477.47	0.766867	4.16344e-06	5.78371e-05
Hoxd3	10.3946	2.23253	4.1652e-06	5.78371e-05
Daam1	718.281	0.520928	4.16947e-06	5.78541e-05
Hectd4	1091.45	0.457194	4.17773e-06	5.79263e-05
Sike1	1171.93	-0.535407	4.18376e-06	5.79676e-05
Pbx2	762.984	-0.545641	4.18768e-06	5.79795e-05
Pcmtd2	1016.06	-0.58825	4.19129e-06	5.79872e-05
Gm6377	469.869	1.23788	4.20419e-06	5.81233e-05
Brd3	996.706	-0.46767	4.20926e-06	5.81509e-05
Lyst	876.322	0.615408	4.26152e-06	5.87717e-05
Zfp24	818.611	-0.482438	4.26241e-06	5.87717e-05
Tmem170b	706.822	0.65455	4.26488e-06	5.87717e-05
Gm28043	216.508	0.682407	4.26658e-06	5.87717e-05
Cpeb4	1434.44	0.737377	4.28243e-06	5.89471e-05
Rpl3-ps1	22.7986	-1.18197	4.30163e-06	5.91685e-05
Synj1	1134.83	0.440514	4.30558e-06	5.91798e-05
Rhbdf2	482.035	0.565822	4.39368e-06	6.03471e-05
Cdca4	394.534	-0.435524	4.46658e-06	6.1304e-05
Klra2	207.355	1.2853	4.49468e-06	6.16451e-05
Zfp248	44.476	-0.878355	4.5084e-06	6.17885e-05
Nol10	764.515	0.509273	4.51911e-06	6.18907e-05
Zscan2	65.6043	-0.801701	4.52845e-06	6.19496e-05
Csprs	9.60652	2.77598	4.52995e-06	6.19496e-05
Klhl9	1369.36	-0.49016	4.58576e-06	6.26676e-05
B3gnt8	82.5604	-0.998173	4.63115e-06	6.32423e-05
Gvin-ps6	211.322	2.19644	4.68314e-06	6.39064e-05
Atm	1295.7	0.778945	4.75856e-06	6.48888e-05
Depp1	14.8396	-2.49844	4.82981e-06	6.57939e-05
Xkrx	220.236	-0.797407	4.83187e-06	6.57939e-05
Gm20470	14.4497	1.59064	4.85401e-06	6.6048e-05
Gm9625	71.4369	-0.797017	4.86228e-06	6.6113e-05
Trim65	649.349	-0.558152	4.91442e-06	6.67741e-05
AU020206	4439.71	0.545775	4.94646e-06	6.71614e-05
Odc1	1256.02	0.556932	4.97611e-06	6.75157e-05
Frat2	31.9209	-1.00242	5.00803e-06	6.79002e-05
2310043M15Rik	26.1616	1.18882	5.02127e-06	6.80311e-05
Cirbp	743.08	-0.550709	5.02654e-06	6.80538e-05
Fbxo45	421.762	-0.467477	5.10641e-06	6.90859e-05
Gm4617	61.7472	-1.19336	5.17455e-06	6.99578e-05
Gm12669	12.8968	-1.66982	5.18281e-06	7.00196e-05
Zfp825	229.297	-0.700851	5.20637e-06	7.02879e-05
Elk3	1086.48	-0.501121	5.22562e-06	7.04976e-05
Gm4784	6.89474	-1.83051	5.26256e-06	7.09455e-05
Nr2f2	912.141	-0.863915	5.2884e-06	7.12431e-05
Mgat5	691.335	0.373225	5.29406e-06	7.12688e-05
Gipc3	8.5954	1.6783	5.30518e-06	7.13678e-05
Mlxip	2235.52	0.506362	5.3251e-06	7.15851e-05
Sesn2	84.2899	-0.705864	5.39121e-06	7.24225e-05
Spryd7	288.434	0.804101	5.47245e-06	7.34617e-05
Mpeg1	10602.7	0.57396	5.48496e-06	7.35777e-05
Katnbl1	289.736	-0.633245	5.50866e-06	7.38433e-05
Dock2	5819.26	0.388325	5.67672e-06	7.60425e-05
AI480526	299.324	-0.566531	5.68487e-06	7.60978e-05
Aph1b	52.624	-1.0851	5.73232e-06	7.66789e-05
Idi1-ps4	3.19477	-4.64931	5.81366e-06	7.77122e-05
Unc119	125.426	-0.770841	5.82601e-06	7.78224e-05
Thada	508.494	0.496705	5.9895e-06	7.995e-05
Usp42	719.702	0.489414	6.0585e-06	8.08141e-05
Spta1	10.9675	3.66436	6.13386e-06	8.17618e-05
Psma5	559.821	0.520097	6.15978e-06	8.20497e-05
F11r	715.807	0.666853	6.17873e-06	8.21933e-05
Ddx55	598.569	-0.416433	6.17923e-06	8.21933e-05
Gm15545	64.0783	-0.728453	6.23263e-06	8.28456e-05
Orai2	843.736	-0.588272	6.25112e-06	8.30331e-05
4932422M17Rik	91.0164	-0.931265	6.34847e-06	8.42672e-05
Crlf3	2537.74	0.473301	6.3891e-06	8.47471e-05
2010315B03Rik	674.213	-0.785582	6.44105e-06	8.53766e-05
Il22	12.4364	5.12003	6.44896e-06	8.53863e-05
Kalrn	122.794	0.649763	6.45079e-06	8.53863e-05
Cdkn2aipnl	570.329	-0.464237	6.47897e-06	8.56543e-05
Irak4	511.348	0.342232	6.48007e-06	8.56543e-05
Gm8276	27.0528	-1.16295	6.52063e-06	8.61304e-05
Wasf1	42.7449	-1.6207	6.59889e-06	8.71035e-05
Cd80	211.849	0.873471	6.62755e-06	8.7421e-05
Map3k5	1140.04	0.381177	6.63298e-06	8.74318e-05
Cpsf2	1705.75	0.295238	6.64079e-06	8.7474e-05
Fmnl2	1596.64	0.677536	6.67021e-06	8.78005e-05
Bcl2a1a	119.224	0.785228	6.74538e-06	8.87284e-05
Mt1	161.119	1.4853	6.76688e-06	8.89496e-05
Foxf1	146.154	0.715358	6.78482e-06	8.91236e-05
Mplkip	243.705	-0.621558	6.8344e-06	8.97127e-05
Lsm14b	610.14	-0.38901	6.87766e-06	9.02181e-05
Tbxa2r	44.137	-1.27552	6.89554e-06	9.03902e-05
Pold3	876.655	0.453816	6.90567e-06	9.04605e-05
Gm14586	47.5701	-1.12473	6.95293e-06	9.10167e-05
Ppp3cc	1010.02	0.506221	7.00443e-06	9.16038e-05
Bhlhe40	1092.95	0.794959	7.00771e-06	9.16038e-05
Hoxb6	38.2981	0.847802	7.01227e-06	9.16038e-05
Plin2	1145.74	1.04416	7.10364e-06	9.27335e-05
Sgk3	2315.89	0.561515	7.11804e-06	9.28576e-05
Ube2f	1402.95	0.423745	7.13532e-06	9.3019e-05
Gm11672	25.9751	-1.39291	7.16196e-06	9.33022e-05
Tsc22d3	1592.88	-0.959853	7.237e-06	9.42151e-05
Mocos	90.183	0.887859	7.31965e-06	9.52258e-05
Rapgef3	73.2323	-1.03235	7.42111e-06	9.64795e-05
H2-D1	18507	0.392265	7.46768e-06	9.70184e-05
Sgk1	617.996	-0.540975	7.68288e-06	9.9746e-05
Rdh11	556.174	-0.347786	7.68888e-06	9.97556e-05
Krt19	28.5115	-4.74499	7.71026e-06	9.99645e-05
5430405H02Rik	100.013	0.627747	7.80876e-06	0.000101172
Rbms1	3554.65	0.424902	7.92208e-06	0.000102571
Sdad1	1229.8	0.35593	7.96066e-06	0.000103
Zfp54	117.608	-0.975889	7.97218e-06	0.000103017
Sppl2a	4505.5	0.54999	7.97668e-06	0.000103017
Gm6204	20.7916	-1.31911	7.9783e-06	0.000103017
Ppm1d	313.219	-0.554683	7.99648e-06	0.000103182
Get1	107.436	-0.715572	8.11263e-06	0.000104609
Fmnl1	2533.15	-0.472735	8.1392e-06	0.000104881
Gimap6	6041.68	-0.59406	8.23603e-06	0.000106056
Mast3	796.671	-0.645365	8.29107e-06	0.000106693
Zfp512b	569.196	-0.532897	8.34995e-06	0.000107378
Endod1	470.986	0.524545	8.38755e-06	0.000107788
Pter	78.7118	-0.87751	8.39875e-06	0.000107859
Cdkn1b	2401.2	-0.709193	8.44967e-06	0.000108439
Gm19684	23.5692	1.26251	8.4959e-06	0.000108959
Retreg3	1136.51	-0.443278	8.53444e-06	0.000109379
Apod	322.111	1.47225	8.57679e-06	0.000109782
Mafb	347.126	-1.37969	8.57741e-06	0.000109782
1600012H06Rik	480.385	-0.535213	8.68231e-06	0.000111049
Smurf1	579.465	-0.388473	8.71533e-06	0.000111396
Tdp2	510.391	-0.619989	8.72374e-06	0.000111429
Kynu	343.771	0.666187	8.82027e-06	0.000112586
Zc3hav1l	258.789	0.820713	8.91956e-06	0.000113777
Ddx4	34.1647	1.49764	9.00554e-06	0.000114796
Ankib1	1719.17	0.514365	9.06041e-06	0.000115418
Zfp512	657.556	-0.38765	9.15533e-06	0.000116548
Trrap	1523.6	0.520925	9.16137e-06	0.000116548
Vat1	553.356	0.56349	9.38982e-06	0.000119374
Egfl7	376.916	-0.917378	9.41697e-06	0.000119639
Rad51ap1	129.759	0.806771	9.44654e-06	0.000119934
Pthlh	48.7678	0.963945	9.46165e-06	0.000120022
Efna1	50.842	-1.59876	9.46613e-06	0.000120022
Usp27x	50.8221	0.995518	9.49763e-06	0.000120341
Tspan32	979.751	-0.465134	9.51335e-06	0.00012046
Rin2	1014.57	0.928395	9.59782e-06	0.000121449
Degs2	373.496	0.927589	9.63175e-06	0.000121797
Mtmr14	375.147	0.46989	9.8873e-06	0.000124945
Trmt1l	1151.53	0.420586	9.89554e-06	0.000124966
Rrm2b	612.199	-0.47771	9.90687e-06	0.000125009
Atp8a1	1966.76	0.458818	9.91211e-06	0.000125009
Gm12583	12.4468	-1.98709	1.00785e-05	0.000127023
Rskr	14.4592	1.36954	1.01284e-05	0.000127566
Cdkl4	40.6437	1.28407	1.02314e-05	0.000128746
Pip4p2	205.518	-0.601008	1.02356e-05	0.000128746
Klhl21	171.656	-0.729651	1.0257e-05	0.000128929
Gm26520	25.8176	1.24828	1.02721e-05	0.000129034
Rpl10a-ps1	79.4668	-0.866098	1.0284e-05	0.000129098
Ext1	419.663	0.411007	1.03869e-05	0.000130303
Samd10	98.459	-0.736244	1.05427e-05	0.00013217
Stxbp3	2091.11	0.45253	1.06788e-05	0.000133788
Gm44815	5.40988	3.79059	1.07393e-05	0.000134457
Trim23	441.247	-0.687814	1.07558e-05	0.000134575
Golga3	1042.58	0.316521	1.07885e-05	0.000134895
Zfp526	125.098	-0.711115	1.08195e-05	0.000135194
Zfp790	238.043	-0.476966	1.09844e-05	0.000137129
Sp3	2876.11	-0.532027	1.09889e-05	0.000137129
Sall2	85.8623	-0.919532	1.10179e-05	0.000137401
Zfp157	317.402	-0.659609	1.10261e-05	0.000137413
Rbck1	1027.83	0.465254	1.10773e-05	0.00013796
B230354K17Rik	151.951	-0.645583	1.11368e-05	0.000138573
Atp8b1	185.965	0.710023	1.1141e-05	0.000138573
Etfbkmt	169.917	-0.53031	1.12508e-05	0.000139846
Ago4	132.39	-0.674476	1.12767e-05	0.000140076
Ap1s3	844.064	0.643581	1.13188e-05	0.000140507
Gm37144	32.7755	-1.18273	1.13592e-05	0.000140916
Oprd1	166.923	0.685244	1.14198e-05	0.000141576
Tgfbr1	973.058	-0.697937	1.14328e-05	0.000141644
Ifi30	1934.37	0.480629	1.15196e-05	0.000142627
Meikin	5.26913	4.84326	1.16681e-05	0.000144371
Hey1	26.431	-0.844311	1.16949e-05	0.000144608
Rbl2	1240.45	-0.257482	1.18001e-05	0.000145814
Lpar2	138.828	-0.608315	1.18211e-05	0.000145979
Pip4k2b	1165.75	-0.412343	1.19904e-05	0.000147973
Zfp932	333.577	-0.771159	1.21021e-05	0.000149254
Cd300lf	608.807	1.00457	1.21264e-05	0.000149456
Crebl2	492.503	-0.357103	1.21774e-05	0.000149952
Sfxn3	464.423	-0.479761	1.21824e-05	0.000149952
Gm42715	229.225	-0.783243	1.22142e-05	0.0001501
Nopchap1	674.229	-0.487955	1.2217e-05	0.0001501
Slc9a2	9.52912	2.87898	1.22181e-05	0.0001501
Mtss2	160.278	-0.930952	1.24325e-05	0.000152634
Zfp52	421.193	-0.944378	1.25756e-05	0.000154291
Ccser2	1500.49	0.50999	1.26271e-05	0.000154823
Dolpp1	104.036	-0.772668	1.26623e-05	0.000155154
Apol11a	146.89	1.53593	1.27163e-05	0.000155715
Bard1	164.396	0.676249	1.27779e-05	0.000156369
Rpl36	709.103	0.597579	1.28239e-05	0.000156831
Cd200	2265.55	0.578964	1.28689e-05	0.000157279
Zdhhc20	1862.92	-0.509669	1.29828e-05	0.000158569
Rpl18-ps2	11.636	-1.37221	1.30747e-05	0.000159589
Ccin	3.57292	3.10769	1.31895e-05	0.000160838
Arl5c	594.847	-0.531701	1.3194e-05	0.000160838
Ppme1	464.258	0.383902	1.32991e-05	0.000162015
Zbtb2	377.317	-0.430004	1.33179e-05	0.0001621
Creb5	129.706	1.37601	1.33232e-05	0.0001621
9930012K11Rik	37.0769	-1.19752	1.33476e-05	0.000162293
Pmel	70.0802	-0.82066	1.33574e-05	0.000162308
Sik3	850.505	0.340502	1.33689e-05	0.000162344
Tnfrsf1b	1474.93	0.426954	1.35746e-05	0.000164736
Ctdsp2	1104.07	-0.52873	1.37318e-05	0.000166537
Zfp715	692.796	-0.361658	1.37431e-05	0.000166569
Csrnp2	67.6824	-0.777213	1.4022e-05	0.000169839
Gm13091	118.685	0.691283	1.40344e-05	0.000169881
4932438A13Rik	3214.17	0.590272	1.4054e-05	0.00017001
Gcc1	405.038	0.529059	1.41176e-05	0.000170671
Gm37829	91.693	-0.545078	1.41289e-05	0.000170699
Kif1b	1624.9	0.431298	1.41879e-05	0.000171302
Zmym5	1570.77	-0.438459	1.4261e-05	0.000172075
Nktr	3888.51	0.428803	1.42835e-05	0.000172237
Myct1	98.0574	-1.11165	1.4344e-05	0.000172857
Hectd1	2693.88	0.386612	1.44558e-05	0.000174094
Slc9a7	169.726	0.883907	1.46024e-05	0.000175747
Srsf5	9721.49	-0.339396	1.46563e-05	0.000176285
Arhgef3	3094.21	0.418568	1.48409e-05	0.000178392
Dgcr8	551.936	-0.35587	1.48732e-05	0.000178667
B230219D22Rik	1772.08	-0.489914	1.49067e-05	0.000178956
Arid3a	307.139	-0.776729	1.49965e-05	0.00017992
Dusp10	274.673	-0.560068	1.50451e-05	0.000180389
Rasgrp2	1941.06	-0.585375	1.50704e-05	0.000180578
Armcx1	182.702	-0.770524	1.52181e-05	0.000182233
Mrpl49	301.857	-0.454379	1.54511e-05	0.000184906
Arpc3	2162.47	0.253687	1.55918e-05	0.000186472
Pcdh10	19.5596	2.60689	1.56404e-05	0.000186935
Myrfl	8.47251	2.84633	1.57566e-05	0.000188206
Smad1	542.99	-0.478776	1.60014e-05	0.000191009
Ube2e3	276.747	-0.509434	1.62411e-05	0.00019375
Cdk6	760.864	0.43315	1.64102e-05	0.000195643
Ctss	10705.9	0.373231	1.64635e-05	0.000196156
Tmem41b	161.489	-0.572389	1.66327e-05	0.000198047
Wipf1	5139.53	0.457969	1.66642e-05	0.000198298
Ccng2	1123.41	-0.441648	1.67416e-05	0.000199093
2900026A02Rik	187.374	-0.779932	1.68265e-05	0.000199978
Ube2d2a	957.79	-0.352521	1.71347e-05	0.000203514
Clec2g	36.1079	1.53354	1.7198e-05	0.000204138
Gm14636	5.84223	3.13018	1.72387e-05	0.000204492
Erbb3	68.8944	-0.823969	1.73279e-05	0.000205422
Nhlrc3	406.661	-0.398984	1.73684e-05	0.000205774
Lig4	145.493	-0.667253	1.74566e-05	0.00020669
Osgin1	34.2551	1.24941	1.75122e-05	0.000207149
Adap2	446.458	0.87212	1.75172e-05	0.000207149
Psme4	1898.85	0.367593	1.76617e-05	0.000208727
Brap	864.589	-0.234448	1.79303e-05	0.00021177
Armc1	634.463	-0.434293	1.79517e-05	0.00021189
Gm4366	29.1709	-1.03379	1.79982e-05	0.000212307
Gm17083	4.67985	3.02833	1.80307e-05	0.000212559
Fam3b	14.6282	1.78794	1.8077e-05	0.000212972
Efnb1	108.486	-0.731883	1.81271e-05	0.00021343
Pdyn	8.76912	2.45085	1.83767e-05	0.000216234
Spin4	34.779	1.20921	1.84455e-05	0.000216909
Ostm1	785.412	-0.360172	1.8478e-05	0.000217156
Ppp6r1	3302.44	0.460253	1.89375e-05	0.000222419
2810021J22Rik	172.511	-0.558731	1.92027e-05	0.000225394
Dhrs9	27.0864	1.64999	1.93726e-05	0.000227248
Zfp760	347.925	-0.822699	1.97803e-05	0.000231886
Dusp28	90.3188	1.05323	1.99777e-05	0.000234056
Klf16	184.069	-0.888406	2.00645e-05	0.000234929
Mafg	474.467	-0.417384	2.01038e-05	0.000235243
Flcn	457.908	-0.481762	2.02381e-05	0.000236668
Prpf31	650.752	0.449273	2.03198e-05	0.000237449
Plekhg3	179.593	-0.711113	2.03299e-05	0.000237449
Arhgap25	1634.14	0.413995	2.05022e-05	0.000239314
Nup50	1031.67	-0.34208	2.08978e-05	0.000243782
Camk2g	366.805	-0.459845	2.10016e-05	0.000244842
Rapgef6	7691.42	0.672704	2.10351e-05	0.000245082
Klf11	114.764	-0.840054	2.10625e-05	0.000245251
Bcas2	793.661	-0.341267	2.1144e-05	0.000246049
Snrnp200	2749.39	0.306858	2.1158e-05	0.000246061
Nxpe3	846.238	0.466445	2.1359e-05	0.000248246
Ska2	160.536	-0.692304	2.17499e-05	0.000252634
Gab2	398.462	0.580769	2.1785e-05	0.000252887
Hnrnpa0	1719.08	-0.415183	2.20247e-05	0.000255513
Pygo2	377.776	-0.624185	2.20969e-05	0.000256194
Sertad2	707.769	0.451648	2.21536e-05	0.000256552
Zfp366	146.509	0.715862	2.21548e-05	0.000256552
Pdik1l	311.389	-0.458789	2.26113e-05	0.000261678
Hbp1	1308.62	-0.337225	2.27301e-05	0.000262893
Gm6180	22.4123	-1.02593	2.28398e-05	0.000264001
Gm14303	33.9928	-1.14095	2.28944e-05	0.00026447
Gm43423	14.4484	-1.34369	2.30107e-05	0.000265652
B4galt4	161.435	0.591364	2.32634e-05	0.000268407
Peak1	1163.83	0.453071	2.35816e-05	0.000271912
Wdr77	495.702	-0.478188	2.36043e-05	0.000272009
Fut11	247.132	-0.661218	2.36655e-05	0.000272498
Sh2b3	1274.25	-0.399378	2.36755e-05	0.000272498
Ms4a4a	414.705	1.0791	2.37154e-05	0.000272791
Rai14	675.592	0.554473	2.39282e-05	0.000275072
Rgs19	782.483	-0.300914	2.41444e-05	0.00027739
Rcbtb1	1085.32	0.446412	2.43248e-05	0.000279294
Il6ra	1519.63	-0.434493	2.43518e-05	0.000279434
2410022M11Rik	52.4677	-0.981224	2.43972e-05	0.000279785
Rtn4rl1	81.8035	-0.784416	2.44118e-05	0.000279785
Ly9	2157.41	0.365248	2.45416e-05	0.000281102
Akr1c14	57.5896	1.2186	2.46052e-05	0.000281521
Col6a4	408.861	0.572628	2.46078e-05	0.000281521
Rubcnl	642.993	0.36044	2.48499e-05	0.000284119
C5ar1	137.273	1.33932	2.49079e-05	0.00028461
Tnfrsf13b	991.103	-0.451548	2.52426e-05	0.000288261
Ubl4a	278.396	-0.479302	2.54959e-05	0.000290979
Tigar	240.54	0.360457	2.56142e-05	0.000292153
Rab37	268.939	-0.613524	2.56353e-05	0.000292217
Natd1	136.923	-0.705842	2.57992e-05	0.00029376
Atp8a2	28.3669	1.23504	2.58016e-05	0.00029376
Tsx	17.2838	2.00066	2.58362e-05	0.000293978
Asic1	67.6737	-0.736291	2.58565e-05	0.000294033
Abhd17b	1021.81	-0.588524	2.61705e-05	0.000297424
Sh2d5	91.5234	1.29674	2.63528e-05	0.000299317
Zfp677	276.296	-0.729527	2.66799e-05	0.000302851
Add3	3299.59	-0.389487	2.67833e-05	0.000303721
Cct3	2576.5	0.413463	2.67885e-05	0.000303721
Gm21762	9.96181	1.7687	2.68869e-05	0.000304654
Gm15824	8.2088	2.11373	2.69758e-05	0.000305479
Sox13	46.7396	-0.971919	2.71255e-05	0.000306991
Klf2	1106.73	-0.606652	2.72211e-05	0.000307889
Mycn	14.9844	-1.67586	2.72549e-05	0.000308057
Cdk5rap2	619.737	0.520649	2.72685e-05	0.000308057
Prr12	546.56	-0.523259	2.7288e-05	0.000308095
Gm12253	18.1879	2.09115	2.7479e-05	0.000310066
Pwwp3a	609.131	-0.44001	2.78181e-05	0.000313706
Atp6v1b2	1748.33	0.492018	2.81258e-05	0.000316851
Arhgap30	12911.7	0.514861	2.81303e-05	0.000316851
Zfp407	366.854	0.584929	2.83137e-05	0.000318727
Haglr	7.60612	2.39097	2.86725e-05	0.000322491
Bmp7	22.8159	-1.01532	2.86821e-05	0.000322491
Sox17	30.8478	-1.09982	2.87153e-05	0.000322673
Lrrc32	199.166	-0.942297	2.90048e-05	0.000325733
Bend4	228.498	-0.53976	2.92558e-05	0.000328357
Il2rg	7541.32	0.462987	2.94053e-05	0.00032984
Ulbp1	49.0018	1.02117	2.95343e-05	0.000331092
Stard3	303.13	0.40872	2.97294e-05	0.000333081
Camk2d	2722.41	0.418938	2.99813e-05	0.000335706
Ppp1ccb	13.32	-1.71786	3.03581e-05	0.000339724
Dnajb6	432.739	0.524525	3.05841e-05	0.000342052
Ntan1	286.727	-0.394089	3.0654e-05	0.000342631
Duox2	19.4593	1.75076	3.08444e-05	0.000344557
Akirin2	594.243	-0.431577	3.0938e-05	0.000345398
Eif4a-ps4	59.6827	-0.724935	3.11978e-05	0.000348071
Fam3a	180.383	-0.551127	3.12141e-05	0.000348071
Zzef1	1072.55	0.35007	3.13648e-05	0.000349546
Rhoj	331.492	0.621888	3.14819e-05	0.000350645
Usp20	129.759	-0.620591	3.17453e-05	0.000353371
4930518I15Rik	155.353	0.796584	3.17808e-05	0.000353559
Asb7	246.495	-0.411316	3.18695e-05	0.000354338
Gm12764	16.4522	1.92253	3.18931e-05	0.000354392
Pgd	1829.62	0.654564	3.19487e-05	0.000354733
Tnrc6b	2938.17	0.525586	3.19612e-05	0.000354733
Pdcl	472.235	-0.495961	3.22967e-05	0.000358248
Zfp251	241.761	-0.415337	3.28112e-05	0.000363632
Smim15	971.016	-0.410145	3.28204e-05	0.000363632
Arl2bp	634.937	-0.326496	3.29373e-05	0.000364697
Mgam	10.6079	1.93584	3.2955e-05	0.000364697
Lrch3	1184.65	0.27147	3.3024e-05	0.000365247
Hunk	20.8294	-1.28914	3.31113e-05	0.000365796
Cep19	135.9	-0.533472	3.31121e-05	0.000365796
Zdhhc24	195.897	-0.553287	3.3173e-05	0.000366255
Srgap2	1986.2	0.361929	3.32498e-05	0.000366889
Sirpb1c	75.9625	1.44145	3.33794e-05	0.000368104
Retreg2	394.061	-0.493667	3.36894e-05	0.000371308
Nsun2	1698.48	0.241889	3.3786e-05	0.000372156
2310001H17Rik	477.058	0.504946	3.39892e-05	0.000374177
Usp47	2221.91	0.302223	3.40218e-05	0.000374319
Srsf2	3375.75	-0.355649	3.41516e-05	0.000375529
Mfsd2a	23.7919	1.70613	3.42303e-05	0.000376176
Zfp764	273.671	-0.634766	3.44239e-05	0.000378085
Hnrnpdl	5303.45	-0.388438	3.45521e-05	0.000379273
Gm8818	5.70953	2.76827	3.45874e-05	0.000379442
Art2b	516.11	0.725723	3.47923e-05	0.000381469
Slc35g1	156.415	-0.657208	3.51323e-05	0.000384974
Gm10499	8.82786	1.53612	3.56112e-05	0.000389996
Taf7	452.434	0.626399	3.57669e-05	0.000391476
Ppp1r11	633.655	0.405506	3.58257e-05	0.000391892
Socs5	457.431	-0.453347	3.59222e-05	0.000392722
Mycbp	398.849	-0.643372	3.59551e-05	0.000392855
Ppp3r1	3237.75	-0.488826	3.61988e-05	0.000395091
Rfx5	860.875	0.450353	3.62014e-05	0.000395091
Gm29228	1.76787	-4.3813	3.6494e-05	NA
Bco2	90.2714	0.700737	3.66071e-05	0.000399289
Rab14	2860.74	-0.338721	3.6874e-05	0.000401969
Mat2b	1068.18	-0.461867	3.69848e-05	0.000402945
Clk1	6661.58	-0.408234	3.70258e-05	0.000403161
Gatc	322.893	-0.445557	3.70983e-05	0.000403718
Tnks	436.632	0.615934	3.71793e-05	0.000404368
Cep83os	179.833	-0.502575	3.75492e-05	0.000408086
BC043934	108.202	-0.862588	3.75642e-05	0.000408086
Mex3b	94.1417	-0.723227	3.76034e-05	0.000408278
Hspd1-ps3	36.0027	-1.04356	3.79954e-05	0.000412298
Abcb1a	521.073	0.777973	3.81051e-05	0.000413252
Lrrfip1	3656.03	0.355426	3.83622e-05	0.000415802
Dsg2	934.021	0.585193	3.89344e-05	0.000421763
Scd2	1769.35	-0.831475	3.90365e-05	0.000422628
Zfp740	1814.54	-0.42608	3.93918e-05	0.000426232
Rnf145	2043.09	-0.330178	3.94957e-05	0.000427112
Cd300ld2	7.61642	-2.16941	3.96361e-05	0.000428386
Lcor	112.653	1.77984	3.98149e-05	0.000430073
Hdac5	305.81	-0.59746	4.00036e-05	0.000431866
Tvp23b	373.544	-0.390204	4.02592e-05	0.000434378
Dnah7a	16.159	1.46279	4.06365e-05	0.000438199
Numbl	46.7379	-0.714939	4.0744e-05	0.000439109
Gm13192	5.07494	-2.29645	4.07721e-05	0.000439115
Ahi1	157.137	0.459588	4.07908e-05	0.000439115
Fam160b1	695.46	-0.346935	4.08561e-05	0.000439538
Nupr1	254.201	1.08757	4.08765e-05	0.000439538
Gm9794	173.234	-0.742508	4.11945e-05	0.000442707
Ormdl1	235.708	-0.719872	4.15336e-05	0.000446098
Gm12065	20.1695	1.45164	4.16351e-05	0.000446736
Lfng	592.89	-0.692944	4.16401e-05	0.000446736
Mfng	354.025	-0.687962	4.16665e-05	0.000446767
Mettl27	116.661	-0.710309	4.17399e-05	0.000447301
Tnfaip8l1	65.0729	-1.04291	4.18529e-05	0.000448258
Xrcc2	70.9474	-0.609266	4.20922e-05	0.000450442
Gm42495	3.71752	3.04394	4.2106e-05	0.000450442
C030034I22Rik	128.297	-0.899974	4.21281e-05	0.000450442
Gmfg-ps	8.29674	-1.43525	4.24042e-05	0.00045314
Cd200r4	374.393	0.876772	4.24615e-05	0.000453497
Calhm5	39.8047	1.26002	4.27656e-05	0.000456487
Atg9a	189.705	-0.709128	4.31511e-05	0.000460344
Nup210	3524.66	0.557267	4.32516e-05	0.000461155
Wasf2	2836.67	-0.316634	4.37094e-05	0.000465775
Rnf141	485.839	-0.414181	4.37469e-05	0.000465913
Socs2	1107.39	0.589271	4.46826e-05	0.000475611
Ap1g1	1661.48	0.296159	4.47846e-05	0.00047643
Slbp	769.742	-0.36145	4.48985e-05	0.000477373
Gm15337	23.0358	1.41624	4.50274e-05	0.000478476
Pot1a	289.988	-0.402323	4.52029e-05	0.000480073
Alg6	131.766	-0.559847	4.55648e-05	0.000483644
Fchsd1	104.094	-0.494232	4.56554e-05	0.000484128
Relb	1201.88	0.420915	4.56789e-05	0.000484128
Prr5	147.386	-0.605002	4.56869e-05	0.000484128
Fam214b	128.08	-0.663813	4.61553e-05	0.000488818
Acsl5	2378.79	0.263482	4.61911e-05	0.000488925
Nrbp1	1248.48	-0.207825	4.6308e-05	0.000489889
Sgms1	548.049	-0.4235	4.67942e-05	0.000494756
Cpm	371.721	-0.614968	4.68692e-05	0.000495273
Hacd3	908.815	-0.377527	4.68994e-05	0.000495316
Card10	91.1973	-1.10834	4.71914e-05	0.000498123
Aldoart1	8.26197	-1.95759	4.75482e-05	0.00050161
Akr1b10	306.609	-0.357981	4.76475e-05	0.000502378
Dnajc7	4917.19	0.427626	4.83583e-05	0.000509589
Vmac	117.428	-0.644751	4.8438e-05	0.000510145
Tnfrsf11b	51.1828	0.908115	4.89871e-05	0.000515642
Ctnnbip1	50.0905	-0.813178	4.93158e-05	0.000518815
Casp7	435.041	0.509491	4.9435e-05	0.00051978
Abraxas2	643.896	-0.318845	4.97583e-05	0.000522889
Gm6436	16.9244	-1.1659	5.0044e-05	0.000525601
Rps6ka1	737.417	-0.453476	5.0776e-05	0.000532993
F10	103.163	1.6562	5.1369e-05	0.00053892
2310033P09Rik	241.855	-0.589944	5.14977e-05	0.000539971
Zfp1	505.666	0.541961	5.16078e-05	0.000540827
Kmt2a	10268.5	0.59903	5.20176e-05	0.00054482
Pithd1	202.706	-0.528568	5.2137e-05	0.000545543
Tox4	1788.86	0.287332	5.21441e-05	0.000545543
Manf	1120.04	0.43307	5.23819e-05	0.000547728
Wdr81	391.921	-0.694222	5.28097e-05	0.000551898
Spast	676.677	-0.373987	5.31939e-05	0.000555589
Maml1	560.315	-0.281954	5.32241e-05	0.000555589
Abtb1	153.371	-0.666518	5.32508e-05	0.000555589
Plxnc1	1961	0.379999	5.32979e-05	0.000555775
Gm5778	20.6203	-1.08817	5.36173e-05	0.000558798
Apol7e	1915.7	0.723113	5.39006e-05	0.000561442
Gm28661	9.61778	-2.08217	5.39905e-05	0.000562071
Myzap	159.449	-0.927398	5.43038e-05	0.000564753
Sptlc2	1404.59	0.328532	5.43078e-05	0.000564753
Grcc10	162.942	-0.711898	5.4638e-05	0.000567875
Zfp59	109.9	-0.66228	5.52322e-05	0.000573737
Pck2	300.27	-0.490068	5.53264e-05	0.000574401
Tubd1	128.85	0.506978	5.56192e-05	0.000577125
Slc40a1	600.797	1.31419	5.57087e-05	0.000577738
Nbn	605.898	0.386773	5.61001e-05	0.00058148
Rnf111	1584.79	-0.318482	5.64815e-05	0.000585113
Fgf11	53.8991	-1.02886	5.67565e-05	0.000587523
Epn2	187.91	-0.748025	5.67761e-05	0.000587523
Hk1os	14.9066	1.37674	5.69384e-05	0.000588881
Cep43	590.753	-0.413112	5.72095e-05	0.000591362
Gm13835	24.1898	-0.918955	5.7422e-05	0.000593236
Ankrd52	1442	-0.26876	5.77384e-05	0.000596179
Gm10275	80.9994	-1.16132	5.80287e-05	0.000598851
Phlpp2	380.663	0.428037	5.87333e-05	0.000605793
C920021L13Rik	55.5789	-1.00997	5.90241e-05	0.000608462
Dock4	259.495	0.704863	5.92454e-05	0.000610411
Gm42675	16.0622	1.35862	5.99437e-05	0.00061727
Ampd3	193.177	-0.525208	6.01146e-05	0.000618694
Rarg	333.172	-0.548916	6.03232e-05	0.000620504
Emb	1982.27	0.56945	6.05673e-05	0.000622678
Isoc1	1243.31	0.449749	6.06323e-05	0.000623008
Acbd5	794.947	-0.53652	6.07106e-05	0.000623476
Bcl9l	598.813	-0.53318	6.11194e-05	0.000627334
Rab33b	394.252	-0.457786	6.12587e-05	0.000628423
Tprn	69.0742	-0.673689	6.15449e-05	0.000631018
Tfpi2	63.913	1.19265	6.23828e-05	0.000639264
Atad2b	447.661	0.860049	6.28691e-05	0.000643899
Gm5644	7.9769	-1.51838	6.30481e-05	0.000645384
Wdr44	865.689	0.522357	6.31729e-05	0.000646313
Phf10	544.52	-0.331123	6.36878e-05	0.00065123
Adamts7	27.6861	-1.09255	6.44093e-05	0.000658252
Ift140	718.788	0.358753	6.44865e-05	0.000658686
Kif9	91.0632	0.760754	6.46351e-05	0.000659848
Gm8566	17.2759	-1.04876	6.61674e-05	0.000675129
Gpr82	14.3849	1.47383	6.63243e-05	0.000676366
Fcrl1	1720.07	0.314491	6.67566e-05	0.000680408
Tmppe	494.993	-0.560123	6.68466e-05	0.000680959
Rpl7-ps9	15.2999	-1.17453	6.68901e-05	0.000681036
Spaar	14.8096	-1.22308	6.70277e-05	0.000682072
Lipa	1169.93	0.446651	6.71827e-05	0.000683282
Tnfrsf11a	574.122	0.481943	6.7222e-05	0.000683316
Gapvd1	1619.99	0.240754	6.77502e-05	0.000688316
Ripk3	403.721	0.4372	6.7826e-05	0.000688578
Trim5	1600.72	-0.525534	6.78486e-05	0.000688578
Unc93b1	2597.62	0.433924	6.81594e-05	0.000691362
Nxph3	6.29536	-2.53773	6.82494e-05	0.000691905
Gm17024	10.3386	1.97541	6.84287e-05	0.000693353
Rap1gap	45.1588	-0.715041	6.91256e-05	0.00070004
M6pr	3678.47	0.261287	6.96094e-05	0.000704563
Clk4	2102.31	-0.435424	6.96703e-05	0.000704618
Il18bp	396.878	0.559588	6.96891e-05	0.000704618
Pstk	124.477	-0.485573	6.98013e-05	0.000705376
Fbxl14	865.566	-0.442391	6.99438e-05	0.00070644
Sfi1	572.964	0.390428	7.00191e-05	0.000706824
Mbtd1	925.612	-0.486607	7.01063e-05	0.000707328
Kcnn4	427.474	-0.597415	7.06411e-05	0.000712345
Zfp367	406.904	-0.466281	7.09675e-05	0.000715256
Pald1	198.874	-0.802634	7.11598e-05	0.000716813
Slc12a2	529.122	-1.3186	7.12874e-05	0.000717717
Xylt2	191.223	-0.491475	7.1568e-05	0.00072016
Arsj	30.063	1.21808	7.16192e-05	0.000720293
Smc4	6674.95	-0.637155	7.17782e-05	0.000721232
Adi1	368.746	-0.413505	7.17886e-05	0.000721232
Lyl1	249.506	-0.730925	7.2099e-05	0.000723967
Foxj3	963.833	-0.321636	7.22596e-05	0.000725196
Tada2b	340.638	-0.40733	7.27525e-05	0.000729756
Ly6a2	45.4066	1.66968	7.29465e-05	0.000731316
Sf3b3	3129.72	0.290486	7.30064e-05	0.000731529
Ttc30b	79.3728	-0.916305	7.41237e-05	0.000742062
Rrs1	483.631	0.31898	7.41358e-05	0.000742062
2300009A05Rik	72.5858	-0.797952	7.48785e-05	0.000749101
Plod3	445.552	0.496931	7.49302e-05	0.000749223
Cln3	381.676	0.491225	7.498e-05	0.000749326
Avpr2	108.975	-0.63258	7.51547e-05	0.000750676
Lrrk1	967.713	0.470984	7.53025e-05	0.000751756
Gm12034	10.9001	1.72143	7.55256e-05	0.000753588
Snapc5	253.786	-0.404142	7.57268e-05	0.000755198
Gm16731	8.82601	1.72655	7.58308e-05	0.000755837
Gm44851	8.45885	1.75698	7.58898e-05	0.000756028
Msantd4	461.122	-0.394056	7.71514e-05	0.000768193
Nectin1	162.417	-0.571658	7.75633e-05	0.000771889
Efcc1	16.9402	-1.20205	7.78499e-05	0.000774335
Smtn	99.2932	-1.04899	7.85701e-05	0.000781089
Galnt4	621.41	-0.561738	7.86594e-05	0.000781567
Mctp2	600.952	0.608119	7.87362e-05	0.000781815
Gm16580	63.6842	-0.878301	7.88177e-05	0.000781815
H2-K1	26817.8	0.354931	7.88363e-05	0.000781815
Mtor	727.549	0.31297	7.88815e-05	0.000781815
Tpm3-rs7	84.0205	-0.803525	7.88905e-05	0.000781815
Gm3604	71.5031	-1.03173	7.94334e-05	0.000786785
Oard1	544.259	-0.30484	8.00491e-05	0.00079247
Zfp959	324.097	-0.654449	8.08792e-05	0.000800269
Mis12	668.86	-0.418921	8.16737e-05	0.000807709
Gm20456	6.30348	1.94253	8.18597e-05	0.000809127
Grsf1	986.261	-0.290181	8.28138e-05	0.000817733
Tomm70a	3262.79	0.327832	8.28166e-05	0.000817733
Map2k7	679.893	-0.440054	8.30594e-05	0.000819704
Fem1c	1165.44	0.369585	8.32842e-05	0.000821495
Snhg18	74.9584	-0.72688	8.37591e-05	0.000825749
Prkab1	379.091	-0.356665	8.50268e-05	0.000837812
Pus7	496.166	0.275952	8.54773e-05	0.000841814
Gm17193	52.0906	0.91546	8.5557e-05	0.000842161
Bok	62.6592	-1.1542	8.57142e-05	0.000843271
Gpr174	1569.21	-0.814705	8.59924e-05	0.00084557
Sptan1	3467.94	0.311636	8.62506e-05	0.000847669
Ralbp1	1134.14	-0.37886	8.64137e-05	0.000848832
Angptl7	36.4225	-1.35859	8.75153e-05	0.000859208
Kcnj16	62.4235	-1.3827	8.76125e-05	0.000859718
Itga2	78.5401	0.909664	8.78261e-05	0.000861367
Pik3cd	3536.09	0.422755	8.79914e-05	0.000862544
Eri2	114.834	-0.460214	8.85279e-05	0.000867353
Gm8925	5.53924	-1.99667	8.90899e-05	0.00087241
Rpl21-ps10	10.1854	-1.58494	8.978e-05	0.000878528
Prag1	223.059	-0.699832	8.98073e-05	0.000878528
Farsa	497.619	0.447401	9.00946e-05	0.000880884
Bmx	23.3656	-1.34747	9.16162e-05	0.0008953
Rhoq	800.259	-0.631461	9.17034e-05	0.00089569
Epsti1	7500.02	0.541711	9.23719e-05	0.000901755
Gm44165	6.15792	2.38382	9.25527e-05	0.000903055
Tarbp2	129.816	-0.497416	9.35015e-05	0.000911844
Kctd1	196.83	0.583358	9.39966e-05	0.000916201
Zfp420	248.907	-0.466797	9.43773e-05	0.000919439
Cnot11	452.183	-0.300169	9.45653e-05	0.000920798
Gm13461	11.809	-1.4947	9.48422e-05	0.000922624
Naa30	878.291	-0.602826	9.48501e-05	0.000922624
B130024G19Rik	59.566	-1.1807	9.55278e-05	0.00092874
Pex26	321.555	0.586656	9.59589e-05	0.000932362
Homez	129.38	-0.595503	9.59987e-05	0.000932362
Fam120c	156.773	0.71389	9.61068e-05	0.00093244
Zfp426	607.814	-0.318128	9.61439e-05	0.00093244
Tle2	50.0985	-1.07029	9.61542e-05	0.00093244
Tcirg1	831.011	0.465562	9.66657e-05	0.000936921
Hmgn1	1564.22	-0.371431	9.72866e-05	0.00094245
Rmnd5b	230.278	-0.595007	9.73354e-05	0.00094245
Stard8	208.039	-0.787844	9.76195e-05	0.000944718
Gm15990	4.55403	3.56464	9.77725e-05	0.000945716
Gm15751	69.4583	-0.649213	9.8058e-05	0.000947994
Thap12	1115.57	-0.287808	9.91077e-05	0.000957654
Zdhhc9	300.398	-0.457043	9.92075e-05	0.000958131
Gm15753	55.8386	1.01213	9.93934e-05	0.000959437
Fam20b	847.435	0.234589	9.97082e-05	0.000961987
Edem1	3416.26	0.353287	0.00010005	0.000964798
Gpd1l	975.624	-0.331392	0.000100423	0.000967897
Rpl9-ps6	110.213	-1.00378	0.000100703	0.000969707
Oaz1-ps	13.1065	-1.27949	0.000100713	0.000969707
Sdcbp	4155.85	0.388148	0.000101032	0.000972287
Zbtb14	253.641	-0.42405	0.000101263	0.000974011
Serpina3i	46.3488	0.984509	0.00010149	0.000975706
Tpcn1	374.594	-0.621481	0.000101836	0.000978116
Magohb	180.403	0.667787	0.000101844	0.000978116
Dcaf12	914.07	-0.394493	0.000102002	0.000979136
Slc19a2	60.9072	-0.896758	0.000102106	0.000979635
Kif5a	23.638	-1.35449	0.000102258	0.000980519
Scarb2	2690.17	0.412175	0.000102301	0.000980519
Egfr	309.885	0.782712	0.000102368	0.000980663
Arhgef37	19.1041	1.94087	0.000102447	0.000980923
2700038G22Rik	147.97	0.731588	0.000102555	0.000981462
Fat1	373.468	0.621223	0.000102854	0.000983826
Gm7598	15.3985	1.60803	0.000103041	0.000985122
Rps27	6616.77	0.590908	0.000103211	0.000986252
Zfp51	584.847	-0.711165	0.000103422	0.000987602
Gatm	204.322	0.989221	0.000103457	0.000987602
Hccs	379.597	-0.477864	0.000103855	0.000990905
Slc25a12	593.429	0.435561	0.000104257	0.000994243
Tnc	2533.02	1.04706	0.000104875	0.000999629
Rpl27a	1619.04	0.374302	0.000105078	0.00100107
Zfp688	153.209	-0.641286	0.00010515	0.00100124
Zfp637	89.5884	-0.574272	0.000106011	0.00100894
Heatr9	87.3878	0.805253	0.000107146	0.00101875
Sit1	72.4235	-1.08743	0.000107149	0.00101875
Entpd1	760.329	0.498872	0.000107266	0.00101935
[truncated: 32,389 more rows]

## Sheet: 6hrs
Supplementary Table 5: DEG dLN
Gene name	H06_baseMean	H06_log2FoldChange	H06_pvalue	H06_padj
Iars	1752.57	1.71956	1.66754e-151	3.87687e-147
Tomm70a	3262.79	2.09689	2.80081e-141	3.2558e-137
Phf11b	5312.04	5.41999	1.43011e-132	1.10829e-128
Gnl3	1775.19	2.22543	1.92236e-129	1.11732e-125
Olfr56	3165.15	7.4045	3.26764e-123	1.51939e-119
Nt5c3	4232.3	4.29937	4.63317e-121	1.79528e-117
Phf11a	1220.74	5.03271	1.88571e-120	6.26297e-117
Sco1	618.659	2.83656	1.14956e-119	3.34077e-116
Scfd1	1138.72	1.44992	1.03143e-118	2.66441e-115
Serpina3f	2358.41	4.86377	4.82039e-117	1.02284e-113
Cd69	7449.62	5.45202	4.83944e-117	1.02284e-113
Slfn5	20278.2	4.86823	5.89118e-113	1.14137e-109
Gbp2	18820.3	5.59402	3.53146e-112	6.3156e-109
Eif2ak2	6708.68	4.54508	4.5071e-112	7.48468e-109
Gm12185	2135.41	5.56739	6.79612e-112	1.00881e-108
Tor3a	3792.85	3.79078	6.94267e-112	1.00881e-108
Cd274	7700.34	4.2356	3.18176e-111	4.35133e-108
Pus7	496.166	1.55366	7.58973e-111	9.80298e-108
Ifit1bl1	8276.85	5.4104	1.24432e-110	1.52259e-107
Cd86	2939.61	2.75955	2.27989e-110	2.65026e-107
Adamts10	891.177	-2.5645	2.84156e-110	3.14588e-107
Oasl2	10887.1	5.7633	6.95524e-110	7.35011e-107
Slfn8	12250.9	4.39768	7.64021e-110	7.72292e-107
Parp9	7925.74	3.91416	1.04099e-109	1.00841e-106
Setdb2	2322.01	4.0402	3.33601e-109	3.10236e-106
Ms4a4c	15835.7	4.26574	9.30285e-109	8.31854e-106
Slfn9	2226.47	5.04164	9.43706e-108	8.126e-105
Usp18	9636.69	5.0445	1.68992e-106	1.40317e-103
Gbp10	799.877	6.28156	2.05258e-105	1.64553e-102
Nsun2	1698.48	1.27352	5.10667e-105	3.93874e-102
Mlkl	915.106	3.94784	5.25187e-105	3.93874e-102
Trim30c	4664.22	6.67669	2.61847e-104	1.9024e-101
Nampt	8929.7	3.97246	2.2887e-103	1.61242e-100
Rnf213	31625.8	4.69356	2.56423e-103	1.75341e-100
Phf11c	2413.09	4.49294	3.51285e-103	2.33344e-100
Ly6a	5785.52	2.84028	1.30945e-102	8.45651e-100
Zbp1	11705.5	5.40294	1.74662e-102	1.09749e-99
Cxcl9	26519.8	6.80891	1.00014e-101	5.98289e-99
Eif4a1	5584.37	1.42877	1.00362e-101	5.98289e-99
Stk39	430.954	2.19391	1.74873e-101	1.01641e-98
Clic4	10823.9	3.29834	2.2673e-101	1.28567e-98
Ifi209	23790.1	4.08475	4.49883e-100	2.49032e-97
Aida	3185.78	2.9602	5.07693e-100	2.74497e-97
Ifi213	11791.8	4.36065	2.28029e-99	1.20487e-96
Daxx	6338.97	4.37167	3.28758e-99	1.69851e-96
Gbp4	18835.5	4.62667	3.78912e-99	1.91507e-96
Ifi206	7992.95	4.36625	5.5761e-99	2.75827e-96
Isg20	2211.38	5.87096	7.47134e-99	3.61877e-96
Phf11d	2979.52	5.13532	8.70544e-99	4.13046e-96
Igtp	7892.28	4.51221	1.81606e-98	8.4443e-96
Herc6	8292.77	5.28484	4.06343e-98	1.85237e-95
Gbp5	9717.59	4.91206	7.59723e-98	3.39669e-95
Trim30d	13830.2	4.21798	2.46072e-97	1.07942e-94
Ifi208	7844.28	4.35574	2.79169e-97	1.20193e-94
Gzmb	1408.35	6.64138	4.58811e-97	1.93944e-94
Ddx58	18491.8	3.51147	5.12231e-97	2.12658e-94
Ifih1	9800.04	5.56866	7.66623e-97	3.12688e-94
Zcchc2	3643.42	2.99018	2.91411e-96	1.16811e-93
Ifi214	3950.73	4.53234	1.22073e-95	4.81029e-93
Zup1	2453.18	3.80896	1.33891e-95	5.18806e-93
Parp14	18707.3	4.01768	3.03051e-95	1.15502e-92
Nmi	2330.83	3.40743	2.00961e-94	7.5357e-92
Tcp1	3154.92	1.40511	6.97717e-94	2.5748e-91
Wdr43	3956.8	2.77186	3.87322e-93	1.40701e-90
Gm12250	2887.89	4.8749	4.16335e-93	1.48913e-90
Trim30a	43952.5	4.26146	9.50253e-93	3.34734e-90
Phlpp1	582.982	2.34266	1.91041e-92	6.62913e-90
Slc7a1	1167.72	1.79475	2.52493e-92	8.63266e-90
Naa25	1210.78	2.36726	6.24019e-92	2.10258e-89
Samhd1	41671.3	3.5552	9.99409e-92	3.31932e-89
Hsp90aa1	8666.23	3.24021	1.80095e-91	5.89724e-89
Gbp3	5307.51	3.5781	1.89777e-91	6.12795e-89
Tor1aip2	5840.98	3.10532	2.07135e-91	6.59683e-89
Vwa5a	2013.24	2.16433	2.64744e-91	8.31763e-89
Cxcl11	646.165	9.95512	3.48222e-91	1.07944e-88
Nars	2727.43	1.49198	3.79394e-91	1.15201e-88
Pbxip1	1415.89	-1.77508	3.81543e-91	1.15201e-88
Arf4	4132.69	2.44311	1.02938e-90	3.06822e-88
Znfx1	5907.66	3.04506	8.07849e-90	2.37743e-87
Carmil1	1027.9	2.79025	1.05878e-89	3.07696e-87
Morc3	3878.3	2.37079	1.22535e-89	3.51705e-87
Capza2	6072.33	1.79542	1.29873e-89	3.68222e-87
Zbtb4	1166.3	-1.53149	1.33138e-89	3.7293e-87
Wdr75	1032.09	1.51815	1.91941e-89	5.31241e-87
Pnpt1	2786.15	3.30524	2.70921e-89	7.41018e-87
Tnfsf10	4017.99	3.20147	3.22986e-89	8.73152e-87
Eomes	1254.83	3.73562	5.6777e-89	1.51725e-86
Hspd1	4674.86	2.734	8.41317e-89	2.2227e-86
Gbp6	2478.15	5.09712	1.38045e-88	3.60608e-86
Psme3	2554.45	1.4114	2.1804e-87	5.63246e-85
Tor1aip1	5769.37	2.51445	3.71032e-87	9.47927e-85
Abce1	3280.87	1.49616	5.92676e-87	1.49773e-84
Mat2a	5017.97	1.74233	1.03196e-86	2.57978e-84
Irgm1	11446.2	4.18511	3.34952e-86	8.28436e-84
Mxd4	773.994	-3.17428	1.0737e-85	2.62763e-83
Asb13	1828.01	3.00244	1.20799e-85	2.92546e-83
Tgtp1	2159.89	4.83987	1.25162e-85	2.99989e-83
Tgtp2	3067.05	4.2883	1.2878e-85	3.0551e-83
Cct6a	3739.37	1.83653	2.19303e-85	5.15007e-83
Rars	1547.09	1.75025	5.33172e-85	1.23957e-82
Xaf1	3681.01	3.91025	6.43911e-85	1.48221e-82
Oasl1	2893.43	5.75615	6.64898e-85	1.51551e-82
Rbl2	1240.45	-1.31641	8.52604e-85	1.92448e-82
Gm4841	732.702	6.36074	9.74223e-85	2.17786e-82
Hspa5	18067.3	2.18981	1.17516e-84	2.60203e-82
Vcan	1066.41	6.11382	1.21022e-84	2.65438e-82
Ascc3	2162.75	2.87735	1.62776e-84	3.53681e-82
Tars	1267.9	1.41358	1.65418e-84	3.56093e-82
Dtx3l	10203.9	3.55487	1.97366e-84	4.20968e-82
Ifi204	7046.46	5.62883	2.40681e-84	5.08691e-82
Sgcb	1046.27	2.70844	3.23523e-84	6.77621e-82
Bbx	2390.49	3.23135	4.6168e-84	9.58358e-82
Slfn1	13603.2	3.79039	1.09371e-83	2.25024e-81
Jaml	1534.89	3.54815	1.9488e-83	3.97436e-81
Itpr1	2071.16	2.02639	3.63599e-83	7.3507e-81
Ncoa7	2930.04	3.27555	1.4217e-82	2.8494e-80
Tbl1x	5180.18	1.41911	2.10052e-82	4.17394e-80
Parp12	2718.53	3.86897	9.36257e-82	1.84466e-79
Alkbh1	757.887	1.62116	1.22045e-81	2.38438e-79
Gvin2	380.174	3.43728	1.36124e-81	2.63729e-79
Tdrd7	1263.49	2.84402	3.3388e-81	6.41519e-79
Ifi203	33044.2	3.93633	3.68711e-81	7.02637e-79
Cybb	10098.9	2.59652	8.2501e-81	1.5594e-78
Dnaja2	3936.74	1.91713	8.68029e-81	1.62748e-78
Vps54	3476.12	2.63224	1.04159e-80	1.93728e-78
Armc8	1071.35	1.2358	1.1063e-80	2.02727e-78
Gbp9	12951.2	3.74096	1.10742e-80	2.02727e-78
Tlr3	1956.05	3.3605	3.38038e-80	6.13988e-78
Tent4a	829.936	2.74149	3.69187e-80	6.65366e-78
Fndc3a	4412.15	2.96111	5.83916e-80	1.04427e-77
Als2	504.155	1.75655	6.92161e-80	1.2284e-77
Eif1a	1775.98	2.42553	1.6384e-79	2.88569e-77
Gtpbp4	2295.58	1.56294	3.31571e-79	5.79601e-77
AW112010	4217.42	2.71493	3.39597e-79	5.89201e-77
Marchf5	2254.46	2.86869	3.81398e-79	6.56824e-77
Map4k2	2644.09	-2.05578	4.05058e-79	6.92441e-77
Parp11	2711.14	3.05195	4.71985e-79	8.00963e-77
Tecpr1	1284.71	-2.28957	5.43033e-79	9.14853e-77
Usp15	2089.02	1.74042	5.57862e-79	9.33075e-77
Kif21b	2851.46	-2.56949	8.43775e-79	1.40121e-76
Irf7	7123.89	4.51841	1.29177e-78	2.12996e-76
B430306N03Rik	603.613	3.15064	1.75571e-78	2.87455e-76
Irgm2	6155.15	3.6358	5.78339e-78	9.40266e-76
Ifi211	2045.99	5.57163	6.29143e-78	1.01576e-75
Ube2l6	1275.51	3.26721	9.06593e-78	1.45361e-75
Ifi47	7653.46	3.71965	1.05729e-77	1.68363e-75
Stxbp3	2091.11	1.9128	1.17732e-77	1.862e-75
Plac8	3326.32	3.2892	1.63065e-77	2.56155e-75
Sp100	22337.9	2.93137	2.90525e-77	4.53317e-75
Smg7	4067.02	2.26778	4.0836e-77	6.32931e-75
Slco3a1	1367.8	2.81084	5.37126e-77	8.26996e-75
Prkce	867.919	1.45439	8.84055e-77	1.3522e-74
Caprin1	6994.57	1.35505	9.29552e-77	1.41249e-74
Dnaja1	3254.19	2.83905	1.42098e-76	2.14522e-74
Gca	567.194	2.98136	1.8644e-76	2.79648e-74
Iqce	246.235	-2.83087	4.02262e-76	5.99499e-74
Usp25	6453.24	3.0556	4.77138e-76	7.0656e-74
Cct8	4378.15	1.50212	6.34032e-76	9.32951e-74
Ms4a4d	1080.73	3.22103	8.30859e-76	1.21488e-73
Mtap	1713.89	1.23073	8.80259e-76	1.27907e-73
Naa20	834.031	2.62909	9.29563e-76	1.34232e-73
Ccl7	1966.59	5.93729	1.91212e-75	2.74413e-73
Kpna3	2271.52	2.27735	2.3371e-75	3.33346e-73
BC147527	616.557	3.39906	2.43722e-75	3.45506e-73
Erap1	2730.9	1.56791	3.77386e-75	5.31749e-73
Oas2	5614.06	5.0106	4.98643e-75	6.98371e-73
Trafd1	4319.08	2.80482	5.4578e-75	7.59811e-73
Stat2	7761.04	3.27491	5.74261e-75	7.94702e-73
Hsph1	4799.07	3.74449	9.00501e-75	1.2388e-72
Ifi205	3963.73	5.36399	9.36202e-75	1.28034e-72
Mx1	11688	5.67438	9.61771e-75	1.30762e-72
Casp4	2157.55	3.62858	1.01543e-74	1.37254e-72
Pcgf5	889.56	3.27605	1.02912e-74	1.383e-72
Map3k8	804.223	2.22185	1.71282e-74	2.28858e-72
H2-T24	4342.76	3.38168	2.0616e-74	2.73887e-72
Cacybp	2715.9	2.81895	2.22549e-74	2.93979e-72
Ccl12	780.336	4.68016	2.67948e-74	3.5195e-72
Trim21	2296.49	2.93992	3.17853e-74	4.15155e-72
Etv6	2234.49	2.07283	1.06994e-73	1.38967e-71
Tbc1d10c	1192.2	-2.68604	1.50151e-73	1.93936e-71
Samd9l	27035.6	3.42269	1.6292e-73	2.09267e-71
Ccl2	2411.94	7.21848	1.81266e-73	2.31552e-71
Atp2a3	2880.69	-1.71792	1.86231e-73	2.36595e-71
Ypel3	595.809	-2.57561	2.37305e-73	2.99843e-71
Mitd1	1620.28	2.78539	2.91704e-73	3.66585e-71
Cgas	557.964	3.06955	6.74228e-73	8.42748e-71
Spata5	545.518	1.82123	8.33741e-73	1.03656e-70
Mndal	29490.3	3.68723	9.67818e-73	1.19685e-70
Ipo5	2029.15	1.00182	1.09221e-72	1.34353e-70
Pkib	1386.93	3.65957	1.32051e-72	1.61582e-70
Tsr1	809.133	1.52342	1.75714e-72	2.13884e-70
Gm6548	889.183	3.3852	1.96299e-72	2.37696e-70
Anxa4	1509.1	2.14837	2.34227e-72	2.82153e-70
Tlr7	2920.89	3.30828	4.17701e-72	5.00574e-70
Rcn1	960.902	1.40093	4.55827e-72	5.43463e-70
Adcy7	2672.73	-1.90451	5.74956e-72	6.81997e-70
Armcx6	159.349	3.86802	1.17896e-71	1.39136e-69
Pml	6141.07	2.77079	1.21767e-71	1.42978e-69
Slc43a2	816.777	-3.0326	1.26286e-71	1.47539e-69
Usp47	2221.91	1.30727	1.38027e-71	1.6045e-69
Smchd1	9769.09	3.14458	1.54236e-71	1.78399e-69
Max	2901.06	2.61136	2.59701e-71	2.98901e-69
Rbm43	1145.88	2.25343	3.26042e-71	3.73406e-69
Ppm1k	2127.92	2.67512	3.36255e-71	3.83215e-69
Gm20559	7535.84	3.06336	3.62931e-71	4.11599e-69
Ccrl2	661.057	4.77514	4.6324e-71	5.22809e-69
Casp3	747.411	1.76882	1.64093e-70	1.84299e-68
Tbk1	2067.45	1.73081	2.60638e-70	2.91325e-68
Rtp4	3209.04	4.53463	3.03087e-70	3.36239e-68
Add1	2563.65	-1.26415	3.03713e-70	3.36239e-68
Ifi203-ps	518.426	4.43908	3.86731e-70	4.26119e-68
Cars	855.811	2.12187	6.06079e-70	6.64657e-68
Nr4a3	1471.16	4.44096	6.36188e-70	6.94401e-68
Nlrc3	767.739	-1.91598	6.47037e-70	7.02942e-68
Eif2s1	1636.8	1.45556	8.77794e-70	9.49201e-68
Calhm6	940.373	3.74386	1.69192e-69	1.82109e-67
Atp10a	738.825	3.5468	2.15469e-69	2.3085e-67
Dhx58	2151.47	4.04908	2.99441e-69	3.19344e-67
Txn1	1879.77	1.66587	3.35174e-69	3.5582e-67
Gm18752	277.415	4.80978	3.58355e-69	3.787e-67
Azi2	2232.27	2.09052	4.06371e-69	4.27498e-67
Ddx21	5342.25	1.62454	6.09595e-69	6.38399e-67
Slfn2	12735.1	2.37115	7.11654e-69	7.41939e-67
Appl2	612.023	-2.37129	7.96585e-69	8.26777e-67
Lgals9	11225	2.57951	9.09642e-69	9.39923e-67
Zc3hav1	8191.04	2.24281	9.44959e-69	9.72095e-67
Sfxn3	464.423	-2.30805	1.22924e-68	1.25897e-66
Ddx60	3135.78	3.60381	1.46677e-68	1.49566e-66
Sumo1	1134.63	1.71298	2.91633e-68	2.96078e-66
Nlrc5	7334.77	2.73604	3.75867e-68	3.79937e-66
Fam168a	671.45	-1.62814	3.86117e-68	3.88608e-66
Dpp4	3308.88	2.09778	4.60568e-68	4.6154e-66
Rgs1	3470.18	4.30159	5.53557e-68	5.52345e-66
Ankib1	1719.17	2.01369	5.93929e-68	5.90097e-66
Gm13456	189.973	-2.66285	8.00591e-68	7.9204e-66
Gbp8	4349.35	3.19126	8.72923e-68	8.5994e-66
Car13	546.444	3.4853	1.01878e-67	9.99396e-66
C1qbp	1099.32	1.32942	1.15094e-67	1.12429e-65
Casp8	5320.21	2.71495	1.47194e-67	1.43185e-65
N4bp1	1947.16	2.20377	1.87099e-67	1.81245e-65
Trim25	4595.53	2.25667	6.89441e-67	6.65096e-65
B4galt5	2173.75	2.55636	8.64425e-67	8.30455e-65
Cct2	4348.38	1.2862	1.17151e-66	1.12084e-64
Ms4a6d	1416.21	3.50981	1.28337e-66	1.22283e-64
Ccl3	1336.31	7.30562	1.45116e-66	1.37707e-64
Stip1	2914.13	2.2652	1.57951e-66	1.49276e-64
Atad1	1842.43	1.54974	2.25529e-66	2.1228e-64
Nol10	764.515	1.89697	5.94626e-66	5.57438e-64
Cpsf2	1705.75	1.13189	6.46189e-66	6.03344e-64
Ppp2r2a	1940.61	1.62733	6.76472e-66	6.29092e-64
Vav3	417.769	1.88888	8.09185e-66	7.49512e-64
Cers6	816.908	2.25849	9.50683e-66	8.7708e-64
Eif4e	912.674	1.38085	9.9392e-66	9.13346e-64
Gm15856	106.376	5.96062	1.01855e-65	9.32292e-64
Thy1	1775.73	-2.7548	1.19572e-65	1.09017e-63
Dkc1	1810.82	1.74547	1.58587e-65	1.44023e-63
Anxa7	1884.16	1.42693	1.65766e-65	1.49957e-63
Rbms1	3554.65	1.62356	2.36824e-65	2.13408e-63
Ahsa1	1501.72	2.05969	2.55334e-65	2.29199e-63
Sdad1	1229.8	1.36175	4.10727e-65	3.67269e-63
Nifk	821.694	1.35031	8.37235e-65	7.45781e-63
Pfkp	1501.92	1.41266	8.69137e-65	7.71243e-63
Cep250	843.061	-2.38791	1.27492e-64	1.12702e-62
Trim12c	8297.67	2.67414	1.47123e-64	1.29563e-62
Hspa8	16313.7	2.50851	1.5309e-64	1.34309e-62
Ccdc25	1005.11	2.09132	2.34184e-64	2.04682e-62
Fam111a	7878.99	2.43486	3.83638e-64	3.34052e-62
Zer1	559.949	-2.06472	4.36896e-64	3.79007e-62
Helz2	14011.4	2.66076	5.01334e-64	4.33291e-62
Ifitm3	3333.47	2.42649	7.51812e-64	6.47366e-62
9330175E14Rik	1096.82	1.79179	1.00551e-63	8.62625e-62
Oas3	7019.17	6.09371	1.57015e-63	1.34207e-61
Gfra1	97.1392	5.17015	1.88556e-63	1.60577e-61
Pdia3	11320.1	1.5167	1.97435e-63	1.67524e-61
Gbp7	13465.2	4.34253	2.74051e-63	2.31688e-61
Ywhae	7341.78	1.50353	2.80969e-63	2.36676e-61
Cct3	2576.5	1.65127	3.43022e-63	2.87903e-61
Fcer2a	2908.71	-3.13898	4.03011e-63	3.37036e-61
Ppat	797.174	1.48463	4.3923e-63	3.66009e-61
Myo18a	915.045	-1.56007	5.18281e-63	4.3034e-61
Has2	477.938	3.95859	8.29001e-63	6.85888e-61
Klf6	4798.91	2.44756	9.32432e-63	7.68727e-61
AA467197	184.221	6.16851	9.45534e-63	7.76774e-61
Mov10	1796.9	3.01413	1.05799e-62	8.66096e-61
1600014C10Rik	2486.54	2.98578	1.34025e-62	1.09331e-60
Acod1	1167.28	9.62995	2.77914e-62	2.25917e-60
Trim7	670.9	-2.5961	5.20079e-62	4.213e-60
Ankfy1	3270.5	1.90531	5.85033e-62	4.72272e-60
Gpr65	1121.85	2.26244	6.65357e-62	5.35256e-60
Scyl2	1182.56	1.68496	7.465e-62	5.98462e-60
Larp1	5564.93	2.20266	1.3049e-61	1.04253e-59
Gbp11	1062.23	6.71019	1.64959e-61	1.3134e-59
Tapbp	8539.25	2.15482	2.10249e-61	1.66829e-59
Gm5431	923.636	5.05218	4.05063e-61	3.20316e-59
Nop56	1653.46	1.45115	5.03017e-61	3.96428e-59
Csrp1	2226.79	1.71428	6.38123e-61	5.01207e-59
Tlr9	2679.36	2.24717	1.21735e-60	9.52938e-59
Mapk3	391.357	-2.15824	1.8438e-60	1.43847e-58
Ranbp2	6395.3	1.99781	2.02722e-60	1.57628e-58
Stat1	7796.59	2.94456	2.2118e-60	1.71407e-58
Sp140	2390.99	2.98365	2.43206e-60	1.8785e-58
Coro7	1861.13	-1.77193	3.20312e-60	2.46588e-58
Mafk	808.931	2.49897	3.29785e-60	2.53042e-58
Snx2	7519.39	2.00628	5.00943e-60	3.83106e-58
Trim30b	3991.77	2.90905	5.21449e-60	3.97481e-58
Lacc1	1976.92	2.9145	6.16646e-60	4.6851e-58
Cdc25b	377.818	-3.20046	7.39146e-60	5.59753e-58
Utp18	898.407	1.57596	8.13143e-60	6.13791e-58
Nop58	3326.43	2.20106	1.21543e-59	9.14484e-58
Hdac7	956.352	-2.44373	1.24596e-59	9.34433e-58
Tpst1	912.899	2.23487	1.59102e-59	1.18938e-57
Dennd1c	1355.95	-1.49855	5.76283e-59	4.29423e-57
Tspan32	979.751	-1.83887	1.03903e-58	7.71773e-57
Rbl1	2216.99	2.88307	1.08796e-58	8.05543e-57
Bfar	1398.13	1.35654	1.4328e-58	1.0575e-56
Hmgn3	816.003	2.57201	2.05613e-58	1.51275e-56
Xdh	2572.46	2.86716	2.69381e-58	1.97566e-56
Trim34a	3773.54	2.09392	2.84127e-58	2.07725e-56
Cd47	12475.7	1.9029	3.7937e-58	2.76488e-56
Ccnd2	22686.7	2.75153	4.03005e-58	2.92796e-56
Acox3	775.954	-1.91918	5.19082e-58	3.75955e-56
Prkx	1672.4	1.91228	6.09601e-58	4.40143e-56
Mycbp2	7285.62	1.92616	6.16547e-58	4.4378e-56
Cflar	5503.83	2.04337	7.15893e-58	5.13698e-56
Wdr36	990.698	1.06221	9.03416e-58	6.46262e-56
Mxd1	3639.36	3.40967	1.02029e-57	7.27631e-56
Mak16	1400.96	1.54783	1.13577e-57	8.07509e-56
Odc1	1256.02	1.94544	1.44673e-57	1.02546e-55
Cnbp	6127.67	1.00726	1.65063e-57	1.16643e-55
Slfn4	10365.7	6.35475	2.09508e-57	1.47601e-55
Plcb2	1108.89	-1.40352	2.76799e-57	1.9442e-55
Ifi44	3781.74	5.0399	3.18771e-57	2.23226e-55
Zfp365	244.804	4.05037	4.28202e-57	2.98957e-55
Crybg1	2351.4	2.02337	6.22201e-57	4.331e-55
Hat1	1025.18	1.73785	6.60704e-57	4.58528e-55
Sell	19592	2.07564	7.21099e-57	4.98953e-55
Dis3	674.05	1.3202	1.02144e-56	7.04675e-55
Rnf4	1976.42	1.19651	2.83104e-56	1.9473e-54
Treml2	3487.53	2.60815	3.07803e-56	2.11094e-54
Msh3	727.989	1.58187	3.80022e-56	2.59857e-54
Ppm1m	556.886	-1.86021	6.47452e-56	4.41425e-54
Sppl2a	4505.5	1.93823	7.26311e-56	4.93743e-54
Tmem67	232.533	2.84758	7.43705e-56	5.04093e-54
Gm42547	605.643	2.70775	7.97088e-56	5.38706e-54
Tma16	359.626	2.24503	1.49756e-55	1.00918e-53
Nbeal2	586.21	-2.45948	1.51098e-55	1.01528e-53
Psma3	1712.39	1.81049	1.68537e-55	1.1292e-53
Vsir	1165.18	-2.11119	2.08752e-55	1.39462e-53
Jak2	5283.21	2.17963	2.14659e-55	1.42997e-53
Ccdc125	263.733	-1.81607	2.37737e-55	1.57919e-53
Dhx15	4911.33	1.229	2.60892e-55	1.72805e-53
Chordc1	2958.26	2.61748	2.64713e-55	1.74839e-53
Cul2	958.74	1.63717	2.79678e-55	1.84199e-53
Zc3h7a	4777.75	1.48975	3.33104e-55	2.18767e-53
Gm19705	180.685	3.26111	4.02497e-55	2.63596e-53
Fxr1	2352.82	1.79458	4.04187e-55	2.63959e-53
Ccdc6	2090.36	1.83338	4.40289e-55	2.86731e-53
Ifng	390.754	7.37576	4.90691e-55	3.18661e-53
Procr	1526.46	3.8076	5.79994e-55	3.75607e-53
Ptgs2	987.695	7.98618	6.17413e-55	3.98729e-53
AW011738	529.897	3.27855	7.85143e-55	5.05645e-53
Gnpda1	248.748	-2.27369	8.89886e-55	5.71518e-53
Eprs	2815.11	1.14317	1.05996e-54	6.78868e-53
Ranbp1	1965.39	1.92674	1.10395e-54	7.05105e-53
Cxcl10	11200.9	7.50961	1.15971e-54	7.38691e-53
Pkp4	708.595	1.28071	1.52711e-54	9.70047e-53
Galnt10	447.332	-2.37322	1.73078e-54	1.09643e-52
Man2a2	988.641	-1.78166	2.01709e-54	1.27433e-52
Chmp4b	3456.79	2.53554	2.03368e-54	1.28133e-52
Fzd5	317.617	2.82284	2.43551e-54	1.53036e-52
Naf1	320.469	1.67082	2.68862e-54	1.68485e-52
Inpp1	1210.58	1.81165	2.86359e-54	1.78967e-52
Ncl	25859.8	2.27571	2.9746e-54	1.85406e-52
Ppa1	2168.2	3.93027	3.12703e-54	1.94386e-52
Fnbp4	5574.29	1.7934	3.1764e-54	1.96929e-52
Itpr3	1634.71	-1.42618	4.90412e-54	3.03234e-52
Hspe1	1374.34	2.55826	5.09901e-54	3.14448e-52
Nsmaf	2138.65	1.39824	5.23779e-54	3.22152e-52
Serpinb9	4252.63	2.12543	5.78667e-54	3.54972e-52
Hspa1a	143.605	5.74072	6.11827e-54	3.74325e-52
Sap30	219.245	2.25561	9.89412e-54	6.03749e-52
Add3	3299.59	-1.46622	1.0068e-53	6.1275e-52
Etf1	3692.39	1.43648	1.02539e-53	6.22433e-52
Dtx3	419.517	-2.15601	1.06164e-53	6.4276e-52
Cd200	2265.55	2.04269	1.37237e-53	8.2873e-52
Ubash3b	471.801	-1.69386	1.61672e-53	9.73758e-52
Noc3l	926.489	1.55097	1.68593e-53	1.01282e-51
Arrb2	1092.4	-1.94293	3.09266e-53	1.85312e-51
Nfkbiz	1339.16	2.43046	4.01079e-53	2.39709e-51
Tpcn1	374.594	-2.84758	4.66846e-53	2.783e-51
Gm49342	1181.56	3.00366	4.74697e-53	2.82257e-51
Ripk2	655.792	2.23199	4.95322e-53	2.93769e-51
Mapk1ip1l	1428.51	1.49157	5.13362e-53	3.03693e-51
Ifi35	1064.39	2.59999	5.89605e-53	3.47912e-51
Rbbp8	910.422	1.77307	8.21257e-53	4.83377e-51
Pdk3	494.025	1.82719	1.02542e-52	6.02023e-51
Dhx58os	112.177	4.65253	1.17962e-52	6.90805e-51
Pals2	507.364	1.33141	1.37207e-52	8.0149e-51
Xrn2	4436.64	1.63936	1.4891e-52	8.67671e-51
Rin3	574.79	-1.84532	1.98035e-52	1.15103e-50
Fam241a	658.739	2.97474	2.32935e-52	1.3505e-50
Fgl2	3167.45	3.36969	2.38182e-52	1.37749e-50
Hdac5	305.81	-2.68266	2.41341e-52	1.39229e-50
Slfn3	746.024	3.46805	2.45045e-52	1.41016e-50
Usp1	1512.83	1.4038	2.78648e-52	1.59958e-50
Gpsm3	491.59	-2.24353	3.75784e-52	2.15187e-50
Ddx24	2627.95	1.57028	4.14005e-52	2.36491e-50
Sp110	4544.6	2.64695	4.86599e-52	2.77278e-50
Il15	422.153	2.92857	4.89351e-52	2.78164e-50
Fmnl2	1596.64	2.27922	4.98586e-52	2.82722e-50
Plcg1	1501.29	-1.42682	6.43608e-52	3.64069e-50
Nsd3	5917.87	1.94804	7.6151e-52	4.29717e-50
Mtss1	1139.49	-1.89603	9.26596e-52	5.21609e-50
Hspa4	5347.98	1.47208	1.21152e-51	6.80355e-50
Dck	1844.42	2.26244	1.28533e-51	7.20063e-50
Nmd3	899.317	1.4982	1.42817e-51	7.98161e-50
Hif1a	4451.46	2.01143	1.46215e-51	8.15193e-50
Gvin1	361.499	3.07912	1.57858e-51	8.78e-50
Zfp395	277.539	-2.58347	1.68733e-51	9.36249e-50
Golm1	505.749	-1.84671	1.84835e-51	1.02315e-49
Gm11772	57.2104	4.85735	2.46026e-51	1.35864e-49
Rnf114	2817.63	1.93949	2.84528e-51	1.56753e-49
Tlk2	2070.53	1.94519	3.12894e-51	1.71974e-49
Rap1b	7756.74	1.48387	4.07165e-51	2.23259e-49
BC005537	8260.42	1.23477	5.1316e-51	2.80717e-49
Myc	1855.71	2.89726	6.44523e-51	3.51749e-49
Hnrnpd	5269.4	1.29764	6.94935e-51	3.78373e-49
Rfc3	521.058	2.57199	8.03018e-51	4.362e-49
Tnfsf8	1400.55	2.66596	9.23471e-51	5.00461e-49
Isg15	2056.84	5.87846	1.06676e-50	5.7677e-49
Isoc1	1243.31	1.67823	1.07652e-50	5.80695e-49
Arfgef1	4254.91	1.84072	1.21598e-50	6.54408e-49
Ly86	2009.7	1.82687	1.49153e-50	8.00844e-49
Ttc39b	1839.51	2.18024	1.64505e-50	8.81238e-49
Serpina3g	4289.65	2.64704	1.68782e-50	9.02071e-49
Arcn1	3046.15	0.788192	2.05261e-50	1.09452e-48
Rpf2	634.872	1.87766	2.33651e-50	1.24306e-48
Dnajc13	2167.22	1.52243	2.40735e-50	1.27782e-48
Zeb1	1417.14	1.01113	2.9271e-50	1.55016e-48
Lipg	744.019	4.10668	3.15059e-50	1.66473e-48
Pmaip1	921.409	1.85396	3.33297e-50	1.7571e-48
Nup153	3735.75	1.72144	3.37976e-50	1.77774e-48
Tasl	698.196	2.49214	3.60266e-50	1.8907e-48
Heatr1	1375.42	1.28574	4.32358e-50	2.26394e-48
Ifna12	342.227	25.5119	4.60048e-50	2.40352e-48
Prex1	2119.9	-1.19391	4.83755e-50	2.51897e-48
Stk11ip	384.768	-1.80764	4.84312e-50	2.51897e-48
Trim14	675.726	2.1096	5.2539e-50	2.72651e-48
Sos1	1531.65	1.97145	5.31366e-50	2.75139e-48
Zc3h15	2133.52	1.58612	5.63261e-50	2.91005e-48
Birc2	3627.68	1.56624	6.26481e-50	3.2295e-48
Ssbp3	512.424	-1.86577	8.16079e-50	4.19757e-48
Atp6v1d	1434.74	1.33508	8.5078e-50	4.3664e-48
Oas1a	934.917	4.06786	9.2636e-50	4.74382e-48
Ttyh3	777.242	-2.16949	9.56537e-50	4.88759e-48
Tent2	835.68	1.24581	1.01584e-49	5.17011e-48
Nol8	1571.67	1.70808	1.01628e-49	5.17011e-48
Trim44	3160.39	1.27619	1.13211e-49	5.74683e-48
Hid1	205.844	-2.90339	1.21296e-49	6.14384e-48
Ly6c2	1658.44	1.98404	1.22261e-49	6.17923e-48
Tasor2	3617.57	2.57587	1.23607e-49	6.23372e-48
Ipo7	3114.65	1.35094	1.49315e-49	7.51389e-48
Prpf38a	929.738	1.48353	1.57876e-49	7.92755e-48
Tifa	1286.19	2.28772	1.64955e-49	8.26517e-48
Gm11427	348.835	2.35451	3.3916e-49	1.69573e-47
Dcaf1	1144.35	1.38286	3.42757e-49	1.71003e-47
Dek	7201.22	2.14086	3.71745e-49	1.85068e-47
Serpini1	521.454	2.26665	4.06529e-49	2.01953e-47
Cd200r4	374.393	3.11331	5.0408e-49	2.4988e-47
Irf9	2644.46	1.74441	5.92876e-49	2.93272e-47
Atf3	390.171	4.53861	6.05398e-49	2.9883e-47
Kcnab2	712.643	-1.84408	6.07799e-49	2.99379e-47
Ctps	706.057	1.48851	7.80969e-49	3.83864e-47
Usp7	4683.18	1.17238	8.25194e-49	4.04745e-47
Camk2d	2722.41	1.4747	8.32191e-49	4.07318e-47
Iigp1	18140.4	5.09126	8.75193e-49	4.27466e-47
Ppp1r15b	3019.89	1.24745	1.03667e-48	5.05272e-47
Rnf139	1516.07	1.87263	1.2322e-48	5.99319e-47
Taf4b	447.245	2.18006	1.36793e-48	6.63947e-47
Pa2g4	5035.66	1.25945	1.37311e-48	6.65071e-47
Rab8b	4211.61	1.84912	1.7972e-48	8.68673e-47
Aatf	639.452	1.49105	1.94399e-48	9.37674e-47
Emb	1982.27	2.0726	2.19119e-48	1.05472e-46
Adamts4	310.171	5.50713	2.32206e-48	1.11541e-46
Dnajb11	1941.61	0.945358	2.44362e-48	1.17138e-46
Il27	123.446	5.22392	2.51501e-48	1.20312e-46
Resf1	5390.68	2.49472	2.61126e-48	1.2466e-46
Ywhaz	6551.13	1.46725	2.85383e-48	1.35961e-46
Tap1	5275.4	1.80718	3.35479e-48	1.595e-46
Ecpas	1915.63	1.00492	3.88844e-48	1.84495e-46
Actr2	10660.6	1.44233	4.16401e-48	1.97167e-46
Cmtm6	2765.74	1.13229	4.63461e-48	2.19004e-46
Cpne3	2031.57	2.17366	4.73944e-48	2.23503e-46
Casp1	3093.02	1.83411	6.0548e-48	2.84955e-46
Ifit1bl2	118.54	4.06924	7.4896e-48	3.51769e-46
Pwwp3a	609.131	-1.6893	9.04403e-48	4.23921e-46
Katna1	906.877	2.07247	9.19875e-48	4.30305e-46
Hsp90ab1	39279.3	2.16075	9.36753e-48	4.37321e-46
P2ry14	584.19	2.6262	1.0993e-47	5.12177e-46
Plekhg2	949.8	-1.72426	1.15556e-47	5.37312e-46
AI506816	949.203	1.28543	1.3029e-47	6.04611e-46
Sav1	1814.25	1.30323	1.33804e-47	6.19684e-46
Gpbp1	4714.74	1.76238	1.72984e-47	7.99544e-46
Wdr13	638.086	-1.26572	2.44345e-47	1.12714e-45
Tbc1d1	1944.43	1.60641	2.59315e-47	1.19382e-45
Etnk1	9234.95	2.14373	2.67691e-47	1.22995e-45
Dnase2a	326.11	-1.73403	2.80039e-47	1.28415e-45
Ankrd28	655.548	1.56506	2.82776e-47	1.29311e-45
Arhgap26	1365.95	1.37017	2.83106e-47	1.29311e-45
Stx11	682.166	2.48356	3.53244e-47	1.61031e-45
Mx2	4763.43	6.43594	3.87985e-47	1.76522e-45
Rasgrp2	1941.06	-2.00763	3.98484e-47	1.80944e-45
Phf6	1935.01	2.30721	4.35198e-47	1.9723e-45
Batf2	128.31	3.75792	5.31193e-47	2.40266e-45
Ifit2	28974.7	6.69431	5.57747e-47	2.51788e-45
Fas	849.981	2.58613	5.70949e-47	2.57248e-45
Kmt5c	322.244	-2.06037	5.83896e-47	2.62573e-45
Orai2	843.736	-1.9968	7.76257e-47	3.48402e-45
Cnn2	2809.31	-1.45952	9.74369e-47	4.36476e-45
Elk3	1086.48	-1.6676	1.02843e-46	4.59809e-45
Atp11b	3776.1	1.54151	1.08432e-46	4.83864e-45
Il12rb1	267.202	2.9926	1.31843e-46	5.87204e-45
Arhgap9	1056.51	-1.9633	1.39142e-46	6.18532e-45
Enpp4	1036.57	1.95501	1.58464e-46	7.03078e-45
H3f3b	9505.27	1.41032	1.60756e-46	7.11888e-45
Mib2	230.316	-2.17834	1.91874e-46	8.48076e-45
Csde1	8584.04	0.975295	1.98234e-46	8.74524e-45
Ms4a6b	17979.8	2.06329	2.13175e-46	9.38657e-45
Psme2	2784.61	1.62081	2.15535e-46	9.47253e-45
Cnn3	2133.81	1.53735	2.22362e-46	9.75414e-45
Phip	7569.17	2.92012	2.29896e-46	1.00656e-44
Gars	1354.42	1.07057	2.54783e-46	1.11343e-44
Cmpk2	8689.52	6.38873	2.78779e-46	1.21601e-44
Apol10b	1202.09	2.33263	2.81912e-46	1.22685e-44
Il1rn	3006.07	5.84869	2.82319e-46	1.22685e-44
Arhgap30	12911.7	1.75543	2.89997e-46	1.25786e-44
Washc4	2791.28	2.33602	2.99753e-46	1.29776e-44
Ppid	1721.3	1.36984	3.1795e-46	1.37398e-44
Mir155hg	565.88	3.70642	3.81321e-46	1.64477e-44
Pitpnb	907.433	0.899885	4.08391e-46	1.75827e-44
Tox4	1788.86	1.01982	4.72507e-46	2.03056e-44
Thbs1	2873.31	3.82738	5.00756e-46	2.14798e-44
Urb2	376.957	1.35364	7.25357e-46	3.10568e-44
Eml3	635.811	-1.67258	7.369e-46	3.1493e-44
Lrmp	1487.95	-1.60165	8.16382e-46	3.48258e-44
Bcl9	962.028	1.03956	8.35909e-46	3.55935e-44
Ino80	1272.85	1.41217	9.59464e-46	4.07798e-44
Plek	7748.04	2.18217	1.0083e-45	4.27773e-44
Vcpip1	3735.2	2.4562	1.09698e-45	4.64549e-44
Sgsh	198.658	-3.3766	1.13101e-45	4.78089e-44
Rufy3	804.822	1.54768	1.2497e-45	5.27302e-44
Rsad2	23705	7.68318	1.41349e-45	5.95328e-44
Cd40	1135.98	1.93731	1.4764e-45	6.20703e-44
Slc15a3	1153.87	3.19232	1.54382e-45	6.47876e-44
Gch1	305.639	2.3375	2.21308e-45	9.27062e-44
F830016B08Rik	454.721	6.41758	2.90719e-45	1.21563e-43
Dhx9	5573.14	0.95925	3.18256e-45	1.32839e-43
Ctns	232.142	-1.89808	3.77875e-45	1.57441e-43
Dok3	548.755	-2.17443	4.02269e-45	1.67305e-43
Lrch1	1376.85	1.45814	4.25624e-45	1.76702e-43
Ch25h	282.349	4.26684	4.98799e-45	2.06713e-43
Lars	1238.71	0.99918	5.60535e-45	2.31884e-43
Dgkz	1589.8	-1.70512	5.64473e-45	2.33098e-43
Fos	273.787	3.32047	5.71396e-45	2.35539e-43
Kars	1734.16	1.10606	5.84394e-45	2.4047e-43
Arrb1	1371.02	-2.55265	6.60755e-45	2.71412e-43
Hspa1b	381.59	5.05713	6.9339e-45	2.84315e-43
Atic	1141.46	1.0568	6.96214e-45	2.8497e-43
Rilpl1	299.167	2.19037	8.01992e-45	3.27689e-43
Il6	620.558	9.32336	9.19229e-45	3.74933e-43
Cd2ap	3983.69	2.08709	1.19093e-44	4.84903e-43
Sh3pxd2a	1630.37	-2.47913	1.29431e-44	5.26075e-43
Bmf	253.918	-3.44906	1.44625e-44	5.86803e-43
Mia2	18235.2	1.29776	1.45923e-44	5.9104e-43
Slc36a1	330.067	-1.86424	1.67431e-44	6.76973e-43
Trim12a	6299.72	1.92091	2.00453e-44	8.09087e-43
Mmp13	1310.89	9.73638	2.14703e-44	8.651e-43
Ifi207	3849.48	3.78695	2.23097e-44	8.97368e-43
Pacs1	726.372	-1.30087	2.82884e-44	1.13588e-42
Cysltr2	128.617	3.34128	2.83582e-44	1.13672e-42
BC023105	467.819	5.81146	2.91447e-44	1.16624e-42
Abcb1b	408.061	1.66976	3.0625e-44	1.22337e-42
Wdtc1	270.093	-2.04549	3.33813e-44	1.33119e-42
Chl1	297.077	4.01758	3.36855e-44	1.34102e-42
Cited2	753.798	2.46523	3.71898e-44	1.47799e-42
Il12rb2	157.086	3.34752	3.75524e-44	1.48986e-42
Nipal3	403.154	-1.89072	4.16314e-44	1.64887e-42
Rdh10	780.958	2.37297	4.8143e-44	1.90353e-42
Mybbp1a	3042.58	1.486	6.54428e-44	2.58316e-42
Gvin-ps7	22443.3	3.15221	6.87446e-44	2.70889e-42
Abca2	822.063	-2.38469	7.39002e-44	2.90712e-42
Socs1	391.243	3.84832	7.74847e-44	3.04298e-42
Usp42	719.702	1.50412	9.68397e-44	3.79667e-42
Peli1	3958.82	2.00204	1.01662e-43	3.97903e-42
Bst2	1386.65	2.67274	1.15191e-43	4.50099e-42
Gar1	385.866	1.60119	1.17166e-43	4.57046e-42
Il15ra	979.93	2.26515	1.18963e-43	4.63279e-42
Pim1	2517.03	3.0271	1.49666e-43	5.81869e-42
Gpr141	219.318	3.94065	1.5045e-43	5.83943e-42
Rnf144a	790.425	-1.36711	1.5766e-43	6.10907e-42
Trip12	6691.28	1.12891	2.02426e-43	7.83061e-42
Elf1	5798.12	1.5352	2.10341e-43	8.12329e-42
Wnk1	9592.79	1.49043	2.12844e-43	8.20634e-42
Gnb4	957.795	1.90033	2.20499e-43	8.4874e-42
Neb	174.316	3.02959	2.8333e-43	1.08755e-41
Stat3	4481.31	1.52313	2.83478e-43	1.08755e-41
Mindy3	562.813	1.1975	3.54013e-43	1.35592e-41
Gtf2f2	485.379	1.47349	3.79343e-43	1.45055e-41
Lsm12	1092.2	1.59541	6.97741e-43	2.66368e-41
Ilrun	2432.06	1.4926	7.34605e-43	2.79981e-41
Trmt1l	1151.53	1.31067	8.40008e-43	3.19629e-41
Cebpz	2038.53	1.24588	9.22103e-43	3.50294e-41
Ptprs	414.702	-1.66602	9.82211e-43	3.72519e-41
Psma2	1418.91	1.40886	1.36386e-42	5.16424e-41
Zdhhc13	558.443	1.18117	1.45408e-42	5.49688e-41
Aftph	2302.01	1.337	1.51014e-42	5.69956e-41
Plscr2	313.749	3.51006	1.52539e-42	5.74777e-41
Cox15	1172.19	1.16115	1.7803e-42	6.69743e-41
Tent5a	2267.92	1.90651	1.883e-42	7.07237e-41
Arhgap4	2107.1	-1.48172	2.15098e-42	8.06584e-41
Slamf7	2068.93	2.25498	2.38189e-42	8.9173e-41
Wipi2	794.706	-1.06531	2.39374e-42	8.94726e-41
Hbegf	138.074	3.19306	2.69822e-42	1.00692e-40
Dnttip2	1419.38	1.33433	2.86841e-42	1.06871e-40
Cdh17	181.529	2.82078	3.17146e-42	1.17973e-40
Rab37	268.939	-2.3798	3.28004e-42	1.21817e-40
Nufip1	524.502	1.71848	3.58478e-42	1.32923e-40
Pum3	1268.81	1.52728	3.81817e-42	1.41351e-40
Hnrnpk	8051.36	0.690278	3.8415e-42	1.41989e-40
Gypc	963.853	2.0177	3.91598e-42	1.44512e-40
Slc25a22	943.079	2.42349	4.88364e-42	1.79936e-40
Qtrt2	528.745	1.35126	4.98551e-42	1.83399e-40
Sh3glb1	4854.62	1.32994	5.37249e-42	1.97322e-40
Ifrd1	2133.57	2.26535	6.19924e-42	2.27328e-40
Acsl5	2378.79	0.885654	6.30567e-42	2.30867e-40
Zfp281	1692.45	2.27348	6.88678e-42	2.51746e-40
Ptpn2	1469.59	1.78774	7.12431e-42	2.60021e-40
Cenpa	333.164	-2.01801	7.24316e-42	2.63944e-40
Ap1s3	844.064	1.98389	7.30133e-42	2.65647e-40
Ildr1	148.956	2.69411	7.62408e-42	2.76957e-40
Vrk1	961.659	1.06624	8.78543e-42	3.18647e-40
Psmd14	1502.89	1.12911	1.00783e-41	3.64971e-40
Birc3	4123.37	1.49515	1.15291e-41	4.16857e-40
Tnk2	597.971	-1.93139	1.27076e-41	4.58755e-40
Mtm1	451.159	1.72659	1.28844e-41	4.64419e-40
Hsh2d	515.733	2.14015	1.49618e-41	5.38462e-40
Ogfrl1	2681.05	1.82627	1.52631e-41	5.48457e-40
Sec23b	918.279	1.05174	1.56674e-41	5.62116e-40
Ltv1	2020.72	1.72494	1.8039e-41	6.46207e-40
Seh1l	1364.72	1.17105	1.86267e-41	6.66234e-40
Apol9b	367.183	2.85964	1.9402e-41	6.92898e-40
Adamts9	527.336	2.86366	2.12082e-41	7.56243e-40
Abtb1	153.371	-3.09466	2.57363e-41	9.16299e-40
Keap1	928.445	1.46249	2.72372e-41	9.68254e-40
Hnrnpab	2768.19	1.19303	3.05158e-41	1.08315e-39
Wars	1102.04	1.70501	3.51463e-41	1.2456e-39
Rubcn	838.993	-1.38051	4.05081e-41	1.43344e-39
Tpm4	5124.23	0.947564	4.27923e-41	1.51197e-39
Smim14	1342.96	-1.21015	4.28865e-41	1.513e-39
Abl1	696.042	-1.6345	4.71028e-41	1.65923e-39
Rps6ka1	737.417	-1.61825	5.00607e-41	1.76076e-39
Rnf19b	2183.27	1.99946	5.04581e-41	1.77206e-39
Gm15056	193.27	4.24918	5.15909e-41	1.80911e-39
Tcerg1	2527.39	1.4712	5.67298e-41	1.98631e-39
Cyyr1	477.064	1.63876	5.75719e-41	2.01276e-39
Arhgef18	1699.8	-1.74481	5.77411e-41	2.01565e-39
Fcgr4	481.382	4.33968	7.1317e-41	2.48583e-39
Epsti1	7500.02	1.85433	7.30924e-41	2.5439e-39
Snrpd1	853.124	1.76017	7.52141e-41	2.61383e-39
Art2b	516.11	2.33392	7.53879e-41	2.61596e-39
Brix1	1001.28	1.46861	8.60649e-41	2.982e-39
Dync1i2	2130.04	0.86642	9.03061e-41	3.12429e-39
Psme4	1898.85	1.14997	9.21757e-41	3.18424e-39
Il1a	590.664	4.05494	9.59505e-41	3.30972e-39
Ddx10	1397.1	1.5618	9.86612e-41	3.39819e-39
Agfg2	164.804	-2.69225	1.05359e-40	3.62351e-39
Mctp2	600.952	2.05096	1.06556e-40	3.65927e-39
Evi2a	2082.65	1.59355	1.31521e-40	4.50993e-39
Arf6	4129.67	1.22226	1.35428e-40	4.63706e-39
Ythdf1	1234.06	1.25839	1.40156e-40	4.79188e-39
Tmem134	830.923	-1.07264	1.57276e-40	5.36934e-39
Parp3	1507.03	1.30229	1.64944e-40	5.62284e-39
Jpt2	584.636	1.2173	1.83455e-40	6.24471e-39
Gm4951	1841.43	4.03623	2.21709e-40	7.53583e-39
Ccr5	679.115	2.09569	2.34566e-40	7.96121e-39
Trim56	6030.26	2.09254	2.46319e-40	8.34791e-39
Stim1	669.278	-1.28022	2.9167e-40	9.87051e-39
Lgals3bp	3792.38	1.96012	2.92571e-40	9.88661e-39
Rflnb	683.433	-2.13255	3.17783e-40	1.0723e-38
Rai1	507.496	-1.62558	3.20853e-40	1.08109e-38
Polr3b	931.405	1.16212	3.38742e-40	1.13971e-38
Hectd3	411.813	-1.71004	3.6394e-40	1.22272e-38
Mink1	1156.52	-1.26128	3.83611e-40	1.28695e-38
Ifit3	13740.9	6.82585	4.44926e-40	1.4905e-38
Cotl1	1835.01	-1.98208	4.62324e-40	1.54656e-38
P4ha1	984.904	1.72105	6.76884e-40	2.26105e-38
Sh3bp2	1238.99	1.66103	7.27784e-40	2.42758e-38
Dcp2	2165.08	1.99769	1.01002e-39	3.36416e-38
Mturn	258.949	-2.54903	1.06319e-39	3.53622e-38
Cep164	359.288	-1.90716	1.1437e-39	3.79857e-38
Ubald1	305.25	-2.18186	1.17819e-39	3.90751e-38
Eif2s2	2564.49	1.90258	1.28182e-39	4.24516e-38
Hnrnph2	1747.67	1.41992	1.58485e-39	5.24128e-38
Sf3b3	3129.72	0.968226	1.5926e-39	5.25942e-38
Gpr33	73.4127	3.39703	1.63786e-39	5.40122e-38
Lap3	799.801	1.79373	1.82957e-39	6.02489e-38
Sytl2	163.567	-2.53351	2.09155e-39	6.87787e-38
Esf1	1284.31	1.65867	2.10151e-39	6.90086e-38
Upp1	295.62	3.55861	2.27211e-39	7.45052e-38
Vapa	1903.56	1.28766	2.30262e-39	7.53995e-38
Zmynd8	1448.96	-1.29402	2.35799e-39	7.71039e-38
Abca7	850.003	-1.61468	2.64503e-39	8.63685e-38
Ago1	1253.81	-1.09425	2.66176e-39	8.67926e-38
Zfp512b	569.196	-1.7026	2.88871e-39	9.40612e-38
Wac	2003.89	1.25383	3.10029e-39	1.00809e-37
Ctss	10705.9	1.13601	3.23324e-39	1.04985e-37
Rab21	1792.16	1.25067	3.32037e-39	1.07664e-37
Spns2	327.261	-3.31061	3.37363e-39	1.09239e-37
Atm	1295.7	2.2269	3.43772e-39	1.11159e-37
Psme1	5562.31	1.72552	3.79822e-39	1.22646e-37
Galnt6	794.642	-1.65449	3.82446e-39	1.23321e-37
Fbxl20	837.067	-1.39687	3.90141e-39	1.25629e-37
Gpsm2	198.662	2.25926	3.98791e-39	1.28236e-37
Tut7	2656.71	1.46581	4.47023e-39	1.43547e-37
0610043K17Rik	74.4288	3.6368	4.74275e-39	1.52089e-37
Parp1	2195.73	-0.942367	4.78823e-39	1.53335e-37
Tbrg1	1493.56	1.47405	5.41847e-39	1.73279e-37
Cyhr1	474.919	-1.30371	5.47415e-39	1.7482e-37
Emp3	251.329	-2.25719	5.56195e-39	1.7738e-37
Atp1b3	4611.4	1.27527	5.83172e-39	1.85728e-37
Irf1	5324.92	2.29885	6.0601e-39	1.92738e-37
Msn	20043.5	1.11061	6.41998e-39	2.03905e-37
Dars	1711.71	1.04472	6.79669e-39	2.15575e-37
4930512H18Rik	128.284	4.51009	7.18334e-39	2.27528e-37
H2-T22	3005	1.71422	7.58735e-39	2.39998e-37
Klrk1	954.789	1.53749	7.64064e-39	2.41355e-37
Mrto4	320.068	1.34584	8.31068e-39	2.62164e-37
Il2ra	1226.76	2.16869	8.79682e-39	2.77124e-37
Ociad1	2315.85	1.05035	8.83417e-39	2.77924e-37
H2-Q4	6396.52	1.7771	8.87455e-39	2.78817e-37
Jun	914.122	2.85376	1.0516e-38	3.2994e-37
Vamp5	169.424	-2.19193	1.05777e-38	3.3143e-37
Nab1	2052.79	1.52921	1.30965e-38	4.09797e-37
Ddx4	34.1647	4.05809	1.43779e-38	4.4929e-37
Gm2a	2269.88	-1.47478	1.52661e-38	4.76403e-37
Gpr171	1722.79	2.69531	1.58085e-38	4.92669e-37
Plekhg3	179.593	-2.73602	1.59383e-38	4.96051e-37
Slc7a5	471.166	2.15266	1.67385e-38	5.20257e-37
Gla	357.512	2.26369	1.72923e-38	5.36753e-37
Gspt1	2045.69	1.04759	1.83582e-38	5.69079e-37
Uba3	1019.73	0.986174	1.86038e-38	5.75926e-37
Gzma	577.508	2.96422	1.94779e-38	6.02182e-37
Ms4a4b	15229.8	2.38682	2.04982e-38	6.32884e-37
G530011O06Rik	247.491	5.10209	2.17828e-38	6.71656e-37
Akt3	2084.09	1.91479	2.2794e-38	7.01903e-37
Whamm	413.231	1.20415	2.31755e-38	7.12396e-37
Edem1	3416.26	1.17849	2.3196e-38	7.12396e-37
Prpf4	663.87	0.926944	2.57161e-38	7.88753e-37
Lbh	2955.2	-2.00714	2.63732e-38	8.0784e-37
Ldlrap1	437.696	-2.21598	2.78668e-38	8.52466e-37
Mthfd2	648.97	1.70798	2.79475e-38	8.53814e-37
Morc2a	1025.94	0.756979	2.89578e-38	8.83517e-37
Mbd2	2911.63	1.19974	3.27004e-38	9.96398e-37
Mical1	570.016	-1.96563	3.42417e-38	1.042e-36
Ctsc	6676.07	1.62766	3.87412e-38	1.17738e-36
Nop2	662.173	1.06228	3.90441e-38	1.18503e-36
Siglecg	4582.92	-1.32004	4.24049e-38	1.28536e-36
Gm35585	46.8554	3.48276	4.93545e-38	1.49407e-36
Gdi1	2629.81	-0.80723	4.99643e-38	1.51056e-36
Med1	2689.42	1.31317	5.30942e-38	1.6031e-36
Yars	670.712	1.30397	5.44563e-38	1.64209e-36
Rfx1	242.907	-2.18934	6.25051e-38	1.88236e-36
Ankle2	1785.35	0.984665	6.57327e-38	1.977e-36
Ahsa2	510.835	1.82852	6.70051e-38	2.01266e-36
Mapk6	1583.06	1.82062	8.73799e-38	2.62128e-36
Ifit3b	3843.58	7.0553	9.28436e-38	2.7816e-36
Rundc3b	290.504	2.35711	9.86134e-38	2.95066e-36
Phf1	627.943	-1.96512	1.10339e-37	3.29726e-36
Gvin3	9028.84	3.06916	1.16481e-37	3.47635e-36
Gm15675	910.052	-2.13581	1.23078e-37	3.66852e-36
Pus7l	232.075	1.29403	1.35323e-37	4.02834e-36
Stx3	215.999	1.58503	1.36059e-37	4.04507e-36
Adar	3185.1	1.8806	1.45585e-37	4.32273e-36
Chic1	396.022	2.82927	1.58508e-37	4.70046e-36
Ankrd17	3500.65	1.71371	1.73035e-37	5.12472e-36
Ctdsp2	1104.07	-1.62552	1.83222e-37	5.41949e-36
Cd164	7415.85	1.7101	1.8376e-37	5.42852e-36
Gm49339	1433.18	3.34326	1.87879e-37	5.54314e-36
Gem	554.498	2.59527	1.92027e-37	5.65835e-36
Srpk3	373.215	-1.71689	2.24743e-37	6.61398e-36
Rnf115	1625.53	1.05962	2.33745e-37	6.87022e-36
Gm5970	262.408	5.51392	2.34332e-37	6.87878e-36
Pgap2	761.762	1.08006	2.41732e-37	7.08705e-36
Kpna4	3894.16	1.39161	2.57606e-37	7.54292e-36
Tgif1	871.203	1.97324	2.60995e-37	7.63256e-36
Chd1	3172.5	1.45599	2.93554e-37	8.57392e-36
Xrn1	2025.51	1.7495	3.03858e-37	8.86373e-36
Rsl1d1	1862.37	1.14746	3.77634e-37	1.1002e-35
Macir	815.548	1.74281	4.24714e-37	1.23582e-35
Nkapd1	736.066	1.07863	4.55853e-37	1.32476e-35
Nxpe2	743.301	1.81372	4.63957e-37	1.34663e-35
Wbp1	149.138	-2.22538	4.68103e-37	1.35697e-35
Pik3ap1	2333.57	1.81218	4.74758e-37	1.37455e-35
Rmdn3	495.82	1.98419	5.19803e-37	1.5031e-35
Sub1	2507.91	1.1918	5.25199e-37	1.51681e-35
Gm2065	77.2044	2.89091	5.61532e-37	1.61973e-35
Lif	276.889	4.46608	5.69296e-37	1.6401e-35
Ccnl1	4788.43	1.47916	5.98783e-37	1.72291e-35
Smu1	1240.46	0.88044	6.24831e-37	1.79563e-35
G3bp2	2065.17	1.23917	6.58691e-37	1.89061e-35
Fmnl1	2533.15	-1.37608	6.84814e-37	1.96316e-35
Mtss2	160.278	-3.33097	7.20635e-37	2.06331e-35
Chmp5	1290.16	1.22627	7.5452e-37	2.15767e-35
Cct7	2035.45	1.17102	8.2695e-37	2.36189e-35
Slc26a11	170.634	-3.5368	8.80267e-37	2.51108e-35
Gm5835	89.1429	-2.65919	9.77012e-37	2.78365e-35
Plekha1	1671.16	1.24166	1.03552e-36	2.94672e-35
Plekhf2	1087.32	1.44041	1.04693e-36	2.97557e-35
Sec23ip	1071.52	0.749609	1.05274e-36	2.98842e-35
Xylt2	191.223	-1.99375	1.14389e-36	3.24321e-35
Fbxw7	857.629	1.32738	1.16068e-36	3.2868e-35
Abca17	37.2347	3.75423	1.22898e-36	3.47597e-35
Adgrl1	389.057	-1.85807	1.26174e-36	3.56429e-35
Cdk2	391.544	-1.43558	1.46647e-36	4.13761e-35
Aars	1505.86	1.33721	1.49945e-36	4.22555e-35
Atp8b4	1107.54	1.97419	1.58046e-36	4.44845e-35
Stard9	137.334	-3.52305	1.62005e-36	4.55435e-35
Tgs1	1252.64	1.18369	1.8149e-36	5.09597e-35
2900026A02Rik	187.374	-2.72228	1.89119e-36	5.30376e-35
Ccl4	634.35	6.09544	1.8962e-36	5.3114e-35
Pdcd10	1126.64	1.78692	2.05366e-36	5.74556e-35
Mier3	1137.67	2.00543	2.13933e-36	5.97805e-35
Dusp16	536.462	1.49003	2.25855e-36	6.3036e-35
A930037H05Rik	109.297	3.10909	2.4106e-36	6.7199e-35
Naa15	3218.21	1.49751	2.59544e-36	7.22651e-35
Uba7	3812.3	1.71953	2.68512e-36	7.46726e-35
Cask	350.364	1.59748	2.80609e-36	7.79435e-35
Mroh1	353.861	-1.97504	2.88966e-36	8.01691e-35
Gm28347	25.2369	5.40574	2.97351e-36	8.23972e-35
Dram1	1304.72	1.77507	3.02949e-36	8.38483e-35
Susd1	344.382	-1.71322	3.28855e-36	9.09103e-35
Tor4a	488.476	-1.99681	3.6715e-36	1.01376e-34
Irf2	3667.94	1.95687	3.84325e-36	1.05992e-34
Tmem209	799.452	0.986527	3.90449e-36	1.07554e-34
Izumo4	155.72	-2.85771	3.98458e-36	1.0963e-34
Rrp15	391.482	1.67425	4.11096e-36	1.12974e-34
Perm1	175.685	2.54278	4.18086e-36	1.14759e-34
Bcl9l	598.813	-1.79481	4.94415e-36	1.3555e-34
Ftsj3	1938.35	1.42911	5.0134e-36	1.37287e-34
Farsb	820.176	0.769897	5.20575e-36	1.42386e-34
Pkd1	829.003	-1.87711	5.27566e-36	1.44129e-34
Ifna2	2415.19	12.2185	5.39935e-36	1.47335e-34
Btbd11	188.43	-2.53099	6.41919e-36	1.74959e-34
Pik3r2	484.566	-1.76816	7.52397e-36	2.0483e-34
Leng8	3235.55	-1.21917	7.74837e-36	2.10692e-34
Oas1b	1049.11	2.40953	7.94254e-36	2.1572e-34
Trmt2b	425.677	-1.09774	8.13073e-36	2.20573e-34
Tut4	4390.94	2.05661	8.46083e-36	2.29261e-34
Map2k4	944.072	0.867634	9.11752e-36	2.46767e-34
Gramd3	2804.79	1.81876	1.04483e-35	2.82457e-34
Trpv2	443.918	-1.52656	1.13923e-35	3.07618e-34
Ercc6l2	816.674	1.31311	1.17405e-35	3.16654e-34
Cutc	208.737	1.2896	1.23359e-35	3.32326e-34
Sfmbt1	783.059	1.21712	1.31051e-35	3.5264e-34
Gm45837	1233.82	-1.72166	1.43448e-35	3.85553e-34
Adss	1794.11	0.915132	1.46116e-35	3.92269e-34
Fbxo39	29.4581	4.00641	1.46797e-35	3.93643e-34
Man2a1	3656.39	1.39804	1.60261e-35	4.29253e-34
Nub1	1216.15	1.02245	1.60496e-35	4.29386e-34
Rcan3	252.218	-2.08027	1.70701e-35	4.56163e-34
Parp10	1499.45	2.40548	2.1143e-35	5.64356e-34
Rrs1	483.631	1.01839	3.19373e-35	8.51502e-34
Eef1e1	395.979	2.02845	3.27832e-35	8.73054e-34
Fgf23	226.603	8.02315	3.35062e-35	8.9121e-34
Suco	1995.75	1.22264	3.35416e-35	8.9121e-34
Gm16170	241.903	-2.69634	3.55043e-35	9.42282e-34
Mindy1	325.245	-1.72617	3.631e-35	9.62566e-34
Polr1a	1073.63	1.16838	3.9291e-35	1.04041e-33
Smarca5	2989.67	1.3922	3.93632e-35	1.04113e-33
Ube4b	923.822	-0.642567	4.45118e-35	1.17597e-33
Grk6	2436.01	-1.39283	4.54027e-35	1.19815e-33
Lipt1	121.763	2.18752	5.03109e-35	1.32616e-33
2010007H06Rik	338.234	1.49164	5.1715e-35	1.36163e-33
Mt2	211.814	4.4557	5.21565e-35	1.3717e-33
Ak9	23.9344	4.90889	5.37838e-35	1.4129e-33
Cyth4	1249.7	-1.42551	5.57019e-35	1.46164e-33
Fcgr1	1106.73	3.14329	5.63201e-35	1.4762e-33
Ssbp1	812.727	1.30488	5.84401e-35	1.53004e-33
Wdr12	477.959	1.02558	5.94795e-35	1.5555e-33
Marcksl1	3148.93	1.97406	6.10806e-35	1.59558e-33
Eya2	85.646	-3.31711	6.21119e-35	1.62069e-33
H1f0	514.381	-1.99754	7.27089e-35	1.89508e-33
Xcl1	381.1	2.99883	7.39603e-35	1.92554e-33
Mdn1	2656.15	1.76232	8.10332e-35	2.10732e-33
Rgs3	441.016	-1.8646	8.64489e-35	2.24564e-33
Speg	93.7917	-2.77834	8.79997e-35	2.28338e-33
Lyn	3555.06	1.01582	1.01123e-34	2.62096e-33
Osmr	1536.19	1.94765	1.03656e-34	2.68363e-33
A630012P03Rik	31.2541	5.84783	1.11881e-34	2.89334e-33
Rasa3	3023.07	-0.835766	1.16888e-34	3.01949e-33
Tagap	671.708	2.07988	1.17298e-34	3.0267e-33
Zfp800	1633.75	2.32715	1.22177e-34	3.14911e-33
Ywhah	1063.1	0.89922	1.28781e-34	3.31565e-33
Gramd1b	974.842	-0.84841	1.34587e-34	3.4613e-33
Fam193b	899.195	-1.64728	1.35024e-34	3.4687e-33
Gm12183	137.548	-1.92963	1.35634e-34	3.48053e-33
Tmem184b	956.428	1.88231	1.36867e-34	3.5083e-33
St13	3557.09	1.47858	1.43131e-34	3.66482e-33
Glipr2	2187.89	1.76033	1.47235e-34	3.76576e-33
Fam78a	937.571	-2.06483	1.50322e-34	3.84049e-33
Tpm3	6040.76	1.12681	1.85042e-34	4.72233e-33
Taf7	452.434	1.85252	1.93172e-34	4.92439e-33
Desi2	776.621	1.35285	2.01468e-34	5.13027e-33
Cand1	1684.55	0.699116	2.18742e-34	5.56403e-33
Tmem106a	623.759	1.88211	2.26582e-34	5.75716e-33
Camta2	650.616	-1.45396	2.46218e-34	6.24925e-33
Ptcd3	865.795	0.969289	2.47669e-34	6.27923e-33
Parp4	2298.69	0.923137	2.58388e-34	6.54386e-33
Morf4l2	1531.92	1.21829	2.69081e-34	6.80025e-33
Atp8a1	1966.76	1.27109	2.69097e-34	6.80025e-33
Mrpl30	1774.73	1.57775	2.74294e-34	6.92406e-33
Ssh1	1019.13	-0.895617	2.79649e-34	7.05159e-33
Kctd1	196.83	1.81712	2.81189e-34	7.08274e-33
Baz1a	3907.12	1.72538	2.95343e-34	7.4312e-33
Ephx1	634.567	-1.79014	3.0285e-34	7.61054e-33
Sirt2	656.24	-1.06243	3.03125e-34	7.61054e-33
Ctla2b	172.345	1.92315	3.20885e-34	8.04774e-33
Tra2a	3329.87	1.78095	3.23733e-34	8.11043e-33
Coro2a	1344.4	1.35079	3.33806e-34	8.35377e-33
Tank	2658.53	1.57214	3.3565e-34	8.39089e-33
Cse1l	1799.35	1.01244	3.58798e-34	8.95992e-33
Adprm	325.717	1.10214	3.74948e-34	9.35318e-33
Mdm2	1705.64	1.08222	3.93725e-34	9.8077e-33
Kcnj15	247.149	2.6341	3.94012e-34	9.8077e-33
Sdcbp	4155.85	1.21761	3.95416e-34	9.83211e-33
Cdkn1a	707.413	2.89172	4.07539e-34	1.01227e-32
Mllt3	1040.65	1.74819	4.08972e-34	1.01475e-32
Ezh1	948.542	-0.902101	5.11372e-34	1.26747e-32
Lhx2	60.3724	4.13701	5.38524e-34	1.33335e-32
Hk1	1662.03	1.48085	5.40327e-34	1.33639e-32
Pum2	6278.98	1.38291	5.66418e-34	1.39943e-32
Hck	833.678	1.56797	5.73551e-34	1.41555e-32
Gopc	2242.5	1.02155	6.11202e-34	1.50687e-32
Kdm4a	980.356	-0.824357	6.72232e-34	1.65559e-32
Ddx50	1563.54	0.744386	6.79706e-34	1.67222e-32
Atp13a2	342.955	-2.6075	6.92022e-34	1.70072e-32
Map7	630.396	1.72126	7.66474e-34	1.88171e-32
Gm43196	432.032	2.50774	8.2117e-34	2.01386e-32
Hyi	134.546	-1.82083	8.59451e-34	2.10552e-32
9430025C20Rik	250.907	2.37125	8.75784e-34	2.14327e-32
Utp6	1080.54	0.853541	8.8542e-34	2.16458e-32
Cenpj	670.076	1.6733	9.11085e-34	2.22498e-32
Rab22a	1129.07	1.02583	9.25999e-34	2.25903e-32
Mcmbp	1698.2	1.01971	9.27412e-34	2.26011e-32
Zmiz1	1591.01	-1.52882	1.04425e-33	2.54217e-32
Xkrx	220.236	-2.53856	1.06345e-33	2.5862e-32
Snx10	1164.46	2.13978	1.07735e-33	2.61726e-32
Nolc1	1540.05	1.47576	1.087e-33	2.63778e-32
Bcl2a1d	166.712	2.06545	1.08806e-33	2.63778e-32
Herc3	3799.42	1.87188	1.20167e-33	2.91017e-32
Castor2	419.708	-1.49024	1.45214e-33	3.51309e-32
Myd88	965.256	1.77767	1.66295e-33	4.0189e-32
Mapk14	1368.6	-1.21366	1.77474e-33	4.28463e-32
Ppp4r2	1620.76	1.26583	1.90586e-33	4.59641e-32
Peg13	561.909	-2.03034	1.93032e-33	4.65056e-32
Cdv3	1233.01	0.954856	2.59974e-33	6.25686e-32
Rpe	1591.42	1.27405	2.93479e-33	7.05594e-32
Ifna15	151.565	24.1388	3.56277e-33	8.5569e-32
Nol11	728.849	1.00652	3.5993e-33	8.63572e-32
Arrdc1	408.952	-1.57457	3.6765e-33	8.81184e-32
Cerk	1007.61	-1.45645	3.93035e-33	9.41057e-32
A530064D06Rik	82.2044	3.95492	4.25422e-33	1.01756e-31
Vipr1	304.024	-2.4952	4.47264e-33	1.0687e-31
Glmp	510.264	-1.32224	4.69521e-33	1.12073e-31
Psma4	2242.04	1.74732	4.96415e-33	1.18371e-31
Pold4	713.662	-1.76302	5.5421e-33	1.32017e-31
Pea15a	1088.62	-1.4301	6.43856e-33	1.53214e-31
Rnasel	1514.81	1.45807	7.18243e-33	1.70741e-31
Pnkd	229.479	-2.10992	7.47075e-33	1.77413e-31
Cd38	3648.48	1.54553	7.57081e-33	1.79606e-31
Tapt1	1222.24	1.19089	7.72989e-33	1.83193e-31
Fam214a	616.048	-1.61241	8.09043e-33	1.91542e-31
Ccz1	2243.36	0.920691	8.11459e-33	1.91772e-31
Slc35e2	1106.85	1.11936	8.11663e-33	1.91772e-31
Magohb	180.403	2.03501	8.91502e-33	2.10422e-31
Rab10	2999.07	1.12428	9.29043e-33	2.1906e-31
4930426D05Rik	89.0824	-4.07842	1.14739e-32	2.70271e-31
Rab1a	2549.38	1.03016	1.23742e-32	2.91182e-31
Ggps1	756.711	1.11567	1.25488e-32	2.94993e-31
Ifit1	14502.6	6.50378	1.27178e-32	2.98664e-31
Grk2	3602.25	-1.05227	1.34912e-32	3.16506e-31
Gpr18	877.211	1.64396	1.38721e-32	3.25113e-31
Tnfrsf13b	991.103	-1.34383	1.4572e-32	3.41173e-31
Wdr90	131.144	-2.88413	1.49152e-32	3.48858e-31
Cct5	3214.54	0.916271	1.61088e-32	3.76395e-31
Gda	1352.62	1.6557	1.62097e-32	3.78374e-31
Dop1b	851.31	1.14994	1.67237e-32	3.89979e-31
Gm17017	98.4541	2.51052	1.81345e-32	4.22454e-31
Retreg2	394.061	-1.58799	1.84759e-32	4.29977e-31
Bmp10	27.6098	6.60087	1.93752e-32	4.50454e-31
Manba	323.336	-1.70185	2.01506e-32	4.68013e-31
Mast3	796.671	-1.80196	2.10766e-32	4.89032e-31
Hjurp	1201.13	-1.45857	2.33047e-32	5.4019e-31
Tmtc2	165.185	2.15623	2.34403e-32	5.42793e-31
Apol9a	230.548	2.86837	2.37166e-32	5.48644e-31
Gjb2	77.1897	3.42852	2.52698e-32	5.83993e-31
Sidt2	1375.77	-1.13049	2.94473e-32	6.79861e-31
Tuba8	117.628	3.06535	3.12821e-32	7.21504e-31
A530040E14Rik	213.59	2.40254	3.14231e-32	7.24038e-31
Bloc1s6	585.719	0.895609	3.3498e-32	7.71084e-31
Plaa	1683.07	0.97224	3.56974e-32	8.209e-31
Qsox1	205.812	-2.18158	3.76403e-32	8.64722e-31
Ctc1	244.189	-1.46826	3.85262e-32	8.84201e-31
Ppp2ca	3131.82	0.902363	3.93062e-32	9.01213e-31
Api5	2516.07	0.937298	4.72961e-32	1.08334e-30
Themis2	2338.88	1.71063	5.20644e-32	1.19138e-30
Rasa4	2191.66	1.40535	5.72891e-32	1.30965e-30
Dock6	262.65	-2.29809	6.31279e-32	1.44171e-30
Apaf1	1100.59	1.59851	6.50242e-32	1.48356e-30
Septin9	2006.71	-1.18325	6.7666e-32	1.54232e-30
Mir17hg	546.38	1.9584	6.99775e-32	1.59344e-30
Igf1r	564.92	-1.30012	7.07304e-32	1.60901e-30
Ly75	2625.92	1.59506	7.18915e-32	1.63383e-30
Ppp1r2	1184.15	1.19325	7.69084e-32	1.74614e-30
Ffar1	796.164	1.57004	7.76041e-32	1.76021e-30
Ssbp4	183.363	-2.04589	8.25917e-32	1.87151e-30
Tfdp2	234.166	-1.78196	9.23973e-32	2.09167e-30
Utp20	902.267	1.12991	1.08746e-31	2.45936e-30
Ythdf2	1286.54	1.06502	1.10705e-31	2.50124e-30
Nmral1	267.394	2.28691	1.13388e-31	2.55937e-30
Serbp1	10586.8	1.74115	1.1448e-31	2.58151e-30
Accs	164.631	-1.88272	1.14629e-31	2.58236e-30
Apobec3	10130.6	1.28269	1.17261e-31	2.63912e-30
Ergic2	850.621	0.952047	1.17557e-31	2.64321e-30
Tcea1	533.662	1.47863	1.17705e-31	2.64399e-30
Maz	1414.28	-1.19924	1.21968e-31	2.7371e-30
Aen	470.419	1.69945	1.24761e-31	2.79707e-30
Nagk	194.166	-1.78816	1.45862e-31	3.267e-30
Plekho1	577.36	-1.31471	1.51039e-31	3.37971e-30
Rtraf	1236.73	1.33688	1.60182e-31	3.58084e-30
Gabpb1	953.856	1.35006	1.63396e-31	3.64918e-30
Tfam	1183.56	1.0187	1.6378e-31	3.65423e-30
Inpp5e	248.812	-1.28438	1.71515e-31	3.82315e-30
Crem	421.599	2.78973	1.80298e-31	4.0133e-30
Skil	2904.43	1.61408	1.80391e-31	4.0133e-30
Smpd2	99.9429	-2.52924	1.82306e-31	4.05205e-30
Kpnb1	4479.26	0.679747	1.91096e-31	4.24336e-30
Gm12258	209.843	-1.80741	1.97392e-31	4.37898e-30
Ms4a6c	2371.13	1.34418	2.0081e-31	4.45056e-30
Tmem94	372.654	-1.61372	2.13156e-31	4.71968e-30
Apobec1	1451.31	1.36239	2.16425e-31	4.7875e-30
Icam1	2537.85	1.72813	2.39503e-31	5.29297e-30
Vmp1	2007.21	1.69556	2.6751e-31	5.90632e-30
Ogfr	1757.87	1.65604	2.83376e-31	6.25066e-30
Aebp2	3097.6	1.13028	2.97688e-31	6.56015e-30
Klhl14	110.361	-3.56405	3.11568e-31	6.85952e-30
Ripk1	1213.25	1.9938	3.49917e-31	7.69652e-30
Lyrm9	190.933	-2.05212	3.91336e-31	8.5994e-30
Abcd1	621.738	-1.23396	4.05013e-31	8.89156e-30
Dnajc21	908.197	1.59949	4.15276e-31	9.10826e-30
Npm1	14293.2	1.8266	4.29088e-31	9.40232e-30
Cbx6	535.76	-1.94215	4.30175e-31	9.41727e-30
Mettl27	116.661	-2.60543	4.57544e-31	1.0007e-29
Ube2e1	346.809	1.28528	4.61844e-31	1.00916e-29
Ucp2	3076.87	-1.29474	5.07512e-31	1.1079e-29
Hnrnpc	18100.9	1.18991	5.20591e-31	1.13539e-29
Axin2	176.797	-1.88684	5.25682e-31	1.14452e-29
Lgals8	2384.21	1.3311	5.25764e-31	1.14452e-29
Ehd3	1363.92	1.35989	5.35287e-31	1.16416e-29
Lrsam1	88.1374	-2.58461	5.35843e-31	1.16428e-29
Ifna4	1690.88	11.3749	5.42159e-31	1.17691e-29
Arsj	30.063	3.35913	5.6553e-31	1.22649e-29
Arhgap15	1926.72	1.29398	5.66079e-31	1.22654e-29
A530032D15Rik	111.538	2.83719	5.76949e-31	1.24893e-29
Mapk9	1254.44	0.986999	5.8204e-31	1.25878e-29
Stt3a	1983.06	0.62934	6.16096e-31	1.33119e-29
G3bp1	3309.49	1.02838	6.81221e-31	1.47054e-29
M6pr	3678.47	0.764405	7.25243e-31	1.56412e-29
Eif4a3	999.938	0.889029	7.29458e-31	1.57175e-29
Atr	857.913	1.31096	7.48994e-31	1.61235e-29
Hnrnpa3	7896.11	1.20018	7.54051e-31	1.62173e-29
Marveld1	313.87	-2.78493	8.3481e-31	1.79376e-29
Cyb5r1	208.728	-1.82193	8.85853e-31	1.90168e-29
Fastkd2	367.215	1.07299	9.20867e-31	1.97502e-29
Crip2	135.858	-3.06983	9.40451e-31	2.01517e-29
Pla2g4c	73.337	2.9659	9.62268e-31	2.06002e-29
Tapbpl	1008.01	1.57333	1.01827e-30	2.17789e-29
Nup98	1062.69	1.3398	1.05251e-30	2.24906e-29
Map3k5	1140.04	0.984717	1.05999e-30	2.26296e-29
Crtc3	428.557	-1.37786	1.22718e-30	2.6175e-29
Ccl11	1017.95	3.43785	1.27247e-30	2.71161e-29
Nrm	256.499	-1.86928	1.64502e-30	3.50229e-29
Pgap6	206.422	-1.64843	1.86399e-30	3.96486e-29
Pfkfb4	128.25	-2.04068	1.90917e-30	4.05725e-29
Set	4182.07	1.33321	2.0444e-30	4.34066e-29
Prmt3	483.681	1.18748	2.06972e-30	4.39042e-29
Usp38	1476.75	1.35859	2.17589e-30	4.61141e-29
Tmbim6	5918.18	0.984475	2.2512e-30	4.76669e-29
Tpra1	154.301	-2.45632	2.30941e-30	4.88548e-29
4930503L19Rik	425.46	1.25816	2.33693e-30	4.9392e-29
Ubd	2668.26	2.60949	2.33948e-30	4.94011e-29
Sbk1	753.221	-1.708	2.38889e-30	5.03986e-29
Acap1	2964.65	-1.09188	2.4044e-30	5.06798e-29
Sfrp1	368.761	2.37848	2.76778e-30	5.82864e-29
Shfl	850.253	1.45775	2.78863e-30	5.86722e-29
Gm8369	2168.04	1.80135	2.93523e-30	6.17009e-29
Lasp1	1655.82	-1.10895	3.07896e-30	6.46636e-29
Kif1c	745.374	-1.58418	3.37024e-30	7.07173e-29
Pias1	1278.52	0.873695	3.45741e-30	7.2481e-29
Cmc1	279.976	1.26098	3.59279e-30	7.52511e-29
Prkag2	348.096	-1.48848	3.93703e-30	8.2387e-29
Cr1l	1612.72	0.790952	4.07409e-30	8.51786e-29
Ulk1	231.555	-1.43496	4.11336e-30	8.59224e-29
Med12l	152.839	2.01778	4.34578e-30	9.06957e-29
Avpr1a	42.9427	2.81606	4.36534e-30	9.10223e-29
Ano8	115.371	-1.9345	4.46353e-30	9.29862e-29
Emp1	848.998	2.50128	4.48304e-30	9.3309e-29
Psmd12	1293.5	0.983078	4.55193e-30	9.46581e-29
Oas1g	140.166	3.51463	4.7132e-30	9.79242e-29
Abca3	516.893	-1.74812	5.1873e-30	1.07678e-28
Evi5l	117.789	-2.42359	5.6187e-30	1.16529e-28
Map2k1	1608.66	1.36027	5.65996e-30	1.1728e-28
Mphosph10	1233.22	1.77734	5.8365e-30	1.20831e-28
Matk	78.2663	-2.98713	6.23421e-30	1.28949e-28
Tmem243	1471.77	1.67842	6.34521e-30	1.31129e-28
Trnt1	964.759	1.0866	7.1419e-30	1.47462e-28
Lsm14a	2886.4	0.983451	7.34711e-30	1.51564e-28
Rassf3	1100.25	-1.08882	7.6374e-30	1.57413e-28
Tmem33	1076.46	1.53711	7.70983e-30	1.58765e-28
Sh2d3c	501.392	-1.77556	7.96812e-30	1.63939e-28
Mospd3	107.802	-2.57973	8.2843e-30	1.70293e-28
Prr12	546.56	-1.52917	8.74484e-30	1.79601e-28
Slc39a6	488.546	1.05134	8.86291e-30	1.81866e-28
4932438A13Rik	3214.17	1.54107	9.09784e-30	1.86522e-28
Efr3a	2212.98	0.953547	9.51787e-30	1.94961e-28
Usp12	1430.36	0.786603	1.04495e-29	2.13856e-28
Gmip	1734.27	-0.918241	1.0508e-29	2.14864e-28
Wsb1	2347.94	1.44233	1.0741e-29	2.19435e-28
Ifnb1	267.771	12.8604	1.14445e-29	2.33602e-28
Cxcl1	372.488	5.23726	1.16704e-29	2.38005e-28
Tra2b	2197.56	1.47927	1.21879e-29	2.4834e-28
Fmnl3	800.616	-1.402	1.25772e-29	2.56048e-28
Kifc2	73.9389	-2.74484	1.26499e-29	2.57303e-28
Sdc4	2172.25	2.06222	1.30172e-29	2.64543e-28
Serpina10	381.384	1.85505	1.34205e-29	2.72501e-28
Parp8	1236.53	1.01384	1.52928e-29	3.10246e-28
Canx	9086.03	0.966645	1.74372e-29	3.53442e-28
Armc9	225.421	-1.47659	1.76488e-29	3.57418e-28
Ube2f	1402.95	1.07101	1.84671e-29	3.73666e-28
Akt1	1205.89	-1.0446	1.86179e-29	3.7639e-28
Znhit6	338.417	1.15907	2.06995e-29	4.18108e-28
Lsg1	893.042	1.02228	2.1373e-29	4.31338e-28
Piga	522.063	1.47278	2.32357e-29	4.68196e-28
Tmem263	590.649	1.74687	2.32396e-29	4.68196e-28
Apod	322.111	3.69242	2.37334e-29	4.7773e-28
Fjx1	52.1855	3.6404	2.40329e-29	4.8334e-28
Pip5k1c	962.908	-1.45765	2.41129e-29	4.8453e-28
Selp	284.955	3.45522	2.48144e-29	4.98195e-28
Rpa1	1449.6	-1.07141	2.53688e-29	5.08887e-28
Akr1b10	306.609	-1.19524	2.90972e-29	5.83173e-28
Pld4	852.515	-1.8351	2.96027e-29	5.92793e-28
Itgb7	1466.22	-1.90493	3.04608e-29	6.09452e-28
Gng12	1737.58	1.56461	3.06434e-29	6.12578e-28
Cep57l1	440.862	2.1099	3.2865e-29	6.56425e-28
9530068E07Rik	1522.03	1.09127	3.37282e-29	6.73087e-28
Nckap5	138.661	2.2601	3.40831e-29	6.79587e-28
Mapre1	2875.88	0.725094	3.43013e-29	6.83351e-28
Eif5a	7163	1.09159	3.44332e-29	6.85391e-28
Ddx18	644.784	0.965959	3.82633e-29	7.60978e-28
Sbf1	1212.46	-1.49123	4.0206e-29	7.98931e-28
Trim26	3092.12	1.37286	4.37213e-29	8.68041e-28
Wdfy1	624.67	1.09704	4.39974e-29	8.72778e-28
Tbc1d17	392.957	-1.355	4.83162e-29	9.57632e-28
Akap8l	1001.2	-1.2049	5.0887e-29	1.00773e-27
Vmac	117.428	-2.3417	5.17258e-29	1.02347e-27
Hspa9	5494.31	1.49831	5.20235e-29	1.02848e-27
Usp6nl	1040.03	1.08574	5.22648e-29	1.03237e-27
Nisch	2861.01	-0.763947	5.59182e-29	1.1036e-27
Samd10	98.459	-2.66634	5.7703e-29	1.13786e-27
H2-Ob	3890.63	-1.1761	6.0517e-29	1.19234e-27
B2m	54913.7	1.76479	6.18768e-29	1.2181e-27
Eif5	6522.03	1.13815	6.5928e-29	1.29675e-27
Uchl3	568.756	1.32961	6.80785e-29	1.33792e-27
Fbxo4	295.821	1.27659	6.92859e-29	1.3605e-27
Selenow	1352.84	1.26934	7.41478e-29	1.45474e-27
Kank2	232.787	-2.04066	7.65114e-29	1.49984e-27
Tmtc4	184.725	1.57021	8.38104e-29	1.64154e-27
BC043934	108.202	-3.13368	8.97765e-29	1.75691e-27
Arih1	3471.06	1.21476	9.44692e-29	1.8472e-27
Sarnp	590.051	1.31282	9.59462e-29	1.8745e-27
Parp16	67.2136	-4.00629	9.98255e-29	1.94865e-27
Psma5	559.821	1.28979	1.05316e-28	2.0541e-27
Pld2	178.995	-2.1164	1.10005e-28	2.14377e-27
Nfic	659.138	-2.1203	1.12832e-28	2.19702e-27
Pnrc1	2105.12	1.15935	1.21255e-28	2.35904e-27
D16Ertd472e	495.289	1.96003	1.40873e-28	2.73843e-27
Unc13d	531.327	-1.61724	1.44026e-28	2.79738e-27
Hivep1	1663.57	1.17549	1.51376e-28	2.93769e-27
Sesn1	905.408	-1.50326	1.53027e-28	2.96724e-27
Fam3a	180.383	-1.79128	1.55581e-28	3.01426e-27
Phf11	71.33	2.64527	1.5932e-28	3.08412e-27
Ifngr1	2208.85	-0.95905	1.63435e-28	3.16115e-27
Pfdn4	276.148	1.17704	1.71437e-28	3.31317e-27
Shmt2	683.522	1.43178	1.73966e-28	3.35925e-27
Nts	191.055	5.80964	1.9771e-28	3.81457e-27
Rxra	545.345	-3.18078	2.00995e-28	3.87474e-27
Arhgef25	179.351	-2.01731	2.03809e-28	3.92573e-27
Olfml2a	111.167	-2.92291	2.18165e-28	4.19878e-27
Ift46	220.708	-1.3793	2.38685e-28	4.58989e-27
Klra2	207.355	3.06663	2.69097e-28	5.17044e-27
Rrn3	807.998	0.685082	2.70613e-28	5.19527e-27
Cd93	688.849	-1.64177	2.81807e-28	5.40573e-27
Mical3	576.94	-1.23311	2.95153e-28	5.65706e-27
Eif5b	6658.45	1.68835	3.02974e-28	5.80219e-27
Fbxw11	1157.76	0.993873	3.41364e-28	6.532e-27
Uba1	4101.79	0.633913	3.42546e-28	6.54922e-27
Tmed5	3138.88	2.00039	3.58342e-28	6.8456e-27
Fam234a	217.234	-2.02845	3.63445e-28	6.93738e-27
Rel	4155.99	1.49672	3.65285e-28	6.96679e-27
Fem1c	1165.44	1.04133	3.6837e-28	7.01986e-27
Rnd1	219.664	3.39996	3.73803e-28	7.11756e-27
Tnfaip3	2594.17	1.65868	3.7852e-28	7.20148e-27
Irgq	245.395	-1.37138	4.07133e-28	7.73953e-27
Copb2	2603.84	0.621421	4.16384e-28	7.90891e-27
Psmc6	1533.79	0.887995	4.23723e-28	8.04175e-27
Psmd7	1422.7	1.0488	4.59869e-28	8.72064e-27
Gm39090	29.9083	4.53138	4.67669e-28	8.86132e-27
Isyna1	259.172	-1.84109	5.00167e-28	9.46937e-27
Nfkbie	1392.33	1.20236	5.10536e-28	9.65781e-27
Plxnb1	76.9318	-4.00213	5.2488e-28	9.92109e-27
Ifna6	336.572	13.4537	5.52083e-28	1.04268e-26
Ints6l	813.464	-1.33452	5.67168e-28	1.0703e-26
5031439G07Rik	923.483	-1.59401	5.73512e-28	1.08139e-26
Galt	120.517	-1.8134	5.82962e-28	1.09832e-26
Nol9	787.159	0.924747	6.00907e-28	1.13121e-26
Gm30948	137.97	-4.10174	6.29318e-28	1.18374e-26
Gna12	333.996	-2.36821	6.40414e-28	1.20364e-26
Gm42963	29.5769	5.13708	6.48435e-28	1.21773e-26
Ago4	132.39	-2.1	6.50102e-28	1.21987e-26
Txndc9	1084.28	1.01944	6.67495e-28	1.2515e-26
Selenot	3503.32	1.48171	6.6848e-28	1.25234e-26
Sigirr	243.638	-1.97238	6.73892e-28	1.26146e-26
Sfmbt2	163.855	2.11077	6.92124e-28	1.29454e-26
Tespa1	1146.24	1.68732	7.02732e-28	1.31333e-26
Spns1	292.837	-1.53323	7.31431e-28	1.36587e-26
Rgs14	360.934	-1.49611	7.46372e-28	1.39265e-26
Ccdc28b	103.157	-2.28763	7.53026e-28	1.40394e-26
Dcaf13	928.14	0.982842	7.68352e-28	1.43136e-26
Gna13	3438.46	1.34373	7.69184e-28	1.43177e-26
Ampd3	193.177	-1.69491	7.74225e-28	1.44e-26
Tmem171	34.7108	6.90088	7.92779e-28	1.47333e-26
Btaf1	1513.09	1.21524	7.9525e-28	1.47674e-26
Nkrf	333.728	1.47215	8.10142e-28	1.50319e-26
Polr1b	525.784	1.15684	8.19872e-28	1.52003e-26
Mus81	121.966	-1.99007	8.23689e-28	1.52589e-26
Nus1	1405.69	1.16796	8.31361e-28	1.53888e-26
Sh2b1	872.337	-1.13559	8.43101e-28	1.55937e-26
Cstf3	862.244	1.12359	8.51533e-28	1.57371e-26
Dvl2	174.849	-2.02901	8.55178e-28	1.57919e-26
Ppp1r12b	330.492	-1.24519	8.61714e-28	1.59e-26
Calm1	11397.4	0.99086	8.7544e-28	1.61404e-26
C1galt1c1	267.34	1.27936	9.03062e-28	1.66365e-26
Bach1	1310.98	1.56725	9.23632e-28	1.7002e-26
Spred1	1489.54	1.76136	9.32014e-28	1.71427e-26
Sh3bp1	1457.32	-1.3682	9.71858e-28	1.78614e-26
Ric8a	615.441	-1.19236	9.885e-28	1.81529e-26
Mfng	354.025	-1.99764	1.0272e-27	1.88488e-26
Clec2d	3219.88	1.48749	1.13675e-27	2.08424e-26
Strap	1350.01	0.8995	1.15082e-27	2.10839e-26
Acer3	583.937	1.58234	1.16515e-27	2.13295e-26
Ran	1525.9	1.02041	1.19205e-27	2.18048e-26
Zfp831	896.994	-1.35696	1.22011e-27	2.23006e-26
2810004N23Rik	381.953	1.04375	1.2226e-27	2.23286e-26
B3gnt8	82.5604	-3.80317	1.26983e-27	2.3173e-26
Fpr2	65.5105	4.08849	1.34551e-27	2.45348e-26
Ubqln1	1954.19	0.961541	1.35868e-27	2.47555e-26
Dlg4	169.64	-2.10569	1.5146e-27	2.75747e-26
Kdm6b	1477.47	1.81166	1.60371e-27	2.91743e-26
Atp11a	1179.56	1.08333	1.61892e-27	2.94279e-26
Rab5c	1818.69	0.782934	1.69433e-27	3.07746e-26
Cep57	1034.78	1.28756	1.71492e-27	3.11243e-26
Arap1	1393.65	-1.06475	1.72104e-27	3.1211e-26
Wdr3	961.357	0.859107	1.72666e-27	3.12886e-26
Cacnb1	78.3845	-3.58523	1.73502e-27	3.14155e-26
Oas1c	289.831	1.74875	1.74931e-27	3.16495e-26
Ifnab	1180.36	15.3194	1.83953e-27	3.3256e-26
Litaf	1296.76	1.47123	1.87939e-27	3.39502e-26
Hmgcs2	268.494	-4.0863	1.96613e-27	3.54896e-26
Metap2	2353.7	0.807616	2.05103e-27	3.69934e-26
Zfp1	505.666	1.45701	2.1924e-27	3.95124e-26
Paqr7	99.9112	-3.08889	2.30562e-27	4.15208e-26
Arl1	825.044	0.84985	2.4448e-27	4.39931e-26
Pitpnm1	1121.82	-1.4411	2.8696e-27	5.15973e-26
Zfp131	1364.32	1.42812	2.88228e-27	5.17852e-26
Asl	347.63	-1.51947	2.96913e-27	5.33045e-26
Pold1	387.008	-1.75642	2.97418e-27	5.3354e-26
Psat1	616.953	1.4275	3.06797e-27	5.4994e-26
Riok3	2286.64	0.746429	3.23836e-27	5.80036e-26
Rab11fip4	389.932	-1.70282	3.26267e-27	5.8394e-26
Csnk1g2	761.53	-1.34425	3.27425e-27	5.85562e-26
Rgl2	801.875	-1.43846	3.32955e-27	5.94994e-26
Ube2d3	6717.73	1.77465	3.40654e-27	6.08099e-26
Mast2	474.259	-0.98301	3.40812e-27	6.08099e-26
Dnajc2	2204.19	1.6019	3.55293e-27	6.33451e-26
Haao	293.536	-2.03134	3.6051e-27	6.4226e-26
Blk	1119.33	-1.19437	3.67405e-27	6.54042e-26
Map2k6	80.5861	-3.15593	3.8059e-27	6.76997e-26
Polr3d	347.876	1.23906	3.81667e-27	6.78392e-26
Utp4	541.951	0.846896	3.85974e-27	6.85525e-26
Carmil2	603.5	-1.47405	4.01415e-27	7.12405e-26
2310015A10Rik	674.079	-1.18932	4.03012e-27	7.14693e-26
Bicra	467.855	-1.30082	4.1076e-27	7.27878e-26
Apold1	188.563	3.24284	4.33115e-27	7.66906e-26
Gm43814	31.5021	4.28901	4.77186e-27	8.44299e-26
Cmpk1	1822.73	1.24751	4.96973e-27	8.78641e-26
Kcnh7	94.2387	2.65932	5.02253e-27	8.87301e-26
Nup88	1359.88	0.7769	5.09191e-27	8.98875e-26
Gm6377	469.869	2.88562	5.64897e-27	9.96087e-26
Mtrex	1498.88	0.851707	5.65116e-27	9.96087e-26
Snx6	1155.96	1.00945	5.71713e-27	1.00695e-25
Rasal1	146.238	-2.36083	5.82142e-27	1.02454e-25
Irf8	4354.39	1.04705	5.8554e-27	1.02974e-25
Lgals3	1168.81	1.81307	5.97581e-27	1.05013e-25
Nr3c1	3402.82	1.18489	6.1118e-27	1.07321e-25
Gm16464	44.0054	3.90524	6.13796e-27	1.07699e-25
Pphln1	1009.79	0.861806	6.43289e-27	1.12789e-25
Larp4	1548.03	1.41562	6.50861e-27	1.14031e-25
Crebl2	492.503	-0.989727	6.52176e-27	1.14175e-25
Rogdi	406.793	-1.69772	6.87869e-27	1.20333e-25
Ndufaf4	512.861	1.07918	7.22419e-27	1.26282e-25
Brip1	149.589	1.88963	8.03871e-27	1.40415e-25
Cept1	1339.52	0.871847	8.13735e-27	1.42031e-25
Zc3hav1l	258.789	1.98021	8.26235e-27	1.44105e-25
Plekha2	2591.16	0.764024	8.76179e-27	1.52672e-25
Spty2d1	1142.2	1.17072	8.7667e-27	1.52672e-25
Ankmy2	388.204	-1.12473	8.79635e-27	1.53074e-25
Tiparp	957.408	1.87798	8.81865e-27	1.53347e-25
Maff	133.595	2.37822	9.47335e-27	1.64608e-25
Prickle3	228.607	-1.52045	9.56925e-27	1.6615e-25
Snrpa1	547.212	1.03871	9.73281e-27	1.68864e-25
Gm10388	121.638	2.14107	9.77881e-27	1.69536e-25
Hdac10	302.435	-1.62933	9.86926e-27	1.70976e-25
Dtwd1	145.937	1.69767	1.07621e-26	1.86305e-25
Dhrs1	357.285	-1.76394	1.13642e-26	1.96582e-25
Taf5	273.287	1.39714	1.16006e-26	2.00522e-25
Man2c1	517.723	-1.26303	1.17261e-26	2.02542e-25
Spryd7	288.434	1.89202	1.1796e-26	2.03489e-25
Vps37b	373.018	1.49165	1.17985e-26	2.03489e-25
H3f3a	444.92	-1.29139	1.24272e-26	2.14174e-25
Spn	1988.73	-1.51234	1.27257e-26	2.19156e-25
Ifna5	749.012	13.991	1.40756e-26	2.42224e-25
Syncrip	3777.32	1.34216	1.43566e-26	2.46876e-25
Nelfcd	301.132	-1.31169	1.4413e-26	2.47628e-25
Tmem192	268.848	1.43306	1.44216e-26	2.47628e-25
Senp1	1347.9	0.961246	1.49759e-26	2.56955e-25
Gpatch4	850.797	2.23918	1.57048e-26	2.69263e-25
Xylt1	564.62	-1.144	1.60831e-26	2.75546e-25
Tfg	807.511	1.16621	1.65173e-26	2.82776e-25
Cbx7	1552.14	-1.35152	1.6684e-26	2.85421e-25
Epn1	888.251	-1.22735	1.78498e-26	3.0514e-25
Tmc6	613.638	-1.87582	1.82729e-26	3.12143e-25
Pxylp1	89.4981	-2.63877	1.87018e-26	3.19235e-25
Cop1	592.891	0.884404	1.87219e-26	3.19344e-25
Pald1	198.874	-2.42084	1.89866e-26	3.23622e-25
Lrp8	564.873	1.64138	1.93306e-26	3.29244e-25
Pck2	300.27	-1.48622	1.9699e-26	3.35273e-25
Rbm26	2082.9	1.31584	2.06381e-26	3.50999e-25
Stk24	2714.11	0.779754	2.25426e-26	3.83109e-25
Pld3	627.106	-1.0019	2.34982e-26	3.99058e-25
Ubr4	5442.69	1.29656	2.37133e-26	4.02417e-25
Vamp1	910.183	-1.20444	2.37916e-26	4.03451e-25
Gga2	1047.01	-1.33799	2.41516e-26	4.09256e-25
Tmem131	2300.58	1.3038	2.52079e-26	4.26846e-25
Wdr81	391.921	-1.96378	2.54106e-26	4.29965e-25
Fbxo38	1216.93	0.597805	2.61904e-26	4.42836e-25
Slc35d2	255.831	-1.25496	2.70764e-26	4.57485e-25
Nop14	1034.69	1.32232	2.77109e-26	4.67865e-25
Azin1	2006.54	1.16677	2.78023e-26	4.69067e-25
Arhgap18	408.256	-1.55356	2.95407e-26	4.98036e-25
Gm4992	35.5863	3.18354	2.95958e-26	4.98604e-25
Ezr	5457.93	1.17019	2.97884e-26	5.01485e-25
Htr7	71.6996	2.41856	2.98953e-26	5.02921e-25
Cyrib	3476.5	1.04527	3.1872e-26	5.35787e-25
Uhrf1bp1l	1586.81	1.22579	3.36794e-26	5.65761e-25
Cx3cr1	302.721	-4.09266	3.42927e-26	5.75647e-25
Ttc27	337.034	1.0352	3.54715e-26	5.95005e-25
L1cam	227.058	-1.15772	3.59216e-26	6.02121e-25
Samsn1	2394.19	1.30869	3.65995e-26	6.13042e-25
Cnot6l	5014.8	1.71609	3.67352e-26	6.14872e-25
Pacs2	557.178	-1.09253	3.90574e-26	6.5327e-25
Mettl16	740.26	0.887485	4.13972e-26	6.91907e-25
Tmod3	3578.39	0.98823	4.16572e-26	6.95754e-25
Cyp4f18	265.735	-2.24389	4.3578e-26	7.27311e-25
Zdhhc5	1472.7	0.583778	4.51768e-26	7.53455e-25
Rassf2	3573.61	-0.918254	4.60845e-26	7.68042e-25
Slamf8	445.919	1.93933	4.68053e-26	7.79496e-25
Slc4a2	398.668	-1.08818	5.05608e-26	8.41438e-25
Myo7a	348.87	-2.32606	5.26777e-26	8.7604e-25
Plxnd1	897.993	-1.58805	5.44805e-26	9.05374e-25
Olr1	290.54	5.90757	5.61358e-26	9.32216e-25
H2az2	190.916	-1.47977	5.8786e-26	9.75529e-25
Ap1g1	1661.48	0.773841	6.55253e-26	1.08659e-24
Ddx1	1278.58	0.680176	6.80746e-26	1.12806e-24
Ldb1	1824.11	-1.09378	7.01779e-26	1.16208e-24
Ncapd2	552.84	-1.55356	7.16105e-26	1.18496e-24
F10	103.163	4.20787	7.64671e-26	1.26443e-24
Iffo1	416.879	-1.27162	8.21015e-26	1.35663e-24
Gm43197	706.936	2.60717	8.3832e-26	1.38424e-24
Smyd5	405.692	0.841727	8.43076e-26	1.3911e-24
Acp5	915.416	-1.52452	8.533e-26	1.40698e-24
Usp20	129.759	-1.95947	8.54808e-26	1.40846e-24
Dcun1d1	671.512	1.00947	8.81992e-26	1.45223e-24
Chrnb2	129.107	1.61836	9.07057e-26	1.49244e-24
Tbc1d16	148.79	-2.50876	9.1603e-26	1.50614e-24
Plaur	345.19	1.33508	9.24334e-26	1.51872e-24
Ttc38	219.323	-1.59538	9.36303e-26	1.5373e-24
Ly6a2	45.4066	4.25511	9.62227e-26	1.57875e-24
Twf2	374.229	-1.64689	9.85905e-26	1.61645e-24
Myo1f	679.214	-1.70107	1.00652e-25	1.64908e-24
Gm15821	128.24	1.78429	1.01138e-25	1.65589e-24
Thoc1	1340.05	0.989601	1.02483e-25	1.67672e-24
Suz12	2358.96	1.03803	1.03077e-25	1.68526e-24
Mthfsd	243.166	-1.3672	1.06298e-25	1.73669e-24
Fbxo32	235.775	-1.75244	1.08232e-25	1.76705e-24
Prkcd	2997.48	0.73399	1.10127e-25	1.79673e-24
Cpm	371.721	-1.72825	1.12515e-25	1.83441e-24
Prrt1	89.0339	-2.73933	1.14236e-25	1.86117e-24
Dbr1	357.767	1.16161	1.20395e-25	1.96013e-24
Vcam1	7532.4	2.14978	1.32263e-25	2.15183e-24
Cnot4	1075.55	1.36985	1.35228e-25	2.19855e-24
Il27ra	1027.89	-1.43129	1.35863e-25	2.20732e-24
Wdr44	865.689	1.36898	1.47217e-25	2.39011e-24
Mypopos	126.703	-1.69667	1.55419e-25	2.52151e-24
Ctsa	1624.3	-1.30769	1.6629e-25	2.69601e-24
Daglb	172.829	-2.20657	1.80863e-25	2.93023e-24
Gm7609	50.603	3.13035	1.8513e-25	2.99728e-24
Aspscr1	294.918	-1.18567	1.85539e-25	3.00181e-24
Camk2g	366.805	-1.27101	1.9063e-25	3.08202e-24
Eogt	258.278	-1.01829	2.06407e-25	3.33478e-24
Rnf135	220.855	1.6298	2.08626e-25	3.36829e-24
Dpy19l1	1485.34	1.17896	2.10202e-25	3.39138e-24
Ctdsp1	786.893	-1.24213	2.14819e-25	3.46346e-24
Csnk2a2	532.693	0.74531	2.28666e-25	3.68417e-24
Rfng	101.881	-2.10477	2.4184e-25	3.89372e-24
Gm44292	141.456	3.61233	2.53349e-25	4.07619e-24
Scimp	212.013	1.84452	2.54359e-25	4.08962e-24
Nod2	161.242	1.74259	2.65811e-25	4.27079e-24
Plin3	293.051	-1.34609	2.77017e-25	4.44529e-24
Mbtps1	1132.85	-0.681705	2.77054e-25	4.44529e-24
Myh9	16367.4	-0.90348	2.90503e-25	4.65786e-24
Cd80	211.849	2.01207	3.12125e-25	5.00111e-24
Bcl2a1a	119.224	1.81694	3.13886e-25	5.02584e-24
Gm26797	34.7653	3.4689	3.15095e-25	5.04174e-24
Nfam1	285.225	-2.2217	3.1742e-25	5.07545e-24
Srgn	6610.87	1.95613	3.24146e-25	5.17617e-24
Zbtb7b	592.791	-1.20442	3.24165e-25	5.17617e-24
Psma7	1800.57	0.972323	3.24853e-25	5.1836e-24
9930111J21Rik2	4378.12	3.00109	3.26277e-25	5.20275e-24
Krba1	346.271	-1.54503	3.28432e-25	5.23353e-24
Cnp	2664.76	1.46124	3.29038e-25	5.23959e-24
Ggta1	1425.19	0.819738	3.51447e-25	5.59261e-24
Khdrbs1	2871.66	0.831514	3.70243e-25	5.88767e-24
Mapk8ip3	1535.16	-0.837786	3.71131e-25	5.89776e-24
Bbs9	145.99	-1.57733	3.77326e-25	5.99211e-24
Wbp2	673.271	-1.0765	3.7944e-25	6.02157e-24
Mrgbp	602.072	1.06607	4.17412e-25	6.61966e-24
Zfp455	396.028	1.87218	4.28857e-25	6.79652e-24
Tmem63a	380.336	-1.44669	4.40435e-25	6.97525e-24
Acss1	697.957	-0.848456	4.45147e-25	7.04508e-24
Natd1	136.923	-2.14085	4.48383e-25	7.09146e-24
Usp16	1499.5	0.928546	4.49688e-25	7.10727e-24
Haus8	239.197	-1.58073	4.69268e-25	7.41169e-24
Irag1	148.243	-2.07859	5.06012e-25	7.9866e-24
Capn5	304.936	1.67791	5.42088e-25	8.55021e-24
Mcoln1	571.931	-0.891143	5.49682e-25	8.6641e-24
Sgms1	548.049	-1.16563	5.53328e-25	8.71567e-24
Septin1	1982.34	-1.04403	5.66581e-25	8.91838e-24
Mrpl39	544.896	1.30336	5.67599e-25	8.92835e-24
Cmah	2813.4	-1.31272	5.78663e-25	9.09623e-24
Dgkh	58.6499	2.57955	5.9748e-25	9.38569e-24
Slc12a7	969.422	-1.16537	6.54079e-25	1.02678e-23
Abtb2	412.973	2.25222	6.58215e-25	1.03258e-23
Cblb	2492.41	0.994689	6.61741e-25	1.03741e-23
Sfxn2	522.416	1.34011	6.6225e-25	1.03751e-23
Dcun1d3	367.863	1.02641	6.66155e-25	1.04292e-23
Sowahc	711.818	2.02289	6.8558e-25	1.07261e-23
Abcb1a	521.073	1.94523	7.07001e-25	1.10538e-23
Osbpl7	289.638	-1.12801	7.82736e-25	1.22297e-23
Herc4	2100.85	0.913861	7.94879e-25	1.24111e-23
Nr1d2	1259.53	1.11129	8.13751e-25	1.26973e-23
Rsbn1l	2750.52	1.67628	8.17396e-25	1.27413e-23
Eif2ak3	524.82	-1.19016	8.17673e-25	1.27413e-23
Tlr12	107.188	-2.47504	8.3041e-25	1.29311e-23
Map3k19	366.705	1.56038	8.85182e-25	1.37748e-23
Cul7	207.735	-2.0679	9.00428e-25	1.40027e-23
Cd5	564.168	-1.90012	9.19161e-25	1.42845e-23
Scd2	1769.35	-2.1103	9.19984e-25	1.42877e-23
Homer1	299.616	1.73948	9.75566e-25	1.51408e-23
Insl6	106.618	2.30955	1.00565e-24	1.55972e-23
Rtn4rl1	81.8035	-2.54401	1.02852e-24	1.59414e-23
H2-Q6	6966.79	1.00461	1.03485e-24	1.60287e-23
Rnf181	751.361	-1.16329	1.03647e-24	1.60433e-23
Flcn	457.908	-1.26569	1.04259e-24	1.61272e-23
Vwa3b	29.1505	2.89604	1.04814e-24	1.62023e-23
Arrdc2	116.831	-2.17492	1.05386e-24	1.62799e-23
Arl2bp	634.937	-0.888488	1.09764e-24	1.69449e-23
Gnb2	1023.14	-1.35748	1.11741e-24	1.72387e-23
Chst12	113.27	-2.66824	1.14201e-24	1.76065e-23
Xpot	916.138	0.968179	1.17087e-24	1.80395e-23
Uchl5	722.574	1.33812	1.17368e-24	1.80708e-23
Tfeb	234.587	-1.88654	1.19217e-24	1.83433e-23
Lamp2	4125.11	1.56428	1.22249e-24	1.87974e-23
Btbd2	169.543	-1.73196	1.23449e-24	1.89693e-23
Flna	7345.53	-1.46753	1.34785e-24	2.06976e-23
Coro1b	1517.53	-0.992522	1.39722e-24	2.14415e-23
Smtn	99.2932	-3.54437	1.43315e-24	2.19785e-23
Gigyf1	1176.81	-1.34815	1.44348e-24	2.21223e-23
Mpeg1	10602.7	1.29237	1.45231e-24	2.22429e-23
Snhg1	791.668	1.40541	1.49468e-24	2.28768e-23
Atg2a	388.27	-1.49415	1.54937e-24	2.36983e-23
Bdp1	1593.87	1.49663	1.57082e-24	2.40106e-23
Dus4l	176.455	1.44196	1.59141e-24	2.43092e-23
Colq	288.398	-2.22376	1.65447e-24	2.52559e-23
Ppp4r3a	3646.83	1.35277	1.66798e-24	2.54454e-23
Cast	2265.4	0.623951	1.79152e-24	2.73121e-23
Mcl1	9520.71	0.743875	1.83876e-24	2.8014e-23
Chst2	241.132	-1.97337	1.85436e-24	2.82332e-23
Ift172	373.473	-1.05098	1.98609e-24	3.0219e-23
Ints13	1074.16	1.07551	2.00258e-24	3.04499e-23
Haghl	71.6949	-2.70257	2.01292e-24	3.05872e-23
Pkn2	1665.41	1.12126	2.03206e-24	3.08578e-23
Eda2r	124.271	2.64151	2.07628e-24	3.15088e-23
Eif3j1	490.44	1.93941	2.09968e-24	3.18431e-23
Rngtt	680.193	1.0445	2.11483e-24	3.20408e-23
Unc119	125.426	-2.14333	2.11548e-24	3.20408e-23
Clec5a	323.889	2.40653	2.21899e-24	3.35868e-23
Bclaf1	6140.93	1.39734	2.26288e-24	3.42289e-23
Med28	587.846	1.05034	2.30514e-24	3.48453e-23
Cxcr5	1978.71	1.04721	2.31883e-24	3.50295e-23
Dennd1b	1668.13	1.2968	2.32181e-24	3.50518e-23
Ppp1r12a	3216.53	1.44129	2.33345e-24	3.52046e-23
Tnfsf15	166.861	4.0101	2.38457e-24	3.59526e-23
Plagl2	828.833	1.00459	2.7358e-24	4.12213e-23
Gm45713	296.114	-1.50901	2.76426e-24	4.16232e-23
Rars2	397.504	0.90879	2.83557e-24	4.26693e-23
Atf4	1853.45	1.06333	2.86379e-24	4.30661e-23
Swt1	591.268	1.36396	3.03856e-24	4.56649e-23
Frmd8	480.737	-1.8366	3.29252e-24	4.94495e-23
Denn2b	224.326	-1.6818	3.31841e-24	4.98062e-23
Stac2	110.642	-1.85743	3.37281e-24	5.05899e-23
St3gal6	1272.6	1.376	3.40475e-24	5.10361e-23
Plec	2475.79	-1.16134	3.60095e-24	5.39423e-23
Vps4b	1983.1	0.696635	3.65934e-24	5.47816e-23
Uso1	1710.9	0.747629	3.70653e-24	5.54525e-23
Tpcn2	369.542	-1.44446	3.71124e-24	5.54872e-23
Tmem87a	1296.42	0.701488	3.7161e-24	5.55242e-23
H6pd	586.514	-1.94493	3.80635e-24	5.68361e-23
Prdm2	2481.42	0.964944	3.8982e-24	5.81703e-23
Efcab14	1232.75	1.01308	4.1848e-24	6.2407e-23
Emid1	96.8559	-2.33955	4.1939e-24	6.25026e-23
Chd3	5123.04	-1.03005	4.3102e-24	6.41947e-23
Vdr	93.1477	1.87833	4.47768e-24	6.66463e-23
Psmb9	1861.88	1.27993	4.52802e-24	6.73525e-23
Sct	33.5649	5.09343	4.59664e-24	6.83294e-23
Tcf3	874.047	-1.12507	4.60823e-24	6.8458e-23
Fads1	351.91	-2.00833	4.63368e-24	6.87921e-23
Tspyl4	137.659	-1.94815	4.67599e-24	6.9376e-23
Dip2a	163.142	-2.13827	4.81913e-24	7.1454e-23
Taz	807.617	-1.04296	4.87036e-24	7.21676e-23
Pum1	1781.61	0.737138	5.11648e-24	7.57663e-23
Gtf3c1	833.429	-0.787239	5.6742e-24	8.39716e-23
Tnf	325.031	2.51587	6.01395e-24	8.89429e-23
Bzw1	4252.11	0.813178	6.16786e-24	9.11612e-23
Sun1	431.153	-0.967515	6.23066e-24	9.20309e-23
Bst1	759.737	1.39837	6.30837e-24	9.31196e-23
Zfr	2295.31	0.93808	6.54571e-24	9.65616e-23
Rapgef1	1659.61	-1.00474	6.60585e-24	9.7387e-23
Higd2a	400.531	-1.54332	6.62289e-24	9.75763e-23
Ttc28	434.123	-1.43813	6.99354e-24	1.02972e-22
Cuedc2	241.719	-1.21448	7.22218e-24	1.06271e-22
Eef2k	210.586	-2.11523	7.35761e-24	1.08195e-22
Prps1	526.985	0.888913	7.44494e-24	1.09411e-22
Nfkbia	3920.84	1.87553	8.36247e-24	1.22817e-22
Slco2b1	726.049	-1.81272	8.59534e-24	1.26157e-22
Srsf3	3749.16	1.0897	8.81105e-24	1.29242e-22
Eif4g2	14972.6	0.603713	8.82368e-24	1.29345e-22
Usp35	139.813	-1.65941	9.14331e-24	1.33946e-22
Ap4m1	188.196	-1.46375	9.41071e-24	1.37777e-22
Mtch1	550.36	-1.35905	9.96012e-24	1.45729e-22
Tshz1	466.696	-1.26806	1.00543e-23	1.47015e-22
Pdss1	150.546	1.41238	1.00777e-23	1.47264e-22
Gls	3415.05	1.35732	1.02395e-23	1.49535e-22
Osbpl3	275.335	-1.82304	1.03765e-23	1.51439e-22
2210016L21Rik	246.011	-1.24895	1.0554e-23	1.53934e-22
Ccdc173	141.574	2.43244	1.06253e-23	1.54876e-22
Fcrla	861.415	-1.20506	1.08397e-23	1.57903e-22
Sele	94.4638	3.76683	1.14612e-23	1.66852e-22
Senp6	2695.25	0.984701	1.17236e-23	1.70564e-22
Dll1	216.769	2.00575	1.21511e-23	1.76674e-22
Man1a2	1469.79	1.07146	1.27211e-23	1.84845e-22
Ppcdc	369.378	-1.59505	1.30082e-23	1.88833e-22
Narf	440.023	-1.36332	1.30117e-23	1.88833e-22
Pink1	402.807	-1.55543	1.32535e-23	1.92222e-22
Fap	320.064	1.40835	1.33464e-23	1.93448e-22
Wdr45	103.08	-2.02701	1.35293e-23	1.959e-22
Isg20l2	1037.9	0.752666	1.35324e-23	1.959e-22
Rabepk	328.633	1.54001	1.40825e-23	2.03736e-22
Sulf1	1599.1	1.10344	1.41713e-23	2.04894e-22
Bcl7a	492.334	-1.27047	1.44278e-23	2.08472e-22
Ebna1bp2	921.918	1.1117	1.45702e-23	2.10399e-22
Fcrl5	287.149	1.75652	1.49218e-23	2.15343e-22
Tcf4	3866.06	1.14904	1.57414e-23	2.2703e-22
Surf1	347.706	-0.884403	1.60129e-23	2.30802e-22
Aldh3a2	634.129	-0.796511	1.60687e-23	2.31463e-22
Gm5511	128.297	1.60528	1.64475e-23	2.36773e-22
Eloc	913.485	0.953173	1.65589e-23	2.38229e-22
Gpsm1	93.0443	-1.96627	1.7075e-23	2.45502e-22
AI480526	299.324	-1.39653	1.71403e-23	2.46289e-22
Bcl2a1b	241.786	2.05186	1.72322e-23	2.47456e-22
Tbc1d24	244.957	-2.03594	1.73206e-23	2.48572e-22
Trerf1	224.756	-1.38118	1.76651e-23	2.5336e-22
Picalm	5891.81	0.922298	1.85164e-23	2.65342e-22
Pitpnm2	635.931	-1.25585	1.85234e-23	2.65342e-22
Nsmf	187.181	-1.49161	1.87881e-23	2.68969e-22
Mrtfa	802.516	-1.02712	1.94626e-23	2.78453e-22
Gm33994	113.673	3.04479	1.9561e-23	2.79689e-22
Espl1	91.7381	-2.41635	1.95837e-23	2.79842e-22
4933439C10Rik	98.1708	-1.82196	2.00787e-23	2.86737e-22
Ahdc1	274.422	-1.71013	2.18892e-23	3.12401e-22
Msi2	1987.94	0.976453	2.19438e-23	3.12989e-22
Ssb	5277.29	1.59043	2.2636e-23	3.22664e-22
Als2cl	1265.12	-1.70625	2.28171e-23	3.25045e-22
A630023P12Rik	143.999	-2.43878	2.30271e-23	3.27837e-22
Pmpcb	743.397	1.00154	2.32119e-23	3.30266e-22
Srsf7	3044.69	1.13242	2.35665e-23	3.35106e-22
Hspa4l	587.065	1.64131	2.44755e-23	3.47767e-22
Habp4	184.014	-1.54064	2.44868e-23	3.47767e-22
Wrn	994.734	1.18332	2.48911e-23	3.53292e-22
Thtpa	111.602	-1.91428	2.60331e-23	3.69276e-22
Fam214b	128.08	-1.98535	2.66687e-23	3.78062e-22
A730011C13Rik	163.561	1.54215	2.6953e-23	3.81859e-22
Actr6	292	1.29881	2.7171e-23	3.84713e-22
Cyb5r4	949.355	0.761885	2.7256e-23	3.85681e-22
Cwf19l2	976.532	1.28883	2.79092e-23	3.94684e-22
Slc48a1	295.688	-1.6047	2.83771e-23	4.01058e-22
Kdm4b	346.063	-1.28988	2.86203e-23	4.04249e-22
Cdk12	1739.88	1.03315	2.92182e-23	4.12443e-22
Samd1	212.966	-1.28832	2.93932e-23	4.14661e-22
Tspyl3	155.214	-1.91603	3.05999e-23	4.31423e-22
Gltp	997.228	-0.934611	3.19164e-23	4.49712e-22
Tsx	17.2838	4.46367	3.43564e-23	4.83799e-22
Rad23b	1903.22	0.978431	3.44482e-23	4.84798e-22
Syk	4152.58	-0.975744	3.47994e-23	4.89445e-22
Tgfbr3	1018.48	-1.91088	3.53237e-23	4.96518e-22
Sema3a	689.852	2.56369	3.72561e-23	5.23364e-22
Arid3b	683.755	-0.913856	3.75631e-23	5.27358e-22
Snn	2371.05	-0.888496	3.85024e-23	5.40218e-22
Ttc1	533.526	0.925501	3.99345e-23	5.59974e-22
Wipi1	162.933	-2.20453	4.01945e-23	5.6328e-22
Edem3	1166.22	1.05995	4.3398e-23	6.07807e-22
Ttll1	61.2589	-2.83619	4.42913e-23	6.19945e-22
Bin1	1602.95	-0.845006	4.43977e-23	6.21061e-22
Ifna9	784.785	14.2611	4.44835e-23	6.21886e-22
Slc25a42	119.716	-2.74239	4.52197e-23	6.31798e-22
Aqr	1904.87	0.696929	4.62036e-23	6.45157e-22
Smarcd2	1104.68	-0.745973	4.72693e-23	6.59643e-22
Crip1	1452.24	-1.55653	5.05943e-23	7.05619e-22
Noc2l	1194.98	1.01737	5.16308e-23	7.19643e-22
Wtap	1625.15	0.905376	5.22512e-23	7.27854e-22
Tmem234	1066.34	-0.920612	5.30859e-23	7.39039e-22
Dexi	215.395	-1.41994	5.35253e-23	7.4471e-22
Srsf10	2548.88	1.06262	5.42064e-23	7.53735e-22
Kat2b	1190.48	1.3409	5.45175e-23	7.57607e-22
Plekha4	129.394	1.97546	5.4785e-23	7.60871e-22
Gm43464	46.1792	3.28685	5.49796e-23	7.63117e-22
Inf2	470.737	-1.18861	5.67268e-23	7.86899e-22
Nom1	742.032	0.699967	5.97078e-23	8.27755e-22
Zbtb11	1008.34	1.02203	6.03971e-23	8.36813e-22
Rap2c	1618.2	1.27635	6.22451e-23	8.61904e-22
Pno1	500.294	1.18916	6.30381e-23	8.72365e-22
Kcnk5	191.698	1.5992	6.82969e-23	9.44577e-22
St6galnac4	538.458	1.20381	6.882e-23	9.51246e-22
Lsm6	651.137	1.06954	6.90696e-23	9.5413e-22
Fbl	628.497	1.06333	7.13426e-23	9.84943e-22
Ptp4a3	1154.89	-1.3955	7.33833e-23	1.01251e-21
Dimt1	152.045	1.3061	7.37439e-23	1.01689e-21
Cdan1	254.403	-1.52713	7.82982e-23	1.07905e-21
Papola	4562.12	0.816501	7.98303e-23	1.09951e-21
Smndc1	1214.1	1.12462	8.18765e-23	1.12703e-21
Pi4k2b	254.403	1.84944	8.45403e-23	1.163e-21
Nup54	462.459	0.981237	8.45969e-23	1.16309e-21
Snhg15	209.075	1.15262	8.76658e-23	1.20458e-21
Simc1	224.774	1.07957	9.02715e-23	1.23965e-21
Inpp5d	2305.67	-0.76217	9.19414e-23	1.26183e-21
Xiap	3012.06	1.12186	9.20522e-23	1.26261e-21
Dbnl	2217.15	0.944807	9.40142e-23	1.28876e-21
Dctn2	627.621	-1.01586	9.40812e-23	1.28892e-21
Crisp3	74.6872	-4.48886	9.61863e-23	1.31698e-21
Dalrd3	259.764	-1.61129	9.677e-23	1.32419e-21
Tmc8	326.263	-1.47207	9.80733e-23	1.34124e-21
A930024E05Rik	94.5114	-2.20311	9.95176e-23	1.36019e-21
Parg	1041.62	0.698119	1.00133e-22	1.36779e-21
Kmo	1489.84	1.25523	1.05241e-22	1.43673e-21
Cish	325.982	2.17871	1.05868e-22	1.44443e-21
H2bc21	167.32	-1.86247	1.08348e-22	1.47741e-21
D330041H03Rik	158.594	-2.05262	1.10893e-22	1.51123e-21
Sla	2943.22	0.874828	1.13141e-22	1.54096e-21
Rbm17	1628.45	1.20086	1.17825e-22	1.60382e-21
Il2rg	7541.32	1.08647	1.19719e-22	1.62864e-21
Ano6	1371.13	-0.715592	1.22724e-22	1.66855e-21
Ccnd1	1817.8	1.24695	1.27048e-22	1.72632e-21
Uap1l1	200.545	-1.93788	1.27798e-22	1.7355e-21
Cic	1566.02	-1.05388	1.28511e-22	1.74417e-21
Ilvbl	224.855	-1.75559	1.30873e-22	1.77518e-21
Slc16a5	87.0807	-2.9721	1.34016e-22	1.81676e-21
Nabp1	2757.64	1.51767	1.36031e-22	1.843e-21
Ccdc69	220.474	-1.30483	1.38164e-22	1.87081e-21
Pcgf6	309.95	1.18458	1.41784e-22	1.91871e-21
Rmi2	138.66	1.92794	1.59391e-22	2.15572e-21
Whrn	181.738	-1.23063	1.63739e-22	2.21323e-21
Xpo6	1855.84	0.733756	1.7748e-22	2.39758e-21
Cntrob	206.323	-1.27323	1.95625e-22	2.64117e-21
Aldh1l2	48.2488	2.06487	1.99917e-22	2.69755e-21
Hnrnpm	5544.11	1.0977	2.03685e-22	2.74679e-21
Mcur1	933.875	0.990988	2.04209e-22	2.75227e-21
Tm4sf1	618.244	1.88762	2.0687e-22	2.78651e-21
Thap3	152.099	-1.84117	2.09443e-22	2.81953e-21
Thumpd3	842.816	1.01809	2.10003e-22	2.82544e-21
Dnm2	1908.23	-0.740806	2.2028e-22	2.96199e-21
Atg9a	189.705	-1.92066	2.21215e-22	2.97285e-21
Mbnl2	2080.31	1.4382	2.24507e-22	3.01535e-21
Dhcr24	109.709	-2.29299	2.26841e-22	3.0443e-21
Frmd4a	1092.96	1.2999	2.26925e-22	3.0443e-21
Washc1	571.951	-1.22773	2.38053e-22	3.19175e-21
Nckap5l	122.657	-2.22283	2.38574e-22	3.19689e-21
Casz1	265.608	1.52439	2.5491e-22	3.41383e-21
Map3k3	829.591	-0.949243	2.70218e-22	3.61676e-21
Ints8	769.955	0.999114	2.85626e-22	3.82078e-21
Pkp3	176.893	-1.74363	2.93798e-22	3.92784e-21
Dcun1d5	901.589	0.925089	3.12865e-22	4.18034e-21
2610002M06Rik	598.178	0.972864	3.21414e-22	4.2921e-21
Nbn	605.898	0.946639	3.22212e-22	4.30029e-21
Galnt12	249.689	-1.23875	3.26844e-22	4.35961e-21
Ptx3	284.236	5.22893	3.28982e-22	4.3856e-21
Mettl26	102.914	-1.85756	3.29956e-22	4.39607e-21
Eif3b	2265.86	0.611247	3.33086e-22	4.43524e-21
Tbc1d9b	839.163	-0.924313	3.3594e-22	4.47067e-21
Slc38a6	213.521	-1.31679	3.4423e-22	4.57837e-21
Itgb2	2822.11	-0.779895	3.5815e-22	4.76079e-21
Haus4	229.069	-1.57307	3.58808e-22	4.76681e-21
Qrich1	2031.75	0.684263	3.62021e-22	4.80675e-21
Gmppb	232.109	1.4549	3.65136e-22	4.84535e-21
Tsc22d4	842.829	-1.25881	3.73594e-22	4.95475e-21
Hes6	86.7047	-1.94135	3.95915e-22	5.2478e-21
Myo9b	1795.09	-0.748773	3.97516e-22	5.26601e-21
Srf	470.812	-1.04403	4.08084e-22	5.40293e-21
Srfbp1	277.771	0.952861	4.18741e-22	5.54087e-21
L3mbtl3	1020.05	1.10849	4.22598e-22	5.58872e-21
Dhx33	694.804	0.802158	4.47034e-22	5.90853e-21
Uhrf2	1218.17	1.06043	4.63488e-22	6.12252e-21
Prkcq	2173.91	1.61161	4.66609e-22	6.16025e-21
Minpp1	477.246	1.21837	4.6798e-22	6.17484e-21
Nras	2083.51	0.831076	4.68419e-22	6.17713e-21
Lats1	1359.46	1.08301	4.71499e-22	6.21422e-21
Cbwd1	621.637	1.2356	4.72304e-22	6.2213e-21
Tle5	1253.39	-1.30186	4.74612e-22	6.24817e-21
Osm	179.628	2.37878	4.79573e-22	6.3099e-21
Tmem108	71.1866	-2.16433	4.80994e-22	6.32502e-21
Lrrfip1	3656.03	0.836676	4.94296e-22	6.49627e-21
Asap3	245.705	2.15859	4.95988e-22	6.51481e-21
Cct4	3255.14	0.934078	4.98677e-22	6.54644e-21
Pnpla7	521.519	-1.21011	5.04658e-22	6.62122e-21
Susd6	2032.39	0.899611	5.06362e-22	6.63983e-21
Lgals4	112.89	-1.65775	5.32774e-22	6.98222e-21
Gtf2ird1	96.2074	-2.5777	5.35596e-22	7.01525e-21
Btf3	2043.84	1.08725	5.36095e-22	7.01783e-21
Ptges3	1509.13	1.89916	5.69276e-22	7.448e-21
4930453N24Rik	1024.27	1.14195	5.84632e-22	7.64461e-21
Thrap3	3910.18	0.884195	6.10598e-22	7.97965e-21
Hs1bp3	108.379	-2.06431	6.25651e-22	8.17178e-21
Zfp704	148.604	-1.85445	6.45637e-22	8.42808e-21
Slc38a10	911.841	-0.896142	6.54882e-22	8.54397e-21
Rbfa	206.663	-1.30074	6.58195e-22	8.58237e-21
Zscan29	1000.03	1.04191	6.60408e-22	8.6064e-21
Itgb4	98.6459	-2.10683	6.61955e-22	8.62173e-21
Mknk2	2214.28	-1.33326	6.74016e-22	8.77391e-21
Hnrnpa2b1	21464.6	0.942507	6.88298e-22	8.95481e-21
Slc27a4	137.727	-1.86508	6.90973e-22	8.98458e-21
Rpf1	739.778	1.05514	7.14719e-22	9.28815e-21
Tmem68	548.627	1.22251	7.27588e-22	9.45011e-21
Trmt10c	676.503	1.18107	7.39185e-22	9.59538e-21
Pttg1	917.107	1.38999	7.49306e-22	9.72133e-21
As3mt	182.263	-1.31896	7.58989e-22	9.84146e-21
Hsp90b1	15245.9	1.19942	7.94343e-22	1.02941e-20
Otud5	2567.61	0.944292	8.18508e-22	1.05975e-20
Gnal	341.026	1.42331	8.18666e-22	1.05975e-20
Rrp12	376.446	1.0468	8.68527e-22	1.12367e-20
Mvb12b	137.109	-2.1922	8.74517e-22	1.13079e-20
1700025G04Rik	400.781	-1.07469	8.92331e-22	1.15319e-20
Arhgap1	871.062	-0.881677	9.12999e-22	1.17924e-20
Polr1f	657.659	1.28148	9.31789e-22	1.20284e-20
H2-T23	4207.75	1.2185	9.5149e-22	1.22759e-20
Unc45a	362.676	-1.09817	1.03156e-21	1.33006e-20
Fam126a	737.94	0.978458	1.03206e-21	1.33006e-20
Ssrp1	3562.1	0.944091	1.14632e-21	1.4765e-20
Ankrd13d	64.2316	-2.92684	1.1618e-21	1.4956e-20
Itgae	298.07	-1.93369	1.23306e-21	1.58647e-20
Igdcc4	58.0971	-2.78337	1.24186e-21	1.5969e-20
Tpp2	2311.08	1.10483	1.2809e-21	1.64619e-20
Oxsr1	1109.52	0.593273	1.28447e-21	1.64987e-20
Acvrl1	281.652	-1.84826	1.28534e-21	1.65008e-20
Dsg2	934.021	1.36264	1.29804e-21	1.66546e-20
Fam189b	343.984	-2.03531	1.30025e-21	1.66737e-20
Sass6	248.903	1.66199	1.32739e-21	1.70124e-20
Slc50a1	476.895	-1.03887	1.32836e-21	1.70154e-20
Wdr91	362.476	-1.15377	1.33188e-21	1.70511e-20
Inpp5b	1124.31	0.722321	1.4011e-21	1.79274e-20
Pot1a	289.988	-1.09766	1.43466e-21	1.83467e-20
Svil	647.31	-0.880531	1.45132e-21	1.85497e-20
Il13ra1	983.116	1.3435	1.5397e-21	1.96684e-20
Coch	273.994	2.79369	1.57141e-21	2.00625e-20
Bok	62.6592	-3.97262	1.57232e-21	2.0063e-20
Lat2	315.566	-1.36858	1.58811e-21	2.02534e-20
Trmt10a	216.457	1.48175	1.59466e-21	2.03258e-20
Psmd6	909.342	0.619727	1.60798e-21	2.04844e-20
Gnl2	1331.67	1.16987	1.62166e-21	2.06473e-20
Eif3c	9073.02	0.930114	1.64312e-21	2.0909e-20
H1f2	210.353	-2.09746	1.6561e-21	2.10627e-20
Stard10	77.9676	-2.42382	1.7275e-21	2.19588e-20
Rbm34	590.721	1.13393	1.74114e-21	2.21201e-20
Fut7	60.3932	-2.87823	1.74602e-21	2.21699e-20
Lrpprc	1076.79	0.737976	1.74956e-21	2.22028e-20
Stim2	844.515	0.828135	1.77816e-21	2.25535e-20
Zbtb10	460.187	1.40999	1.8066e-21	2.29016e-20
Nfkb1	3994.68	0.782296	1.84306e-21	2.33511e-20
Stk3	383.837	1.29895	1.84516e-21	2.3365e-20
Bace1	369.326	-1.0264	1.90041e-21	2.40485e-20
Rbm6	2716.48	0.893428	1.90121e-21	2.40485e-20
Mpzl1	57.0901	-3.75706	1.90744e-21	2.41142e-20
Zfp692	186.524	-1.47903	1.92773e-21	2.43575e-20
Apol11b	494.747	2.54988	1.96621e-21	2.48302e-20
Rnf5	103.711	-1.6771	2.00739e-21	2.53365e-20
Smpd1	188.556	-1.87871	2.04734e-21	2.58267e-20
Calhm2	171.946	-1.47981	2.07294e-21	2.61355e-20
E130102H24Rik	217.028	1.6835	2.09503e-21	2.63996e-20
Jakmip1	564.491	-1.10409	2.18872e-21	2.7559e-20
Coro1a	5408.25	-1.28666	2.1894e-21	2.7559e-20
Gm43068	40.0141	4.59921	2.22061e-21	2.79366e-20
Ythdc1	3759.03	1.12085	2.22701e-21	2.8002e-20
Flnb	1759.75	1.09989	2.24483e-21	2.82109e-20
Gm20496	90.0621	1.89723	2.40447e-21	3.02007e-20
Rasal3	2773.42	-1.07524	2.44648e-21	3.07118e-20
Tm7sf3	214.173	-1.48102	2.49468e-21	3.12999e-20
Lamtor4	163.673	-1.75019	2.60149e-21	3.26225e-20
Pprc1	1054.18	0.885316	2.67183e-21	3.34865e-20
Sult6b1	62.7152	2.77735	2.67411e-21	3.3497e-20
Hmg20b	336.53	-1.11444	2.76704e-21	3.46424e-20
Hvcn1	904.506	-1.49474	2.82091e-21	3.52978e-20
Ly6e	15245	0.834122	2.83718e-21	3.54823e-20
Gm13822	23.4452	3.88716	2.99847e-21	3.74793e-20
Rnf166	325.757	-1.04286	3.09572e-21	3.86741e-20
Cytip	4352.33	1.29436	3.16015e-21	3.94578e-20
Vps13a	1205.5	1.44619	3.22114e-21	4.01977e-20
Atp1b1	431.975	-1.48099	3.40197e-21	4.24315e-20
Txndc17	923.187	1.15463	3.51787e-21	4.38536e-20
Utp14a	1722.21	0.930864	3.53453e-21	4.40376e-20
Arhgap45	6631.66	-1.31096	3.60186e-21	4.48525e-20
AI504432	2319.21	1.76419	3.67737e-21	4.5754e-20
Mmp15	109.304	-2.36568	3.67819e-21	4.5754e-20
Rap1gap	45.1588	-2.75813	3.7641e-21	4.67976e-20
AI467606	610.341	-1.51367	3.89632e-21	4.84155e-20
Gm12057	31.9315	2.70384	3.9429e-21	4.89682e-20
Pfdn2	520.161	1.02118	4.0178e-21	4.98718e-20
Kat6a	4808.49	1.33731	4.16873e-21	5.17176e-20
Lypla2	400.753	-1.20396	4.37483e-21	5.42456e-20
Olfr920	28.568	2.93562	4.39611e-21	5.44804e-20
Man2b1	4067.21	-1.15502	4.4304e-21	5.4876e-20
Rpp38	96.6785	1.39111	4.45735e-21	5.51804e-20
Klhl24	1525.66	-1.19633	4.55002e-21	5.62978e-20
Tmem86a	239.489	-3.35948	4.67558e-21	5.78205e-20
Xpo1	6898.76	1.42241	4.69672e-21	5.80511e-20
Cnst	382.09	-1.01125	4.76701e-21	5.88885e-20
Casp9	320.557	-1.36888	4.8627e-21	6.00387e-20
Cfap410	71.7962	-2.2318	5.08147e-21	6.27065e-20
Palm	80.5714	-2.85082	5.12066e-21	6.31566e-20
Gm43633	42.0801	2.88122	5.38875e-21	6.64279e-20
Rcc2	2684.07	1.08378	5.64327e-21	6.95286e-20
D930048N14Rik	52.1144	-4.66133	6.04577e-21	7.44481e-20
Paip1	1055.5	0.910622	6.35707e-21	7.82401e-20
Nt5c	279.007	-1.22645	6.40386e-21	7.87742e-20
Cd2	2657.23	1.0795	6.42934e-21	7.90459e-20
Slc2a3	398.989	-1.49045	6.43671e-21	7.90947e-20
Cdkl5	107.283	1.6905	6.44562e-21	7.91622e-20
Arel1	1005.67	0.875127	6.75563e-21	8.29259e-20
Mapre3	88.0641	-1.95059	6.89404e-21	8.45802e-20
Creb5	129.706	2.94412	7.08724e-21	8.69047e-20
Pkn1	766.799	-0.854616	7.22493e-21	8.85464e-20
Kpna1	1299.19	0.950531	7.30798e-21	8.9517e-20
Agap1	144.145	-1.62942	7.39886e-21	9.05825e-20
R3hcc1l	530.42	0.599622	7.59062e-21	9.28812e-20
Mthfr	579.387	1.25251	7.69553e-21	9.41154e-20
Patl1	1256.92	0.992535	7.73802e-21	9.45852e-20
Cxcl2	88.9521	5.85427	7.81871e-21	9.55214e-20
Tprgl	877.989	-1.00886	8.11569e-21	9.90975e-20
Zbtb5	357.612	1.12445	8.14811e-21	9.94411e-20
Utp15	732.612	0.749517	8.3799e-21	1.02216e-19
F730311O21Rik	470.712	-1.9296	8.60117e-21	1.0486e-19
Adamts8	50.0075	2.90441	8.62153e-21	1.05053e-19
Cdk5	210.981	-1.21694	8.65447e-21	1.054e-19
Rtl6	119.005	-1.78889	9.02918e-21	1.09905e-19
Pgpep1	121.02	-1.66902	9.44393e-21	1.14894e-19
Rdh12	130.523	-1.50163	9.55112e-21	1.16137e-19
C2cd2	318.933	-1.11957	9.63849e-21	1.17138e-19
2210412B16Rik	45.8397	2.83915	9.73364e-21	1.18233e-19
Numbl	46.7379	-2.91526	1.04725e-20	1.27141e-19
Fgd3	950.949	-1.16567	1.11802e-20	1.35662e-19
Cnot2	2035.35	0.58917	1.13556e-20	1.37719e-19
Erf	184.951	-1.57059	1.15878e-20	1.40461e-19
Daam1	718.281	1.06525	1.16352e-20	1.40963e-19
Ppox	438.505	-1.15588	1.18028e-20	1.42919e-19
Ubxn2a	685.236	1.07551	1.18319e-20	1.43196e-19
Cep131	59.1345	-2.52942	1.19336e-20	1.44352e-19
Gpx1	1197.47	-1.19468	1.22153e-20	1.47682e-19
Supt16	2727.25	1.08105	1.2223e-20	1.47699e-19
Rhoa	4355.97	0.746057	1.31708e-20	1.5907e-19
Hdc	216.79	3.25607	1.32299e-20	1.59699e-19
Il1rap	280.368	1.60192	1.34958e-20	1.62825e-19
Vangl2	115.927	-1.78518	1.37275e-20	1.65534e-19
Exoc6	777.804	0.802139	1.4081e-20	1.69709e-19
Blnk	2057.24	0.869995	1.41242e-20	1.70142e-19
Cldnd1	749.194	1.12187	1.44875e-20	1.74427e-19
Snx29	185.48	-1.67739	1.4824e-20	1.78387e-19
Tab2	3360.71	0.894927	1.59809e-20	1.92209e-19
Bccip	922.328	0.774494	1.72112e-20	2.06899e-19
Cycs	354.401	1.71473	1.72564e-20	2.07336e-19
Med21	293.518	1.11401	1.75214e-20	2.1041e-19
Misp	15.4003	4.48228	1.75322e-20	2.10432e-19
Mthfd1l	637.823	1.00806	1.77115e-20	2.12474e-19
Copb1	2152.59	0.560156	1.79119e-20	2.14767e-19
Sox4	46.7515	-3.53566	1.9685e-20	2.35906e-19
Gmppa	282.909	-1.10344	1.97466e-20	2.36522e-19
Endov	206.502	-1.35173	2.00162e-20	2.39628e-19
Zfp39	248.302	0.960018	2.07015e-20	2.47704e-19
Rab31	271.712	-1.64489	2.13468e-20	2.55295e-19
Zfp36	2153.18	1.81018	2.1571e-20	2.57842e-19
Ssr3	3845	0.875912	2.16276e-20	2.58386e-19
Ranbp10	647.838	-0.872834	2.19102e-20	2.61628e-19
Rps6-ps4	119.539	-1.66713	2.19497e-20	2.61965e-19
AU020206	4439.71	1.10737	2.22334e-20	2.65215e-19
C130026I21Rik	37.049	2.3819	2.26196e-20	2.69684e-19
Notch4	95.0753	-2.387	2.26408e-20	2.69798e-19
Hmgn5	971.059	1.70967	2.29782e-20	2.73679e-19
Taf15	3116.72	1.05565	2.30224e-20	2.74065e-19
Eln	397.606	-1.91127	2.31132e-20	2.75004e-19
Naglu	157.07	-1.70191	2.33995e-20	2.78269e-19
Fbxw17	232.558	1.20869	2.38624e-20	2.83628e-19
Btd	182.593	-1.66622	2.39903e-20	2.85003e-19
Pisd-ps1	239.457	-1.43275	2.46018e-20	2.92118e-19
Dnase1l1	150.445	-1.44261	2.48806e-20	2.95277e-19
Celsr1	286.942	-1.29099	2.4919e-20	2.95582e-19
Efnb1	108.486	-1.91917	2.49443e-20	2.95731e-19
Cd53	8885.02	1.44789	2.569e-20	3.04417e-19
Atp8a2	28.3669	2.66119	2.59672e-20	3.07545e-19
Pdia4	3213.28	0.868619	2.65503e-20	3.14291e-19
Rasgrp3	3069.13	0.905962	2.67812e-20	3.16864e-19
Atg16l2	447.293	-1.12182	2.69125e-20	3.18255e-19
Fam171a1	138.658	-2.455	2.70147e-20	3.19301e-19
Pcdh12	97.1138	-3.42639	2.75478e-20	3.25436e-19
Cbx8	60.9351	-2.65419	2.78643e-20	3.29008e-19
Med22	237.673	-1.54238	2.79882e-20	3.30303e-19
Llgl2	84.5224	-2.32132	2.86035e-20	3.37394e-19
Arhgap19	417.359	-2.43025	2.88104e-20	3.39661e-19
Brd2	4678.44	0.899576	2.97238e-20	3.50253e-19
B4gat1	105.455	-1.87337	2.97772e-20	3.50704e-19
Golph3	1698.6	0.798131	3.14007e-20	3.69638e-19
Pcyox1	504.129	-2.00052	3.14673e-20	3.70234e-19
Srp72	2725.98	0.606558	3.1726e-20	3.73089e-19
Rell1	520.193	0.960185	3.22538e-20	3.79105e-19
Mfsd11	210.822	-1.44558	3.25729e-20	3.82661e-19
Plcb3	386.845	-1.07591	3.31473e-20	3.89213e-19
Cbx2	49.2582	-2.74707	3.35099e-20	3.93272e-19
Psmb8	2428	1.14689	3.361e-20	3.94248e-19
Eif4a2	9232.7	0.637285	3.41431e-20	4.00298e-19
Cpeb4	1434.44	1.4789	3.44895e-20	4.04156e-19
Erbb3	68.8944	-2.39261	3.45674e-20	4.04838e-19
Selplg	1350.98	-0.93377	3.45825e-20	4.04838e-19
Papss1	261.383	-1.36429	3.53746e-20	4.13902e-19
Btbd6	93.2312	-2.01387	3.53979e-20	4.13966e-19
Cyld	2963.98	0.891879	3.67276e-20	4.29301e-19
Csnk1a1	4743.06	0.868899	3.81681e-20	4.45914e-19
Rac2	4182.32	-0.89872	3.9031e-20	4.55767e-19
Ubxn4	2211.81	1.02845	3.9574e-20	4.61876e-19
Krit1	4989.35	1.01723	4.053e-20	4.72796e-19
Endod1	470.986	1.09657	4.16511e-20	4.8563e-19
Rabgef1	646.837	0.860088	4.48416e-20	5.22567e-19
Mefv	300.883	2.59317	4.48657e-20	5.22586e-19
Rbbp6	4922.95	1.33501	4.50237e-20	5.24164e-19
Zfas1	838.144	1.3565	4.53247e-20	5.27405e-19
[truncated: 32,389 more rows]

## Sheet: 12hrs
Supplementary Table 5: DEG dLN
Gene name	H12_baseMean	H12_log2FoldChange	H12_pvalue	H12_padj
Ly6a	5785.52	3.62289	2.77525e-166	6.11304e-162
Sco1	618.659	3.08107	3.23009e-143	3.55746e-139
Tomm70a	3262.79	2.08685	1.21355e-140	8.91026e-137
Nt5c3	4232.3	4.40468	4.57813e-127	2.52106e-123
Ifit1bl1	8276.85	5.66187	5.27118e-121	2.27318e-117
Phf11b	5312.04	5.1725	6.19199e-121	2.27318e-117
Gm12185	2135.41	5.71549	6.27952e-118	1.97598e-114
Phf11a	1220.74	4.96284	2.43797e-117	6.71266e-114
Gzmb	1408.35	7.2424	3.1487e-115	7.70627e-112
Oasl2	10887.1	5.74429	3.46752e-109	7.63791e-106
Ms4a4c	15835.7	4.26654	8.15982e-109	1.63397e-105
Ly6c2	1658.44	2.92572	1.22725e-107	2.25272e-104
Gbp10	799.877	6.33381	2.64347e-107	4.47905e-104
Cxcl9	26519.8	6.95149	5.93065e-106	9.33103e-103
Iars	1752.57	1.42761	9.37598e-106	1.37683e-102
Cd86	2939.61	2.67441	5.75016e-104	7.91617e-101
Scfd1	1138.72	1.33522	1.97533e-103	2.55945e-100
Olfr56	3165.15	6.74534	1.42749e-102	1.74686e-99
Slfn8	12250.9	4.21555	4.19935e-101	4.86838e-98
Gbp2	18820.3	5.29723	8.5513e-101	9.41797e-98
Ifi213	11791.8	4.3896	1.09688e-100	1.15053e-97
Cd274	7700.34	3.98613	9.58697e-99	9.59873e-96
Usp18	9636.69	4.85019	1.30881e-98	1.25345e-95
Eif4a1	5584.37	1.39964	3.28261e-98	3.01275e-95
AW011738	529.897	4.36778	6.06097e-98	5.3402e-95
Tor3a	3792.85	3.53728	1.03062e-97	8.73134e-95
Phf11c	2413.09	4.3476	8.59288e-97	7.0102e-94
Phf11d	2979.52	5.07618	1.31339e-96	1.03321e-93
Trim30c	4664.22	6.40634	3.41912e-96	2.597e-93
Serpina3f	2358.41	4.39187	8.74203e-96	6.41869e-93
Gm4841	732.702	6.75825	1.32555e-95	9.41865e-93
Setdb2	2322.01	3.77276	1.6119e-95	1.10954e-92
Vwa5a	2013.24	2.20357	4.42082e-95	2.95083e-92
Igtp	7892.28	4.41887	1.55484e-94	1.00731e-91
Anxa4	1509.1	2.44861	3.31369e-94	2.08545e-91
Rnf213	31625.8	4.45534	2.7339e-93	1.67277e-90
Txn1	1879.77	1.92553	6.13036e-93	3.64955e-90
Cd69	7449.62	4.82342	5.06626e-92	2.9367e-89
Ifi214	3950.73	4.44231	5.45544e-92	3.0812e-89
Cxcl11	646.165	9.9916	6.84048e-92	3.76688e-89
Isg20	2211.38	5.65064	9.75851e-92	5.2427e-89
Slfn1	13603.2	3.95516	5.60464e-91	2.93937e-88
Tgtp1	2159.89	4.98881	6.03531e-91	3.09162e-88
Zbp1	11705.5	5.08121	7.2201e-91	3.61448e-88
Herc6	8292.77	5.05255	7.4633e-90	3.6532e-87
Tgtp2	3067.05	4.38636	1.45712e-89	6.97739e-87
Mlkl	915.106	3.63265	2.79134e-89	1.30819e-86
Daxx	6338.97	4.12388	1.65558e-88	7.59739e-86
Parp9	7925.74	3.50556	2.20098e-88	9.89407e-86
Ifi209	23790.1	3.83153	2.75977e-88	1.21579e-85
Slco3a1	1367.8	2.99251	2.03519e-87	8.79003e-85
Ifi206	7992.95	4.09599	2.40333e-87	1.01804e-84
Eif2ak2	6708.68	3.99244	6.58187e-87	2.73545e-84
Trim30d	13830.2	3.97092	1.71972e-86	7.01486e-84
Dnajb11	1941.61	1.24935	7.60074e-86	3.04403e-83
Gbp4	18835.5	4.29724	8.498e-86	3.3426e-83
Hspa5	18067.3	2.20351	9.68793e-86	3.74379e-83
Nampt	8929.7	3.60828	1.26851e-85	4.8175e-83
Slfn9	2226.47	4.4805	1.7422e-85	6.50433e-83
Odc1	1256.02	2.36568	2.19337e-85	8.05224e-83
Adamts10	891.177	-2.08807	7.288e-85	2.63168e-82
Irf7	7123.89	4.69727	7.66389e-85	2.72278e-82
Serpinb9	4252.63	2.67056	2.1866e-84	7.64513e-82
Gm12250	2887.89	4.62576	4.80261e-84	1.65292e-81
Pdia3	11320.1	1.74976	5.57969e-84	1.89083e-81
Slfn5	20278.2	4.17914	9.62149e-84	3.2111e-81
Naa25	1210.78	2.24777	1.6547e-83	5.44001e-81
Trim30a	43952.5	4.02865	4.26878e-83	1.38277e-80
Gbp5	9717.59	4.4922	3.7969e-82	1.21209e-79
Ms4a6d	1416.21	3.8824	2.36807e-81	7.45165e-79
Gbp3	5307.51	3.36077	6.35766e-81	1.9724e-78
Ifi208	7844.28	3.9612	8.68544e-81	2.65714e-78
Zcchc2	3643.42	2.72843	1.63173e-80	4.92358e-78
Oasl1	2893.43	5.5995	1.8165e-80	5.40703e-78
Parp11	2711.14	3.07696	1.91824e-80	5.63374e-78
Casp3	747.411	1.87122	2.72182e-80	7.88862e-78
Hsp90aa1	8666.23	3.01997	1.0056e-79	2.87666e-77
Xaf1	3681.01	3.78471	1.03083e-79	2.91104e-77
Arf4	4132.69	2.28236	1.69731e-79	4.73248e-77
Stat2	7761.04	3.36608	3.88587e-79	1.06993e-76
Morc3	3878.3	2.22182	4.57193e-79	1.24328e-76
Man2a2	988.641	-2.14264	5.93044e-79	1.59305e-76
Irgm1	11446.2	3.9995	6.7292e-79	1.78583e-76
Gvin2	380.174	3.36347	8.25673e-79	2.16513e-76
Nmi	2330.83	3.1047	9.45718e-79	2.45074e-76
Ccl7	1966.59	6.04907	2.74788e-78	7.03809e-76
Dtx3l	10203.9	3.41863	3.04828e-78	7.71775e-76
Mxd4	773.994	-2.88855	3.25979e-78	8.15947e-76
Ccl2	2411.94	7.45138	3.44716e-78	8.53153e-76
Vcan	1066.41	5.86169	5.54977e-78	1.35828e-75
Gm15056	193.27	5.83442	6.00838e-78	1.45436e-75
Aida	3185.78	2.60018	1.25169e-77	2.99684e-75
Gnl3	1775.19	1.71493	1.43426e-77	3.39705e-75
Ifih1	9800.04	4.96044	3.12498e-77	7.30964e-75
Plac8	3326.32	3.28108	3.15257e-77	7.30964e-75
9330175E14Rik	1096.82	1.96144	3.23837e-77	7.43037e-75
Znfx1	5907.66	2.81476	4.71075e-77	1.06973e-74
Tcp1	3154.92	1.26536	5.44278e-77	1.22335e-74
Ifi204	7046.46	5.35317	1.8038e-76	4.01336e-74
Gca	567.194	2.97141	1.91522e-76	4.21866e-74
Gbp6	2478.15	4.72334	2.41467e-76	5.26614e-74
Zup1	2453.18	3.38315	8.01132e-76	1.73005e-73
AA467197	184.221	6.73346	5.72234e-75	1.22375e-72
Ube2l6	1275.51	3.20029	7.17005e-75	1.5186e-72
Ifi211	2045.99	5.45196	1.0147e-74	2.12865e-72
Usp15	2089.02	1.68493	1.31205e-74	2.72646e-72
Als2	504.155	1.6697	2.88668e-74	5.94252e-72
Ddx58	18491.8	3.05853	4.63456e-74	9.45235e-72
Ifitm3	3333.47	2.61197	7.08128e-74	1.431e-71
Trim30b	3991.77	3.23222	9.09421e-74	1.82107e-71
Hat1	1025.18	1.96176	4.08106e-73	8.09852e-71
AW112010	4217.42	2.60006	7.41217e-73	1.45775e-70
Slfn4	10365.7	7.17709	9.95677e-73	1.94086e-70
Irgm2	6155.15	3.5066	1.12333e-72	2.1705e-70
Psme3	2554.45	1.27479	3.4696e-72	6.64564e-70
Clic4	10823.9	2.76603	7.55982e-72	1.42923e-69
Ccrl2	661.057	4.79677	7.5916e-72	1.42923e-69
Ywhae	7341.78	1.60265	7.68962e-72	1.43542e-69
Parp14	18707.3	3.47739	8.0082e-72	1.48232e-69
Capza2	6072.33	1.59682	2.25516e-71	4.13953e-69
Stxbp3	2091.11	1.82699	2.62723e-71	4.78265e-69
Appl2	612.023	-2.32526	2.97836e-71	5.37741e-69
Naa20	834.031	2.53781	4.5438e-71	8.13709e-69
Mitd1	1620.28	2.72818	1.56192e-70	2.77455e-68
Tor1aip2	5840.98	2.71797	1.7834e-70	3.14263e-68
Samd9l	27035.6	3.34206	3.48231e-70	6.08768e-68
Samhd1	41671.3	3.0983	4.05521e-70	7.03339e-68
H2-T24	4342.76	3.27884	4.17577e-70	7.18591e-68
Acod1	1167.28	10.1986	1.15164e-69	1.96645e-67
Oas2	5614.06	4.82294	1.16527e-69	1.97441e-67
Gm15856	106.376	6.10535	1.55327e-69	2.61175e-67
Eif1a	1775.98	2.25771	2.68951e-69	4.48801e-67
Tlr7	2920.89	3.23748	3.42668e-69	5.67514e-67
Cacybp	2715.9	2.71192	4.71829e-69	7.75595e-67
Pnpt1	2786.15	2.89544	5.74782e-69	9.37831e-67
Cct8	4378.15	1.42505	8.85313e-69	1.43388e-66
Rars	1547.09	1.5621	1.65112e-68	2.6547e-66
Ifi47	7653.46	3.48504	1.89665e-68	3.02736e-66
Gm5431	923.636	5.35017	1.93022e-68	3.05877e-66
Asb13	1828.01	2.67454	2.17993e-68	3.42981e-66
Csrp1	2226.79	1.81137	2.95584e-68	4.61761e-66
Vps54	3476.12	2.41318	3.48149e-68	5.40048e-66
Ncoa7	2930.04	2.95955	8.93446e-68	1.37459e-65
Gm20559	7535.84	2.98683	8.98627e-68	1.37459e-65
BC147527	616.557	3.21106	1.22009e-67	1.85344e-65
Carmil1	1027.9	2.41251	1.39289e-67	2.10146e-65
Parp12	2718.53	3.50067	2.80474e-67	4.18907e-65
Cct6a	3739.37	1.62369	2.81465e-67	4.18907e-65
Wdr75	1032.09	1.30288	3.11136e-67	4.59959e-65
Eif4e	912.674	1.37787	4.40304e-67	6.46572e-65
Ms4a4d	1080.73	3.02009	5.69493e-67	8.30743e-65
Kpna3	2271.52	2.13244	1.9496e-66	2.82526e-64
Hspd1	4674.86	2.34928	4.55733e-66	6.56106e-64
Car13	546.444	3.42999	6.84383e-66	9.78889e-64
Trafd1	4319.08	2.61255	2.37841e-65	3.37994e-63
Casp4	2157.55	3.38493	2.69608e-65	3.80683e-63
Smchd1	9769.09	2.99911	2.9626e-65	4.15651e-63
Pkib	1386.93	3.45963	3.84397e-65	5.35893e-63
Sp140	2390.99	3.10062	3.91058e-65	5.41751e-63
Psmd14	1502.89	1.40388	5.28459e-65	7.27523e-63
Tlr3	1956.05	3.01358	7.02308e-65	9.60854e-63
Tor1aip1	5769.37	2.16069	7.31241e-65	9.94262e-63
Stat1	7796.59	3.05047	1.05245e-64	1.42223e-62
Hspe1	1374.34	2.79463	2.31139e-64	3.10445e-62
Ifi44	3781.74	5.35352	2.34247e-64	3.12713e-62
Sgcb	1046.27	2.35615	2.97825e-64	3.95193e-62
Stip1	2914.13	2.22054	3.95885e-64	5.22166e-62
Caprin1	6994.57	1.23175	6.49507e-64	8.51588e-62
Ptgs2	987.695	8.62825	7.21466e-64	9.40339e-62
Tnfsf10	4017.99	2.69515	9.18515e-64	1.19013e-61
Rtp4	3209.04	4.31382	9.25325e-64	1.19194e-61
Rundc3b	290.504	3.04835	9.6593e-64	1.23701e-61
Jaml	1534.89	3.08603	1.45238e-63	1.84923e-61
Eif2s1	1636.8	1.37899	1.75566e-63	2.22253e-61
Cd200	2265.55	2.22439	1.88276e-63	2.3698e-61
Mx1	11688	5.21488	2.04445e-63	2.55869e-61
Tbk1	2067.45	1.63548	2.6841e-63	3.34027e-61
Fam111a	7878.99	2.41649	3.01305e-63	3.72856e-61
Nsun2	1698.48	0.97627	3.84162e-63	4.72734e-61
Ascc3	2162.75	2.47657	4.1759e-63	5.11014e-61
Gbp9	12951.2	3.29468	5.35757e-63	6.51995e-61
Procr	1526.46	4.0818	5.44648e-63	6.59174e-61
Msh3	727.989	1.65863	7.48068e-63	9.0042e-61
Tlr9	2679.36	2.28475	8.60925e-63	1.03063e-60
Cybb	10098.9	2.27667	1.44402e-62	1.71932e-60
Ifi205	3963.73	4.88864	2.09726e-62	2.48368e-60
Hif1a	4451.46	2.21394	3.3084e-62	3.89701e-60
Nars	2727.43	1.22045	7.78006e-62	9.1155e-60
Smg7	4067.02	2.02246	9.14709e-62	1.06605e-59
Slc9a9	312.925	-2.76692	1.04828e-61	1.21529e-59
Ifi203	33044.2	3.41939	1.0674e-61	1.23098e-59
Stk39	430.954	1.69489	2.80287e-61	3.21556e-59
Gm18752	277.415	4.51474	2.97885e-61	3.39975e-59
Dnaja1	3254.19	2.51278	2.09747e-60	2.3815e-58
Marchf5	2254.46	2.48378	8.27606e-60	9.34856e-58
Apol10b	1202.09	2.65233	1.14921e-59	1.29152e-57
Ahsa1	1501.72	1.95968	1.51869e-59	1.69808e-57
Tdrd7	1263.49	2.42386	1.68097e-59	1.87004e-57
Dck	1844.42	2.42838	2.02336e-59	2.23963e-57
Tars	1267.9	1.17127	3.14257e-59	3.46107e-57
Gfra1	97.1392	4.97401	3.86104e-59	4.2312e-57
Trim21	2296.49	2.61354	4.49294e-59	4.8993e-57
Trim25	4595.53	2.11488	4.87658e-59	5.29145e-57
B430306N03Rik	603.613	2.71773	6.95939e-59	7.51443e-57
Arrb1	1371.02	-2.92764	9.62665e-59	1.03437e-56
Wdr43	3956.8	2.18858	9.72518e-59	1.03989e-56
Rfc3	521.058	2.74863	2.27627e-58	2.42219e-56
Hsp90ab1	39279.3	2.39639	2.45203e-58	2.59667e-56
Oas3	7019.17	5.82173	3.793e-58	3.99753e-56
Sumo1	1134.63	1.57014	4.29874e-58	4.50897e-56
Il1rn	3006.07	6.57388	5.12957e-58	5.35494e-56
Usp25	6453.24	2.65566	6.74971e-58	7.01301e-56
Mxd1	3639.36	3.40693	1.16673e-57	1.20656e-55
Dtx3	419.517	-2.12465	1.39937e-57	1.44037e-55
Mndal	29490.3	3.25994	2.92815e-57	2.99993e-55
Tent4a	829.936	2.30511	3.19172e-57	3.25482e-55
Zc3hav1	8191.04	2.03731	4.4642e-57	4.53147e-55
Ccdc125	263.733	-1.63673	6.02811e-57	6.09088e-55
Hspa8	16313.7	2.3511	6.27831e-57	6.31472e-55
Azi2	2232.27	1.88765	8.38054e-57	8.39083e-55
Pbxip1	1415.89	-1.32316	1.01379e-56	1.01044e-54
Ddx60	3135.78	3.26661	1.14955e-56	1.14059e-54
Slfn3	746.024	3.60547	1.22022e-56	1.20529e-54
Ccl3	1336.31	6.71259	1.79368e-56	1.76381e-54
Sp100	22337.9	2.49203	2.37841e-56	2.32841e-54
Slfn2	12735.1	2.13775	2.43146e-56	2.36981e-54
Pml	6141.07	2.44645	2.88214e-56	2.79669e-54
Gtpbp4	2295.58	1.30274	8.68173e-56	8.38739e-54
Lgals9	11225	2.31507	9.29636e-56	8.94196e-54
Fndc3a	4412.15	2.45893	1.05476e-55	1.01014e-53
Serpini1	521.454	2.40232	1.31236e-55	1.2514e-53
Atp10a	738.825	3.16319	1.36616e-55	1.29709e-53
Mturn	258.949	-3.00251	2.39274e-55	2.26201e-53
Dpp4	3308.88	1.88122	3.67222e-55	3.44481e-53
Pcgf5	889.56	2.80271	3.67517e-55	3.44481e-53
Ppm1k	2127.92	2.34365	4.16972e-55	3.8918e-53
Gbp7	13465.2	4.04069	4.8335e-55	4.4923e-53
B4galt5	2173.75	2.30942	6.60904e-55	6.11669e-53
Hsph1	4799.07	3.19305	7.26205e-55	6.69294e-53
Atp6v1d	1434.74	1.39015	1.48507e-54	1.36298e-52
Phlpp1	582.982	1.7893	1.52674e-54	1.39541e-52
Xpo1	6898.76	2.34345	2.07185e-54	1.88581e-52
Map3k8	804.223	1.88697	2.11164e-54	1.91412e-52
Tasl	698.196	2.58698	2.66861e-54	2.40908e-52
Gvin1	361.499	3.14881	2.86432e-54	2.5752e-52
N4bp1	1947.16	1.96696	3.30065e-54	2.95543e-52
Mat2a	5017.97	1.36712	4.02593e-54	3.59025e-52
Gm6548	889.183	2.90919	5.87254e-54	5.21591e-52
Zfp704	148.604	-3.33009	8.94058e-54	7.909e-52
Cul2	958.74	1.59985	1.94798e-53	1.71633e-51
Abce1	3280.87	1.16296	2.30185e-53	2.02004e-51
Dhx58	2151.47	3.5374	2.82005e-53	2.46497e-51
Nlrc5	7334.77	2.40824	3.22192e-53	2.80511e-51
Dnaja2	3936.74	1.54383	4.64973e-53	4.03227e-51
Cars	855.811	1.83547	5.50979e-53	4.75938e-51
Tapbp	8539.25	1.99531	6.1749e-53	5.31307e-51
Ppm1m	556.886	-1.72026	6.28251e-53	5.38462e-51
Tmem67	232.533	2.75113	8.01021e-53	6.8388e-51
Gbp8	4349.35	2.8031	1.01909e-52	8.66701e-51
Parp3	1507.03	1.48239	1.22821e-52	1.04053e-50
Casp8	5320.21	2.38662	1.2463e-52	1.05181e-50
Tlk2	2070.53	1.9677	1.44569e-52	1.21543e-50
Ppp2r2a	1940.61	1.44487	1.47335e-52	1.23397e-50
Lacc1	1976.92	2.71732	2.20838e-52	1.84257e-50
Mir155hg	565.88	3.94336	3.47792e-52	2.89088e-50
Cd200r4	374.393	3.20219	4.17112e-52	3.45403e-50
Helz2	14011.4	2.39023	5.02206e-52	4.1431e-50
Eomes	1254.83	2.83491	6.75786e-52	5.5543e-50
1600014C10Rik	2486.54	2.70605	9.08643e-52	7.4404e-50
Klf6	4798.91	2.21331	1.12629e-51	9.18842e-50
Psma3	1712.39	1.74024	1.22863e-51	9.98633e-50
Cct2	4348.38	1.125	1.27259e-51	1.03056e-49
Atp2a3	2880.69	-1.406	1.70379e-51	1.3747e-49
Alkbh1	757.887	1.27331	1.9313e-51	1.55258e-49
Jak2	5283.21	2.09413	2.56616e-51	2.05545e-49
Bbx	2390.49	2.50739	2.70065e-51	2.15534e-49
Calm1	11397.4	1.35839	7.43863e-51	5.91519e-49
Ankib1	1719.17	1.72688	1.51411e-50	1.19969e-48
Ifng	390.754	7.05497	1.62334e-50	1.28163e-48
Etf1	3692.39	1.38757	2.00177e-50	1.57475e-48
Sec23ip	1071.52	0.858134	2.56241e-50	2.00862e-48
H2-Q6	6966.79	1.45594	2.63998e-50	2.06209e-48
Rgs1	3470.18	3.6784	3.43405e-50	2.67285e-48
Vsir	1165.18	-1.96298	6.12855e-50	4.75329e-48
Rin3	574.79	-1.70922	8.33992e-50	6.44574e-48
Ranbp1	1965.39	1.82736	1.59677e-49	1.22979e-47
Trim34a	3773.54	1.92288	1.74313e-49	1.33784e-47
Trim12c	8297.67	2.32923	2.01865e-49	1.54392e-47
Gm42547	605.643	2.53486	2.5872e-49	1.97191e-47
Add1	2563.65	-1.02773	2.82185e-49	2.14334e-47
Tpm4	5124.23	1.03616	3.77969e-49	2.86101e-47
Mov10	1796.9	2.65184	5.85189e-49	4.41437e-47
Sppl2a	4505.5	1.80474	9.9391e-49	7.47197e-47
Psme2	2784.61	1.65813	1.10968e-48	8.31392e-47
C1qbp	1099.32	1.11352	1.33324e-48	9.95505e-47
Ankfy1	3270.5	1.6783	1.49909e-48	1.11556e-46
P2ry14	584.19	2.64328	1.51796e-48	1.1258e-46
Fxr1	2352.82	1.67716	1.66789e-48	1.23284e-46
Rbm43	1145.88	1.84748	1.71795e-48	1.26559e-46
Gla	357.512	2.52593	2.58894e-48	1.90089e-46
Hdac7	956.352	-2.1203	2.87595e-48	2.1046e-46
Gbp11	1062.23	5.91969	2.99361e-48	2.18345e-46
Batf2	128.31	3.77711	3.36852e-48	2.44879e-46
Rab8b	4211.61	1.84189	3.42557e-48	2.48208e-46
Calhm6	940.373	3.1002	3.6123e-48	2.60879e-46
Myo18a	915.045	-1.29062	3.97363e-48	2.86037e-46
Isg15	2056.84	5.72001	4.16923e-48	2.99139e-46
Wars	1102.04	1.83957	4.20659e-48	3.00839e-46
Ttc28	434.123	-2.09563	4.68654e-48	3.34079e-46
Il12rb2	157.086	3.4742	4.99851e-48	3.55168e-46
Rnf4	1976.42	1.09442	7.34656e-48	5.2033e-46
Ddx24	2627.95	1.4991	7.48103e-48	5.28156e-46
Nr4a3	1471.16	3.64931	9.11697e-48	6.41596e-46
Ipo7	3114.65	1.32179	9.69444e-48	6.80062e-46
Rnf114	2817.63	1.86605	1.03339e-47	7.22621e-46
Scyl2	1182.56	1.46855	1.09266e-47	7.61646e-46
Ccdc25	1005.11	1.78844	1.14607e-47	7.96356e-46
Mapk1ip1l	1428.51	1.40496	1.30488e-47	9.03855e-46
Inpp5b	1124.31	1.07089	1.31911e-47	9.10846e-46
Manba	323.336	-2.04553	1.38616e-47	9.54156e-46
Cct3	2576.5	1.42394	1.41946e-47	9.74036e-46
Bst2	1386.65	2.78845	1.60587e-47	1.09852e-45
Canx	9086.03	1.23904	1.6641e-47	1.13483e-45
Bbs9	145.99	-2.24312	1.79176e-47	1.21812e-45
Fcer2a	2908.71	-2.67852	1.89663e-47	1.28545e-45
Psmc6	1533.79	1.15319	2.21433e-47	1.49616e-45
Dhx15	4911.33	1.13204	2.28265e-47	1.53761e-45
Ifna12	342.227	24.7622	2.90232e-47	1.94907e-45
Art2b	516.11	2.50536	2.95094e-47	1.9757e-45
Spata5	545.518	1.45304	2.98027e-47	1.98654e-45
Ifi203-ps	518.426	3.62448	2.98518e-47	1.98654e-45
Upp1	295.62	3.89228	3.99815e-47	2.65263e-45
Chordc1	2958.26	2.40799	4.14758e-47	2.7435e-45
Dhx58os	112.177	4.38292	4.29567e-47	2.83296e-45
Hspa4	5347.98	1.40052	5.18677e-47	3.41042e-45
Fam241a	658.739	2.80627	6.62676e-47	4.34428e-45
Plcb2	1108.89	-1.21637	6.77594e-47	4.42889e-45
Ddx21	5342.25	1.33043	7.04109e-47	4.58858e-45
Zc3h15	2133.52	1.53043	7.3704e-47	4.7854e-45
H2-T22	3005	1.88609	7.38656e-47	4.7854e-45
Nol10	764.515	1.58534	8.29465e-47	5.35795e-45
Ifit1bl2	118.54	3.99662	1.25204e-46	8.06397e-45
Il27	123.446	5.11551	1.29462e-46	8.31386e-45
Cflar	5503.83	1.82038	2.49332e-46	1.59652e-44
Tmtc2	165.185	2.55179	2.71087e-46	1.73079e-44
Tent2	835.68	1.1865	3.19867e-46	2.03633e-44
Fcgr4	481.382	4.61757	3.43233e-46	2.17879e-44
Rbbp8	910.422	1.64658	3.87764e-46	2.45439e-44
Mak16	1400.96	1.37026	7.31053e-46	4.61401e-44
Cd47	12475.7	1.67739	1.34945e-45	8.49269e-44
Map4k2	2644.09	-1.51419	1.46035e-45	9.1644e-44
Nop56	1653.46	1.24292	1.60872e-45	1.00669e-43
Npc2	4649.35	1.20516	1.87708e-45	1.17129e-43
Max	2901.06	2.06923	1.98278e-45	1.23375e-43
Pfkp	1501.92	1.16874	3.09276e-45	1.91899e-43
Hmgn3	816.003	2.25065	3.29892e-45	2.04116e-43
Thbs1	2873.31	3.78769	3.91824e-45	2.41756e-43
Ppat	797.174	1.2396	5.24307e-45	3.22595e-43
Slc7a1	1167.72	1.24133	5.44722e-45	3.34223e-43
Ncl	25859.8	2.06343	6.33233e-45	3.87451e-43
Resf1	5390.68	2.40058	6.89705e-45	4.20835e-43
Zc3h7a	4777.75	1.33632	7.4255e-45	4.51827e-43
Lipg	744.019	3.86607	9.48801e-45	5.75737e-43
Morf4l2	1531.92	1.39095	9.8528e-45	5.94597e-43
Gpr171	1722.79	2.91043	9.87283e-45	5.94597e-43
Lgals3bp	3792.38	2.06857	9.87981e-45	5.94597e-43
Gm11772	57.2104	4.51116	1.08973e-44	6.54047e-43
Fgl2	3167.45	3.10179	1.22589e-44	7.33771e-43
Tma16	359.626	1.99553	1.38911e-44	8.29215e-43
Ms4a6b	17979.8	2.02003	1.47182e-44	8.76212e-43
Vcpip1	3735.2	2.42247	1.57816e-44	9.36984e-43
Rbl1	2216.99	2.49787	1.65337e-44	9.78999e-43
Trim7	670.9	-2.05273	1.91079e-44	1.12839e-42
Birc2	3627.68	1.47203	2.01232e-44	1.18517e-42
Hnrnpa3	7896.11	1.45104	2.04094e-44	1.19673e-42
H2-Q4	6396.52	1.90615	2.04281e-44	1.19673e-42
Igf1r	564.92	-1.51314	2.12689e-44	1.24268e-42
Eya2	85.646	-3.12689	2.16086e-44	1.25919e-42
BC005537	8260.42	1.14545	3.08343e-44	1.79205e-42
Tbl1x	5180.18	1.02875	3.4192e-44	1.98197e-42
Prpf38a	929.738	1.38708	5.0229e-44	2.90392e-42
Plcg1	1501.29	-1.27901	5.31736e-44	3.06611e-42
Treml2	3487.53	2.29507	5.79012e-44	3.33e-42
Cxcl10	11200.9	6.70554	6.08659e-44	3.49139e-42
Ifit2	28974.7	6.46294	6.57308e-44	3.76065e-42
Rai1	507.496	-1.64043	7.06559e-44	4.03196e-42
Plaa	1683.07	1.13316	7.13652e-44	4.06192e-42
Adgrl1	389.057	-1.98076	8.40426e-44	4.77115e-42
Psme1	5562.31	1.82561	1.09926e-43	6.22455e-42
Pik3r2	484.566	-1.91376	1.22121e-43	6.89736e-42
Nfkbiz	1339.16	2.1913	1.3756e-43	7.74948e-42
Fas	849.981	2.48361	1.39176e-43	7.80826e-42
Armc8	1071.35	0.894623	1.39313e-43	7.80826e-42
Iqce	246.235	-1.52173	1.4478e-43	8.09408e-42
Ripk2	655.792	2.01036	1.51452e-43	8.44566e-42
4930426D05Rik	89.0824	-4.18786	1.74319e-43	9.69625e-42
Erap1	2730.9	1.18102	1.8553e-43	1.02939e-41
Oas1a	934.917	3.78672	2.22338e-43	1.23051e-41
Hnrnpd	5269.4	1.19064	3.13758e-43	1.73212e-41
Sos1	1531.65	1.82453	3.28053e-43	1.8065e-41
Il6	620.558	9.15028	3.44733e-43	1.89363e-41
Nop58	3326.43	1.86084	3.72746e-43	2.04241e-41
Il15ra	979.93	2.24613	3.87744e-43	2.11931e-41
Snx2	7519.39	1.69008	3.97415e-43	2.1668e-41
Rnf139	1516.07	1.75369	5.06916e-43	2.75699e-41
Adprm	325.717	1.19961	5.64898e-43	3.06478e-41
Hsf2	357.702	1.70658	5.81183e-43	3.14538e-41
Gm19705	180.685	2.85924	7.38349e-43	3.98618e-41
Iigp1	18140.4	4.75895	7.5806e-43	4.08259e-41
Snrpd1	853.124	1.79497	8.11969e-43	4.36225e-41
Chmp4b	3456.79	2.23829	8.15826e-43	4.37231e-41
Has2	477.938	3.24891	8.67642e-43	4.63873e-41
Ccl12	780.336	3.52444	9.32654e-43	4.97423e-41
BC023105	467.819	5.702	1.04768e-42	5.5742e-41
Fam234a	217.234	-2.50778	1.32519e-42	7.03373e-41
Hbegf	138.074	3.18286	1.37619e-42	7.28688e-41
Trip12	6691.28	1.11558	1.39272e-42	7.35669e-41
Mafk	808.931	2.08683	1.50586e-42	7.93531e-41
Psmd12	1293.5	1.16577	1.5536e-42	8.16732e-41
Tpst1	912.899	1.87529	1.6767e-42	8.79352e-41
Anxa7	1884.16	1.13822	1.68215e-42	8.80111e-41
Ypel3	595.809	-1.75927	1.84417e-42	9.62596e-41
Gzma	577.508	3.11341	1.92743e-42	1.00368e-40
Mapk3	391.357	-1.62013	1.97624e-42	1.02667e-40
Fam168a	671.45	-1.16812	1.98442e-42	1.02849e-40
Gvin-ps7	22443.3	3.09437	2.32216e-42	1.20071e-40
Pacs1	726.372	-1.21642	2.7933e-42	1.44094e-40
Trim14	675.726	1.92595	3.03175e-42	1.56029e-40
Ago4	132.39	-2.58284	3.0404e-42	1.56109e-40
Psmd7	1422.7	1.28709	3.62032e-42	1.85453e-40
Gm11427	348.835	2.16305	4.32368e-42	2.20969e-40
Ubd	2668.26	3.09444	4.64315e-42	2.36747e-40
Slamf7	2068.93	2.24407	4.86573e-42	2.47523e-40
Pwwp3a	609.131	-1.51056	5.28661e-42	2.68314e-40
Tecpr1	1284.71	-1.5773	6.21866e-42	3.14893e-40
Kifc2	73.9389	-3.17484	7.09786e-42	3.58588e-40
Gpbp1	4714.74	1.649	7.62476e-42	3.84326e-40
Trmt1l	1151.53	1.28546	8.92949e-42	4.49064e-40
Wdfy1	624.67	1.30288	9.78044e-42	4.90737e-40
Serpinb6b	1685.75	1.86037	1.01363e-41	5.07439e-40
Rcn1	960.902	1.05084	1.31549e-41	6.5706e-40
Lsm12	1092.2	1.56276	1.49422e-41	7.44641e-40
Apol9b	367.183	2.85268	1.59892e-41	7.95023e-40
Cnbp	6127.67	0.848559	1.71107e-41	8.48867e-40
Nab1	2052.79	1.5835	1.78049e-41	8.81324e-40
Zfp512b	569.196	-1.6979	2.87707e-41	1.42093e-39
Ifi35	1064.39	2.28096	3.26757e-41	1.61017e-39
Gpr65	1121.85	1.83191	3.30926e-41	1.62708e-39
Tent5a	2267.92	1.87435	3.40812e-41	1.67195e-39
Usp47	2221.91	0.980126	3.57542e-41	1.75013e-39
Cnn3	2133.81	1.44144	3.71884e-41	1.8163e-39
Mycbp2	7285.62	1.61241	3.81896e-41	1.86107e-39
Eef2k	210.586	-2.86981	4.17093e-41	2.0281e-39
Usp1	1512.83	1.23451	4.18375e-41	2.02986e-39
Gm2065	77.2044	2.99679	4.19948e-41	2.03301e-39
Uba3	1019.73	1.0064	4.39677e-41	2.12385e-39
Copb2	2603.84	0.748171	4.464e-41	2.15161e-39
Tap1	5275.4	1.66151	4.5757e-41	2.20063e-39
Inpp1	1210.58	1.56415	4.79523e-41	2.30119e-39
Phf6	1935.01	2.14539	5.22772e-41	2.50328e-39
Cgas	557.964	2.28322	6.71643e-41	3.20917e-39
Plek	7748.04	2.05801	7.02609e-41	3.34986e-39
Cd80	211.849	2.55052	7.52577e-41	3.58035e-39
Cxcl1	372.488	6.18466	7.72525e-41	3.66733e-39
Cdh17	181.529	2.75399	8.18136e-41	3.87147e-39
Abca2	822.063	-2.24778	8.19043e-41	3.87147e-39
Eprs	2815.11	0.978362	8.25157e-41	3.89202e-39
Vmp1	2007.21	1.94331	8.82185e-41	4.15211e-39
Uba1	4101.79	0.763022	9.38195e-41	4.40632e-39
Psma2	1418.91	1.36968	1.05672e-40	4.95241e-39
Atf3	390.171	4.12197	1.09893e-40	5.13928e-39
Chl1	297.077	3.84231	1.16256e-40	5.42537e-39
F830016B08Rik	454.721	6.06438	1.30227e-40	6.06449e-39
Nlrc3	767.739	-1.33768	1.86568e-40	8.66991e-39
Srgn	6610.87	2.50593	2.39089e-40	1.10872e-38
Mx2	4763.43	5.93476	2.41375e-40	1.11697e-38
Sct	33.5649	6.48916	2.49981e-40	1.15437e-38
Ddx4	34.1647	4.09144	2.70386e-40	1.24598e-38
Larp1	5564.93	1.76697	2.78378e-40	1.28013e-38
Tbc1d16	148.79	-3.23376	3.00802e-40	1.38037e-38
Naf1	320.469	1.41756	3.27622e-40	1.50032e-38
Csde1	8584.04	0.903166	3.39823e-40	1.55296e-38
Sp110	4544.6	2.31282	3.72752e-40	1.69992e-38
Ankle2	1785.35	1.00569	4.07493e-40	1.85451e-38
Tox4	1788.86	0.940723	5.19884e-40	2.36113e-38
Stx16	5404.97	1.16132	5.28486e-40	2.39526e-38
Keap1	928.445	1.42862	5.61211e-40	2.53635e-38
Ch25h	282.349	4.00729	5.61918e-40	2.53635e-38
Rnf115	1625.53	1.08826	7.28784e-40	3.28281e-38
Slc15a3	1153.87	2.97493	8.18155e-40	3.67786e-38
Rpf2	634.872	1.65516	9.00005e-40	4.03756e-38
B2m	54913.7	2.08597	9.30058e-40	4.1639e-38
Cpsf2	1705.75	0.866388	9.79549e-40	4.37658e-38
Accs	164.631	-1.98802	9.88731e-40	4.40866e-38
Aftph	2302.01	1.28563	1.08151e-39	4.8126e-38
H3f3b	9505.27	1.29726	1.13479e-39	5.03953e-38
Tsr1	809.133	1.11305	1.16009e-39	5.14153e-38
A730011C13Rik	163.561	1.97324	1.18099e-39	5.22363e-38
Oas1b	1049.11	2.53437	1.20095e-39	5.30129e-38
Cdc25b	377.818	-2.26694	1.24126e-39	5.46823e-38
Glipr2	2187.89	1.88736	1.29003e-39	5.67176e-38
Kpna4	3894.16	1.43347	1.30597e-39	5.73041e-38
Ranbp2	6395.3	1.60397	1.39559e-39	6.11148e-38
Bcl9	962.028	0.950336	1.68072e-39	7.34547e-38
Ifi207	3849.48	3.56307	1.714e-39	7.47611e-38
Il18bp	396.878	1.82903	1.74595e-39	7.60039e-38
Coch	273.994	3.81874	1.97299e-39	8.57181e-38
Mink1	1156.52	-1.22067	2.00174e-39	8.67961e-38
Pvr	481.342	1.39176	2.07099e-39	8.96222e-38
Hdac5	305.81	-2.08192	2.18677e-39	9.44469e-38
Il15	422.153	2.53211	2.24249e-39	9.66641e-38
Gria3	174.285	-3.60787	2.58147e-39	1.10903e-37
Dync1i2	2130.04	0.842699	2.5829e-39	1.10903e-37
Ppid	1721.3	1.25474	2.59469e-39	1.11193e-37
Dek	7201.22	1.90489	2.69876e-39	1.15428e-37
Fnbp4	5574.29	1.5162	2.75937e-39	1.17792e-37
Cdk5r1	139.984	2.44206	2.91186e-39	1.24061e-37
Ccnl1	4788.43	1.52434	3.20605e-39	1.36331e-37
Mia2	18235.2	1.21331	3.37792e-39	1.43363e-37
Vamp5	169.424	-2.01428	3.46599e-39	1.46818e-37
Rsad2	23705	7.10004	3.55827e-39	1.50438e-37
Gm28347	25.2369	5.55799	4.22759e-39	1.78393e-37
4930512H18Rik	128.284	4.50728	4.47911e-39	1.88645e-37
Casp1	3093.02	1.6465	4.94602e-39	2.07912e-37
Arfgef1	4254.91	1.60562	5.49954e-39	2.3074e-37
Gjb2	77.1897	3.73489	5.8641e-39	2.45568e-37
Hmgcs2	268.494	-5.13254	6.01647e-39	2.5147e-37
Tpm3	6040.76	1.19917	6.26872e-39	2.61517e-37
Stx11	682.166	2.24296	6.63005e-39	2.76068e-37
Dkc1	1810.82	1.33126	7.00984e-39	2.91332e-37
Ap1s3	844.064	1.90327	7.20884e-39	2.99038e-37
Hnrnpk	8051.36	0.659125	7.28746e-39	3.01731e-37
Tbc1d10c	1192.2	-1.84071	7.74033e-39	3.1988e-37
Tpcn1	374.594	-2.22742	8.06819e-39	3.32805e-37
Kars	1734.16	1.01772	8.23916e-39	3.39223e-37
Xrn2	4436.64	1.39894	8.59439e-39	3.53188e-37
Chic1	396.022	2.86841	9.31922e-39	3.82262e-37
Dis3	674.05	1.07372	9.88999e-39	4.0492e-37
Atad1	1842.43	1.17125	9.96708e-39	4.07319e-37
Aebp2	3097.6	1.26006	1.13717e-38	4.63859e-37
Ppp1r15b	3019.89	1.10265	1.30146e-38	5.29893e-37
Xdh	2572.46	2.31514	1.30583e-38	5.30694e-37
Sytl2	163.567	-2.18331	1.31705e-38	5.34266e-37
Ccdc6	2090.36	1.52221	1.43267e-38	5.80099e-37
Aars	1505.86	1.3686	1.47152e-38	5.94737e-37
Stard9	137.334	-3.1626	1.55429e-38	6.27038e-37
Ctns	232.142	-1.54501	1.8375e-38	7.39937e-37
2900026A02Rik	187.374	-2.63179	2.02567e-38	8.12794e-37
Irf9	2644.46	1.53584	2.0258e-38	8.12794e-37
Plekhg3	179.593	-2.47912	2.14513e-38	8.59104e-37
Gm49339	1433.18	3.3835	2.32242e-38	9.28421e-37
Sult6b1	62.7152	3.64027	3.01947e-38	1.20489e-36
Gvin3	9028.84	3.09335	3.0832e-38	1.22809e-36
Il12rb1	267.202	2.69063	3.93856e-38	1.56597e-36
Zfp365	244.804	3.28912	4.42257e-38	1.75524e-36
A530040E14Rik	213.59	2.59046	4.5208e-38	1.791e-36
Ptpn2	1469.59	1.69525	5.70287e-38	2.25525e-36
Mindy3	562.813	1.10329	6.05979e-38	2.3921e-36
Gm49342	1181.56	2.52313	6.08818e-38	2.39901e-36
Noc3l	926.489	1.29266	6.11864e-38	2.4067e-36
Rap1b	7756.74	1.26956	6.41926e-38	2.52045e-36
Ywhaz	6551.13	1.29243	6.86661e-38	2.69129e-36
Nifk	821.694	1.01651	7.73686e-38	3.027e-36
Peli1	3958.82	1.85513	8.05499e-38	3.14587e-36
Apod	322.111	4.2039	8.56615e-38	3.33958e-36
Sap30	219.245	1.87086	9.6917e-38	3.77172e-36
Ggps1	756.711	1.18804	1.01755e-37	3.953e-36
Arhgap30	12911.7	1.57745	1.04424e-37	4.04957e-36
Tfam	1183.56	1.10752	1.05329e-37	4.07749e-36
Tmem209	799.452	0.991958	1.06054e-37	4.09834e-36
Emp3	251.329	-2.06789	1.09246e-37	4.21431e-36
Ccr5	679.115	2.01554	1.0981e-37	4.22865e-36
Stk11ip	384.768	-1.42641	1.11678e-37	4.29308e-36
Ssbp4	183.363	-2.09787	1.20336e-37	4.61783e-36
Wbp1	149.138	-1.9643	1.28308e-37	4.9152e-36
Evi2a	2082.65	1.52708	1.40146e-37	5.35937e-36
Htr7	71.6996	2.83799	1.50807e-37	5.75706e-36
Sfxn3	464.423	-1.50073	1.52207e-37	5.80046e-36
Ssbp3	512.424	-1.51343	1.8848e-37	7.17036e-36
Cysltr2	128.617	3.05174	1.98868e-37	7.55251e-36
Galnt10	447.332	-1.81129	2.07738e-37	7.87581e-36
Izumo4	155.72	-2.60589	2.19002e-37	8.28859e-36
Wnk1	9592.79	1.37776	2.26576e-37	8.56053e-36
Zer1	559.949	-1.42868	2.27594e-37	8.58426e-36
Pitpnb	907.433	0.791538	2.34838e-37	8.84237e-36
Sgsh	198.658	-2.60511	2.37413e-37	8.92405e-36
Gm17017	98.4541	2.64987	2.53691e-37	9.51966e-36
Marcksl1	3148.93	2.04084	2.71162e-37	1.0158e-35
Crem	421.599	3.03985	2.72367e-37	1.01858e-35
Ywhah	1063.1	0.919295	3.31081e-37	1.23605e-35
Wac	2003.89	1.21454	3.57431e-37	1.33217e-35
Cygb	362.129	-3.96574	4.34528e-37	1.61678e-35
Gopc	2242.5	1.06414	4.66569e-37	1.73307e-35
Ifrd1	2133.57	2.12144	4.92504e-37	1.82633e-35
Arcn1	3046.15	0.665837	5.15159e-37	1.90713e-35
Gm4951	1841.43	3.85255	5.92599e-37	2.19013e-35
Gypc	963.853	1.87962	6.05518e-37	2.23413e-35
Mmp13	1310.89	8.84241	6.47341e-37	2.38444e-35
Ctss	10705.9	1.09929	6.8134e-37	2.50549e-35
Cyp27a1	284.798	-1.72373	6.97373e-37	2.56017e-35
Crtc3	428.557	-1.46699	8.33903e-37	3.0563e-35
Dhx9	5573.14	0.859186	8.52436e-37	3.11904e-35
Mtss1	1139.49	-1.54965	8.82954e-37	3.22535e-35
Taf7	452.434	1.90381	9.90148e-37	3.61092e-35
Nmd3	899.317	1.2501	1.08388e-36	3.94623e-35
Ipo5	2029.15	0.699084	1.10176e-36	4.0047e-35
Tnk2	597.971	-1.74528	1.13626e-36	4.12329e-35
Dnttip2	1419.38	1.23357	1.15451e-36	4.18262e-35
Gar1	385.866	1.44805	1.15943e-36	4.19357e-35
Trnt1	964.759	1.19688	1.27659e-36	4.60975e-35
Etnk1	9234.95	1.87534	1.29625e-36	4.67308e-35
Bmf	253.918	-2.84696	1.36965e-36	4.92964e-35
Actr2	10660.6	1.24929	1.49229e-36	5.36227e-35
Trerf1	224.756	-1.7051	1.61203e-36	5.78308e-35
Zdhhc13	558.443	1.07362	1.71857e-36	6.15527e-35
Dop1b	851.31	1.20639	2.11782e-36	7.57291e-35
Peg13	561.909	-2.08285	2.17193e-36	7.75383e-35
Adamts4	310.171	4.7468	2.55108e-36	9.09267e-35
Abcb1a	521.073	2.3605	2.6955e-36	9.5919e-35
Apol9a	230.548	3.02441	3.5421e-36	1.25842e-34
Cmpk2	8689.52	5.61508	3.81768e-36	1.35414e-34
P4ha1	984.904	1.62862	3.98421e-36	1.41094e-34
Spns2	327.261	-3.02067	4.29126e-36	1.51723e-34
Atp8b4	1107.54	1.95054	7.34619e-36	2.59318e-34
Sell	19592	1.63263	7.46956e-36	2.63251e-34
Crybg1	2351.4	1.59031	7.64278e-36	2.68926e-34
Parp4	2298.69	0.938242	7.72726e-36	2.71465e-34
Sh3bp2	1238.99	1.56591	7.74975e-36	2.71821e-34
Pdk3	494.025	1.49017	7.84664e-36	2.74782e-34
Tbrg1	1493.56	1.40432	8.93624e-36	3.12442e-34
Mib2	230.316	-1.6477	9.98413e-36	3.48527e-34
Ifit3	13740.9	6.42688	1.00246e-35	3.49386e-34
Nsd3	5917.87	1.59948	1.57308e-35	5.47396e-34
Bst1	759.737	1.7113	1.59154e-35	5.52947e-34
Gm2a	2269.88	-1.39964	1.62995e-35	5.654e-34
Usp42	719.702	1.33965	1.997e-35	6.91632e-34
Elk3	1086.48	-1.4033	2.53227e-35	8.75641e-34
Oas1g	140.166	3.79442	2.85591e-35	9.86006e-34
Eif2s2	2564.49	1.78807	2.98744e-35	1.0298e-33
Ociad1	2315.85	0.994379	3.04408e-35	1.04769e-33
Ubr4	5442.69	1.50916	3.2829e-35	1.12812e-33
Speg	93.7917	-2.25271	3.61197e-35	1.23927e-33
Etv6	2234.49	1.413	4.02561e-35	1.37904e-33
Gramd3	2804.79	1.80061	4.18074e-35	1.42995e-33
F10	103.163	4.91024	4.4565e-35	1.52191e-33
Cdc42bpg	147.598	-1.69029	4.50752e-35	1.53695e-33
Perm1	175.685	2.48575	4.58416e-35	1.56067e-33
Kmt5c	322.244	-1.59796	5.59679e-35	1.90248e-33
Gimap4	10524.7	1.52541	5.89813e-35	2.00182e-33
Papola	4562.12	1.01999	6.0668e-35	2.0559e-33
Habp4	184.014	-1.84967	6.25347e-35	2.1159e-33
Ctla2b	172.345	1.91428	6.55192e-35	2.21348e-33
Lyn	3555.06	1.01517	6.65382e-35	2.24447e-33
Camk1d	796.217	-1.43663	7.09054e-35	2.38812e-33
Mdm2	1705.64	1.08787	7.43803e-35	2.50134e-33
Matk	78.2663	-2.7371	7.89756e-35	2.65182e-33
Ppa1	2168.2	3.12035	8.26393e-35	2.77062e-33
Piga	522.063	1.59467	8.44879e-35	2.82829e-33
Tgif1	871.203	1.89694	8.81099e-35	2.94506e-33
Pum3	1268.81	1.37683	9.19247e-35	3.06792e-33
Adamts9	527.336	2.61016	9.37839e-35	3.12523e-33
Elf1	5798.12	1.3654	9.77781e-35	3.25341e-33
Brix1	1001.28	1.34392	1.03441e-34	3.43665e-33
Mcl1	9520.71	0.893583	1.04331e-34	3.461e-33
Itpr1	2071.16	1.2906	1.15011e-34	3.80954e-33
Gm6377	469.869	3.28409	1.22356e-34	4.04676e-33
Gxylt2	223.296	-2.55169	1.23087e-34	4.06483e-33
Nipal3	403.154	-1.54524	1.31051e-34	4.32134e-33
Fzd5	317.617	2.23481	1.33453e-34	4.39396e-33
Cst7	324.142	1.81906	1.3455e-34	4.42348e-33
Ak9	23.9344	4.83341	1.41497e-34	4.64495e-33
Utp18	898.407	1.18283	1.5202e-34	4.98297e-33
Ano8	115.371	-1.83669	1.64451e-34	5.3824e-33
Washc4	2791.28	2.00361	1.71138e-34	5.58201e-33
Rab22a	1129.07	1.02716	1.71257e-34	5.58201e-33
Cbx7	1552.14	-1.54505	1.7131e-34	5.58201e-33
Eogt	258.278	-1.10973	1.82738e-34	5.94558e-33
Gm15675	910.052	-2.00867	1.86985e-34	6.07481e-33
Cox15	1172.19	1.03297	2.01541e-34	6.53807e-33
Riok3	2286.64	0.837163	2.02281e-34	6.55241e-33
Fbxo38	1216.93	0.669109	2.14004e-34	6.92198e-33
Ly6c1	554.64	2.83621	2.31281e-34	7.46982e-33
Gpr33	73.4127	3.13951	2.43815e-34	7.86312e-33
Ctsc	6676.07	1.5394	2.50575e-34	8.06931e-33
Anxa2	1615.91	1.55628	2.55633e-34	8.22019e-33
Stat3	4481.31	1.34728	2.75048e-34	8.8316e-33
Plekho1	577.36	-1.32495	2.77029e-34	8.88227e-33
Chmp5	1290.16	1.17362	2.95535e-34	9.46184e-33
5031439G07Rik	923.483	-1.75912	2.98254e-34	9.53504e-33
Dram1	1304.72	1.71784	3.41677e-34	1.09074e-32
Rngtt	680.193	1.23038	3.71474e-34	1.18415e-32
Nub1	1216.15	0.991901	3.84048e-34	1.22246e-32
Dcp2	2165.08	1.84358	3.85025e-34	1.2238e-32
Lrmp	1487.95	-1.34424	3.89956e-34	1.23678e-32
Cep57l1	440.862	2.2789	3.90231e-34	1.23678e-32
Add3	3299.59	-1.14267	4.07404e-34	1.28935e-32
Pmaip1	921.409	1.51258	4.51727e-34	1.42758e-32
Rufy3	804.822	1.32246	5.06019e-34	1.59686e-32
Ccz1	2243.36	0.931727	5.8222e-34	1.8347e-32
Phf11	71.33	2.83443	6.34422e-34	1.99634e-32
Higd2a	400.531	-1.83402	6.58804e-34	2.07011e-32
Rpe	1591.42	1.2812	7.14881e-34	2.24312e-32
Snrpa1	547.212	1.15387	7.60718e-34	2.38355e-32
Il1a	590.664	3.67819	7.72451e-34	2.41687e-32
Trim44	3160.39	1.04246	8.15558e-34	2.54813e-32
Crip2	135.858	-2.97642	8.47442e-34	2.644e-32
Klra2	207.355	3.34757	9.09407e-34	2.83331e-32
Sdcbp	4155.85	1.20843	9.46051e-34	2.94331e-32
Mtss2	160.278	-2.87442	1.00648e-33	3.12689e-32
Hnrnpab	2768.19	1.0704	1.06412e-33	3.30131e-32
Olfml2a	111.167	-3.0444	1.10833e-33	3.43366e-32
Katna1	906.877	1.72308	1.34111e-33	4.14895e-32
Kcnj15	247.149	2.6008	1.38163e-33	4.26831e-32
Kif21b	2851.46	-1.61511	1.41787e-33	4.37415e-32
Ogfrl1	2681.05	1.63217	1.43211e-33	4.41191e-32
Hnrnpc	18100.9	1.24021	1.43656e-33	4.41942e-32
Bfar	1398.13	1.01298	1.48785e-33	4.57084e-32
Mtap	1713.89	0.805237	1.6106e-33	4.94105e-32
Sub1	2507.91	1.12807	1.62442e-33	4.9765e-32
Tm7sf3	214.173	-1.85588	1.73543e-33	5.30922e-32
Dars	1711.71	0.959898	1.77604e-33	5.4259e-32
Myc	1855.71	2.32461	2.22127e-33	6.77673e-32
Tfdp2	234.166	-1.71075	2.28249e-33	6.95387e-32
Nts	191.055	6.30695	2.55487e-33	7.77296e-32
Man2c1	517.723	-1.38609	2.62203e-33	7.96626e-32
Gars	1354.42	0.893818	3.09277e-33	9.38354e-32
Nup153	3735.75	1.38715	3.18031e-33	9.63586e-32
Sfrp1	368.761	2.48563	3.47839e-33	1.05245e-31
Ahsa2	510.835	1.69782	3.52527e-33	1.06517e-31
Tasor2	3617.57	2.08555	3.95336e-33	1.19288e-31
Ccdc28b	103.157	-2.27057	4.11438e-33	1.23977e-31
Plaur	345.19	1.49606	4.42876e-33	1.33268e-31
Eml3	635.811	-1.34018	4.96583e-33	1.49225e-31
Nbeal2	586.21	-1.75353	5.6153e-33	1.68513e-31
Itgb4	98.6459	-2.58688	5.70524e-33	1.70979e-31
Ccl4	634.35	5.77983	5.94272e-33	1.77854e-31
Rdh10	780.958	2.037	6.08373e-33	1.81827e-31
A630012P03Rik	31.2541	5.66721	6.21731e-33	1.85567e-31
Galnt6	794.642	-1.46845	6.49376e-33	1.93556e-31
Smarca5	2989.67	1.34248	6.93715e-33	2.06493e-31
Xylt2	191.223	-1.67984	7.20198e-33	2.14086e-31
A530032D15Rik	111.538	2.89451	7.96896e-33	2.36566e-31
Ifit3b	3843.58	6.55376	8.16313e-33	2.42004e-31
Mospd3	107.802	-2.42	8.91811e-33	2.64031e-31
Cd40	1135.98	1.6287	9.02256e-33	2.66765e-31
Ccnd2	22686.7	2.04129	9.03694e-33	2.66832e-31
Orai2	843.736	-1.60043	9.39343e-33	2.7687e-31
Coro7	1861.13	-1.25688	9.40203e-33	2.7687e-31
G530011O06Rik	247.491	4.68986	1.051e-32	3.09083e-31
Ppp2ca	3131.82	0.906459	1.11261e-32	3.26767e-31
Tpx2	497.073	1.84056	1.13133e-32	3.31823e-31
Capza1	1569.59	0.982862	1.13686e-32	3.33e-31
Lars	1238.71	0.837342	1.18295e-32	3.46039e-31
Cd164	7415.85	1.59031	1.19804e-32	3.49991e-31
Sec23b	918.279	0.916232	1.26845e-32	3.70069e-31
Psat1	616.953	1.55626	1.32835e-32	3.87031e-31
Zfp281	1692.45	1.99186	1.40616e-32	4.09161e-31
Lgals4	112.89	-1.95082	1.45255e-32	4.22101e-31
Msn	20043.5	1.01079	1.47909e-32	4.29248e-31
Gch1	305.639	1.96098	1.5285e-32	4.43003e-31
Fbxl20	837.067	-1.22345	1.54789e-32	4.48033e-31
Ssbp1	812.727	1.24666	1.70371e-32	4.92488e-31
Nos2	197.236	3.22857	1.78338e-32	5.14844e-31
Pa2g4	5035.66	1.01893	1.85653e-32	5.3526e-31
Gm45713	296.114	-1.71367	2.01846e-32	5.81185e-31
Bcl2a1d	166.712	1.99972	2.1613e-32	6.21501e-31
AI506816	949.203	1.04494	2.26996e-32	6.51897e-31
Rnf19b	2183.27	1.76428	2.3137e-32	6.63593e-31
Tspan32	979.751	-1.28341	2.76562e-32	7.92175e-31
Fmnl2	1596.64	1.77533	3.10021e-32	8.86863e-31
Trpv2	443.918	-1.36743	3.98783e-32	1.1393e-30
Plxnb1	76.9318	-3.43757	4.1304e-32	1.1785e-30
Mtm1	451.159	1.4996	4.40002e-32	1.25381e-30
Tcea1	533.662	1.47674	4.73302e-32	1.34695e-30
Fcgr1	1106.73	2.99959	4.93729e-32	1.40327e-30
Uchl5	722.574	1.52501	5.13294e-32	1.457e-30
Tnfsf8	1400.55	2.0949	5.55156e-32	1.5738e-30
Mapk9	1254.44	0.994253	6.27358e-32	1.7762e-30
Cx3cr1	302.721	-4.52874	6.32442e-32	1.78829e-30
Aatf	639.452	1.19363	6.58798e-32	1.86043e-30
Rilpl1	299.167	1.82861	7.05734e-32	1.99042e-30
Atp13a2	342.955	-2.43453	7.22883e-32	2.03618e-30
Ythdf2	1286.54	1.06064	7.3268e-32	2.06114e-30
Sarnp	590.051	1.37235	7.45699e-32	2.09509e-30
Gnb4	957.795	1.61191	9.07461e-32	2.54633e-30
Armcx6	159.349	2.56996	9.13421e-32	2.55979e-30
Psmb2	735.616	0.984987	9.30847e-32	2.60531e-30
Socs1	391.243	3.25235	9.39491e-32	2.62616e-30
Mvb12b	137.109	-2.6549	9.47767e-32	2.64594e-30
Golm1	505.749	-1.32647	1.14949e-31	3.20504e-30
Emb	1982.27	1.65899	1.26136e-31	3.51251e-30
Phip	7569.17	2.38943	1.30648e-31	3.63357e-30
Seh1l	1364.72	1.01093	1.32203e-31	3.67217e-30
Tmem171	34.7108	7.33033	1.36974e-31	3.7999e-30
Sla	2943.22	1.03853	1.42523e-31	3.94887e-30
Mroh1	353.861	-1.73558	1.42787e-31	3.95122e-30
Ramp1	67.5778	-3.93217	1.46512e-31	4.0492e-30
Ifna15	151.565	23.5111	1.48267e-31	4.09257e-30
Sh3glb1	4854.62	1.14341	1.53662e-31	4.23147e-30
Hnrnph2	1747.67	1.25827	1.53683e-31	4.23147e-30
Gtf2f2	485.379	1.24102	1.59923e-31	4.39777e-30
Bmp10	27.6098	6.4743	1.71114e-31	4.69967e-30
Tmem94	372.654	-1.54314	1.89263e-31	5.19165e-30
Clstn1	374.563	-2.17416	1.98317e-31	5.43325e-30
Atf4	1853.45	1.2133	2.04936e-31	5.6076e-30
Ggta1	1425.19	0.911526	2.06644e-31	5.64732e-30
Psma4	2242.04	1.69894	2.17319e-31	5.93171e-30
Trim12a	6299.72	1.60078	2.19671e-31	5.98847e-30
Rab21	1792.16	1.10884	2.31563e-31	6.30488e-30
Ilrun	2432.06	1.26502	2.41703e-31	6.57284e-30
Cd2ap	3983.69	1.73314	2.49034e-31	6.76384e-30
Slc43a2	816.777	-1.8458	2.78986e-31	7.568e-30
Nfkbie	1392.33	1.26772	2.82397e-31	7.6511e-30
AI662270	1816.46	1.67195	2.92678e-31	7.91992e-30
Nuak1	200.812	-2.30166	3.00727e-31	8.12775e-30
Adam11	223.68	-2.29399	3.03039e-31	8.18021e-30
Dok3	548.755	-1.69772	3.19348e-31	8.60988e-30
Ano1	241.535	-4.37098	3.3883e-31	9.12398e-30
Gm42963	29.5769	5.39391	3.6089e-31	9.70614e-30
Pink1	402.807	-1.77436	4.04903e-31	1.08766e-29
Prkag2	348.096	-1.44964	4.30747e-31	1.15567e-29
Kcnab2	712.643	-1.37857	4.84455e-31	1.29819e-29
Vapa	1903.56	1.13341	4.9609e-31	1.32775e-29
Arhgap26	1365.95	1.09591	5.18666e-31	1.38649e-29
Ildr1	148.956	2.29821	5.24951e-31	1.40159e-29
Bcl2l14	176.542	2.14177	5.4946e-31	1.46525e-29
Bloc1s6	585.719	0.856189	5.94268e-31	1.58282e-29
Slc35d2	255.831	-1.28489	6.00218e-31	1.59674e-29
Nod2	161.242	1.89729	6.61982e-31	1.75892e-29
Irf1	5324.92	2.03394	7.25996e-31	1.92669e-29
Hsp90b1	15245.9	1.44215	7.46251e-31	1.97806e-29
Dctn4	932.37	0.647832	7.53315e-31	1.99438e-29
Acss1	697.957	-0.91385	7.89095e-31	2.0866e-29
M6pr	3678.47	0.759709	8.07483e-31	2.13267e-29
Tgs1	1252.64	1.0774	8.21836e-31	2.16797e-29
Mmp15	109.304	-2.86874	1.01239e-30	2.66745e-29
G3bp2	2065.17	1.12159	1.0746e-30	2.82797e-29
Manf	1120.04	1.23089	1.18051e-30	3.10298e-29
Zfp395	277.539	-1.71239	1.19657e-30	3.14146e-29
Man2b1	4067.21	-1.40877	1.20014e-30	3.14708e-29
Ptprs	414.702	-1.29747	1.27377e-30	3.33618e-29
Map2k6	80.5861	-2.68809	1.31086e-30	3.42925e-29
Stam2	606.452	0.783724	1.31533e-30	3.43687e-29
Cct7	2035.45	1.05881	1.33854e-30	3.49336e-29
B3gnt8	82.5604	-3.22775	1.5239e-30	3.97243e-29
A530064D06Rik	82.2044	3.77616	1.6602e-30	4.3226e-29
Pitpnm2	635.931	-1.42204	1.68801e-30	4.38981e-29
Nav2	121.898	-1.84699	1.70404e-30	4.42629e-29
Parg	1041.62	0.79886	1.95291e-30	5.06676e-29
Txnl1	1012.45	1.13121	2.09684e-30	5.43378e-29
Slc35e2	1106.85	1.06723	2.34675e-30	6.07425e-29
Ctps	706.057	1.15651	2.3724e-30	6.13343e-29
Thy1	1775.73	-1.78922	2.42689e-30	6.2643e-29
Gm7609	50.603	3.36464	2.42871e-30	6.2643e-29
Syne1	680.002	-1.26564	2.46183e-30	6.34232e-29
Dock6	262.65	-2.13247	2.58456e-30	6.65071e-29
0610043K17Rik	74.4288	3.18229	2.58825e-30	6.65245e-29
Gm35585	46.8554	3.08335	2.60659e-30	6.69177e-29
Selp	284.955	3.5073	2.68805e-30	6.89286e-29
A930037H05Rik	109.297	2.81056	2.73701e-30	7.01024e-29
Kpnb1	4479.26	0.662197	2.98548e-30	7.63778e-29
Tgfbr3	1018.48	-2.19596	3.01348e-30	7.70045e-29
Ifit1	14502.6	6.24769	3.11098e-30	7.94038e-29
Adcy7	2672.73	-1.18491	3.1534e-30	8.03933e-29
Fgf23	226.603	7.40329	3.28099e-30	8.35496e-29
Eloc	913.485	1.0762	3.43273e-30	8.73126e-29
Lif	276.889	4.01256	3.6279e-30	9.21705e-29
Galt	120.517	-1.65755	3.76394e-30	9.55164e-29
Timp1	159.213	4.84733	3.94284e-30	9.99413e-29
Nol8	1571.67	1.31359	3.94911e-30	9.99851e-29
Cmtm6	2765.74	0.88471	3.97441e-30	1.0051e-28
Sele	94.4638	4.2451	4.24821e-30	1.07311e-28
Pcdh12	97.1138	-4.61396	4.82707e-30	1.21794e-28
Cers6	816.908	1.50593	4.99849e-30	1.25974e-28
Mapk6	1583.06	1.60977	5.70235e-30	1.43549e-28
Dnase1l1	150.445	-1.71036	5.75877e-30	1.44804e-28
Ptcd3	865.795	0.890169	6.02106e-30	1.51227e-28
Psma7	1800.57	1.05796	6.73145e-30	1.68877e-28
Ubash3b	471.801	-1.13433	6.89552e-30	1.72796e-28
Gm15821	128.24	1.88489	7.23196e-30	1.81021e-28
H1f0	514.381	-1.78223	7.56939e-30	1.89252e-28
Ercc6l2	816.674	1.18777	7.98391e-30	1.99389e-28
Tmem33	1076.46	1.53143	8.29816e-30	2.07003e-28
Sh3pxd2a	1630.37	-1.97527	8.70446e-30	2.16893e-28
Limch1	125.524	-3.21453	8.97227e-30	2.23313e-28
Sav1	1814.25	1.01709	9.09659e-30	2.26152e-28
Zfas1	838.144	1.66247	9.1997e-30	2.28458e-28
Ran	1525.9	1.05373	9.51428e-30	2.36003e-28
Tank	2658.53	1.45863	9.75501e-30	2.41703e-28
Rel	4155.99	1.53884	9.77174e-30	2.41845e-28
Nfatc4	78.1234	-2.50658	9.80677e-30	2.4244e-28
Pdcd10	1126.64	1.60272	1.03184e-29	2.54803e-28
Daglb	172.829	-2.306	1.04696e-29	2.58246e-28
Ttc39b	1839.51	1.65139	1.08038e-29	2.66191e-28
Atm	1295.7	1.92161	1.20977e-29	2.97739e-28
Slc39a6	488.546	1.02904	1.26662e-29	3.11383e-28
Tef	599.129	-1.74472	1.31539e-29	3.2301e-28
Txndc17	923.187	1.37029	1.32271e-29	3.24448e-28
Rbms1	3554.65	1.07433	1.44809e-29	3.54807e-28
Npm1	14293.2	1.77816	1.45714e-29	3.56626e-28
H2-Ob	3890.63	-1.18314	1.48594e-29	3.63272e-28
Farsb	820.176	0.676154	1.53429e-29	3.74676e-28
Trmt10c	676.503	1.37392	1.55177e-29	3.78525e-28
Gm44013	68.5641	1.95198	1.78889e-29	4.3558e-28
Nicn1	81.9973	-2.85102	1.78962e-29	4.3558e-28
Arhgef18	1699.8	-1.44275	1.93291e-29	4.69936e-28
Zfp800	1633.75	2.13248	2.18742e-29	5.31226e-28
Ly86	2009.7	1.3747	2.28328e-29	5.53897e-28
Nup88	1359.88	0.800879	2.39466e-29	5.80276e-28
H2az2	190.916	-1.45383	2.65889e-29	6.43597e-28
Smim14	1342.96	-0.985652	2.73602e-29	6.6154e-28
Zbtb4	1166.3	-0.788497	2.90792e-29	7.02333e-28
Ly6i	207.989	2.23062	2.91149e-29	7.02425e-28
Gm7160	117.101	2.21963	3.0657e-29	7.3882e-28
Tie1	339.612	-2.68398	3.28439e-29	7.90658e-28
Pdia4	3213.28	1.05069	3.45516e-29	8.3086e-28
Chd1	3172.5	1.2784	3.61709e-29	8.68851e-28
Gfpt1	1818.26	0.871365	3.65561e-29	8.77146e-28
Usp38	1476.75	1.32423	3.91458e-29	9.38264e-28
Tcerg1	2527.39	1.22778	4.15635e-29	9.95129e-28
Tut7	2656.71	1.25362	4.2391e-29	1.01384e-27
Rxra	545.345	-3.18329	4.31025e-29	1.02974e-27
Heatr1	1375.42	0.964698	4.32405e-29	1.03084e-27
Gm43464	46.1792	3.64771	4.32424e-29	1.03084e-27
Dnase2a	326.11	-1.18023	4.4535e-29	1.06051e-27
Ppp1r12b	330.492	-1.19675	4.65386e-29	1.10703e-27
Cct5	3214.54	0.859738	4.82076e-29	1.14549e-27
Mpeg1	10602.7	1.4116	5.12138e-29	1.21561e-27
Rcan3	252.218	-1.73867	5.2059e-29	1.23434e-27
Lap3	799.801	1.52241	5.3232e-29	1.2608e-27
Sidt2	1375.77	-1.04865	5.38772e-29	1.27471e-27
Ccdc173	141.574	2.68168	5.40012e-29	1.27627e-27
Cyb5r4	949.355	0.840453	5.4538e-29	1.28758e-27
Thra	225.263	-2.5026	5.64943e-29	1.33233e-27
Tfeb	234.587	-1.98335	5.8772e-29	1.38457e-27
Tshz1	466.696	-1.37705	6.07043e-29	1.42856e-27
Med1	2689.42	1.13575	6.09239e-29	1.4322e-27
Psme4	1898.85	0.956369	6.82328e-29	1.60231e-27
Ano6	1371.13	-0.799144	6.87456e-29	1.61263e-27
Mybbp1a	3042.58	1.19143	7.12403e-29	1.66937e-27
Fgf11	53.8991	-4.03917	7.18968e-29	1.68297e-27
St13	3557.09	1.34171	8.24892e-29	1.92886e-27
Tmem243	1471.77	1.6415	8.4662e-29	1.97757e-27
Ola1	1037.78	1.18832	9.14536e-29	2.13395e-27
Gm5970	262.408	4.80701	9.26421e-29	2.15939e-27
Cse1l	1799.35	0.919116	9.71186e-29	2.26134e-27
Med12l	152.839	1.9469	9.95021e-29	2.31439e-27
Tmem63a	380.336	-1.50897	1.02427e-28	2.37991e-27
Psma5	559.821	1.27671	1.05318e-28	2.4445e-27
Snx29	185.48	-1.94382	1.08258e-28	2.5101e-27
Cep250	843.061	-1.46016	1.11504e-28	2.58264e-27
Slc12a7	969.422	-1.23731	1.12196e-28	2.59594e-27
Tatdn3	85.0228	-1.72106	1.1353e-28	2.62405e-27
Pus7	496.166	0.783209	1.1764e-28	2.71621e-27
Uba7	3812.3	1.51653	1.21944e-28	2.81263e-27
Serpina3g	4289.65	1.96697	1.2351e-28	2.84576e-27
Mapk8ip3	1535.16	-0.881896	1.26952e-28	2.92202e-27
Gm16464	44.0054	3.98318	1.39725e-28	3.21265e-27
Slc3a2	1204.76	0.912694	1.49672e-28	3.43778e-27
Vps4b	1983.1	0.75369	1.51286e-28	3.47122e-27
Pfdn4	276.148	1.14888	1.57991e-28	3.6213e-27
Rmi2	138.66	2.1433	1.59435e-28	3.65059e-27
Tuba8	117.628	2.86127	1.63345e-28	3.73625e-27
Ltv1	2020.72	1.41484	1.7398e-28	3.97536e-27
Epsti1	7500.02	1.5328	1.83029e-28	4.1778e-27
Fam193b	899.195	-1.45032	1.8846e-28	4.29732e-27
Ttc1	533.526	1.01157	1.97372e-28	4.49587e-27
Abcd1	621.738	-1.13091	2.0803e-28	4.73376e-27
Plekhg5	184.139	-4.0462	2.25439e-28	5.1246e-27
Tapbpl	1008.01	1.50335	2.28062e-28	5.17888e-27
Polr3b	931.405	0.96067	2.31185e-28	5.24441e-27
Gnpda1	248.748	-1.30686	2.32325e-28	5.26483e-27
Pald1	198.874	-2.41706	2.40141e-28	5.43636e-27
Tut4	4390.94	1.81768	2.40462e-28	5.43804e-27
Tmem87a	1296.42	0.751862	2.48299e-28	5.60952e-27
Vmac	117.428	-2.04407	2.49891e-28	5.63969e-27
Baz1a	3907.12	1.55827	2.78706e-28	6.27815e-27
Mbd2	2911.63	1.02185	2.7875e-28	6.27815e-27
Dgkz	1589.8	-1.30901	2.81938e-28	6.34345e-27
Kif1c	745.374	-1.49961	2.93906e-28	6.60598e-27
Slc28a2b	246.184	-3.12037	3.02377e-28	6.78947e-27
Ifna2	2415.19	10.7515	3.03039e-28	6.79738e-27
Colq	288.398	-2.35174	3.10042e-28	6.94741e-27
Rasgrp2	1941.06	-1.50895	3.15344e-28	7.05902e-27
Api5	2516.07	0.872372	3.25821e-28	7.28614e-27
Pik3ap1	2333.57	1.56804	3.3662e-28	7.52001e-27
Gm43814	31.5021	4.33983	3.44788e-28	7.69467e-27
Adar	3185.1	1.61505	3.59606e-28	8.01726e-27
Tnfrsf9	390.244	1.83832	3.76583e-28	8.38726e-27
Set	4182.07	1.27812	3.79672e-28	8.44751e-27
Hdac6	188.966	-1.34086	4.17383e-28	9.27719e-27
H3f3a	444.92	-1.27344	4.21945e-28	9.36913e-27
C130074G19Rik	435.682	-2.23686	4.22414e-28	9.3701e-27
Hsh2d	515.733	1.74031	4.29055e-28	9.50785e-27
Gng12	1737.58	1.52807	4.71275e-28	1.04329e-26
Mthfsd	243.166	-1.34163	4.73653e-28	1.04751e-26
Smu1	1240.46	0.753397	4.75883e-28	1.05138e-26
Hdc	216.79	3.82055	4.86832e-28	1.07449e-26
Lancl1	220.95	-1.9537	5.2411e-28	1.15561e-26
Naa15	3218.21	1.30456	5.2475e-28	1.15587e-26
Mir17hg	546.38	1.8228	5.56213e-28	1.22395e-26
Thap3	152.099	-1.97481	5.60336e-28	1.23179e-26
Tmem184b	956.428	1.67883	5.95947e-28	1.30877e-26
Cuedc2	241.719	-1.23593	6.1072e-28	1.33987e-26
Dcaf1	1144.35	1.02602	6.15576e-28	1.34918e-26
Stat4	852.517	1.3879	6.42149e-28	1.40603e-26
Slc48a1	295.688	-1.71883	6.50053e-28	1.42192e-26
Mindy1	325.245	-1.41811	6.53962e-28	1.42905e-26
Gimap9	1471.3	1.36176	6.58452e-28	1.43744e-26
Gm10388	121.638	2.15911	7.12142e-28	1.5531e-26
Pacs2	557.178	-1.09259	7.97303e-28	1.73711e-26
Pkd1	829.003	-1.59422	8.15899e-28	1.77587e-26
Mrpl30	1774.73	1.41014	8.22477e-28	1.78842e-26
Cxcl2	88.9521	6.80078	9.11371e-28	1.97976e-26
Hnrnpa1	3913.44	0.880228	9.20854e-28	1.99839e-26
Adss	1794.11	0.797736	9.29794e-28	2.01581e-26
Slamf8	445.919	1.99577	9.49396e-28	2.05605e-26
Tgfbi	1843.16	-1.77023	9.50224e-28	2.05605e-26
Pnrc1	2105.12	1.13648	9.76038e-28	2.10983e-26
Tfg	807.511	1.18511	1.03018e-27	2.22467e-26
Tbc1d1	1944.43	1.21243	1.0535e-27	2.27282e-26
Rtraf	1236.73	1.24381	1.08465e-27	2.33772e-26
Scarb1	477.735	-2.56108	1.1045e-27	2.37819e-26
Dhrs1	357.285	-1.7437	1.10609e-27	2.37929e-26
Svil	647.31	-0.976081	1.15929e-27	2.49129e-26
Cdkn1a	707.413	2.58617	1.19601e-27	2.56768e-26
Eef1e1	395.979	1.78017	1.20395e-27	2.58222e-26
Rsl1d1	1862.37	0.978405	1.23061e-27	2.63682e-26
Sema4f	83.1994	-2.59567	1.3306e-27	2.84832e-26
Edem1	3416.26	0.988993	1.34378e-27	2.87373e-26
L1cam	227.058	-1.08232	1.53923e-27	3.28851e-26
E130102H24Rik	217.028	1.89674	1.63204e-27	3.48343e-26
Fam98c	61.9067	-2.40599	1.67569e-27	3.57312e-26
Mthfd2	648.97	1.42888	1.97455e-27	4.20633e-26
Cyth4	1249.7	-1.22987	1.97667e-27	4.20678e-26
Trim56	6030.26	1.70721	2.04624e-27	4.35064e-26
Slc25a22	943.079	1.93366	2.30403e-27	4.894e-26
Gspt1	2045.69	0.871628	2.45923e-27	5.21863e-26
Dhfr	606.109	2.26734	2.5224e-27	5.34755e-26
Eml2	131.605	-1.45666	2.60038e-27	5.50755e-26
Swt1	591.268	1.44218	2.70994e-27	5.7341e-26
Man1c1	239.797	-2.67378	3.12301e-27	6.60179e-26
Camk2a	70.4759	-4.87896	3.20368e-27	6.76581e-26
Clec4e	411.442	4.41713	3.21214e-27	6.77718e-26
Arf6	4129.67	0.988888	3.30912e-27	6.97511e-26
Cd209f	196.251	-6.13733	3.50483e-27	7.38059e-26
Gm30948	137.97	-3.61622	3.52612e-27	7.41832e-26
Ctsa	1624.3	-1.34096	3.54952e-27	7.46043e-26
Cited2	753.798	1.90928	3.93361e-27	8.25982e-26
Ints6l	813.464	-1.28809	3.94966e-27	8.28563e-26
Nsmaf	2138.65	0.974476	3.97946e-27	8.34022e-26
Il2rg	7541.32	1.19482	4.17843e-27	8.74888e-26
D930048N14Rik	52.1144	-3.82075	4.39937e-27	9.20274e-26
Gmppb	232.109	1.58844	4.86408e-27	1.01652e-25
Dbp	50.2101	-3.64524	4.94912e-27	1.03331e-25
Synm	189.661	-3.64706	5.07972e-27	1.05957e-25
Parp16	67.2136	-2.33377	5.27258e-27	1.09876e-25
As3mt	182.263	-1.38343	5.41814e-27	1.12803e-25
Tet1	89.0447	-3.07345	5.59957e-27	1.1647e-25
Rab10	2999.07	1.0122	5.68602e-27	1.18157e-25
Sox4	46.7515	-4.04946	5.6987e-27	1.18309e-25
Nkapd1	736.066	0.902934	5.96897e-27	1.23803e-25
Paqr7	99.9112	-2.72346	5.97823e-27	1.23878e-25
Nfic	659.138	-2.01966	6.26897e-27	1.29781e-25
Cebpz	2038.53	0.974771	6.37626e-27	1.31878e-25
Prkx	1672.4	1.28173	6.42689e-27	1.328e-25
Creb5	129.706	3.34772	6.48276e-27	1.33829e-25
Grk6	2436.01	-1.19807	6.53463e-27	1.34774e-25
Cenpj	670.076	1.47854	6.93677e-27	1.42934e-25
Ms4a6c	2371.13	1.23504	7.00646e-27	1.44235e-25
Haghl	71.6949	-2.4015	7.27589e-27	1.49628e-25
Slc29a1	254.43	-1.9539	7.28203e-27	1.49628e-25
Ccl11	1017.95	3.20536	7.53865e-27	1.54757e-25
Agap1	144.145	-1.77246	7.82368e-27	1.60458e-25
Litaf	1296.76	1.44896	7.91052e-27	1.62088e-25
Zdhhc5	1472.7	0.579956	8.0355e-27	1.64496e-25
Mtrex	1498.88	0.841426	8.15358e-27	1.66759e-25
Klhl14	110.361	-2.34293	8.29253e-27	1.69443e-25
Abca3	516.893	-1.59507	8.58244e-27	1.75204e-25
Impg2	82.6803	2.25572	9.18387e-27	1.87308e-25
Mrps22	273.34	1.41938	1.0229e-26	2.08432e-25
Tmem106a	623.759	1.6433	1.03141e-26	2.09972e-25
Fam3a	180.383	-1.58039	1.03836e-26	2.11191e-25
Ms4a4b	15229.8	1.96994	1.05281e-26	2.13933e-25
Psmd11	1350.11	0.830468	1.11239e-26	2.25627e-25
Pkn2	1665.41	1.17077	1.11241e-26	2.25627e-25
Sgms1	548.049	-1.16997	1.11409e-26	2.2576e-25
Gpr18	877.211	1.4743	1.14743e-26	2.32301e-25
Ubald1	305.25	-1.61352	1.1607e-26	2.34772e-25
Clec5a	323.889	2.51425	1.16705e-26	2.3584e-25
Ppp4r2	1620.76	1.11946	1.17154e-26	2.36493e-25
Zfp61	106.089	-2.02339	1.17243e-26	2.36493e-25
Pfkfb4	128.25	-1.60815	1.18098e-26	2.38e-25
Ckb	68.6448	-3.73025	1.22121e-26	2.45884e-25
Ampd3	193.177	-1.53837	1.29478e-26	2.60457e-25
Slc36a1	330.067	-1.29204	1.32932e-26	2.67163e-25
Dcaf13	928.14	0.949337	1.33139e-26	2.67333e-25
Icam1	2537.85	1.58166	1.43105e-26	2.87082e-25
Hyi	134.546	-1.30456	1.56315e-26	3.13298e-25
Med21	293.518	1.25129	1.57079e-26	3.14543e-25
Vdr	93.1477	1.93714	1.57954e-26	3.16008e-25
Cdk13	3100.14	1.055	1.60521e-26	3.20853e-25
Pdia6	2219.2	0.878031	1.64431e-26	3.28369e-25
Abtb1	153.371	-1.95845	1.67238e-26	3.33673e-25
Psma6	1492.42	1.01236	1.82413e-26	3.63622e-25
Pim1	2517.03	2.32886	1.87706e-26	3.73833e-25
Jpt2	584.636	0.965038	1.90811e-26	3.79674e-25
Tagap	671.708	1.80001	1.92531e-26	3.82752e-25
Ankrd17	3500.65	1.4242	1.98125e-26	3.93517e-25
Rab1a	2549.38	0.918414	1.99653e-26	3.96195e-25
Abcb1b	408.061	1.27023	2.04909e-26	4.06258e-25
Shfl	850.253	1.34961	2.09691e-26	4.15366e-25
Dbr1	357.767	1.15842	2.12592e-26	4.20734e-25
Nufip1	524.502	1.3398	2.27551e-26	4.49935e-25
Nckap5l	122.657	-2.30193	2.32085e-26	4.58487e-25
Atic	1141.46	0.793725	2.42624e-26	4.78464e-25
Esf1	1284.31	1.33982	2.42632e-26	4.78464e-25
Nfib	1410.13	-1.63346	2.44036e-26	4.80804e-25
Wipi1	162.933	-2.27444	2.50055e-26	4.92221e-25
Denn2b	224.326	-1.67681	2.57311e-26	5.06053e-25
Nmral1	267.394	2.0647	2.62084e-26	5.1498e-25
Rtl8c	39.8682	-3.21486	2.63568e-26	5.17434e-25
Irag1	148.243	-1.99042	2.75042e-26	5.39479e-25
Sigirr	243.638	-1.79706	3.11335e-26	6.10123e-25
Traf1	2322.76	1.04843	3.31919e-26	6.49882e-25
Nol11	728.849	0.877468	3.40209e-26	6.65523e-25
Fpr2	65.5105	3.95896	3.60586e-26	7.04759e-25
Apobec3	10130.6	1.15863	3.69703e-26	7.21936e-25
Akt3	2084.09	1.56307	3.84781e-26	7.50715e-25
Hnrnpa2b1	21464.6	1.0354	4.20015e-26	8.18732e-25
Cyrib	3476.5	1.04023	4.27227e-26	8.32055e-25
Gm13822	23.4452	4.21906	4.33867e-26	8.44239e-25
Ulk1	231.555	-1.2109	4.45339e-26	8.65797e-25
Clec7a	1276.48	2.22248	4.48726e-26	8.71613e-25
Cotl1	1835.01	-1.55691	4.50475e-26	8.74238e-25
Gm15931	43.4116	3.12167	4.80839e-26	9.32346e-25
Mcm9	323.907	0.861955	4.89803e-26	9.48892e-25
Zfp455	396.028	1.90004	4.93896e-26	9.5598e-25
Usp7	4683.18	0.841873	5.02476e-26	9.71733e-25
Nasp	1348.38	1.34757	5.54333e-26	1.07108e-24
Klrk1	954.789	1.24042	5.77468e-26	1.1148e-24
Arhgap9	1056.51	-1.39462	6.16954e-26	1.18999e-24
Mettl27	116.661	-2.06145	6.23957e-26	1.20244e-24
Cdk12	1739.88	1.08956	6.25366e-26	1.2041e-24
Camk2d	2722.41	1.05724	6.42382e-26	1.23579e-24
Psma1	1400.28	0.96104	6.50728e-26	1.25075e-24
Ezh1	948.542	-0.743275	6.57266e-26	1.26221e-24
Samsn1	2394.19	1.29861	6.94105e-26	1.3318e-24
Ddx10	1397.1	1.22817	7.09573e-26	1.36029e-24
Kcnj16	62.4235	-4.71083	7.12079e-26	1.36391e-24
Pla2g4c	73.337	2.69328	7.27352e-26	1.39195e-24
Tmem109	288.076	-1.95878	7.5352e-26	1.44078e-24
Maml3	86.0892	-2.85089	7.63186e-26	1.458e-24
Tmod2	188.673	-1.47618	7.89119e-26	1.50623e-24
Usp20	129.759	-1.78381	8.0257e-26	1.53058e-24
Atp1b3	4611.4	1.02548	8.07819e-26	1.53926e-24
Mettl16	740.26	0.867789	8.13698e-26	1.54912e-24
Fbxo33	731.005	1.27097	8.24941e-26	1.56917e-24
Ift46	220.708	-1.19096	8.37886e-26	1.59242e-24
Cyp2d22	94.942	-2.32361	8.56907e-26	1.62716e-24
Ino80	1272.85	1.04313	8.69341e-26	1.64935e-24
Gabpb1	953.856	1.20858	9.00994e-26	1.70793e-24
Cbwd1	621.637	1.32978	1.0515e-25	1.99151e-24
Timp2	1706.26	-2.16865	1.07432e-25	2.03299e-24
Ppp1r7	814.967	0.693032	1.13886e-25	2.15327e-24
Mrpl32	434.291	1.6457	1.22488e-25	2.31392e-24
Fads1	351.91	-2.03282	1.23142e-25	2.3243e-24
Xrn1	2025.51	1.43458	1.28794e-25	2.42888e-24
Snhg18	74.9584	-2.38125	1.32252e-25	2.49197e-24
Haus4	229.069	-1.6174	1.32642e-25	2.49719e-24
Txndc9	1084.28	0.966383	1.33436e-25	2.50999e-24
Ltbp4	164.32	-2.98177	1.5192e-25	2.85524e-24
Eif5	6522.03	1.06455	1.54699e-25	2.90499e-24
Zfp131	1364.32	1.3756	1.55646e-25	2.92028e-24
Gna12	333.996	-2.19076	1.57505e-25	2.95265e-24
Rad23b	1903.22	1.02491	1.65714e-25	3.1039e-24
Mrpl39	544.896	1.30617	1.69484e-25	3.17182e-24
Agfg2	164.804	-1.74503	1.76432e-25	3.29903e-24
Dap	455.655	-1.45733	1.77922e-25	3.32408e-24
Rtn4rl1	81.8035	-2.29164	1.81059e-25	3.37981e-24
Ogfr	1757.87	1.48211	1.91165e-25	3.56544e-24
Cep164	359.288	-1.38694	1.92075e-25	3.57939e-24
Dennd1c	1355.95	-0.92065	1.94844e-25	3.62791e-24
Acsl5	2378.79	0.676892	2.00142e-25	3.72342e-24
Pomp	1019.93	0.795742	2.00986e-25	3.73597e-24
Gm43990	34.1008	2.81218	2.03473e-25	3.779e-24
Pum2	6278.98	1.18506	2.06642e-25	3.83462e-24
Cyhr1	474.919	-0.958094	2.07183e-25	3.84143e-24
Mapk14	1368.6	-1.02778	2.15131e-25	3.98544e-24
Psmb9	1861.88	1.3125	2.23643e-25	4.13965e-24
Med28	587.846	1.05939	2.31808e-25	4.28718e-24
Idh2	399.608	-2.0793	2.34485e-25	4.33305e-24
Rfng	101.881	-1.82356	2.4623e-25	4.54627e-24
Themis2	2338.88	1.50911	2.55178e-25	4.70754e-24
Snhg6	287.283	1.6475	2.61315e-25	4.81673e-24
Ctdsp2	1104.07	-1.29059	2.6399e-25	4.86196e-24
Fcgrt	423.713	-2.78893	2.80171e-25	5.15567e-24
Stt3a	1983.06	0.557397	2.91423e-25	5.35824e-24
Pnpla7	521.519	-1.2696	2.94186e-25	5.40454e-24
Dusp16	536.462	1.22286	3.00718e-25	5.51994e-24
Stac2	110.642	-1.64308	3.02251e-25	5.54345e-24
Hspa1a	143.605	3.88108	3.14058e-25	5.7552e-24
Gem	554.498	2.10646	3.17985e-25	5.82233e-24
Gpr141	219.318	2.96455	3.26656e-25	5.97612e-24
Smn1	618.343	0.841489	3.42329e-25	6.25767e-24
Erp44	1507.83	1.01095	3.50343e-25	6.39885e-24
Uchl3	568.756	1.22671	3.58233e-25	6.53754e-24
Ucp2	3076.87	-1.15034	3.74194e-25	6.82315e-24
Atp11b	3776.1	1.11291	3.78332e-25	6.8929e-24
Serbp1	10586.8	1.53995	3.86513e-25	7.03613e-24
Dab1	57.7781	-2.49853	3.87079e-25	7.04062e-24
Gucy1a1	316.428	-2.85593	3.90165e-25	7.0909e-24
Herc4	2100.85	0.915178	4.08046e-25	7.40976e-24
Sytl1	41.468	-2.68051	4.13137e-25	7.49602e-24
Arhgef25	179.351	-1.73319	4.31411e-25	7.82115e-24
Arl2bp	634.937	-0.859348	4.44766e-25	8.05662e-24
Cstf3	862.244	1.05585	4.49944e-25	8.14373e-24
Utp6	1080.54	0.719836	4.58812e-25	8.29742e-24
Il2ra	1226.76	1.72184	4.5945e-25	8.30214e-24
Mast2	474.259	-0.881534	5.28491e-25	9.54185e-24
Hid1	205.844	-1.656	5.80825e-25	1.04782e-23
Rapgef1	1659.61	-1.01596	6.05432e-25	1.09131e-23
Wsb1	2347.94	1.31258	6.16411e-25	1.11019e-23
Lyrm9	190.933	-1.63796	6.33853e-25	1.14068e-23
Mrps18c	283.535	1.12036	6.64335e-25	1.19456e-23
Ifna4	1690.88	10.1269	6.69009e-25	1.20198e-23
Emp1	848.998	2.26056	6.80566e-25	1.22175e-23
Eif3c	9073.02	1.00467	7.03481e-25	1.26186e-23
Plagl2	828.833	1.00702	7.11452e-25	1.27511e-23
Ube2f	1402.95	0.973749	7.13563e-25	1.27786e-23
Gmip	1734.27	-0.818784	7.32767e-25	1.31118e-23
Tpra1	154.301	-1.96954	7.41051e-25	1.32493e-23
9530068E07Rik	1522.03	0.997198	7.55051e-25	1.34887e-23
Nup54	462.459	1.0074	7.61215e-25	1.35877e-23
Tle2	50.0985	-3.77599	8.28321e-25	1.47736e-23
Plekhg2	949.8	-1.17168	8.62228e-25	1.53659e-23
Mctp2	600.952	1.57846	8.83001e-25	1.57234e-23
Fbxw7	857.629	1.07474	8.95783e-25	1.59261e-23
Hjurp	1201.13	-1.24057	8.95831e-25	1.59261e-23
Inmt	336.038	-8.46645	9.01616e-25	1.6016e-23
Plekhf2	1087.32	1.16718	9.10158e-25	1.61548e-23
Rnf14	1123.05	0.711757	9.29526e-25	1.64852e-23
Copb1	2152.59	0.612349	9.38295e-25	1.66274e-23
9930111J21Rik2	4378.12	2.96938	1.00652e-24	1.78221e-23
Asf1a	372.72	1.1876	1.12419e-24	1.98896e-23
Kank2	232.787	-1.78387	1.16052e-24	2.05158e-23
Tifa	1286.19	1.58653	1.24045e-24	2.19114e-23
Rab11fip1	458.677	0.9055	1.24947e-24	2.20529e-23
Rps6ka1	737.417	-1.18422	1.26844e-24	2.23698e-23
Skil	2904.43	1.41555	1.28541e-24	2.2651e-23
Acp5	915.416	-1.46486	1.36049e-24	2.39548e-23
Tmem263	590.649	1.58483	1.40147e-24	2.46567e-23
Atp6v1h	791.034	0.746343	1.46064e-24	2.56772e-23
Scimp	212.013	1.79604	1.51513e-24	2.66139e-23
Mcmbp	1698.2	0.857219	1.52594e-24	2.67824e-23
Cryl1	70.1049	-2.3722	1.60768e-24	2.81946e-23
Ccdc69	220.474	-1.27068	1.67513e-24	2.93541e-23
Mthfr	579.387	1.35353	1.67935e-24	2.94047e-23
Irf2	3667.94	1.59194	1.73575e-24	3.03681e-23
Reps2	74.2403	-4.13971	1.81365e-24	3.17058e-23
Mus81	121.966	-1.56966	1.82816e-24	3.19341e-23
Zfp692	186.524	-1.48536	1.91234e-24	3.3378e-23
Amz2	338.48	-1.1472	1.91661e-24	3.34262e-23
Pals2	507.364	0.887957	1.95381e-24	3.40479e-23
Wdr36	990.698	0.673232	2.0205e-24	3.51823e-23
Eif4g2	14972.6	0.611326	2.0309e-24	3.53355e-23
Nisch	2861.01	-0.686799	2.11139e-24	3.67069e-23
C2cd2	318.933	-1.1708	2.16284e-24	3.75486e-23
Ebna1bp2	921.918	1.12423	2.16322e-24	3.75486e-23
Smo	71.7842	-2.72558	2.3183e-24	4.02088e-23
Firre	347.592	-1.52022	2.40281e-24	4.16418e-23
Rgs14	360.934	-1.32005	2.49494e-24	4.32044e-23
Tmbim6	5918.18	0.873479	2.52034e-24	4.361e-23
Chic2	641.06	0.773989	2.57518e-24	4.44941e-23
Sfmbt1	783.059	0.988772	2.57548e-24	4.44941e-23
Fam171a1	138.658	-2.63337	2.60495e-24	4.4968e-23
Pgpep1	121.02	-1.68589	2.70174e-24	4.66023e-23
Lsm14a	2886.4	0.878609	2.71165e-24	4.67367e-23
Rnf34	535.912	0.785575	2.82851e-24	4.87127e-23
Akt1	1205.89	-0.919459	3.02716e-24	5.20931e-23
Plscr2	313.749	2.61464	3.07339e-24	5.28474e-23
4930503L19Rik	425.46	1.10497	3.08862e-24	5.30679e-23
Tra2a	3329.87	1.48235	3.16056e-24	5.42617e-23
Sbk1	753.221	-1.48067	3.21668e-24	5.51821e-23
Rhoa	4355.97	0.810804	3.38261e-24	5.79834e-23
Rmnd5b	230.278	-1.67037	3.41875e-24	5.85574e-23
Phf2	1065.48	-0.736705	3.47414e-24	5.94599e-23
Rab11fip3	162.763	-1.49691	3.68575e-24	6.30327e-23
Fem1c	1165.44	0.953725	3.72185e-24	6.36007e-23
Dnm1l	2176.51	1.05941	3.86171e-24	6.59394e-23
Adam33	215.681	-2.46365	4.00528e-24	6.8338e-23
Arel1	1005.67	0.934142	4.0521e-24	6.90834e-23
Snx10	1164.46	1.79079	4.12914e-24	7.03423e-23
C130026I21Rik	37.049	2.51982	4.17856e-24	7.11291e-23
Arsj	30.063	2.93083	4.20534e-24	7.15298e-23
Ppp4r3a	3646.83	1.33808	4.68829e-24	7.96828e-23
Capn5	304.936	1.63119	4.70195e-24	7.98534e-23
Chp2	78.3313	-6.79053	4.87653e-24	8.27545e-23
Thbs2	275.201	-3.23115	4.93978e-24	8.37633e-23
Ldlrap1	437.696	-1.63502	4.96635e-24	8.4149e-23
Fbxw2	1133.43	0.541135	5.16728e-24	8.74863e-23
Ctdsp1	786.893	-1.1786	5.27379e-24	8.9221e-23
Ttyh3	777.242	-1.40892	5.46991e-24	9.24679e-23
Gm43197	706.936	2.5038	5.47677e-24	9.25128e-23
Tgfbrap1	591.178	-1.00499	5.66427e-24	9.56007e-23
Stx3	215.999	1.24098	5.66825e-24	9.56007e-23
Selenot	3503.32	1.3654	5.67538e-24	9.56478e-23
Abl1	696.042	-1.17479	5.75532e-24	9.69208e-23
Tpm2	173.364	-2.76816	6.17713e-24	1.03945e-22
Ssb	5277.29	1.60989	6.27325e-24	1.05482e-22
Spns3	41.9995	-4.11666	6.3701e-24	1.07028e-22
Rbm7	1921.03	0.836862	6.5175e-24	1.09421e-22
Eif5a	7163	0.980516	6.58055e-24	1.10396e-22
Ulk2	588.451	-1.27633	6.63932e-24	1.11297e-22
Susd2	238.57	-1.66055	6.81527e-24	1.1416e-22
Gm20496	90.0621	1.96892	6.83122e-24	1.1434e-22
Gm16170	241.903	-1.96064	7.26198e-24	1.21458e-22
Hck	833.678	1.29669	7.4794e-24	1.24999e-22
Brd2	4678.44	0.979876	7.86192e-24	1.31292e-22
Csnk1a1	4743.06	0.949163	7.93458e-24	1.32405e-22
Gm13456	189.973	-1.10912	8.1952e-24	1.36651e-22
Ruvbl1	250.874	0.954668	8.39982e-24	1.39957e-22
Rab3il1	228.525	-4.03082	8.42366e-24	1.40248e-22
Mmp25	264.209	2.3217	8.46708e-24	1.40864e-22
Prkcd	2997.48	0.700468	8.57798e-24	1.42602e-22
Tmem176a	1382.71	-1.51703	8.67858e-24	1.44165e-22
Ifna5	749.012	13.1847	8.78492e-24	1.45822e-22
Rap1gap	45.1588	-2.40822	8.96011e-24	1.48618e-22
Fgfr1op2	2288.98	0.83561	9.05862e-24	1.50139e-22
Hnrnpm	5544.11	1.1312	9.28168e-24	1.5372e-22
Mphosph10	1233.22	1.56857	9.54934e-24	1.58034e-22
Sspo	126.959	-3.54348	9.97728e-24	1.64992e-22
Lrch1	1376.85	1.03856	1.00873e-23	1.66686e-22
Pnkd	229.479	-1.6204	1.09045e-23	1.80055e-22
Gmps	1178.81	0.917203	1.12539e-23	1.85685e-22
Tnn	78.1979	3.06331	1.17388e-23	1.93542e-22
Senp1	1347.9	0.897061	1.20365e-23	1.983e-22
Zfp39	248.302	1.00399	1.24651e-23	2.05209e-22
Itgae	298.07	-1.97731	1.25463e-23	2.06391e-22
Slirp	297.983	1.25614	1.30929e-23	2.15221e-22
Jun	914.122	2.19709	1.37761e-23	2.26284e-22
Cd209a	73.3805	-4.6171	1.38287e-23	2.26977e-22
Gm26797	34.7653	3.31495	1.38736e-23	2.27546e-22
Ccl20	26.9492	4.67028	1.4044e-23	2.3017e-22
Rnd1	219.664	3.08922	1.43169e-23	2.34467e-22
Hspa1b	381.59	3.60685	1.43367e-23	2.34617e-22
Gm39090	29.9083	4.12182	1.46956e-23	2.40312e-22
Usp35	139.813	-1.50584	1.47866e-23	2.4162e-22
Rmdn3	495.82	1.56008	1.56857e-23	2.56123e-22
Patl1	1256.92	1.05258	1.65338e-23	2.6977e-22
Aqr	1904.87	0.697015	1.65746e-23	2.70237e-22
Crispld2	261.541	-1.52644	1.66813e-23	2.71775e-22
Hectd3	411.813	-1.18747	1.74763e-23	2.84516e-22
Rbm26	2082.9	1.23284	1.84657e-23	3.00403e-22
Amz1	51.4235	-2.75637	1.9664e-23	3.19661e-22
Srp54c	287.937	1.22735	2.0982e-23	3.40833e-22
Fpr1	24.9746	4.61361	2.17147e-23	3.52477e-22
Enpp4	1036.57	1.36124	2.23606e-23	3.62693e-22
Tmed5	3138.88	1.80951	2.31282e-23	3.74867e-22
Bcl2a1a	119.224	1.71715	2.32248e-23	3.76083e-22
Naglu	157.07	-1.74109	2.32373e-23	3.76083e-22
Hexa	1999.59	-1.55075	2.35951e-23	3.81593e-22
C1qtnf7	70.0308	-5.0293	2.36626e-23	3.82404e-22
3830406C13Rik	525.343	0.880888	2.38852e-23	3.85718e-22
Zfp35	439.006	0.728853	2.47073e-23	3.98701e-22
Epn1	888.251	-1.12181	2.48309e-23	4.00403e-22
Zfp292	2598.18	1.53908	2.5907e-23	4.1745e-22
Ripor3	72.8082	-4.26382	2.62653e-23	4.22914e-22
P3h3	95.0134	-2.58294	2.65632e-23	4.27398e-22
Cand1	1684.55	0.561485	2.74094e-23	4.40692e-22
Fbxo39	29.4581	3.22768	2.82588e-23	4.54016e-22
Lrsam1	88.1374	-1.59943	2.93823e-23	4.71722e-22
Camta2	650.616	-1.13175	3.01143e-23	4.83123e-22
Ubqln1	1954.19	0.873824	3.02285e-23	4.84602e-22
Grik5	66.6887	-2.13729	3.25257e-23	5.2105e-22
Gpx1	1197.47	-1.25936	3.41659e-23	5.46928e-22
Ttc9c	1234.42	0.907153	3.45332e-23	5.52405e-22
Crebbp	3195.43	1.04189	3.59284e-23	5.74307e-22
Ppfia4	115.479	-3.05507	3.62158e-23	5.7848e-22
Rab11fip4	389.932	-1.5043	3.87269e-23	6.18144e-22
Qtrt2	528.745	0.981927	3.94117e-23	6.28618e-22
Bok	62.6592	-3.55056	4.04928e-23	6.45394e-22
Ythdf1	1234.06	0.932223	4.12969e-23	6.57734e-22
Kdm4b	346.063	-1.22948	4.2354e-23	6.74084e-22
Pold3	876.655	1.00113	4.2889e-23	6.82105e-22
P2ry10	2335.53	1.78612	4.31473e-23	6.85719e-22
Arhgap18	408.256	-1.39691	4.32468e-23	6.86804e-22
Tra2b	2197.56	1.29334	4.35692e-23	6.91426e-22
Mier3	1137.67	1.57478	4.42222e-23	7.01283e-22
Man2b2	526.703	-1.52271	4.47414e-23	7.09007e-22
Marveld1	313.87	-2.26814	4.56852e-23	7.23442e-22
Itsn1	552.394	-2.28111	4.77812e-23	7.56089e-22
Eln	397.606	-2.01869	4.7829e-23	7.56302e-22
Tespa1	1146.24	1.52112	4.95293e-23	7.82626e-22
Dnajc13	2167.22	1.00881	4.98983e-23	7.87893e-22
Nfam1	285.225	-2.04264	4.9964e-23	7.88365e-22
Ago1	1253.81	-0.794923	5.20232e-23	8.20268e-22
Crnkl1	985.792	1.06646	5.21331e-23	8.21413e-22
St6galnac3	152.228	-2.05351	5.29869e-23	8.34269e-22
Tenm3	171.818	-2.96407	5.48867e-23	8.63564e-22
Abca17	37.2347	2.95806	5.60021e-23	8.80484e-22
Cd38	3648.48	1.27707	5.73114e-23	9.00427e-22
Pik3r3	370.196	-1.42181	5.77017e-23	9.05913e-22
Rasa3	3023.07	-0.659625	5.97542e-23	9.37169e-22
Ube2d3	6717.73	1.62032	5.97776e-23	9.37169e-22
Cacna1i	465.587	-1.6744	6.01782e-23	9.42778e-22
Ifna6	336.572	12.1028	6.05133e-23	9.47353e-22
Selenow	1352.84	1.11914	6.2605e-23	9.79403e-22
Tns2	317.595	-2.39467	6.50467e-23	1.01688e-21
Itgb7	1466.22	-1.65266	6.55194e-23	1.02354e-21
Zmiz1	1591.01	-1.2269	6.67831e-23	1.04255e-21
Cd300lf	608.807	2.25737	6.70405e-23	1.04582e-21
Zfp933	467.2	1.22991	7.28845e-23	1.13618e-21
Zeb1	1417.14	0.665041	7.45105e-23	1.16071e-21
Apaf1	1100.59	1.33588	7.57687e-23	1.17948e-21
Herc3	3799.42	1.52316	7.66628e-23	1.19255e-21
Selenom	51.9174	-2.89948	7.86806e-23	1.22308e-21
Gas5	4096.59	1.16097	8.1788e-23	1.27048e-21
Dnajc2	2204.19	1.457	8.39643e-23	1.30337e-21
Pld2	178.995	-1.70446	8.51882e-23	1.32144e-21
Bcl2a1b	241.786	2.00667	8.71267e-23	1.35056e-21
Map3k19	366.705	1.47889	8.83063e-23	1.36788e-21
Gm44292	141.456	3.40748	8.98764e-23	1.39122e-21
Qsox1	205.812	-1.64049	9.14837e-23	1.41511e-21
Oxsr1	1109.52	0.596349	9.23174e-23	1.427e-21
Suco	1995.75	0.968125	9.31734e-23	1.43922e-21
Chac2	102.258	1.99887	9.33839e-23	1.44146e-21
Cnot2	2035.35	0.612825	9.53657e-23	1.47102e-21
Notch4	95.0753	-2.38029	9.58214e-23	1.47702e-21
Fjx1	52.1855	3.1763	9.62164e-23	1.48207e-21
Vps37b	373.018	1.35896	9.82974e-23	1.51307e-21
Lhx2	60.3724	3.35444	1.01096e-22	1.55506e-21
Zfr	2295.31	0.909216	1.02023e-22	1.56823e-21
Ftl1	2157.54	-1.83005	1.03642e-22	1.592e-21
Tarm1	64.4279	4.1705	1.04424e-22	1.6029e-21
Nkrf	333.728	1.31048	1.06934e-22	1.64027e-21
Akap8l	1001.2	-1.02993	1.07438e-22	1.64686e-21
Fam78a	937.571	-1.61449	1.0913e-22	1.67163e-21
Plvap	875.507	-2.22537	1.18416e-22	1.81261e-21
Parp10	1499.45	1.89737	1.21878e-22	1.86431e-21
Exosc3	369.398	1.16971	1.25788e-22	1.92278e-21
Ifnb1	267.771	11.1364	1.28067e-22	1.95627e-21
Slc9a3r2	158.878	-2.46612	1.28309e-22	1.95861e-21
Galc	179.566	-1.56511	1.31656e-22	2.00831e-21
Itgb5	115.089	-2.90137	1.34159e-22	2.04506e-21
Suz12	2358.96	0.965858	1.34864e-22	2.05439e-21
Mical3	576.94	-1.04868	1.35638e-22	2.06476e-21
Btf3	2043.84	1.0993	1.3783e-22	2.09667e-21
Ushbp1	187.032	-2.31497	1.40256e-22	2.13211e-21
Gm12065	20.1695	3.25104	1.40712e-22	2.13756e-21
Mmp23	135.503	-2.23259	1.44912e-22	2.19985e-21
Yipf5	529.477	0.783667	1.49305e-22	2.26498e-21
Evc	63.7203	-3.65302	1.50264e-22	2.27795e-21
Tmc6	613.638	-1.68551	1.50653e-22	2.28228e-21
Arih1	3471.06	1.06546	1.52355e-22	2.30648e-21
Tmem98	40.4199	-4.26646	1.59092e-22	2.40681e-21
Ttc39a	85.7724	-1.90276	1.6741e-22	2.53091e-21
Cdk2	391.544	-1.01853	1.67955e-22	2.53741e-21
Gpr34	190.914	-1.7849	1.70846e-22	2.57932e-21
Clec14a	258.406	-2.94165	1.72271e-22	2.59905e-21
Fut7	60.3932	-2.51799	1.74162e-22	2.62578e-21
Sec16b	36.2089	-3.00371	1.75599e-22	2.64564e-21
Cnot6l	5014.8	1.58103	1.82477e-22	2.74739e-21
Sf3a3	957.453	0.766095	1.87651e-22	2.82335e-21
H6pd	586.514	-1.83815	1.88299e-22	2.83117e-21
Gm15478	69.7358	-3.34221	1.9066e-22	2.86471e-21
Slc38a10	911.841	-0.885227	1.9119e-22	2.87072e-21
Hk1	1662.03	1.18596	1.95396e-22	2.93188e-21
Ubxn4	2211.81	1.08675	2.01993e-22	3.0288e-21
Bcas3	239.598	-1.3331	2.053e-22	3.07629e-21
Hspa4l	587.065	1.60041	2.06194e-22	3.08758e-21
Spty2d1	1142.2	1.05953	2.10665e-22	3.15239e-21
Hivep1	1663.57	1.0295	2.12724e-22	3.18104e-21
Tab2	3360.71	0.935328	2.19206e-22	3.27574e-21
Psmd1	1282.31	0.616543	2.25778e-22	3.37167e-21
BC043934	108.202	-2.28934	2.2807e-22	3.40359e-21
Snhg1	791.668	1.33138	2.31843e-22	3.45755e-21
Mdn1	2656.15	1.39225	2.33356e-22	3.47776e-21
Cmpk1	1822.73	1.12468	2.35067e-22	3.5009e-21
Arhgef4	54.5528	-2.49923	2.42307e-22	3.60628e-21
Rgs11	36.3645	-4.00769	2.51957e-22	3.74737e-21
Carmil2	603.5	-1.2856	2.54124e-22	3.77705e-21
Creg1	516.854	-1.47045	2.56195e-22	3.80526e-21
Birc3	4123.37	1.07341	2.76772e-22	4.10813e-21
Golph3	1698.6	0.835079	2.82701e-22	4.1933e-21
Ddit3	341.121	1.5145	2.9098e-22	4.3132e-21
Mapre1	2875.88	0.623703	2.93497e-22	4.34758e-21
Lamp2	4125.11	1.48003	3.01729e-22	4.46652e-21
Smpd1	188.556	-1.82458	3.04782e-22	4.50869e-21
Pus10	609.439	0.989582	3.05898e-22	4.52216e-21
Btaf1	1513.09	1.07453	3.08411e-22	4.55625e-21
Sorbs3	224.924	-2.20077	3.09958e-22	4.57603e-21
Rnf130	820.62	-1.21755	3.25521e-22	4.80258e-21
Sun1	431.153	-0.875858	3.35497e-22	4.94645e-21
Klhl29	111.026	-2.39033	3.54354e-22	5.22098e-21
Gm43068	40.0141	4.64421	3.57338e-22	5.26143e-21
Pea15a	1088.62	-1.1321	3.59627e-22	5.29159e-21
Sulf2	537.041	-2.49929	3.70603e-22	5.44945e-21
Smndc1	1214.1	1.10194	3.80827e-22	5.59605e-21
Cutc	208.737	0.985984	3.83879e-22	5.63714e-21
Ergic2	850.621	0.77867	4.05737e-22	5.95414e-21
Rgl2	801.875	-1.25774	4.25278e-22	6.23674e-21
Stim1	669.278	-0.873095	4.48144e-22	6.56771e-21
Xiap	3012.06	1.10123	4.58345e-22	6.71275e-21
Wdr44	865.689	1.26035	4.63629e-22	6.78561e-21
Mast3	796.671	-1.42957	4.75285e-22	6.95159e-21
Slc25a42	119.716	-2.48449	4.94065e-22	7.22148e-21
Emid1	96.8559	-1.96793	4.95277e-22	7.2344e-21
Eno3	255.338	-1.42003	5.06438e-22	7.39251e-21
Ddx1	1278.58	0.613721	5.21686e-22	7.61005e-21
Cop1	592.891	0.787741	5.42983e-22	7.91548e-21
Rasal1	146.238	-1.91411	5.54748e-22	8.08164e-21
Nfe2l2	1519.92	1.10383	5.63405e-22	8.20232e-21
Myo7a	348.87	-2.05753	5.67348e-22	8.25427e-21
Efnb1	108.486	-1.85797	5.73162e-22	8.33336e-21
Hdac10	302.435	-1.38219	5.76135e-22	8.37106e-21
Btbd11	188.43	-1.69184	5.77975e-22	8.39226e-21
C1galt1c1	267.34	1.11287	5.87452e-22	8.52425e-21
Fam161a	44.4773	-3.37182	5.90548e-22	8.56353e-21
Hspa9	5494.31	1.2904	5.93197e-22	8.59628e-21
Ufm1	618.248	0.798993	6.0517e-22	8.76402e-21
Sh2b1	872.337	-0.971451	6.16401e-22	8.92081e-21
Hars	817.311	0.742834	6.30456e-22	9.11823e-21
Tmtc4	184.725	1.34248	6.49456e-22	9.38685e-21
Il11ra1	335.296	-1.65162	6.57095e-22	9.49103e-21
Coro2b	97.3636	-3.08515	6.73425e-22	9.72053e-21
Cyyr1	477.064	1.17563	6.77614e-22	9.7746e-21
Nus1	1405.69	1.02413	7.04834e-22	1.01606e-20
Myl9	156.188	-3.62934	7.21684e-22	1.03967e-20
Gusb	745.11	-1.1763	7.27157e-22	1.04687e-20
Havcr2	138.839	-2.29365	7.40814e-22	1.06583e-20
Gnb2	1023.14	-1.25175	7.5895e-22	1.09121e-20
Riok1	879.762	0.965984	7.6597e-22	1.10059e-20
Aff1	2465.06	0.849244	7.74013e-22	1.11142e-20
Jag2	43.8946	-2.75835	7.86813e-22	1.12906e-20
Arhgap19	417.359	-2.49976	8.05961e-22	1.15579e-20
Rrp15	391.482	1.27841	8.22825e-22	1.1792e-20
Polr2m	1311.79	0.764687	8.29588e-22	1.18812e-20
Pak1	280.926	-1.64898	8.3097e-22	1.18933e-20
Gm8369	2168.04	1.51149	8.32743e-22	1.19109e-20
Synj2bp	1309.33	1.0532	8.4977e-22	1.21466e-20
Pde4b	1995.08	0.92602	8.61755e-22	1.23099e-20
Cdk10	167.721	-1.33118	8.66443e-22	1.23688e-20
Prxl2b	52.1377	-4.99203	8.96941e-22	1.27959e-20
Vamp1	910.183	-1.06131	9.11777e-22	1.29992e-20
Bclaf1	6140.93	1.3142	9.193e-22	1.30979e-20
Cd53	8885.02	1.50159	9.58042e-22	1.36411e-20
Crip1	1452.24	-1.49713	9.65912e-22	1.37443e-20
Nolc1	1540.05	1.16718	9.91686e-22	1.41019e-20
Mtch1	550.36	-1.26148	1.00837e-21	1.43299e-20
Gnai3	2831.71	0.755215	1.05056e-21	1.49199e-20
Parp8	1236.53	0.855188	1.05137e-21	1.49218e-20
Metap2	2353.7	0.70859	1.09808e-21	1.55746e-20
Haus6	705.953	1.07884	1.12071e-21	1.58854e-20
Lsg1	893.042	0.861681	1.16191e-21	1.64483e-20
Lamb2	263.661	-2.30686	1.16192e-21	1.64483e-20
Tmem191c	64.5735	-2.29188	1.18025e-21	1.66971e-20
Cirbp	743.08	-1.18324	1.1843e-21	1.67436e-20
Cbx6	535.76	-1.5488	1.20615e-21	1.70416e-20
Zdhhc8	218.249	-1.33115	1.2159e-21	1.71683e-20
H2-K1	26817.8	0.858624	1.31138e-21	1.85047e-20
Rab6a	1595.02	0.951808	1.32008e-21	1.86155e-20
Brip1	149.589	1.66758	1.328e-21	1.87152e-20
Art4	111.616	-2.77697	1.33905e-21	1.88589e-20
Eapp	873.227	0.973466	1.34931e-21	1.89912e-20
Nr1d1	210.297	-3.12172	1.39366e-21	1.96029e-20
Sh3tc1	183.015	-2.33258	1.43662e-21	2.01943e-20
Ddx18	644.784	0.811653	1.53584e-21	2.15752e-20
Rab5a	842.772	0.993638	1.55074e-21	2.17707e-20
Acox3	775.954	-1.06252	1.55514e-21	2.18185e-20
Cnot4	1075.55	1.24483	1.58263e-21	2.21901e-20
Ifnab	1180.36	13.4446	1.61143e-21	2.25795e-20
Mxra7	83.1758	-3.31902	1.6542e-21	2.31641e-20
Tmem68	548.627	1.20199	1.70237e-21	2.38234e-20
AI987944	628.168	1.25671	1.7315e-21	2.42157e-20
Ly75	2625.92	1.29182	1.74478e-21	2.4386e-20
Nrm	256.499	-1.42319	1.74912e-21	2.44311e-20
Tmem106c	123.624	-1.68548	1.77794e-21	2.48179e-20
Cd300lg	418.588	-2.72108	1.80006e-21	2.51108e-20
Mreg	561.783	1.19709	1.83433e-21	2.55727e-20
Blnk	2057.24	0.884796	1.88793e-21	2.62978e-20
Fbxo11	2561.59	0.980728	1.88873e-21	2.62978e-20
Cpne3	2031.57	1.42038	1.95151e-21	2.71547e-20
Gadd45b	496.067	1.56168	2.02512e-21	2.81611e-20
Cyb5r1	208.728	-1.35529	2.09175e-21	2.90693e-20
Gemin6	103.515	1.2992	2.10479e-21	2.92322e-20
Tmem44	39.9127	-4.13616	2.11406e-21	2.93424e-20
Snx32	88.3953	-2.44211	2.16988e-21	3.00982e-20
Slc36a4	188.303	-1.41177	2.22722e-21	3.08741e-20
Pla2g6	102.793	-1.63885	2.30017e-21	3.18652e-20
Gm45837	1233.82	-1.28438	2.33336e-21	3.23048e-20
Zfp655	786.613	0.753209	2.33603e-21	3.23214e-20
Insl6	106.618	2.11729	2.34949e-21	3.24872e-20
Msl2	2232.25	0.94347	2.35683e-21	3.25683e-20
Wnt11	50.4714	-2.7189	2.41212e-21	3.33114e-20
Gltp	997.228	-0.872191	2.42873e-21	3.35198e-20
Pno1	500.294	1.13292	2.46131e-21	3.39482e-20
Eif4a2	9232.7	0.654925	2.57615e-21	3.55099e-20
Srsf3	3749.16	1.02552	2.65558e-21	3.65818e-20
Pnrc2	2995.46	0.887351	2.69273e-21	3.70705e-20
Atcay	44.3927	-3.04453	2.73405e-21	3.76159e-20
Apol11b	494.747	2.53563	2.7872e-21	3.83231e-20
Gm22579	70.5837	2.35139	2.84877e-21	3.91452e-20
Cblb	2492.41	0.911187	2.85187e-21	3.91634e-20
Lrig1	256.627	-1.32078	2.92948e-21	4.02042e-20
Efcab14	1232.75	0.941636	2.99069e-21	4.10186e-20
Dcun1d3	367.863	0.925935	3.03173e-21	4.15556e-20
Hs1bp3	108.379	-1.82763	3.12211e-21	4.27679e-20
Nop2	662.173	0.771705	3.14382e-21	4.30384e-20
Fry	526.468	-1.86142	3.24152e-21	4.43484e-20
Cxcl12	6194.62	-2.66448	3.30297e-21	4.51611e-20
Eloa	1334.34	0.534204	3.31598e-21	4.53109e-20
Lmntd2	41.4393	-2.27909	3.33171e-21	4.54975e-20
Pld4	852.515	-1.51217	3.33572e-21	4.55241e-20
Notch3	347.979	-2.44161	3.34831e-21	4.56677e-20
Abcc10	97.8939	-1.90878	3.55756e-21	4.84916e-20
Tacc2	100.697	-2.09456	3.66623e-21	4.99419e-20
Acsbg1	64.7551	-2.13186	3.82386e-21	5.20569e-20
Zbtb11	1008.34	0.971162	3.89405e-21	5.29798e-20
Misp	15.4003	4.48224	4.08197e-21	5.54708e-20
Hnrnpdl	5303.45	0.882677	4.08218e-21	5.54708e-20
Ints6	764.28	1.07331	4.2419e-21	5.76056e-20
H2-Q7	6640.33	1.298	4.45781e-21	6.05004e-20
Arrdc2	116.831	-1.79388	4.47755e-21	6.0731e-20
Slc26a11	170.634	-2.152	4.723e-21	6.40207e-20
Vipr1	304.024	-1.83263	4.86121e-21	6.58536e-20
Dnajc21	908.197	1.29625	4.86823e-21	6.59081e-20
Tlr5	63.5926	-4.24778	4.94468e-21	6.69021e-20
Zdhhc21	819.184	1.20868	5.04727e-21	6.82481e-20
Ak6	212.499	1.45835	5.25215e-21	7.09749e-20
Ccnd1	1817.8	1.19535	5.30887e-21	7.16975e-20
Whamm	413.231	0.86691	5.42268e-21	7.31895e-20
Igdcc4	58.0971	-2.18688	5.46752e-21	7.37496e-20
Fcrl5	287.149	1.63879	5.48102e-21	7.38822e-20
Trim3	225.177	-1.41892	5.48406e-21	7.38822e-20
Gm43633	42.0801	2.83712	5.49536e-21	7.39891e-20
Ly6a2	45.4066	3.80976	5.73284e-21	7.71394e-20
Lcp1	19123.6	0.505809	5.90055e-21	7.93476e-20
Xpo6	1855.84	0.700653	5.9651e-21	8.01668e-20
Tab1	126.967	-1.65409	6.14594e-21	8.25467e-20
Kcnk5	191.698	1.50345	6.20852e-21	8.33364e-20
Lbh	2955.2	-1.44352	6.22115e-21	8.3455e-20
Cnn2	2809.31	-0.938641	6.27974e-21	8.41898e-20
Wdtc1	270.093	-1.17818	6.31479e-21	8.46082e-20
Rcn3	230.218	-2.15175	6.33943e-21	8.48867e-20
Atg9a	189.705	-1.75005	6.40277e-21	8.56827e-20
2700038G22Rik	147.97	1.75059	6.42453e-21	8.59217e-20
Rab31	271.712	-1.61595	6.48851e-21	8.67247e-20
Csnk2a2	532.693	0.652546	6.60157e-21	8.81824e-20
Tax1bp1	5397.5	0.98299	6.68466e-21	8.92381e-20
Cops3	634.456	0.815439	6.69857e-21	8.93682e-20
Rab5c	1818.69	0.670986	6.70251e-21	8.93682e-20
Eif5b	6658.45	1.43552	7.10918e-21	9.47331e-20
Malt1	3393.85	1.09292	7.25289e-21	9.65897e-20
Ankrd13d	64.2316	-2.30434	7.31492e-21	9.7357e-20
Ppcdc	369.378	-1.43445	7.38126e-21	9.81806e-20
Tiparp	957.408	1.63902	7.9956e-21	1.06288e-19
Tcf7l1	109.749	-2.29474	8.10644e-21	1.07696e-19
Rabepk	328.633	1.42816	8.13507e-21	1.08012e-19
Frrs1	314.525	-0.888545	8.28249e-21	1.09903e-19
Bdp1	1593.87	1.36681	8.6907e-21	1.1525e-19
Tnfsf15	166.861	3.6777	9.27607e-21	1.22939e-19
Dnm1	110.155	-5.94854	9.39804e-21	1.2448e-19
Gtf3c6	440.057	1.18852	9.66715e-21	1.27968e-19
Rbm8a	1073.63	1.22022	9.79242e-21	1.29548e-19
Npr2	118.498	-2.83066	9.91808e-21	1.31132e-19
Nfkbia	3920.84	1.73947	1.0339e-20	1.36616e-19
Prpf40a	3413.74	1.17458	1.07466e-20	1.41916e-19
Tmem86a	239.489	-3.25147	1.08084e-20	1.42646e-19
St6gal1	1993.39	-1.22702	1.08881e-20	1.43613e-19
Pip5k1c	962.908	-1.18207	1.10894e-20	1.4618e-19
Cyld	2963.98	0.901275	1.13477e-20	1.49495e-19
Ripk1	1213.25	1.59998	1.14217e-20	1.5038e-19
Abcc3	64.9599	-3.89262	1.14645e-20	1.50853e-19
Urb2	376.957	0.885702	1.14797e-20	1.50963e-19
Sulf1	1599.1	1.02416	1.17045e-20	1.53828e-19
Macir	815.548	1.27626	1.18878e-20	1.56143e-19
Wdr90	131.144	-1.75075	1.19475e-20	1.56834e-19
Uhrf2	1218.17	1.01785	1.22069e-20	1.60144e-19
Lsm6	651.137	1.00224	1.23022e-20	1.61298e-19
Wipi2	794.706	-0.675714	1.26324e-20	1.65528e-19
Ppox	438.505	-1.11454	1.28316e-20	1.68039e-19
Zfp51	584.847	1.67657	1.28406e-20	1.68057e-19
Atg3	1411.8	1.41236	1.30247e-20	1.70365e-19
Tmem176b	1723.31	-1.33496	1.31866e-20	1.72381e-19
Mtpap	637.012	0.812132	1.34885e-20	1.76223e-19
Slc7a5	471.166	1.54615	1.35774e-20	1.77279e-19
Ttc39c	85.6433	1.55405	1.38562e-20	1.80812e-19
Supt16	2727.25	1.07668	1.44654e-20	1.88649e-19
Wasf3	51.8397	-2.30506	1.5348e-20	2.00042e-19
Piezo2	116.107	-2.71081	1.54753e-20	2.01581e-19
Gpsm3	491.59	-1.24636	1.56394e-20	2.03599e-19
Frzb	103.729	3.19528	1.57108e-20	2.04408e-19
Tecr	591.373	-1.25482	1.63559e-20	2.12675e-19
Cerk	1007.61	-1.09381	1.67358e-20	2.17486e-19
Maff	133.595	2.05325	1.78187e-20	2.31423e-19
Ctc1	244.189	-1.01323	1.91165e-20	2.48132e-19
Fads2	96.4629	-2.30709	1.93384e-20	2.50864e-19
Tlr11	102.088	-2.81718	1.94525e-20	2.52195e-19
Ezr	5457.93	1.02197	1.96268e-20	2.54305e-19
Peg3	97.2172	-3.6645	1.97783e-20	2.56118e-19
Gpsm1	93.0443	-1.53443	1.98192e-20	2.56497e-19
Igf2r	973.105	-0.943803	2.04628e-20	2.64671e-19
Rsbn1l	2750.52	1.50824	2.04949e-20	2.6493e-19
Plekhh2	79.1415	-2.95653	2.13205e-20	2.75441e-19
Rnf146	575.412	0.561655	2.16376e-20	2.79374e-19
Prickle3	228.607	-1.19606	2.18222e-20	2.81592e-19
Ap1g1	1661.48	0.674883	2.19894e-20	2.83584e-19
Nvl	1133.36	0.742711	2.20988e-20	2.84827e-19
Trim2	296.84	-1.63781	2.2691e-20	2.9229e-19
Srpr	1353.96	0.640551	2.29916e-20	2.95988e-19
Pias1	1278.52	0.702346	2.30373e-20	2.96404e-19
Mfsd10	110.348	-1.60542	2.31443e-20	2.97606e-19
Pold4	713.662	-1.3094	2.48624e-20	3.19513e-19
Ephx1	634.567	-1.30295	2.59986e-20	3.3392e-19
Gm20465	42.7234	-2.57657	2.61484e-20	3.35648e-19
F13a1	545.917	-3.02063	2.65282e-20	3.40324e-19
Coro2a	1344.4	1.02126	2.65694e-20	3.40655e-19
Unc119	125.426	-1.73536	2.71318e-20	3.47663e-19
Crbn	1023.92	1.00618	2.7363e-20	3.50421e-19
Camk1	188.538	-2.27572	2.74562e-20	3.51249e-19
Bzw1	4252.11	0.741971	2.74595e-20	3.51249e-19
Sult5a1	82.9836	-4.70118	2.82112e-20	3.60654e-19
Arrb2	1092.4	-1.11638	2.87196e-20	3.66941e-19
Sumf2	107.524	-1.82086	2.89467e-20	3.69629e-19
Gm49405	101.804	-1.33815	2.9356e-20	3.74638e-19
Saa3	158.009	5.72607	3.03384e-20	3.8676e-19
Senp2	1651.63	0.634631	3.0341e-20	3.8676e-19
Fbxo32	235.775	-1.44024	3.06081e-20	3.8994e-19
Rsrc2	3110.12	1.05035	3.07951e-20	3.92094e-19
Orc4	1017.16	1.34584	3.18015e-20	4.04675e-19
Olr1	290.54	5.16489	3.20009e-20	4.06976e-19
Acp6	266.301	-0.931859	3.23411e-20	4.11066e-19
Prkce	867.919	0.72724	3.36326e-20	4.27234e-19
Mrc2	54.7394	-3.31015	3.38158e-20	4.29314e-19
Prdm2	2481.42	0.873442	3.5269e-20	4.47506e-19
Rnf166	325.757	-0.953224	3.63618e-20	4.61107e-19
Pold1	387.008	-1.42205	3.65868e-20	4.63693e-19
Cilk1	150.129	-1.36211	3.73586e-20	4.73202e-19
4930430E12Rik	31.4508	5.21237	3.84395e-20	4.86613e-19
Marchf2	336.181	-1.16959	3.88848e-20	4.91967e-19
Psmd6	909.342	0.584021	3.91387e-20	4.94896e-19
Zbtb5	357.612	1.08649	3.9924e-20	5.04535e-19
Pcgf2	61.535	-2.39502	4.03833e-20	5.10048e-19
Kcnc1	58.7341	-2.20567	4.06045e-20	5.12548e-19
Pisd-ps1	239.457	-1.35278	4.08709e-20	5.15614e-19
Syncrip	3777.32	1.15485	4.10635e-20	5.17748e-19
Rpf1	739.778	1.00032	4.23215e-20	5.33304e-19
Gm15542	30.0162	2.15855	4.32394e-20	5.44559e-19
Sbf1	1212.46	-1.20057	4.34993e-20	5.47519e-19
Srf	470.812	-0.947004	4.57233e-20	5.75184e-19
Trpm4	32.8598	-2.54212	4.6993e-20	5.90819e-19
Dctn2	627.621	-0.915665	4.7315e-20	5.94528e-19
Atg2a	388.27	-1.28162	5.02824e-20	6.31455e-19
Tmem108	71.1866	-1.58576	5.13939e-20	6.45045e-19
Wdr6	233.682	-1.92162	5.25791e-20	6.59545e-19
2210412B16Rik	45.8397	2.74713	5.31017e-20	6.6572e-19
Ptprf	180.526	-1.90988	5.35317e-20	6.7073e-19
Impdh1	372.16	-1.55402	5.45596e-20	6.8322e-19
Crisp3	74.6872	-2.96224	5.60673e-20	7.01701e-19
Pafah1b1	3950.23	0.69757	5.73684e-20	7.17577e-19
Atp1b1	431.975	-1.40118	5.84563e-20	7.3077e-19
Ntpcr	105.9	-1.86952	5.87706e-20	7.34283e-19
Il27ra	1027.89	-1.2296	5.96048e-20	7.44283e-19
Arpc2	6699.06	0.710871	6.12679e-20	7.64616e-19
Gm43196	432.032	1.89354	6.23195e-20	7.773e-19
Tnf	325.031	2.27407	6.46351e-20	8.05725e-19
Stard8	208.039	-1.94164	6.71965e-20	8.37182e-19
Hk3	328.602	2.1718	6.79505e-20	8.46097e-19
Espl1	91.7381	-1.7887	6.94849e-20	8.64715e-19
Pcyox1	504.129	-1.95664	7.14013e-20	8.88061e-19
N4bp2l2	1863.62	0.849348	7.15166e-20	8.88994e-19
Abca9	240.427	-4.88725	7.26292e-20	9.02314e-19
Tmem198b	86.9843	-1.43736	7.3346e-20	9.10706e-19
Zfp143	659.864	0.860421	7.89563e-20	9.79814e-19
Angpt2	266.943	2.29001	8.08732e-20	1.00304e-18
Wdr3	961.357	0.713159	8.22645e-20	1.01972e-18
AI838599	58.1482	-2.28843	8.37144e-20	1.03711e-18
Cntfr	32.6109	-5.03031	8.38833e-20	1.03862e-18
Nxn	211.987	-2.01492	8.47983e-20	1.04936e-18
Adamts20	46.2644	-3.26964	8.54674e-20	1.05704e-18
Iffo1	416.879	-1.04815	8.80762e-20	1.08869e-18
Acap3	132.696	-1.91758	9.09391e-20	1.12345e-18
Sf3b6	905.181	1.12289	9.24749e-20	1.14179e-18
Pla2g15	261.091	-2.26382	9.37185e-20	1.15649e-18
Arhgap33	37.3846	-2.26711	9.58015e-20	1.18153e-18
Sik3	850.505	0.716676	9.73008e-20	1.19935e-18
Colgalt2	59.2449	-3.57948	9.76866e-20	1.20344e-18
Mtf1	608.298	0.647415	9.99967e-20	1.23121e-18
Gm4992	35.5863	2.72514	1.00371e-19	1.23512e-18
Fasl	74.8928	1.96356	1.00878e-19	1.24068e-18
Tbc1d9b	839.163	-0.842939	1.01638e-19	1.24932e-18
Rps27l	475.426	1.28692	1.01793e-19	1.25053e-18
Taf1d	1209.52	1.55813	1.02417e-19	1.2575e-18
Trappc6a	60.229	-1.89447	1.02887e-19	1.26256e-18
Kyat1	118.785	-1.86923	1.04717e-19	1.2843e-18
Naga	297.384	-1.27927	1.05297e-19	1.29069e-18
Zfp160	1477.29	1.01499	1.0568e-19	1.29457e-18
Pfkfb2	135.825	-1.41408	1.05731e-19	1.29457e-18
Ppp4r3b	3381.66	1.2788	1.05953e-19	1.29657e-18
Dph5	417.615	0.946282	1.07013e-19	1.30882e-18
Gna13	3438.46	1.1144	1.12028e-19	1.36939e-18
Thumpd3	842.816	0.942195	1.1238e-19	1.37294e-18
Ppt2	184.584	-2.29625	1.15147e-19	1.40595e-18
H2-T23	4207.75	1.15251	1.15311e-19	1.40717e-18
Cept1	1339.52	0.733215	1.16305e-19	1.41853e-18
Pglyrp1	124.243	-1.88104	1.18879e-19	1.44911e-18
Sowahc	711.818	1.779	1.19323e-19	1.45372e-18
Comt	1089.2	1.80729	1.21018e-19	1.47356e-18
Ftsj3	1938.35	1.03365	1.22563e-19	1.49155e-18
Got1	389.488	1.32714	1.23041e-19	1.49654e-18
Adcy5	210.133	-2.95105	1.23835e-19	1.50536e-18
Polg	711.495	-0.955177	1.25441e-19	1.52404e-18
2010007H06Rik	338.234	1.09237	1.25713e-19	1.5265e-18
Hyal2	179.541	-2.34108	1.26748e-19	1.53822e-18
Nup98	1062.69	1.05176	1.27055e-19	1.5411e-18
Apobec1	1451.31	1.05761	1.30916e-19	1.58706e-18
Pdlim3	37.3815	-4.81357	1.3109e-19	1.5883e-18
Rgs3	441.016	-1.29386	1.31866e-19	1.59682e-18
Thsd1	70.4616	-2.62353	1.32468e-19	1.60323e-18
Hmgn2	981.207	0.920215	1.32732e-19	1.60554e-18
Lgals8	2384.21	1.03996	1.37083e-19	1.65726e-18
Utp3	1314.99	1.09134	1.37804e-19	1.66506e-18
Cldnd1	749.194	1.08467	1.43778e-19	1.73629e-18
Cbll1	426.72	1.09976	1.4514e-19	1.75178e-18
Pcyt2	321.081	-1.25261	1.4634e-19	1.76529e-18
Nrep	75.1512	-2.88975	1.47784e-19	1.78174e-18
AU020206	4439.71	1.08097	1.54601e-19	1.86291e-18
Cr1l	1612.72	0.622625	1.56375e-19	1.88325e-18
Rnf144a	790.425	-0.841493	1.57674e-19	1.89786e-18
Anapc10	440.252	1.3822	1.6129e-19	1.94032e-18
Zfp53	664.622	1.66964	1.61878e-19	1.94634e-18
Ackr4	81.2967	-4.32507	1.64386e-19	1.97541e-18
Gga2	1047.01	-1.11502	1.68413e-19	2.0227e-18
Pdgfrb	316.485	-2.0276	1.72705e-19	2.07312e-18
Lypd6b	65.3317	-2.64949	1.78244e-19	2.13844e-18
Dock1	376.81	-1.72596	1.83091e-19	2.1954e-18
Tmem250-ps	241.819	-1.61533	1.85762e-19	2.22621e-18
Ap2a2	813.391	-0.895646	1.89509e-19	2.26988e-18
Ifna9	784.785	13.0005	1.91846e-19	2.29663e-18
Lats1	1359.46	1.00769	1.92021e-19	2.29747e-18
Hip1	649.132	-1.33282	1.94994e-19	2.33178e-18
Larp4	1548.03	1.18664	1.96152e-19	2.34435e-18
Abhd8	150.909	-2.01587	1.99553e-19	2.3837e-18
Cdc27	1357.13	0.992655	2.03728e-19	2.43226e-18
Lta4h	930.268	-0.852589	2.05628e-19	2.45361e-18
Fam214a	616.048	-1.16671	2.07257e-19	2.47172e-18
Magohb	180.403	1.53776	2.12958e-19	2.53832e-18
Nagk	194.166	-1.2126	2.2194e-19	2.64395e-18
Zbtb32	95.7593	1.93977	2.25758e-19	2.68799e-18
Thsd7a	192.198	-2.0655	2.28082e-19	2.71419e-18
Haus8	239.197	-1.26016	2.31255e-19	2.75046e-18
Krit1	4989.35	0.995008	2.32794e-19	2.76728e-18
Nsmce4a	1143.57	0.802198	2.35137e-19	2.79361e-18
Rbp1	117.496	-2.06246	2.3936e-19	2.84225e-18
Zfp62	2046.57	1.08569	2.4203e-19	2.87241e-18
Angptl2	267.245	-3.01641	2.42854e-19	2.88063e-18
Rbm27	3833.39	1.1083	2.47138e-19	2.92987e-18
Wtap	1625.15	0.819731	2.55507e-19	3.02746e-18
Tnfrsf13b	991.103	-0.986008	2.56644e-19	3.0393e-18
Galnt15	254.157	-2.30176	2.59061e-19	3.06628e-18
Pdss1	150.546	1.24207	2.62543e-19	3.10582e-18
BE692007	3055.69	1.57085	2.64654e-19	3.12911e-18
Sema5a	309.843	-2.512	2.66334e-19	3.14728e-18
Pxylp1	89.4981	-1.69959	2.67363e-19	3.15775e-18
Zmynd15	353.133	-1.51077	2.68083e-19	3.16456e-18
Usp16	1499.5	0.802106	2.7036e-19	3.18972e-18
Cd2	2657.23	1.0307	2.75871e-19	3.253e-18
Wapl	3203.98	0.971803	2.76613e-19	3.26001e-18
Gm16675	218.823	1.33921	2.8646e-19	3.37425e-18
Btbd6	93.2312	-1.7382	2.92095e-19	3.43879e-18
Bcl9l	598.813	-1.22774	2.95149e-19	3.47289e-18
Nono	3871.59	1.34984	3.00143e-19	3.52976e-18
4930599N23Rik	17.6992	3.63588	3.03078e-19	3.56238e-18
Il1b	658.969	4.28945	3.07243e-19	3.60941e-18
Arsa	306.899	-1.52853	3.15785e-19	3.70778e-18
4632428C04Rik	45.7659	-3.14961	3.34467e-19	3.92504e-18
Chst2	241.132	-1.64714	3.40469e-19	3.99334e-18
Mrtfa	802.516	-0.894137	3.52281e-19	4.12969e-18
R3hcc1l	530.42	0.549565	3.59278e-19	4.20947e-18
Rogdi	406.793	-1.35193	3.61265e-19	4.23051e-18
Calr	12783.9	1.2043	3.62902e-19	4.24742e-18
Mphosph6	261.165	0.995253	3.67694e-19	4.30122e-18
Tcea2	104.245	-1.51519	3.69038e-19	4.31465e-18
Ebpl	49.9013	-1.98094	3.73869e-19	4.36881e-18
Prpf4	663.87	0.63289	3.78603e-19	4.42179e-18
Synj2	228.136	-1.07524	3.79064e-19	4.42482e-18
Map3k9	191.976	-1.14828	3.9781e-19	4.64119e-18
Gm5547	131.2	-1.61827	4.10162e-19	4.78276e-18
Cep57	1034.78	1.05599	4.14638e-19	4.8324e-18
Dsg2	934.021	1.27059	4.25388e-19	4.95506e-18
Rdm1	95.797	-2.08099	4.27194e-19	4.97347e-18
Unc93a	8.50205	5.24561	4.29531e-19	4.99804e-18
Hmgcr	947.82	0.805794	4.31192e-19	5.01471e-18
Bicc1	254.465	-1.70068	4.42247e-19	5.14056e-18
Zfp385a	155.909	-2.14311	4.47475e-19	5.1986e-18
Stard10	77.9676	-1.86864	4.5183e-19	5.24643e-18
Angptl7	36.4225	-4.34625	4.61743e-19	5.3587e-18
Prelp	312.745	-2.45524	4.63121e-19	5.37186e-18
Rbm6	2716.48	0.835394	4.66804e-19	5.41174e-18
Whrn	181.738	-0.989727	4.7148e-19	5.46307e-18
Mmp11	27.0636	-3.77695	4.86172e-19	5.63034e-18
E430024P14Rik	53.0797	3.18637	4.89994e-19	5.67163e-18
Fads6	71.1352	-3.18626	4.9891e-19	5.77179e-18
2810025M15Rik	56.7305	-2.02608	5.02249e-19	5.80737e-18
Ccdc61	83.1581	-1.84179	5.15348e-19	5.9557e-18
Armc9	225.421	-1.02369	5.19657e-19	6.00235e-18
Pfkm	129.144	-1.90394	5.28619e-19	6.10267e-18
Tmod3	3578.39	0.83129	5.33982e-19	6.16135e-18
Snx3	1337.29	1.02482	5.393e-19	6.21946e-18
Wasf1	42.7449	-4.07971	5.51212e-19	6.3535e-18
Yars	670.712	0.899119	5.56807e-19	6.41464e-18
Gipc1	153.481	-1.26915	5.65192e-19	6.50783e-18
Tcf3	874.047	-0.96461	6.1046e-19	7.02539e-18
Agap3	272.072	-1.40639	6.12601e-19	7.04636e-18
St3gal1	1552.41	-0.814306	6.13781e-19	7.05624e-18
Myrfl	8.47251	5.40121	6.17391e-19	7.09403e-18
Gm8773	28.504	3.12344	6.3088e-19	7.24526e-18
Eed	1154.85	0.862982	6.40174e-19	7.34815e-18
Megf8	160.988	-2.05799	6.43241e-19	7.37951e-18
Btd	182.593	-1.50486	6.45394e-19	7.40037e-18
Osmr	1536.19	1.40826	6.55299e-19	7.51003e-18
Dimt1	152.045	1.15378	6.73619e-19	7.71597e-18
Cpm	371.721	-1.39861	6.79363e-19	7.77771e-18
Ptges3	1509.13	1.74863	6.86936e-19	7.86034e-18
Map2k1	1608.66	1.06037	6.95297e-19	7.95187e-18
Ddx5	31386.1	0.698941	6.97993e-19	7.97856e-18
Dnmbp	186.153	-1.3558	7.02355e-19	8.02426e-18
Srsf7	3044.69	1.00729	7.42188e-19	8.47495e-18
Mbtps1	1132.85	-0.556604	7.44913e-19	8.50166e-18
AI480526	299.324	-1.17029	7.49587e-19	8.55058e-18
Ccdc88c	1335.06	-1.11285	7.52621e-19	8.58073e-18
Rbfa	206.663	-1.09703	7.57018e-19	8.6264e-18
Fastkd2	367.215	0.813938	7.77052e-19	8.85011e-18
Magoh	633.06	1.12425	7.86726e-19	8.95567e-18
Cbx2	49.2582	-2.00632	8.09383e-19	9.20883e-18
Ankrd13b	51.1015	-2.70972	8.10123e-19	9.21248e-18
Nabp1	2757.64	1.37347	8.19098e-19	9.30974e-18
Gga1	446.771	-1.07677	8.36655e-19	9.50438e-18
Vrk1	961.659	0.694671	8.53382e-19	9.6894e-18
Srsf10	2548.88	0.950877	8.58607e-19	9.74371e-18
Fos	273.787	2.10746	8.67753e-19	9.84242e-18
Cc2d2a	121.088	-2.32257	8.68973e-19	9.85119e-18
Arl8b	1598.25	0.742762	8.81484e-19	9.98788e-18
Kdm6b	1477.47	1.47388	9.04522e-19	1.02437e-17
Utrn	2821.88	1.23571	9.06578e-19	1.02617e-17
Klc4	99.7948	-2.19723	9.0796e-19	1.02696e-17
Ctnnbip1	50.0905	-2.1498	9.08209e-19	1.02696e-17
Sf3b3	3129.72	0.649945	9.21002e-19	1.04089e-17
Qrich1	2031.75	0.620244	9.28772e-19	1.04913e-17
Ubxn2a	685.236	1.01313	9.3103e-19	1.05114e-17
Snx5	5033.1	0.612425	9.34121e-19	1.05409e-17
Rabac1	177.853	-2.19694	9.38382e-19	1.05808e-17
Rad21	3099.58	0.536626	9.38613e-19	1.05808e-17
Dab2ip	186.822	-2.27053	9.54794e-19	1.07577e-17
Thsd4	85.7882	-3.63745	1.02022e-18	1.14889e-17
Ppm1j	52.7495	-3.32403	1.02736e-18	1.15634e-17
Snx6	1155.96	0.82534	1.02988e-18	1.15859e-17
Gm28935	68.5083	2.06215	1.03554e-18	1.16437e-17
Yme1l1	3438.49	1.02108	1.03635e-18	1.16468e-17
Arhgap8	60.5958	2.87942	1.07817e-18	1.21106e-17
Atox1	182.645	-1.75144	1.082e-18	1.21474e-17
Ssr3	3845	0.833613	1.09037e-18	1.22351e-17
Bud31	610.963	0.796225	1.09437e-18	1.22738e-17
Asic1	67.6737	-1.80763	1.13656e-18	1.27405e-17
Slc2a3	398.989	-1.35921	1.15181e-18	1.29049e-17
Arrdc1	408.952	-1.07976	1.16009e-18	1.29909e-17
Tle5	1253.39	-1.17376	1.18634e-18	1.32782e-17
Gstm1	361.206	-2.53403	1.20379e-18	1.34667e-17
Poglut3	254.669	-2.04191	1.26795e-18	1.41772e-17
Eif2ak3	524.82	-0.976348	1.30352e-18	1.45676e-17
Strap	1350.01	0.722248	1.33755e-18	1.49402e-17
4930453N24Rik	1024.27	1.0393	1.34081e-18	1.49691e-17
Arhgef11	481.119	-0.871282	1.36634e-18	1.52464e-17
Boc	42.8502	-3.16804	1.36919e-18	1.52704e-17
Mgat4b	221.283	-2.20881	1.40686e-18	1.56827e-17
Dennd4a	2330.15	1.104	1.41132e-18	1.57244e-17
Mfsd4b4	103.034	-1.2056	1.41617e-18	1.57705e-17
Smarcc1	2012.22	0.836347	1.42448e-18	1.5855e-17
Shoc2	1121.75	0.875654	1.43528e-18	1.59672e-17
Mier1	2813.71	1.14145	1.45506e-18	1.6179e-17
Ing3	520.257	0.773498	1.46702e-18	1.63037e-17
Pgap2	761.762	0.739994	1.48525e-18	1.6498e-17
Card10	91.1973	-2.62963	1.52396e-18	1.69194e-17
Dcun1d1	671.512	0.837947	1.53871e-18	1.70747e-17
Acbd3	1176.29	0.84309	1.54611e-18	1.71481e-17
Maz	1414.28	-0.880013	1.55439e-18	1.72312e-17
Pear1	356.771	-1.86371	1.55818e-18	1.72646e-17
Hebp1	147.629	-2.679	1.58196e-18	1.75192e-17
Bckdk	260.626	-1.24708	1.60397e-18	1.7754e-17
Mpzl1	57.0901	-2.43642	1.64846e-18	1.82374e-17
Tmem248	922.173	0.546943	1.65474e-18	1.82977e-17
Rassf4	722.422	-1.54712	1.67897e-18	1.85563e-17
Lrp8	564.873	1.35132	1.68989e-18	1.86676e-17
Rrs1	483.631	0.713597	1.69253e-18	1.86874e-17
Shtn1	539.637	-1.4261	1.70289e-18	1.87923e-17
Ube2n	510.219	0.732437	1.75959e-18	1.94083e-17
Uvrag	1492.65	0.528426	1.76378e-18	1.94448e-17
[truncated: 32,389 more rows]

## Sheet: 24hrs
Supplementary Table 5: DEG dLN
Gene name	H24_baseMean	H24_log2FoldChange	H24_pvalue	H24_padj
Ly6a	5785.52	3.23875	2.58832e-133	5.38475e-129
Ly6c2	1658.44	3.24056	3.29052e-132	3.4228e-128
AW011738	529.897	4.07841	9.61239e-86	6.66587e-82
Gbp10	799.877	5.27642	6.60725e-75	3.43643e-71
Ifit1bl1	8276.85	4.38166	3.27719e-73	1.36357e-69
Gzmb	1408.35	5.72058	1.6849e-72	5.2158e-69
Oasl2	10887.1	4.65958	1.75498e-72	5.2158e-69
Gm12185	2135.41	4.37188	1.10412e-69	2.87125e-66
Irf7	7123.89	4.21915	8.22939e-69	1.84394e-65
Plac8	3326.32	3.09082	8.86339e-69	1.84394e-65
Phf11a	1220.74	3.63919	9.8758e-64	1.86778e-60
Slfn1	13603.2	3.25996	2.11974e-62	3.67492e-59
Rnf213	31625.8	3.50557	1.84333e-58	2.94989e-55
Usp18	9636.69	3.69044	7.4441e-58	1.10619e-54
Ifi213	11791.8	3.28471	3.48354e-57	4.83144e-54
Ms4a4c	15835.7	3.04007	3.75913e-56	4.8878e-53
H2-T22	3005	2.06279	7.34012e-56	8.98258e-53
Gm15056	193.27	4.90182	2.37821e-55	2.74868e-52
Zbp1	11705.5	3.87266	1.51959e-53	1.66387e-50
Nt5c3	4232.3	2.83042	1.82587e-53	1.89927e-50
Xaf1	3681.01	3.07565	3.02757e-53	2.99931e-50
Ifitm3	3333.47	2.202	4.83051e-53	4.56791e-50
Cxcl11	646.165	7.51751	1.36764e-52	1.23706e-49
Oasl1	2893.43	4.49934	1.43233e-52	1.24159e-49
Ube2l6	1275.51	2.64838	8.06796e-52	6.71383e-49
H2-Q6	6966.79	1.47622	9.30866e-52	7.44836e-49
Phf11b	5312.04	3.33378	3.00643e-51	2.31651e-48
Trim30c	4664.22	4.63576	3.31975e-51	2.46657e-48
Tor3a	3792.85	2.50606	6.84765e-50	4.91236e-47
Daxx	6338.97	3.05583	2.12847e-49	1.47602e-46
Cxcl9	26519.8	4.66534	9.90545e-49	6.64752e-46
Oas2	5614.06	3.99626	2.19556e-48	1.42739e-45
Bst2	1386.65	2.78484	1.73129e-47	1.09144e-44
Slfn8	12250.9	2.8548	2.43354e-47	1.48904e-44
Isg20	2211.38	3.9966	1.02193e-46	6.07435e-44
Igtp	7892.28	3.05106	5.36863e-46	3.10247e-43
Slfn4	10365.7	5.66374	5.72108e-46	3.21679e-43
Tgtp1	2159.89	3.46832	8.23056e-45	4.50601e-42
Stat2	7761.04	2.50648	1.13857e-44	6.07352e-42
Ifi206	7992.95	2.88316	3.60061e-44	1.87268e-41
Tgtp2	3067.05	3.04288	5.5891e-44	2.83599e-41
Phf11c	2413.09	2.89709	6.92811e-44	3.43173e-41
Slfn5	20278.2	2.99063	9.26153e-44	4.48086e-41
Irgm1	11446.2	2.94132	1.72472e-43	8.15478e-41
Npc2	4649.35	1.17477	2.09797e-43	9.69915e-41
Gvin2	380.174	2.46812	7.42168e-43	3.35654e-40
Ms4a6d	1416.21	2.77903	1.8235e-42	8.0715e-40
BC147527	616.557	2.52385	2.37461e-42	1.0292e-39
Trim30b	3991.77	2.4212	3.71261e-42	1.57627e-39
Phf11d	2979.52	3.31245	4.22339e-42	1.75727e-39
Ifi214	3950.73	2.96998	4.61349e-42	1.88194e-39
Parp9	7925.74	2.38114	1.00796e-41	4.03262e-39
Gm15856	106.376	4.7238	1.31844e-41	5.17524e-39
Ifi208	7844.28	2.81118	1.46367e-41	5.63891e-39
Gm12250	2887.89	3.21107	2.30081e-41	8.70292e-39
Gm5431	923.636	4.10594	5.76484e-41	2.14164e-38
Trim30a	43952.5	2.76976	3.17013e-40	1.15704e-37
Oas3	7019.17	4.79318	5.56152e-40	1.99486e-37
AA467197	184.221	4.88398	8.09974e-40	2.85605e-37
Herc6	8292.77	3.30601	1.77563e-39	6.1567e-37
Setdb2	2322.01	2.39516	1.91813e-39	6.54178e-37
H2-T24	4342.76	2.42313	4.50202e-39	1.51065e-36
Dhx58	2151.47	3.00079	7.97337e-39	2.63298e-36
Dtx3l	10203.9	2.36782	1.88822e-38	6.1379e-36
Gbp2	18820.3	3.22302	1.93919e-38	6.20659e-36
Trim30d	13830.2	2.60598	2.93079e-38	9.23821e-36
Eif2ak2	6708.68	2.61321	3.19492e-38	9.92048e-36
Acod1	1167.28	7.45357	5.69452e-38	1.74219e-35
Stat1	7796.59	2.29354	2.44565e-37	7.37382e-35
Ly6i	207.989	2.50442	5.16382e-37	1.53469e-34
Oas1a	934.917	3.44662	3.00969e-36	8.81881e-34
Olfr56	3165.15	3.94745	3.44054e-36	9.94125e-34
Lgals3bp	3792.38	1.8509	3.493e-36	9.95458e-34
Mx1	11688	3.89456	3.84084e-36	1.07979e-33
Ifi209	23790.1	2.40479	7.4605e-36	2.06304e-33
Trafd1	4319.08	1.91338	7.53658e-36	2.06304e-33
Gbp6	2478.15	3.18804	1.11237e-35	3.00543e-33
Isg15	2056.84	4.88051	1.74426e-35	4.65225e-33
Sct	33.5649	6.0559	2.50608e-35	6.59955e-33
Znfx1	5907.66	1.87465	3.92374e-35	1.02037e-32
Ifi47	7653.46	2.44774	1.20923e-34	3.10578e-32
Slfn3	746.024	2.78801	1.70721e-34	4.33131e-32
Pml	6141.07	1.89383	2.05846e-34	5.15954e-32
A530040E14Rik	213.59	2.44453	2.45979e-34	6.09208e-32
Rtp4	3209.04	3.12695	2.63058e-34	6.43841e-32
Parp14	18707.3	2.36934	2.78254e-34	6.73117e-32
Cd274	7700.34	2.29761	5.90073e-34	1.41102e-31
Sp140	2390.99	2.20885	7.05748e-34	1.66845e-31
Gbp4	18835.5	2.65314	8.55372e-34	1.99946e-31
Ddx58	18491.8	2.03117	1.21553e-33	2.80978e-31
Gm4841	732.702	3.95282	1.52765e-33	3.49244e-31
Lgals9	11225	1.77568	1.61553e-33	3.65319e-31
Slfn2	12735.1	1.63003	1.74138e-33	3.89544e-31
Slco3a1	1367.8	1.82378	2.06979e-33	4.58085e-31
9330175E14Rik	1096.82	1.27197	2.63242e-33	5.76473e-31
Tomm70a	3262.79	0.995808	3.61919e-33	7.84309e-31
Rnf114	2817.63	1.54173	3.84542e-33	8.24744e-31
Sco1	618.659	1.47498	4.06741e-33	8.63454e-31
Zcchc2	3643.42	1.71967	5.53021e-33	1.16213e-30
Tlr9	2679.36	1.63173	7.46089e-33	1.55216e-30
Smchd1	9769.09	2.09783	8.18685e-33	1.68633e-30
Odc1	1256.02	1.44577	8.52662e-33	1.7391e-30
Ddx60	3135.78	2.45672	8.68474e-33	1.75415e-30
Psme2	2784.61	1.34438	1.26147e-32	2.52342e-30
Irgm2	6155.15	2.31274	1.39695e-32	2.76782e-30
Ifna12	342.227	20.4024	1.85996e-32	3.65044e-30
Tlr7	2920.89	2.17683	3.3976e-32	6.60595e-30
Ifi44	3781.74	3.73138	3.8235e-32	7.36519e-30
Zfas1	838.144	1.72073	5.74396e-32	1.09631e-29
Mitd1	1620.28	1.8079	7.30732e-32	1.38201e-29
Ifih1	9800.04	3.13355	7.37722e-32	1.38266e-29
Bcl2l14	176.542	2.1519	1.15992e-31	2.15455e-29
Parp11	2711.14	1.89206	1.9545e-31	3.59835e-29
Hsh2d	515.733	1.83135	2.74029e-31	5.00078e-29
H2-T23	4207.75	1.44979	2.89074e-30	5.22947e-28
Iars	1752.57	0.747332	5.90395e-30	1.05884e-27
Ubr4	5442.69	1.3848	6.05513e-30	1.07667e-27
AW112010	4217.42	1.62936	1.24921e-29	2.20242e-27
Trim25	4595.53	1.47238	1.7296e-29	3.02375e-27
H2-K1	26817.8	1.00858	3.21389e-29	5.57182e-27
Parp12	2718.53	2.26447	4.15526e-29	7.1443e-27
Il18bp	396.878	1.55276	4.80243e-29	8.18932e-27
Samd9l	27035.6	2.10397	7.30629e-29	1.23577e-26
Ifi35	1064.39	1.88915	8.12464e-29	1.36311e-26
Gm15931	43.4116	3.24694	1.27441e-28	2.11848e-26
Oas1b	1049.11	2.13423	1.28306e-28	2.11848e-26
Coch	273.994	3.2208	1.64815e-28	2.69985e-26
Sult6b1	62.7152	3.11981	2.10224e-28	3.4168e-26
Apod	322.111	3.61504	2.28785e-28	3.68965e-26
Nmi	2330.83	1.82543	2.88783e-28	4.62141e-26
Gbp9	12951.2	2.16622	3.31348e-28	5.26211e-26
Gm20559	7535.84	1.89136	3.38788e-28	5.3395e-26
Ccrl2	661.057	2.95876	3.70337e-28	5.75529e-26
Helz2	14011.4	1.73297	3.70702e-28	5.75529e-26
Cd69	7449.62	2.60857	4.1197e-28	6.3486e-26
Tap1	5275.4	1.35712	5.61666e-28	8.59184e-26
Zup1	2453.18	2.01552	6.07424e-28	9.22398e-26
Ifi204	7046.46	3.16927	6.54184e-28	9.86206e-26
Mlkl	915.106	1.99515	7.88365e-28	1.17994e-25
Gbp5	9717.59	2.55104	1.19704e-27	1.7788e-25
Nlrc5	7334.77	1.70731	1.36623e-27	2.01582e-25
Serpina3f	2358.41	2.30551	1.70628e-27	2.49983e-25
Ascc3	2162.75	1.60606	1.77952e-27	2.58889e-25
Oas1g	140.166	3.32134	2.12726e-27	3.0733e-25
Ifi211	2045.99	3.22726	3.15072e-27	4.52052e-25
Naa25	1210.78	1.25701	4.58203e-27	6.52909e-25
Trim34a	3773.54	1.39729	6.30116e-27	8.91764e-25
Gm6548	889.183	2.01948	8.94948e-27	1.25801e-24
Gvin1	361.499	2.17805	1.26063e-26	1.76015e-24
F13a1	545.917	-3.49658	1.31436e-26	1.82294e-24
Uba7	3812.3	1.45443	1.62421e-26	2.23775e-24
Psme1	5562.31	1.3935	3.68483e-26	5.04337e-24
Ly6c1	554.64	2.44977	4.54246e-26	6.17655e-24
Vwa5a	2013.24	1.12754	5.31117e-26	7.17491e-24
Il1rn	3006.07	4.31233	6.41067e-26	8.60436e-24
B430306N03Rik	603.613	1.77274	8.53193e-26	1.13781e-23
Slfn9	2226.47	2.40624	9.40937e-26	1.24683e-23
Gzma	577.508	2.39273	1.05272e-25	1.38612e-23
Ddit3	341.121	1.62023	1.38666e-25	1.81434e-23
Mov10	1796.9	1.87401	2.93297e-25	3.8136e-23
4930512H18Rik	128.284	3.58509	3.68962e-25	4.76764e-23
Cars	855.811	1.24039	4.9121e-25	6.30811e-23
Txn1	1879.77	0.97428	6.80923e-25	8.69075e-23
Fcgr4	481.382	3.34033	6.95467e-25	8.82226e-23
Ogfr	1757.87	1.4612	7.36215e-25	9.28256e-23
H2-Q4	6396.52	1.40315	7.74283e-25	9.70373e-23
Irf9	2644.46	1.21786	8.36996e-25	1.04269e-22
Tdrd7	1263.49	1.53281	1.05279e-24	1.30371e-22
Ms4a6b	17979.8	1.47871	1.1712e-24	1.44175e-22
Psmd14	1502.89	0.845345	1.40186e-24	1.71555e-22
Gm43068	40.0141	4.8647	1.50523e-24	1.83128e-22
Aars	1505.86	1.0733	2.07485e-24	2.5096e-22
Cd209a	73.3805	-4.29285	2.14756e-24	2.58254e-22
Sgk1	617.996	-1.2579	2.26157e-24	2.704e-22
Sars	1456.92	0.838585	2.73705e-24	3.25381e-22
Vcan	1066.41	3.19608	3.29209e-24	3.8914e-22
Trim14	675.726	1.42473	7.74379e-24	9.10179e-22
Tapbp	8539.25	1.30899	9.74817e-24	1.13933e-21
Rundc3b	290.504	1.83153	1.06986e-23	1.24343e-21
Ifi27l2a	1376.65	2.55013	1.1906e-23	1.37607e-21
Apol9b	367.183	2.12199	1.26299e-23	1.45167e-21
Gm2065	77.2044	2.25822	1.44037e-23	1.64646e-21
Gm13822	23.4452	3.98237	1.48359e-23	1.68659e-21
Ifit3	13740.9	5.15171	1.51328e-23	1.71099e-21
Slc9a9	312.925	-1.4848	1.72957e-23	1.94497e-21
Nmral1	267.394	1.93178	2.12775e-23	2.37988e-21
Adar	3185.1	1.45452	3.47275e-23	3.84884e-21
A930037H05Rik	109.297	2.43666	3.47809e-23	3.84884e-21
Hpgd	507.807	-3.51806	4.43884e-23	4.88601e-21
Selenow	1352.84	1.11887	4.49632e-23	4.92324e-21
H2-Q5	1156.46	1.07692	4.93476e-23	5.37501e-21
Morc3	3878.3	1.16383	7.18088e-23	7.78079e-21
Ccl2	2411.94	3.9195	8.79855e-23	9.4842e-21
Hmgn2	981.207	0.987497	1.3234e-22	1.41917e-20
Ces2e	67.7058	-2.42502	1.84293e-22	1.96617e-20
Nampt	8929.7	1.7952	1.86621e-22	1.98085e-20
Trim21	2296.49	1.56674	3.00998e-22	3.17866e-20
Gbp11	1062.23	3.92598	4.35676e-22	4.57768e-20
Klra2	207.355	2.67419	4.43207e-22	4.63341e-20
Atp10a	738.825	1.95037	4.99833e-22	5.19926e-20
Xpo1	6898.76	1.45115	6.85873e-22	7.09896e-20
L1cam	227.058	-0.907396	7.18188e-22	7.39662e-20
Asb13	1828.01	1.47084	9.27954e-22	9.46516e-20
Tor1aip2	5840.98	1.4692	9.28135e-22	9.46516e-20
Ptgs2	987.695	4.90776	1.09035e-21	1.10652e-19
Psmb9	1861.88	1.20105	1.40231e-21	1.4162e-19
Ifit3b	3843.58	5.2395	1.46663e-21	1.474e-19
1600014C10Rik	2486.54	1.70434	1.65826e-21	1.65858e-19
Phf11	71.33	2.23472	1.89241e-21	1.88371e-19
Gpr34	190.914	-1.70328	2.10258e-21	2.08295e-19
Mx2	4763.43	4.23662	2.31445e-21	2.28199e-19
Appl2	612.023	-1.16637	2.44109e-21	2.39549e-19
Gm19705	180.685	1.98487	3.36756e-21	3.28915e-19
Zfp704	148.604	-1.67791	3.97478e-21	3.86408e-19
Cd209f	196.251	-4.7785	4.38936e-21	4.24727e-19
Ifit2	28974.7	4.37527	5.06862e-21	4.88183e-19
Trim12c	8297.67	1.48243	5.30272e-21	5.08377e-19
Siglech	1625.65	-3.05889	5.47745e-21	5.2272e-19
Ccl7	1966.59	3.04399	5.68755e-21	5.40291e-19
A630012P03Rik	31.2541	4.49389	8.41531e-21	7.95782e-19
Dhfr	606.109	1.95238	1.0675e-20	1.0049e-18
Naa20	834.031	1.33627	1.10378e-20	1.03236e-18
Psmb8	2428	1.15689	1.10659e-20	1.03236e-18
Atf4	1853.45	0.96833	1.18745e-20	1.10284e-18
Ifi203	33044.2	1.92189	1.22489e-20	1.13256e-18
Pak1	280.926	-1.56707	1.37269e-20	1.2636e-18
Keap1	928.445	1.00324	1.50332e-20	1.37776e-18
Gvin3	9028.84	2.22306	1.53345e-20	1.3992e-18
Ddx24	2627.95	0.957216	1.77907e-20	1.61623e-18
Kars	1734.16	0.722697	1.86635e-20	1.68816e-18
Apol9a	230.548	2.23857	1.91607e-20	1.72562e-18
Cybb	10098.9	1.26412	1.94814e-20	1.74694e-18
Gria3	174.285	-2.30128	2.25652e-20	2.01479e-18
Samhd1	41671.3	1.61618	2.64127e-20	2.34825e-18
Mthfd2	648.97	1.21216	2.71871e-20	2.40681e-18
Susd2	238.57	-1.47367	3.18163e-20	2.80469e-18
Ankfy1	3270.5	1.05455	3.75349e-20	3.29483e-18
Adamts10	891.177	-0.929988	3.84895e-20	3.36444e-18
Map3k19	366.705	1.37297	4.74703e-20	4.1321e-18
Fxyd2	84.0027	-2.28493	5.13053e-20	4.44731e-18
Il12rb1	267.202	1.91573	5.48047e-20	4.73094e-18
Rmi2	138.66	1.76977	5.59176e-20	4.80706e-18
Als2	504.155	0.850517	5.81764e-20	4.98067e-18
Timp1	159.213	3.88433	7.19819e-20	6.13734e-18
Mycbp2	7285.62	1.09412	7.86374e-20	6.67744e-18
Gvin-ps7	22443.3	2.06712	8.15507e-20	6.89667e-18
Sp100	22337.9	1.43538	8.33042e-20	7.01644e-18
Jaml	1534.89	1.67384	9.05081e-20	7.59246e-18
Rtn1	191.86	-1.55434	9.6629e-20	8.07337e-18
Ifna15	151.565	18.4284	1.10425e-19	9.18915e-18
Batf2	128.31	2.38912	1.4274e-19	1.18309e-17
Gm18752	277.415	2.49959	1.87502e-19	1.54793e-17
Msh3	727.989	0.898305	2.19488e-19	1.80483e-17
Gm15675	910.052	-1.45205	2.64301e-19	2.16477e-17
Slc7a1	1167.72	0.791934	2.8833e-19	2.35232e-17
Atp8b4	1107.54	1.39971	3.07359e-19	2.49778e-17
Gbp3	5307.51	1.58346	3.11695e-19	2.52315e-17
Rabepk	328.633	1.35476	4.19737e-19	3.38458e-17
Cdh2	175.86	-1.53809	4.85727e-19	3.90157e-17
A530032D15Rik	111.538	2.17198	5.60358e-19	4.48372e-17
Tle1	200.798	-1.17004	5.8528e-19	4.66519e-17
Pkib	1386.93	1.80907	6.45506e-19	5.11008e-17
Galc	179.566	-1.36788	6.46006e-19	5.11008e-17
Cd209g	52.9746	-5.56612	6.49147e-19	5.11547e-17
B4galt5	2173.75	1.31486	7.41287e-19	5.81952e-17
Nup205	1037.96	0.637418	8.59376e-19	6.72123e-17
Mndal	29490.3	1.8057	1.02144e-18	7.95884e-17
Ttc28	434.123	-1.20291	1.0583e-18	8.21526e-17
H2-M3	834.401	0.887136	1.23489e-18	9.55044e-17
Rsad2	23705	4.77255	1.3546e-18	1.04375e-16
Dck	1844.42	1.31453	1.63383e-18	1.25425e-16
Fcrl5	287.149	1.52003	1.92868e-18	1.47516e-16
Gm16464	44.0054	3.17175	2.01573e-18	1.53609e-16
Gm43197	706.936	2.15592	3.29978e-18	2.50543e-16
Heatr1	1375.42	0.747096	3.40445e-18	2.5755e-16
Psma2	1418.91	0.888738	4.56769e-18	3.44298e-16
Mtss1	1139.49	-1.04218	5.02897e-18	3.77699e-16
Cyp27a1	284.798	-1.10294	5.33808e-18	3.99473e-16
Sp110	4544.6	1.50791	5.39334e-18	4.02161e-16
Tapbpl	1008.01	1.17383	6.02012e-18	4.46308e-16
Pnpt1	2786.15	1.42716	6.02829e-18	4.46308e-16
Gbp7	13465.2	2.23205	6.15938e-18	4.54396e-16
Cst7	324.142	1.2785	7.6847e-18	5.64921e-16
Cxcl10	11200.9	4.15053	7.75361e-18	5.67979e-16
H2-D1	18507	0.753052	7.90327e-18	5.76911e-16
H2-T10	652.96	1.42291	8.66908e-18	6.306e-16
A730011C13Rik	163.561	1.29429	1.11998e-17	8.11845e-16
Pdlim3	37.3815	-2.60782	1.20491e-17	8.7038e-16
Hat1	1025.18	0.933261	1.27388e-17	9.17018e-16
Rap1gap	45.1588	-1.76019	1.62533e-17	1.16598e-15
Ifi205	3963.73	2.50041	1.63216e-17	1.16686e-15
Man2a2	988.641	-0.924765	1.6403e-17	1.16866e-15
Traf1	2322.76	0.840784	1.80643e-17	1.28263e-15
Nars	2727.43	0.626343	1.87698e-17	1.32819e-15
Tent4a	829.936	1.23565	2.03594e-17	1.43578e-15
Treml2	3487.53	1.40137	2.15531e-17	1.51484e-15
Mcf2l	72.8504	-2.15801	2.23744e-17	1.56727e-15
Parp10	1499.45	1.64006	2.47788e-17	1.72986e-15
Hspa5	18067.3	0.950776	2.6138e-17	1.81865e-15
Fcer2a	2908.71	-1.55113	2.87624e-17	1.99458e-15
Cysltr2	128.617	2.04065	2.90577e-17	2.00836e-15
Shisa5	15563.9	1.08338	3.10439e-17	2.13853e-15
Dnajb11	1941.61	0.539968	3.20508e-17	2.19462e-15
Tbc1d16	148.79	-1.81109	3.2069e-17	2.19462e-15
Ltbp4	164.32	-2.28835	3.2205e-17	2.1967e-15
Serpinb9	4252.63	1.1596	3.2526e-17	2.21134e-15
Adam33	215.681	-1.98686	3.31039e-17	2.2433e-15
F10	103.163	3.374	3.39439e-17	2.29275e-15
Cdc42bpg	147.598	-1.02519	3.67551e-17	2.4746e-15
Thsd7a	192.198	-1.88406	3.86277e-17	2.59229e-15
H2-Q7	6640.33	1.15918	3.87772e-17	2.59396e-15
Aida	3185.78	1.17606	3.97239e-17	2.64877e-15
Ptprk	318.888	-1.15666	4.3496e-17	2.89102e-15
Vmp1	2007.21	1.2217	4.4991e-17	2.98087e-15
Csrp1	2226.79	0.873974	4.55346e-17	3.00731e-15
Tmem184b	956.428	1.28564	4.6349e-17	3.05141e-15
Ncoa7	2930.04	1.43081	4.7757e-17	3.1329e-15
Gm16675	218.823	1.24259	4.7888e-17	3.1329e-15
Sytl2	163.567	-1.2491	5.56601e-17	3.62995e-15
Serpini1	521.454	1.28968	5.71393e-17	3.71477e-15
Glycam1	17787.2	-1.90666	6.12247e-17	3.96797e-15
Slc7a5	471.166	1.38322	6.94927e-17	4.48983e-15
Chic1	396.022	1.84404	7.57977e-17	4.88203e-15
Eprs	2815.11	0.608825	8.11038e-17	5.20767e-15
Zc3hav1	8191.04	1.06548	8.66514e-17	5.54675e-15
Usp25	6453.24	1.37733	9.36289e-17	5.97501e-15
Dop1b	851.31	0.795417	9.82158e-17	6.24857e-15
Ifit1bl2	118.54	2.36096	9.8596e-17	6.25363e-15
P3h2	60.0137	-2.37509	1.10998e-16	7.01888e-15
Tmem171	34.7108	5.27825	1.23394e-16	7.77908e-15
Eif4a1	5584.37	0.549438	1.79833e-16	1.13028e-14
Nav2	121.898	-1.18343	1.83509e-16	1.14923e-14
Ly6a2	45.4066	3.34133	1.83951e-16	1.14923e-14
Cntfr	32.6109	-2.2713	1.85377e-16	1.15467e-14
BC051226	91.8888	1.75416	1.95462e-16	1.21385e-14
Gm12065	20.1695	2.74886	2.06874e-16	1.2809e-14
Vwf	172.02	-2.57037	2.31043e-16	1.4263e-14
Large1	116.912	-1.13314	2.43391e-16	1.49808e-14
Srpx2	37.1902	-3.3162	2.79585e-16	1.71578e-14
Timp2	1706.26	-1.68336	2.81054e-16	1.71972e-14
Reps2	74.2403	-2.92356	2.83369e-16	1.7288e-14
Vps54	3476.12	1.12654	4.28081e-16	2.60404e-14
AI838599	58.1482	-1.84833	4.30418e-16	2.61062e-14
Sulf2	537.041	-2.07167	4.31877e-16	2.61185e-14
Ms4a4d	1080.73	1.42481	4.93466e-16	2.97567e-14
Ccdc125	263.733	-0.733994	4.97062e-16	2.98869e-14
Cd86	2939.61	1.00629	4.99504e-16	2.99472e-14
Ifit1	14502.6	4.43486	5.06287e-16	3.02667e-14
Rfc3	521.058	1.39561	5.10684e-16	3.0442e-14
Eif2s1	1636.8	0.666567	5.6033e-16	3.3306e-14
Gbp8	4349.35	1.48433	6.24088e-16	3.69901e-14
Pfkp	1501.92	0.670007	6.46477e-16	3.81544e-14
Smcr8	1112.49	0.751059	6.474e-16	3.81544e-14
Fam111a	7878.99	1.16114	7.60204e-16	4.46759e-14
Firre	347.592	-1.16651	8.84105e-16	5.1811e-14
Psmb2	735.616	0.67119	1.18004e-15	6.89594e-14
Psma7	1800.57	0.744735	1.19907e-15	6.98754e-14
Gla	357.512	1.39349	1.3816e-15	8.0287e-14
Gm7609	50.603	2.38669	1.4323e-15	8.30013e-14
Cmpk2	8689.52	3.57007	1.46822e-15	8.48465e-14
Arhgap26	1365.95	0.754329	1.47339e-15	8.49096e-14
Tor1aip1	5769.37	1.01404	1.56976e-15	9.02137e-14
Wars	1102.04	1.00744	1.78374e-15	1.02228e-13
Casp4	2157.55	1.58155	1.85079e-15	1.0578e-13
Fgf11	53.8991	-2.19566	1.87325e-15	1.0677e-13
Rtl8c	39.8682	-1.72626	1.91503e-15	1.08853e-13
Shfl	850.253	1.00513	2.26161e-15	1.28203e-13
Xcr1	176.687	-2.52143	2.27748e-15	1.28752e-13
Lgals4	112.89	-1.12625	2.30278e-15	1.29829e-13
Add1	2563.65	-0.541724	2.35139e-15	1.32211e-13
Itpr1	2071.16	0.831412	2.57327e-15	1.44297e-13
Wasf1	42.7449	-3.13935	3.07567e-15	1.72006e-13
Eif4e	912.674	0.633374	3.21862e-15	1.79518e-13
Insl6	106.618	1.75689	3.3125e-15	1.8426e-13
Pbx1	596.08	-1.1464	3.33551e-15	1.85045e-13
Psmd7	1422.7	0.745707	3.44418e-15	1.90415e-13
Gm8369	2168.04	1.23956	3.45061e-15	1.90415e-13
Saa3	158.009	4.88408	3.92221e-15	2.15867e-13
Mrpl30	1774.73	1.01268	4.1041e-15	2.25282e-13
Iigp1	18140.4	2.71741	4.72899e-15	2.589e-13
Ccr5	679.115	1.23321	4.98587e-15	2.72247e-13
Rbl1	2216.99	1.39847	5.10256e-15	2.77889e-13
Nsun2	1698.48	0.457141	5.11746e-15	2.77973e-13
Lars	1238.71	0.548035	5.79124e-15	3.13752e-13
Glipr2	2187.89	1.11998	5.81165e-15	3.1404e-13
Dhx58os	112.177	2.43212	6.01783e-15	3.24339e-13
Cadm1	222.071	-2.10085	6.30232e-15	3.38795e-13
Serpina1e	362.193	-1.52032	6.41537e-15	3.43983e-13
Gpr141b	146.247	-2.76435	6.60121e-15	3.53037e-13
Anxa4	1509.1	0.932878	6.67359e-15	3.55271e-13
4930426D05Rik	89.0824	-1.37832	6.67712e-15	3.55271e-13
Tsc22d1	765.052	-1.17818	6.7568e-15	3.58593e-13
Chst2	241.132	-1.39821	6.8419e-15	3.62185e-13
Dab1	57.7781	-1.56116	7.07225e-15	3.73429e-13
Vamp5	169.424	-1.08418	7.25654e-15	3.8219e-13
Hlf	122.705	-2.34552	7.50589e-15	3.94325e-13
Mafk	808.931	1.19132	7.75177e-15	4.06216e-13
Gm7160	117.101	1.54608	8.32169e-15	4.34986e-13
Nts	191.055	4.089	8.40562e-15	4.38272e-13
C130026I21Rik	37.049	1.95145	8.70243e-15	4.52613e-13
Prkag2	348.096	-0.925569	9.52719e-15	4.94273e-13
Ptprs	414.702	-0.835706	1.05087e-14	5.43838e-13
Fcgr1	1106.73	1.96875	1.13446e-14	5.8564e-13
Psmb10	723.284	1.14289	1.14919e-14	5.91774e-13
Sh3bp2	1238.99	0.968321	1.18865e-14	6.10038e-13
N4bp1	1947.16	0.981917	1.19052e-14	6.10038e-13
Glrx	220.945	0.908985	1.28816e-14	6.58448e-13
Ccl3	1336.31	3.28265	1.31639e-14	6.71229e-13
Gxylt2	223.296	-1.48069	1.33518e-14	6.79149e-13
Atp2a3	2880.69	-0.707304	1.36603e-14	6.93143e-13
Tars	1267.9	0.55849	1.37432e-14	6.95652e-13
Socs1	391.243	2.14299	1.46165e-14	7.38063e-13
Vcpip1	3735.2	1.33154	1.48821e-14	7.49654e-13
Smg7	4067.02	0.938793	1.53236e-14	7.70028e-13
Eef2k	210.586	-1.49256	1.57978e-14	7.91944e-13
Tpst1	912.899	1.05706	1.6791e-14	8.3971e-13
Ifna16	37.8446	-17.1954	1.80177e-14	8.98897e-13
Mthfr	579.387	1.01297	1.94706e-14	9.69057e-13
4930430E12Rik	31.4508	4.35688	2.01019e-14	9.98093e-13
Carmil1	1027.9	1.06998	2.02049e-14	1.00081e-12
Epas1	2223.49	-1.11574	2.14711e-14	1.06101e-12
Pcgf5	889.56	1.3765	2.17666e-14	1.07306e-12
Eogt	258.278	-0.63014	2.21135e-14	1.08759e-12
Iqgap2	1033.44	-1.01637	2.2491e-14	1.10355e-12
Tbrg1	1493.56	0.859495	2.25774e-14	1.10518e-12
Nrxn1	51.8862	-2.32699	2.30424e-14	1.12529e-12
Zfp365	244.804	1.96541	2.31758e-14	1.12853e-12
Psma1	1400.28	0.695397	2.32173e-14	1.12853e-12
Scfd1	1138.72	0.47926	2.45285e-14	1.18949e-12
Inpp5b	1124.31	0.564742	2.46143e-14	1.19087e-12
Wasf3	51.8397	-1.65801	2.64511e-14	1.27677e-12
Polr3b	931.405	0.660582	2.70931e-14	1.30382e-12
Cpe	692.099	-1.91878	2.71368e-14	1.30382e-12
Ilrun	2432.06	0.825817	2.90372e-14	1.39191e-12
Trip12	6691.28	0.620058	2.94644e-14	1.40914e-12
F830016B08Rik	454.721	3.46966	3.0682e-14	1.46401e-12
Itpr2	1957.53	0.77862	3.11715e-14	1.48396e-12
Ranbp1	1965.39	0.93992	3.12874e-14	1.48608e-12
Acss1	697.957	-0.578617	3.13763e-14	1.48691e-12
Pomp	1019.93	0.57716	3.19925e-14	1.51266e-12
Clic4	10823.9	1.17176	3.27287e-14	1.54396e-12
Oas1c	289.831	1.21212	3.33562e-14	1.57001e-12
Trim12a	6299.72	1.04173	3.38251e-14	1.58848e-12
Gca	567.194	1.23288	3.59301e-14	1.68354e-12
Selenop	13638.2	-2.61093	3.90178e-14	1.82411e-12
Apol10b	1202.09	1.23415	4.44167e-14	2.07185e-12
Lifr	1948.46	-1.23445	4.45876e-14	2.07517e-12
Htt	1173.37	0.63134	4.56699e-14	2.1208e-12
Pik3r3	370.196	-1.05856	4.58097e-14	2.12255e-12
Calhm6	940.373	1.6112	4.61332e-14	2.13033e-12
Kcnk5	191.698	1.20519	4.61823e-14	2.13033e-12
Rasgrp4	120.518	-1.90071	4.62976e-14	2.13092e-12
Gpr141	219.318	2.16179	4.71081e-14	2.16344e-12
Stac2	110.642	-1.06054	4.76538e-14	2.18368e-12
Kank2	232.787	-1.26305	5.04524e-14	2.30684e-12
Stoml1	477.235	0.913784	5.42926e-14	2.47698e-12
Man2b1	4067.21	-0.91615	5.46364e-14	2.48721e-12
Dbp	50.2101	-2.00602	5.4757e-14	2.48726e-12
Snrpd1	853.124	0.987373	5.60252e-14	2.53932e-12
Slc25a22	943.079	1.34202	5.71073e-14	2.58274e-12
Efnb2	207.88	-1.20085	5.80973e-14	2.62181e-12
Chmp4b	3456.79	1.22689	5.86459e-14	2.64084e-12
Slc15a3	1153.87	1.69427	6.21919e-14	2.79447e-12
Gm5970	262.408	3.25451	6.45366e-14	2.89358e-12
Smad1	542.99	-0.844866	6.79264e-14	3.03901e-12
Cd200r4	374.393	1.59458	6.81936e-14	3.04442e-12
Col15a1	663.272	-1.23451	7.10969e-14	3.16724e-12
Psme2b	412.954	1.8126	7.37631e-14	3.27899e-12
Psmc6	1533.79	0.5973	7.79009e-14	3.45555e-12
Gpc6	264.55	-2.07578	7.96909e-14	3.52742e-12
Mxd4	773.994	-1.08729	8.0413e-14	3.55183e-12
Ly6e	15245	0.656641	8.50785e-14	3.74994e-12
Apoe	9678.76	-1.66097	8.55076e-14	3.76089e-12
Tubb2b	131.108	1.1107	9.54142e-14	4.18776e-12
Usp15	2089.02	0.688275	1.0987e-13	4.81206e-12
Upp1	295.62	2.02341	1.1434e-13	4.99735e-12
Ces2g	364.109	-1.82502	1.2024e-13	5.24419e-12
Limch1	125.524	-1.8486	1.28821e-13	5.60667e-12
Irf1	5324.92	1.3044	1.3027e-13	5.65789e-12
Lipg	744.019	2.04766	1.33455e-13	5.78416e-12
Atm	1295.7	1.25907	1.33903e-13	5.79152e-12
Il13ra2	123.694	-2.21999	1.35669e-13	5.85573e-12
Cdh17	181.529	1.54459	1.41651e-13	6.10125e-12
Cd209c	33.9459	-4.15743	1.70154e-13	7.31381e-12
Man1c1	239.797	-1.74336	1.80191e-13	7.72925e-12
Dpp4	3308.88	0.886806	1.82027e-13	7.77773e-12
Pole	236.462	0.939542	1.82069e-13	7.77773e-12
Evi2a	2082.65	0.877107	1.96679e-13	8.38466e-12
9930111J21Rik1	272.712	2.43158	2.12181e-13	9.02703e-12
Kctd12	1197.17	-1.51488	2.19497e-13	9.31924e-12
Shank1	179.816	-1.49757	2.32245e-13	9.84039e-12
Chp2	78.3313	-3.29079	2.3407e-13	9.89754e-12
Tnn	78.1979	2.25064	2.3777e-13	1.00336e-11
Art2b	516.11	1.27948	2.41319e-13	1.01628e-11
[truncated: 33,893 more rows]

## Sheet: 72hrs
Supplementary Table 5: DEG dLN
[truncated: 34,388 more rows]
