# Supplementary material for: Early spatiotemporal evolution of the immune response elicited by adenovirus serotype 26 vector vaccination in mice
Source: J Virol. 2025 Mar 31;99(5):e00247-25. doi: 10.1128/jvi.00247-25 (PMC12090802; doi:10.1128/jvi.00247-25)
Supplement: Table S6 — DEG blood. [file jvi.00247-25-s0006.xlsx]

## Sheet: 1hr 
Supplementary Table 6: DEG Blood
Gene name	H01_baseMean	H01_log2FoldChange	H01_pvalue	H01_padj
Gm12183	76.4395	-1.62023	1.30354e-23	2.08162e-19
Rps6-ps4	48.9475	-2.07623	4.67456e-22	3.7324e-18
Gm9843	96.497	-2.16424	1.90761e-19	1.01542e-15
Rps24-ps3	94.7669	-2.18887	1.71455e-18	6.84492e-15
Gm15500	62.0986	-1.65001	1.09383e-17	3.49348e-14
Gm5835	39.4637	-1.65571	6.96283e-16	1.85316e-12
Gm14681	25.3366	-2.087	2.07231e-15	4.72753e-12
Gm6863	26.1594	-2.01229	4.30545e-15	8.59422e-12
Sik3	545.074	0.817567	2.51616e-13	4.46452e-10
Gm9794	70.8833	-1.23739	5.02456e-13	8.02372e-10
Rpl39-ps	30.925	-2.315	6.06269e-13	8.80138e-10
Tarm1	35.4433	3.20584	2.02307e-12	2.6922e-09
Ccr1	225.831	1.52216	1.18891e-11	1.46044e-08
Gm4204	118.13	-1.30268	3.06131e-11	3.49186e-08
Gm12174	19.2667	-1.75787	1.4475e-10	1.541e-07
Zfp808	26.3218	-2.64169	1.70879e-10	1.70548e-07
Gm4617	21.9562	-2.41931	2.11157e-10	1.98351e-07
Gm8369	1189.59	-0.962771	4.073e-10	3.61343e-07
Rpl10a-ps1	29.9623	-1.54241	4.85884e-10	4.08373e-07
Hspa8	5047.81	0.679903	8.41516e-10	6.71908e-07
Ctso	705.491	-0.828826	1.08824e-09	8.27528e-07
Gm8276	82.1577	-2.00795	1.88341e-09	1.3671e-06
Zfp943	478.822	-1.91137	1.97225e-09	1.36934e-06
Vcan	1216.92	2.00938	3.12349e-09	2.07829e-06
Rnf139	735.667	-0.76868	6.19453e-09	3.95681e-06
Immp1l	66.4196	-1.16839	7.02173e-09	4.31269e-06
Igkv13-85	17.1385	-2.17768	9.10279e-09	5.3838e-06
Rps15a-ps5	12.3716	-1.93511	1.03214e-08	5.73993e-06
Gm12844	9.35725	-2.41538	1.04238e-08	5.73993e-06
Gm5898	9.85949	-2.41747	1.1678e-08	6.21619e-06
Hdac1-ps	14.6247	-2.24124	1.49989e-08	7.72638e-06
Zfp106	1731.67	0.313165	1.56884e-08	7.74545e-06
Rpl14-ps1	79.7867	-2.16284	1.6006e-08	7.74545e-06
Nfil3	130.318	1.58441	1.85468e-08	8.71101e-06
C030034I22Rik	42.697	-1.34457	2.19965e-08	1.00361e-05
Ncoa4-ps	30.4569	-1.94758	3.16677e-08	1.40473e-05
Gm10275	33.1428	-1.99675	3.29903e-08	1.42384e-05
Gimap1os	142.095	-1.04448	3.82258e-08	1.60639e-05
Sptan1	3099.87	0.382492	4.94374e-08	2.02427e-05
Gm13456	80.5218	-1.00254	5.73351e-08	2.28896e-05
1110059E24Rik	434.641	-0.629738	6.10885e-08	2.37932e-05
Fn1	5976.49	1.41243	7.59403e-08	2.73124e-05
Ube2w	614.324	-0.845642	7.62437e-08	2.73124e-05
Gm5141	78.611	-2.28889	7.63083e-08	2.73124e-05
Gm37144	13.9802	-2.09549	7.69652e-08	2.73124e-05
Btla	4642.2	-0.889767	8.14526e-08	2.82764e-05
Zfp942	340.512	-1.8327	8.81562e-08	2.99525e-05
Igkv13-84	20.6607	-1.92422	9.47525e-08	3.13341e-05
Gm13835	8.84807	-2.93828	9.6147e-08	3.13341e-05
Rps15-ps2	9.13908	-2.18215	1.0901e-07	3.48158e-05
Rps3a2	9.44071	-2.11479	1.28295e-07	4.01713e-05
AK157302	19.0274	-2.15885	1.37188e-07	4.213e-05
Phlpp1	249.005	0.639636	1.51446e-07	4.56311e-05
Cdc42bpb	341.871	0.886762	2.40053e-07	7.0865e-05
Serp1	5045.9	-0.713526	2.44071e-07	7.0865e-05
Actr3-ps	60.3922	-0.880387	2.63339e-07	7.5094e-05
Clec2d	1104.16	-0.610624	2.74078e-07	7.67852e-05
Olfm1	166.729	1.20012	2.80435e-07	7.72116e-05
2010315B03Rik	287.646	-1.24376	2.92945e-07	7.92889e-05
Hdc	150.51	1.19149	3.15626e-07	8.34681e-05
Zfp51	291.091	-1.3188	3.1884e-07	8.34681e-05
Luc7l3	2929.69	-0.824222	3.86549e-07	9.95613e-05
Lztfl1	125.56	-0.847344	4.422e-07	0.000110305
Fosb	79.8331	1.88593	4.44036e-07	0.000110305
Rpl31-ps8	37.1105	-2.64847	4.49732e-07	0.000110305
Gapdh	952.676	0.812583	4.55891e-07	0.000110305
5430403G16Rik	63.8757	-1.61893	4.70176e-07	0.000112063
Ms4a1	8161.36	-0.977727	4.87453e-07	0.000113566
Cdh23	98.1395	1.30509	4.92401e-07	0.000113566
Zfp950	788.187	-1.0763	4.97857e-07	0.000113566
Itgb2	6338.31	0.715828	5.04925e-07	0.000113566
Zfp932	142.041	-1.67039	5.12306e-07	0.000113625
Gpr174	931.176	-1.15469	5.21314e-07	0.000114039
A530030E21Rik	573.237	-1.69204	5.54907e-07	0.000119747
Trim23	233.677	-0.95643	5.97017e-07	0.000125884
Gt(ROSA)26Sor	97.1985	-1.57314	5.99355e-07	0.000125884
Slco5a1	59.7625	-1.35804	6.06992e-07	0.000125884
Slf1	197.092	-1.10556	6.37903e-07	0.000130598
Cap1	6355.73	0.546033	6.96762e-07	0.000140843
Gm12468	4.88906	-3.31516	7.35473e-07	0.00014681
Pdcd5-ps	11.1983	-3.97097	7.47192e-07	0.000147307
Zfp397	696.041	-0.700922	7.74592e-07	0.000150818
Fryl	1956.24	0.388025	7.83888e-07	0.000150818
Emilin2	1260.33	1.03335	8.25689e-07	0.000156969
Zfp944	238.633	-1.70374	8.93389e-07	0.000167842
Gm1848	5.93345	-2.58739	9.58854e-07	0.000178046
Gm42870	700.781	-1.66677	1.02544e-06	0.000188221
Vsig2	357.23	1.41777	1.04594e-06	0.000189485
Zfp119a	70.0549	-1.53755	1.05605e-06	0.000189485
Rpl13a-ps1	22.2474	-2.5405	1.07321e-06	0.000190422
Rnpc3	274.906	-1.45053	1.31069e-06	0.000228567
Dennd5a	1618.26	0.533003	1.31681e-06	0.000228567
Tlr2	237.354	1.12439	1.41729e-06	0.000243363
Rps15a-ps7	8.78422	-1.9969	1.48165e-06	0.000249136
Gm15446	117.708	-1.31972	1.48212e-06	0.000249136
Rps16-ps2	34.7922	-1.0941	1.54627e-06	0.000254185
Sipa1l1	735.443	0.488419	1.55705e-06	0.000254185
Ppp1r3d	63.1197	1.4417	1.5599e-06	0.000254185
Zfp758	296.169	-1.6915	1.59324e-06	0.000254352
Trim59	1136	-1.01235	1.6037e-06	0.000254352
Gm5778	7.87881	-1.95014	1.60871e-06	0.000254352
Cttnbp2nl	17.17	2.03287	1.63632e-06	0.00025618
Dhx36	805.503	-0.636217	1.89084e-06	0.000293154
Gmfb	1140.29	-0.776104	2.05238e-06	0.000315138
Ptpn1	2141.58	0.614314	2.17618e-06	0.000330967
Gm20045	26.9645	-1.47923	2.43402e-06	0.000364666
Lmbrd1	1164.95	-0.431684	2.44344e-06	0.000364666
Grk5	807.803	0.909588	2.52693e-06	0.000370313
Slc30a4	199.4	-0.809292	2.52766e-06	0.000370313
Camk2d	1935.94	-0.466212	2.67427e-06	0.000387707
Gm15989	8.54082	-2.46654	2.69494e-06	0.000387707
AW549877	1121.63	-0.805676	2.8386e-06	0.000401661
Hba-ps4	36.1101	-2.09074	2.84224e-06	0.000401661
Dync1h1	3515.87	0.539875	2.91446e-06	0.000408254
Trim5	1031.65	-0.738146	3.00476e-06	0.000417243
Zfp40	82.5153	-1.31951	3.07864e-06	0.000418454
Zfp994	136.938	-1.52999	3.10521e-06	0.000418454
Gm4997	18.9721	-3.00403	3.11733e-06	0.000418454
Rpl21-ps4	21.7837	-3.18661	3.11829e-06	0.000418454
Zfp268	166.559	-1.75443	3.14906e-06	0.000419061
Rsrp1	5201.14	-0.455649	3.17761e-06	0.000419366
Klc1	1169.14	0.543804	3.62614e-06	0.000474638
Gm27046	6.17822	-3.80661	3.88976e-06	0.000505005
Gm9392	20.8425	-2.05436	3.95267e-06	0.000509033
Pdlim1	1639.49	1.17766	4.09257e-06	0.000522471
Sort1	1359.02	1.01722	4.12245e-06	0.000522471
Rpl9-ps6	46.9458	-1.81501	4.73753e-06	0.000595698
Gm6563	19.0125	-1.42727	4.82036e-06	0.000601377
Gmfg-ps	5.55957	-2.40352	4.99696e-06	0.000618578
Gm9531	18.7763	-1.84812	5.13006e-06	0.000621703
Zxdb	84.6453	-1.19545	5.13326e-06	0.000621703
Tlr1	965.473	-0.662436	5.17579e-06	0.000621703
Adcy9	211.308	1.37729	5.17793e-06	0.000621703
Gm13340	38.4968	-1.41751	5.22262e-06	0.000622264
Zfp760	163.446	-1.05189	5.26055e-06	0.000622264
Gm10167	17.6765	-1.7254	5.5276e-06	0.000649046
P2ry10b	398.567	-0.922039	5.57349e-06	0.000649657
Fus	2284.29	-0.548987	5.7573e-06	0.00066622
Gpr155	240.767	-0.808352	5.86183e-06	0.000673436
Zfp959	162.962	-1.17971	6.15392e-06	0.000701244
Arid1a	3105.11	0.284193	6.19171e-06	0.000701244
Epm2aip1	474.217	-0.786929	6.33666e-06	0.000712607
2310015A10Rik	295.8	-0.529685	6.43822e-06	0.000718964
Gm8806	9.27429	-2.48688	7.77176e-06	0.000861856
Actn1	2048.14	0.977955	7.87792e-06	0.000867603
Ndufb4	39.0788	-1.81256	8.11345e-06	0.000887422
Hspe1	267.784	-1.08963	8.79871e-06	0.000955827
Gm14269	6.31582	-2.95432	8.94571e-06	0.00096523
Cd53	4636.23	-0.642852	9.00712e-06	0.000965333
Mtus1	356.168	0.857902	9.07423e-06	0.000966043
Gm14586	17.5894	-1.36327	9.19319e-06	0.000972226
Hdac9	268.395	-0.90548	9.52414e-06	0.0010006
Zfp984	362.585	-1.2805	9.72131e-06	0.00101464
Gm10073	11.7597	-2.75579	1.02101e-05	0.00105874
BE692007	2390.44	-0.874567	1.03653e-05	0.00106789
Cfl2	268.737	-0.775854	1.07031e-05	0.00109563
Diaph1	3127.05	0.371392	1.08708e-05	0.00110571
Yod1	287.522	-0.714355	1.1713e-05	0.00118383
Dennd6a	758.709	-0.572816	1.25926e-05	0.00126472
Plxna4	2392.61	1.25856	1.27602e-05	0.00127355
Slc4a7	1092.29	-0.597409	1.29596e-05	0.00128541
Inpp5a	336.08	0.845284	1.34837e-05	0.00132149
Gm6085	7.42193	-1.90355	1.34888e-05	0.00132149
Hnrnpu	1388.06	-0.862153	1.37149e-05	0.00133544
Pygb	1333.63	0.896566	1.3879e-05	0.00133641
Hectd4	1076.18	0.498302	1.39011e-05	0.00133641
Rpl17-ps8	15.1314	-3.0017	1.39758e-05	0.00133641
Klra1	78.3041	-1.51539	1.43304e-05	0.00136215
Itgb3bp	47.1752	-1.36215	1.44709e-05	0.00136737
G6pdx	1039.27	0.680017	1.48511e-05	0.00139504
Zfp85	185.128	-1.01839	1.52558e-05	0.00142136
Gm16675	130.223	-0.628738	1.53093e-05	0.00142136
Irak4	424.639	0.388594	1.54967e-05	0.00143044
Tfec	94.014	1.56105	1.63746e-05	0.00150279
Haus3	295.071	-1.1564	1.67619e-05	0.00152955
Rps12-ps9	17.9621	-2.80048	1.7004e-05	0.00154142
Flnb	335.202	0.602549	1.70851e-05	0.00154142
Gm13341	45.201	-1.92989	1.73277e-05	0.00155453
Gm9294	15.9442	-1.69913	1.76412e-05	0.0015658
Lsm5	114.178	-1.15734	1.76495e-05	0.0015658
Gm29216	24.3509	-2.09629	1.81948e-05	0.00160527
Dnm2	1377.01	0.320848	1.84456e-05	0.00161619
Med7	88.1765	-1.18122	1.85211e-05	0.00161619
Niban1	966.639	0.704871	1.88019e-05	0.00163001
2610507B11Rik	3565.85	0.624218	1.88836e-05	0.00163001
Srsf1	2615.27	-0.557362	1.92874e-05	0.00164809
Gm33989	543.973	-0.789934	1.93115e-05	0.00164809
Fos	577.804	1.23339	1.94026e-05	0.00164809
Igkv4-59	38.7479	-1.10415	1.95343e-05	0.00165049
AW146154	82.685	-1.10086	1.96798e-05	0.00165404
Zkscan8	356.981	-0.796674	2.03754e-05	0.00170354
Zfp322a	319.152	-0.718023	2.06655e-05	0.00171879
Tln1	10865.4	0.733797	2.07872e-05	0.00171996
Tfrc	503.782	-0.73915	2.10827e-05	0.00173541
Cmpk1	1141.69	-0.966593	2.11935e-05	0.00173559
Parvb	6627.19	1.30314	2.17695e-05	0.00177366
Tmem30a	1436.62	-0.849112	2.21671e-05	0.00179689
6720489N17Rik	31.3129	-1.74879	2.2282e-05	0.00179708
F13a1	6009.15	0.939069	2.24071e-05	0.00179808
Gm7809	96.2413	-1.36674	2.29016e-05	0.00182792
Gm3604	32.8094	-2.12891	2.30078e-05	0.00182792
Phf12	665.643	0.350038	2.3255e-05	0.00183841
Polr1f	286.622	-0.769224	2.5114e-05	0.00197179
Sec61g	36.4877	-1.36131	2.51891e-05	0.00197179
Ubr4	3363.34	0.537814	2.57303e-05	0.00200432
Hp	1249.07	1.26423	2.70443e-05	0.00208694
Zfp456	192.37	-1.15414	2.70523e-05	0.00208694
Dmxl1	2228.22	-0.762731	2.72407e-05	0.00209138
Flna	19523.7	0.702152	2.76336e-05	0.00210944
Vwf	7286	1.39149	2.77401e-05	0.00210944
Slc25a46	456.41	-0.817022	2.78973e-05	0.00211133
Glmn	64.9651	-0.857823	2.81604e-05	0.00211314
Ifitm2	479.101	0.804032	2.81857e-05	0.00211314
Marchf1	2776.34	-0.652672	2.86156e-05	0.00213534
Gm2223	7.09958	-1.81904	2.912e-05	0.00216287
Tie1	52.6996	1.82813	2.94937e-05	0.00218048
4930522L14Rik	83.474	-1.62778	2.96787e-05	0.00218405
Gm7308	6.70695	-2.70391	3.00619e-05	0.00220211
Rai2	94.1142	1.60972	3.04502e-05	0.00222036
Gm16580	153.526	-1.15558	3.08191e-05	0.00223705
Esco1	824.827	-0.852122	3.17616e-05	0.00229503
Dgkg	157.568	0.909719	3.30501e-05	0.002377
Abhd17b	647.377	-0.627881	3.32674e-05	0.002377
Gm9320	23.3931	-2.39849	3.34738e-05	0.002377
Csf2rb2	338.604	0.909612	3.35162e-05	0.002377
Pigm	773.381	-0.424289	3.36403e-05	0.002377
Fam217b	255.779	1.00767	3.39638e-05	0.00238928
Socs3	226.819	1.24885	3.47257e-05	0.00243217
Zfp958	141.929	-1.00453	3.51175e-05	0.00244887
Dlg4	143.507	1.08313	3.54664e-05	0.00246245
Mast2	1748.28	1.139	3.59887e-05	0.00248048
Psma3	633.059	-0.86771	3.60367e-05	0.00248048
Plekho2	3172.39	0.680063	3.63636e-05	0.00249223
Actg1	1704.6	0.936706	3.80686e-05	0.00259794
Tpi1	708.36	0.870458	3.83335e-05	0.00260488
Dap	4356.58	1.1811	3.85695e-05	0.00260981
Ttc14	1442.78	-0.858431	3.91366e-05	0.00263701
Zfp729b	431.435	-0.995095	3.97226e-05	0.00266525
Rab27a	562.751	0.383904	4.03467e-05	0.0026958
Zyx	6545.43	1.04822	4.08953e-05	0.00270274
Samd9l	15629.1	-0.825286	4.09293e-05	0.00270274
Snx5	3003.16	-0.388132	4.10962e-05	0.00270274
Rras2	476.77	-0.598421	4.11275e-05	0.00270274
Xylt1	839.918	0.48126	4.23017e-05	0.00276851
Ublcp1	259.838	-0.592011	4.25325e-05	0.00277225
Anp32b-ps1	10.019	-2.12009	4.28127e-05	0.00277917
Srek1ip1	148.876	-1.01746	4.3157e-05	0.00279018
Sec14l1	442.928	0.523611	4.35873e-05	0.00280664
Lyz2	26421.2	0.76169	4.49308e-05	0.00288152
Gm5909	4.89654	-2.48253	4.53613e-05	0.00289641
Gcc2	605.365	-0.898369	4.55257e-05	0.00289641
0610040J01Rik	22.2308	1.2711	4.58777e-05	0.00289762
Myo9b	1176.85	0.497411	4.59075e-05	0.00289762
Palld	83.0525	1.40513	4.67608e-05	0.00293986
Hexa	2344.56	0.724112	4.73693e-05	0.00296644
Taldo1	4598.78	1.01612	4.77017e-05	0.00297558
Rpl39	1194.18	-1.03951	4.8077e-05	0.00298732
Cr1l	926.443	-0.367735	4.87819e-05	0.00301937
Rasl10a	303.671	1.29087	4.98983e-05	0.00306102
Dusp1	318.444	1.13306	5.00156e-05	0.00306102
Eif4g1	2910.7	0.315601	5.00298e-05	0.00306102
Klra8	342.04	-1.44563	5.22664e-05	0.00318372
Ikzf5	35.9404	-2.25501	5.25878e-05	0.00318372
Hdlbp	1648.63	0.31938	5.2738e-05	0.00318372
Gm5963	7.36142	-1.81863	5.28328e-05	0.00318372
1600012H06Rik	237.797	-0.834743	5.3468e-05	0.00320084
Zfp677	139.49	-1.23216	5.35177e-05	0.00320084
Zfp626	253.4	-0.456959	5.55789e-05	0.00329644
Gm5829	5.29763	-2.5696	5.56492e-05	0.00329644
Dram2	588.667	-0.676565	5.58852e-05	0.00329644
Abcc5	708.542	0.520125	5.60197e-05	0.00329644
Mkrn1-ps1	12.3711	-2.46188	5.61484e-05	0.00329644
Csf2rb	1029.92	0.725356	5.69192e-05	0.00332946
Gm13431	195.548	1.29579	5.90354e-05	0.00344064
Capza1-ps1	19.057	-1.52702	5.99294e-05	0.00347487
Retreg1	747.225	-0.625772	6.00578e-05	0.00347487
Ikbkg	510.463	-0.333748	6.06174e-05	0.00349458
Srgap2	1343.11	0.473617	6.21659e-05	0.00357096
Gm6394	25.3412	-1.27319	6.27418e-05	0.00359113
Gm6204	9.73319	-1.62856	6.31508e-05	0.00359579
Msantd3	17.6592	1.72384	6.33283e-05	0.00359579
Bcr	662.697	0.812247	6.34988e-05	0.00359579
Zfp874b	515.604	-0.844271	6.38299e-05	0.00360176
Ctsd	8390.31	0.936486	6.40806e-05	0.00360318
Nomo1	7217.63	1.06797	6.46181e-05	0.00361238
mt-Tc	119.428	-2.42629	6.46967e-05	0.00361238
Arrb2	950.358	0.561114	6.52115e-05	0.00361653
Zfp595	2786.95	-1.05502	6.52238e-05	0.00361653
Aqp1	1017.7	1.35591	6.56795e-05	0.00362308
Mapk8	263.385	-0.701304	6.57958e-05	0.00362308
Tm9sf3	2413.1	-0.573066	6.65026e-05	0.00364584
Gm24357	19.0957	-2.11432	6.66658e-05	0.00364584
Cpt1a	1205.59	0.658785	6.76681e-05	0.00368803
Rps3a3	11.6352	-1.3624	6.8233e-05	0.00370617
Ccdc50	3096.39	-0.536764	6.89426e-05	0.00373202
Slc35e2	364.96	-0.423883	6.9999e-05	0.0037764
Zfp712	113.07	-1.13085	7.24933e-05	0.00388942
Morrbid	141.63	1.0122	7.26331e-05	0.00388942
Actn4	1741.6	0.693545	7.32213e-05	0.00388942
Stard9	253.086	0.920256	7.32817e-05	0.00388942
Zfp518a	720.348	-0.952242	7.33715e-05	0.00388942
Gpx4	1285.48	1.0122	7.35554e-05	0.00388942
Gm16170	165.913	-0.752165	7.47693e-05	0.00393836
Trrap	1230.7	0.383439	7.49741e-05	0.00393836
Cpsf6	1597.74	-0.667798	7.52811e-05	0.00394152
Dhcr24	882.04	1.08494	7.58176e-05	0.00395664
Bin2	3516.28	0.592919	7.66987e-05	0.00398767
Wdfy3	269.577	0.780755	7.69127e-05	0.00398767
Hk1os	19.3902	1.6374	7.7194e-05	0.00398767
Zfp938	49.2534	-1.30402	7.7411e-05	0.00398767
Pde7b	343.563	1.00628	7.77622e-05	0.00399287
Zfp945	295.588	-0.983788	7.85452e-05	0.00402015
Gm43980	226.716	-1.04275	7.94504e-05	0.00405349
Bcl2	1376.23	-0.625987	8.06647e-05	0.00407377
Lamp1	4966.45	0.533562	8.08185e-05	0.00407377
Gm5867	3.91849	-3.61801	8.08223e-05	0.00407377
Gm6368	6.02176	-2.4687	8.08683e-05	0.00407377
Arglu1	2150.33	-0.748995	8.11376e-05	0.00407449
Numa1	1538.25	0.445012	8.16596e-05	0.00408784
Luc7l2	6316.82	-0.777386	8.23817e-05	0.0041111
Fam126b	261.962	-0.728233	8.48669e-05	0.00422193
Fas	122.517	0.725062	8.58799e-05	0.00425905
Wwtr1	52.192	1.78591	8.74181e-05	0.00432055
Gm4832	3.37264	-3.81462	8.76609e-05	0.00432055
Rnf19b	1967.48	0.786641	8.92746e-05	0.00438654
C3	2156.02	1.05373	8.96083e-05	0.00438943
Eef1a1	25793.7	0.398485	9.0022e-05	0.00439621
AU041133	61.276	-1.12021	9.09691e-05	0.00442892
Yipf6	363.411	-0.579618	9.23509e-05	0.00447359
Naa30	399.323	-0.709447	9.26106e-05	0.00447359
Gpcpd1	2118.22	-0.534987	9.29386e-05	0.00447359
Gsta2	74.2345	1.72155	9.30072e-05	0.00447359
Idi1-ps4	1.81858	-4.64265	9.32075e-05	NA
Spen	1011.21	0.446629	9.37333e-05	0.00449498
Vbp1	735.725	-0.877059	9.48898e-05	0.00452306
Tra2b	825.23	-0.685708	9.49094e-05	0.00452306
6530402F18Rik	87.353	0.807631	9.57319e-05	0.00452306
Svil	927.768	0.465313	9.57328e-05	0.00452306
Lrif1	633.805	-1.1058	9.57526e-05	0.00452306
Zfp125	80.5912	-1.02266	9.60185e-05	0.00452306
Rtl8c	232.56	1.40662	9.66269e-05	0.00453834
Lcorl	282.65	-0.87622	9.84236e-05	0.00460917
Rassf4	1891.06	0.610482	9.90755e-05	0.00462591
Gm4366	12.0158	-1.28076	9.95445e-05	0.00462591
Itga1	96.5503	0.906804	9.96501e-05	0.00462591
Zfp788	172.747	-0.729454	0.000100288	0.00464203
Btf3-ps1	12.9195	-1.34146	0.000101559	0.00468519
Fam8a1	292.817	-0.690765	0.000102034	0.00468519
Zfp933	168.81	-0.839971	0.000102101	0.00468519
Klra4	273.668	-1.04035	0.00010322	0.00472299
Gm7099	2.87986	-3.71298	0.000103545	0.0047243
Rad17	352.254	-0.53759	0.000103941	0.00472886
Tasl	487.486	-0.915783	0.00010558	0.0047898
Zfand6	735.215	-0.593315	0.00010751	0.00486352
Tcn2	181.586	0.890501	0.000108303	0.00488556
Tagln2	4074.06	0.896223	0.000108656	0.00488767
Mir17hg	191.332	-0.844599	0.000109411	0.00490781
Zfp995	47.6743	-1.29277	0.000110188	0.00492883
Ube2a	247.851	-0.481903	0.000110677	0.0049347
Kbtbd8	109.048	-0.842216	0.000110937	0.0049347
Tmem163	100.401	-0.610375	0.000111617	0.00495114
Sipa1l2	151.901	0.552961	0.000115235	0.00509748
Gm5805	11.0099	-1.4913	0.000119078	0.00524524
Tmx3	1178.39	-0.650733	0.000119232	0.00524524
Uba1	2149.23	0.398843	0.000120498	0.00528636
Gsr	1991.1	0.53653	0.000120895	0.00528926
Gm38253	77.2357	-1.01546	0.000121291	0.00529205
Itgb5	2145.16	1.18608	0.000121635	0.00529262
Zfp947	9.43121	-3.04094	0.000122824	0.00532981
Tpm3-rs7	62.8226	-1.23583	0.00012407	0.00536856
Gab2	438.697	0.756393	0.000125103	0.00536856
Guf1	242.661	-0.72813	0.000125108	0.00536856
Gm7407	5.98089	-1.95684	0.000125384	0.00536856
Prdx6	3566.98	1.03743	0.000125398	0.00536856
Jrkl	227.7	-0.654145	0.000127822	0.00545774
Sub1	1318.05	-0.443608	0.000128503	0.00547215
Prpf8	3392.68	0.285994	0.00013064	0.00552673
Cul4b	660.961	-0.893818	0.00013073	0.00552673
Ireb2	1132.25	-0.57134	0.000131031	0.00552673
Knl1	91.2273	-0.911464	0.000131169	0.00552673
Esco2	128.109	-1.56713	0.000132357	0.00555105
Cox17	192.569	-0.893463	0.000132745	0.00555105
Gm49359	94.3539	-1.26937	0.000132789	0.00555105
Slc16a4	16.6688	-1.69559	0.000133532	0.00556756
Atp11a	238.86	0.671761	0.000133949	0.00557039
Jun	421.567	0.931064	0.000135451	0.00561823
Dennd5b	726.982	-0.620732	0.000135896	0.00562207
Ccnh	219.346	-0.59899	0.000137428	0.00567078
Serpine2	511.666	1.17302	0.000138799	0.00571128
Tm2d1	76.5213	-0.881147	0.000139125	0.00571128
Il6st	1067.14	0.535354	0.000140676	0.00576014
Mknk1	443.911	0.434083	0.000141185	0.0057662
4930562F07Rik	11.7099	-1.96572	0.00014216	0.00579119
Pygl	837.282	0.636118	0.000143815	0.00583464
Card9	124.331	0.874316	0.000144106	0.00583464
Zfp160	705.018	-0.742078	0.000144322	0.00583464
Igkj3	96.8354	-0.80236	0.000144973	0.00584615
Gm44226	77.5779	-1.20168	0.000145716	0.00586131
B3gnt5	2409.04	-0.847308	0.000147666	0.00592483
Inf2	883.287	1.04923	0.000148502	0.00594344
Phf6	676.504	-0.731815	0.000149508	0.00596873
Gm44861	19.2284	1.34107	0.000150785	0.00598596
Rps7-ps3	22.4933	-0.965742	0.000151085	0.00598596
Rny3	20.4669	-4.51794	0.000151378	0.00598596
Junb	423.56	0.861039	0.000151853	0.00598596
Clptm1l	747.835	0.296715	0.00015212	0.00598596
Itga2b	12243.3	1.27	0.000152189	0.00598596
Tm9sf2	1045.61	-0.352202	0.000153312	0.00601533
Vcl	1055.53	0.765984	0.00015442	0.00604397
Lgr5	59.5547	-1.5934	0.000157568	0.00615208
B4galt6	71.1181	0.945327	0.00015828	0.00616481
Dek	2954.51	-0.802441	0.000161212	0.00626374
Ecm1	1654.14	1.19986	0.000162257	0.00628692
Efna5	10.4022	2.20678	0.000162596	0.00628692
Tlr7	2377.87	-0.605262	0.000164514	0.00634465
Gm9703	4.38895	-5.21	0.000164884	0.00634465
Rpf1	368.77	-0.558313	0.000165479	0.00634994
Rbm34	228.745	-0.436984	0.000165817	0.00634994
Gm6030	20.4896	-1.00963	0.000167012	0.00637844
Zbtb26	181.567	-0.667605	0.000167409	0.00637844
Trappc6b	327.386	-0.691753	0.000167872	0.00637844
Gsn	2660.22	1.02133	0.000168525	0.00637844
Lman2	880.085	0.464392	0.000168558	0.00637844
Vcp-rs	19.7779	-1.05503	0.000169675	0.00640552
Etfrf1	114.45	-0.599588	0.000171866	0.00647296
Zfp72	47.8051	-1.49619	0.000173681	0.00652049
Hpse	4410.94	0.915544	0.000173945	0.00652049
Gm10226	14.1751	-2.30455	0.000174782	0.00653653
Atr	584.386	-0.659194	0.000176642	0.00659066
Zbtb6	387.846	-0.581435	0.000177284	0.00659918
Zfand5	1049.57	-0.549483	0.000177908	0.00660702
Rpl18-ps2	6.03082	-2.26691	0.000179227	0.00660846
Gcnt2	442.962	0.57375	0.00017962	0.00660846
Gm6377	139.817	-1.07829	0.000179872	0.00660846
Vmn2r96	12.4255	-2.1446	0.000180049	0.00660846
Clk1	3427.57	-0.564583	0.000180167	0.00660846
Gpi-ps	8.62274	-1.58718	0.000180785	0.00660846
2300009A05Rik	30.9503	-1.58602	0.000180844	0.00660846
Thbs1	17546.9	1.07629	0.000181818	0.00662888
Naa15	1211.18	-0.633677	0.000184709	0.00671896
F10	553.758	0.882105	0.000187129	0.00678269
Ccl2	61.6097	2.0943	0.000187311	0.00678269
Rpl7-ps9	7.70762	-1.56566	0.000188117	0.00679648
Mdga1	130.973	1.42811	0.000189406	0.00682758
Wdr55	111.018	0.419173	0.000190927	0.00685216
Bcap29	237.457	-0.659448	0.000191727	0.00685216
Dop1b	764.615	0.458107	0.000191728	0.00685216
Uri1	484.87	-0.731068	0.000192101	0.00685216
Gtf2a2	467.167	-0.681281	0.000192233	0.00685216
Gm13803	4.85313	-2.27906	0.000192828	0.00685807
Stat3	1884.62	0.430671	0.000194681	0.00690859
Hells	193.025	-1.07969	0.000195484	0.00692169
Ppp3cb	914.95	-0.513443	0.000200337	0.00706897
Lrrc8d	418.894	0.421443	0.000201162	0.00706897
Tmem50b	550.989	0.315483	0.000201436	0.00706897
Tpp2	1161.63	-0.676011	0.000201803	0.00706897
Zfp120	518.432	-0.877009	0.000202406	0.00706897
Uqcrh-ps1	4.17333	-2.10689	0.000202467	0.00706897
Ksr1	98.3426	0.742836	0.000202957	0.00706897
Naa50	988.777	-0.566772	0.000203185	0.00706897
Srsf10	1180.44	-0.557442	0.000204721	0.00710693
Mink1	1449.8	0.69035	0.00020627	0.00714517
Gas2l1	3465.15	1.09963	0.000208339	0.00720124
Srsf3	1468.62	-0.444377	0.000209715	0.00722344
Cast	1462.01	0.306395	0.000209886	0.00722344
Tbxas1	818.501	0.870421	0.000211109	0.00724988
Armc1	288.836	-0.520628	0.000212782	0.00729166
Crebrf	2071.99	-0.529619	0.000213787	0.00731042
Cenpk	14.3736	-2.12785	0.000215182	0.00734238
Gm9892	9.17488	-1.56755	0.000218166	0.00740902
Hspd1-ps3	7.59383	-1.81628	0.000218413	0.00740902
Ppp4r3b	2051.11	-0.760867	0.000218678	0.00740902
Gm30948	36.3559	-1.11735	0.000219284	0.00740902
Gm4202	28.917	-0.946432	0.000219454	0.00740902
Msr1	575.398	0.816165	0.000220012	0.00741216
Gm12346	17.6439	-1.30138	0.000221211	0.00742168
Kif1b	785.635	0.431536	0.000221224	0.00742168
Nlrp1a	86.7419	0.975181	0.000222478	0.00743564
Pgap1	1513.02	-0.658509	0.000223262	0.00743564
Pkm	4595.29	0.701322	0.000224172	0.00743564
Ubl5	717.935	0.606882	0.000224605	0.00743564
Bclaf3	279.099	-1.14731	0.000224757	0.00743564
Cebpd	26.8787	1.22344	0.000224824	0.00743564
Prpf39	1146.14	-0.876234	0.000224899	0.00743564
Tmem68	283.247	-0.660598	0.000226275	0.00745966
Zfp874a	509.625	-0.7749	0.00022656	0.00745966
Akt2	733.193	0.545118	0.00022799	0.00748802
2610044O15Rik8	157.769	-0.854682	0.000228359	0.00748802
Myh9	16264.4	0.528257	0.000229589	0.00751291
Cd55	4334.69	-0.820687	0.000232899	0.00760564
Cuedc1	197.265	0.952991	0.000233585	0.00760914
Mcf2l	97.3006	1.06508	0.000233959	0.00760914
U2surp	1461.31	-0.557717	0.000235373	0.00763956
Cd200	272.563	-0.447211	0.000241297	0.00781598
Klrd1	360.628	-0.956762	0.000242087	0.00782568
Fnbp1	2946.84	0.23706	0.000243182	0.00784519
Eif4ebp1	184.842	1.00879	0.000243847	0.00785079
Sbno2	555.384	0.883919	0.000244552	0.00785766
Gm11889	4.88709	-2.23791	0.000246448	0.00790267
Aplp2	865.227	0.395457	0.000247627	0.00792457
Xist	10734.8	-0.595547	0.000248969	0.00795157
Ap3d1	980.235	0.321242	0.000250418	0.00798189
Ttll11	320.625	1.15681	0.000251339	0.00799527
Strbp	1175.72	-0.617039	0.000257304	0.00816724
Tasor	1610.19	-0.700008	0.000257768	0.00816724
Slc25a36	659.552	-0.552485	0.000260951	0.00823761
Zfp983	72.1794	-0.85847	0.00026102	0.00823761
Stap1	1277.77	-0.628147	0.000265805	0.00835703
Ube3a	1120.34	-0.752407	0.000265851	0.00835703
Zfp260	653.173	-0.665272	0.000267812	0.00840213
Zfp780b	165.558	-0.621801	0.000269523	0.00843924
Nbea	123.822	1.32542	0.000273822	0.00855706
Ppm1e	114.417	-0.744371	0.000275715	0.00859939
Mndal	10729.2	-0.921242	0.000276297	0.00860074
Eloa	1098.03	0.3217	0.00027885	0.00866334
Cdc42ep5	210.386	1.39556	0.000279971	0.00867294
mt-Te	4.71551	-4.69647	0.000280245	0.00867294
Mmp8	234.841	1.00978	0.000281862	0.0087061
Gm20559	3241.55	-0.63498	0.000283718	0.00874652
Sms	263.116	-0.600123	0.000285145	0.00875942
Ampd3	298.356	0.381235	0.000285411	0.00875942
Zhx2	391.313	0.482333	0.000285782	0.00875942
Hsd17b4	349.288	0.435993	0.000286938	0.00877799
Eldr	12.8236	-2.03454	0.000287816	0.008788
Jtb	644.15	-0.309841	0.000290013	0.0088382
Mon1b	392.839	0.294675	0.000290883	0.00884064
Klra9	245.942	-1.27244	0.000291387	0.00884064
Gmpr	283.671	1.26096	0.000291978	0.00884064
Zfp36	1679.89	0.470409	0.000292307	0.00884064
Gchfr	210.038	1.34552	0.000298885	0.00902248
4632404H12Rik	204.531	-0.689267	0.000299495	0.00902386
Pdcd10	714.676	-0.705388	0.000301485	0.0090621
Src	111.189	1.27797	0.0003019	0.0090621
Gm9800	58.0974	-0.801875	0.000302525	0.00906384
St8sia4	1880.09	-0.738602	0.000304579	0.00910153
D130040H23Rik	108.473	-1.34134	0.000304929	0.00910153
Zfp97	44.4069	-1.32519	0.000305493	0.00910153
Gm11478	105.827	-1.01936	0.000306188	0.00910525
Snrpe	217.92	-0.591203	0.000307475	0.00912651
Zadh2	319.342	-0.36704	0.000309414	0.00916033
Csrp1	1376.98	0.912531	0.000309761	0.00916033
Arl5b	255.664	-0.504661	0.000310782	0.00917354
Gab1	147.071	1.10235	0.000312374	0.0092035
Ppard	98.5306	0.697187	0.000314139	0.00923845
Glipr1	158.275	0.465449	0.000315782	0.0092693
Syt13	171.89	1.17049	0.00031723	0.0092693
Ninj1	397.063	0.994489	0.000317264	0.0092693
Sestd1	134.47	0.67691	0.000317509	0.0092693
Zfp770	198.224	-0.777747	0.000318858	0.0092873
Ralgps2	3266.66	-0.459431	0.000319353	0.0092873
Ddx20	190.605	-0.413796	0.000319871	0.0092873
Il1b	134.686	1.07834	0.000320606	0.00929175
6720427I07Rik	44.8491	-0.901594	0.000322454	0.00931196
Cog1	185.999	0.451151	0.000322469	0.00931196
Mapk3	568.953	0.660292	0.000323269	0.00931821
Nipal3	2270.84	0.876929	0.000325265	0.00935884
Uba6	467.463	-0.709157	0.00032592	0.00936081
Tgfbi	1860.4	0.877725	0.000330062	0.00946275
Siglece	190.553	1.20034	0.000330852	0.00946841
Syt11	234.85	0.605731	0.000333881	0.00950382
Zfp709	608.595	-0.640873	0.000334251	0.00950382
Homer3	266.875	1.14359	0.000334314	0.00950382
Ppp6c	702.003	-0.539963	0.000335017	0.00950382
Ppp1r13b	603.294	0.437804	0.000335065	0.00950382
Hmox1	148.973	0.920332	0.000336994	0.00953647
Igkv4-72	31.9608	-0.948151	0.000338059	0.00953647
Gm14253	12.4366	-2.21113	0.000338437	0.00953647
Ltbp2	85.289	1.36897	0.000338605	0.00953647
Pcna-ps2	4.67233	-1.94766	0.000342475	0.00962849
Rps12-ps4	46.5942	-2.65417	0.000344078	0.00965655
Hpcal1	370.094	0.633015	0.000348287	0.00975754
Ftx	320.883	-0.658653	0.000350223	0.00979458
Trmt10c	320.089	-0.764403	0.000354453	0.00988038
Snord72	7.5611	-3.2202	0.000354528	0.00988038
4833420G17Rik	531.974	-0.42338	0.000358041	0.00993346
Prkcq	1886.46	0.582545	0.000358821	0.00993346
Gm6712	30.1913	-1.13037	0.000358823	0.00993346
Glg1	1640.26	0.244709	0.000359245	0.00993346
Cir1	185.072	-0.829206	0.000360152	0.00993346
Tmem168	584.75	-0.404605	0.000360165	0.00993346
Dnah17	93.3086	0.884348	0.00036341	0.0100057
Gm43914	6.1073	-3.29815	0.000366388	0.0100703
Rps4x-ps	5.30269	-1.81988	0.000367153	0.010074
Zfp276	123.169	0.562338	0.000371408	0.0101657
Stip1	797.309	0.439734	0.000371768	0.0101657
Zfp930	129.829	-1.07216	0.000373647	0.0101996
Itih5	139.049	-0.739038	0.000375903	0.0102437
Gm5913	5.21135	-1.85674	0.000379386	0.010321
Gm19028	1.05199	-4.41797	0.00038025	NA
Samd14	849.79	1.26919	0.00038085	0.0103432
Slc35f5	90.905	0.76957	0.000382751	0.0103616
Mars2	308.26	-0.623258	0.000383482	0.0103616
Akirin2	342.846	-0.549788	0.000384539	0.0103616
Pdzk1ip1	305.188	1.12767	0.000384885	0.0103616
Tardbp	1746.37	-0.404923	0.000385269	0.0103616
Arhgap31	1000.7	0.748906	0.000385491	0.0103616
Nae1	385.404	-0.71078	0.000386069	0.0103616
Terb1	14.6214	-1.64193	0.0003899	0.0104077
Sirt1	511.409	-0.578701	0.000390071	0.0104077
Enah	59.208	1.30818	0.000391466	0.0104077
Zfp975	20.6999	-1.31401	0.000391489	0.0104077
Gm8566	8.58136	-1.54595	0.000391675	0.0104077
Fubp1	1745.62	-0.602933	0.000391699	0.0104077
Matr3	4103.94	-0.615467	0.000392739	0.0104105
Bid	499.879	0.531538	0.000393106	0.0104105
Gm38021	3.97424	-4.36284	0.000393889	0.0104139
Ywhaq	279.163	-0.514801	0.00039589	0.0104495
Cd302	138.682	0.647721	0.000398018	0.010455
Gm9755	2.49095	-3.35917	0.000398064	0.010455
Esam	676.006	1.24816	0.000398499	0.010455
Trak1	600.186	0.335501	0.000398826	0.010455
Mpl	1851.09	1.07802	0.000399371	0.010455
Tmem167	534.135	-0.406406	0.000401196	0.010484
Zfp2	14.8388	-1.26802	0.000401792	0.010484
Slc38a10	856.145	0.644811	0.000406901	0.0105797
Clec2i	1142.71	-0.505763	0.000407172	0.0105797
H1f2	4320.77	1.10187	0.000407779	0.0105797
Spopl	315.075	-0.723788	0.000408109	0.0105797
Scamp5	57.0581	1.47822	0.000409491	0.0105983
Slc30a5	649.304	-0.331679	0.000414918	0.0107214
Ifi214	1454.59	-0.666743	0.000419558	0.0108238
Rpa3	101.331	-0.676879	0.00042225	0.0108757
Cnbp	2493	-0.310653	0.00042318	0.0108821
Notch1	421.905	0.755243	0.000430582	0.0110381
Wdfy2	146.351	0.527869	0.000430631	0.0110381
Tns3	355.934	0.56736	0.000432862	0.0110775
Suz12	1017.66	-0.594548	0.000433896	0.0110862
Cd38	1297.37	-0.553697	0.000434748	0.0110902
Gm37499	9.10606	-2.13449	0.000437586	0.0111448
Tmed5	1090.4	-0.906395	0.000442132	0.0112427
Dusp3	1089.58	0.808061	0.00044391	0.01127
Gm5445	15.2884	-2.77934	0.000445277	0.0112867
Crisp3	61.874	-0.888435	0.000446257	0.0112936
Upf3b	675.062	-0.988606	0.000447152	0.0112984
Tubb1	9575.08	1.14338	0.000448662	0.0113186
Srsf6	2320.78	-0.339018	0.000450343	0.0113285
Tle5	1220.7	0.644594	0.000450472	0.0113285
Kif3c	167.112	0.645616	0.000452981	0.0113633
Fermt3	3784.25	0.980573	0.00045328	0.0113633
Laptm5	6905.37	0.387691	0.000454627	0.0113776
Herc2	1855.33	0.283655	0.000455275	0.0113776
Hk3	179.756	0.875892	0.000456739	0.0113859
Cd36	1366.8	-0.820429	0.000457031	0.0113859
Ctsc	4088.81	0.456578	0.000461641	0.0114655
Fam174b	299.619	1.0511	0.000461907	0.0114655
Gm44164	84.4621	-0.89132	0.000462381	0.0114655
Ctnnbl1	214.498	0.38766	0.00046359	0.0114776
Ankrd35	135.902	1.30663	0.000465613	0.0114817
Ooep	67.7372	1.54514	0.000465879	0.0114817
Ahnak	15492.1	0.500981	0.000465911	0.0114817
Qsox1	696.956	1.0663	0.000469332	0.0115413
Lrrcc1	318.449	-0.937257	0.000469777	0.0115413
Lpp	990.395	-0.44645	0.000472479	0.0115899
Pou2af1	2773.56	-0.438542	0.000473686	0.0116017
Afap1l1	180.317	1.19066	0.00047576	0.0116289
Trim30b	3393.11	-0.570467	0.000476391	0.0116289
Got2	214.888	0.402695	0.000476983	0.0116289
Pigbos1	58.593	-1.384	0.000479035	0.0116611
Cd7	212.27	0.834809	0.000480508	0.0116773
Amn1	275.208	-0.612509	0.000481163	0.0116773
Hprt	527.954	-0.405443	0.000482677	0.0116963
Gm15616	3.38839	-2.72852	0.000483532	0.0116993
Dlgap4	880.18	0.63004	0.000489411	0.0118236
Capzb	3009.02	0.412001	0.000493357	0.0119009
Cd55os	438.052	-0.887115	0.000494325	0.0119063
Pam	142.214	0.824391	0.000496603	0.0119423
Lrpap1	253.851	0.453032	0.000497935	0.0119423
1110028F11Rik	93.6831	1.37301	0.0004981	0.0119423
Mllt11	103.156	-0.670512	0.000498813	0.0119423
Ptpn3	101.49	1.11211	0.000501733	0.0119943
Ifi209	12489.5	-0.676815	0.000502835	0.0119968
Gpbp1	2812.97	-0.660245	0.000504113	0.0119968
Slc35a3	463.851	-0.689937	0.000504488	0.0119968
Ube2g1	391.892	-0.656662	0.000505606	0.0119968
Tmem126b	145.507	-0.606434	0.000506372	0.0119968
1110059G10Rik	146.644	-0.780952	0.000506432	0.0119968
Ube2q2	266.296	-0.558558	0.000507098	0.0119968
Gm16589	4.63476	-2.96278	0.000513694	0.0121349
Ptpn4	660.463	-0.869988	0.000514803	0.0121431
Lgals3	1183.55	0.739314	0.000518542	0.0122133
Ccl9	3712.53	0.707613	0.000520719	0.0122465
Gm6501	4.17829	-2.27307	0.000526205	0.01235
Socs4	981.242	-0.495265	0.000526667	0.01235
Tmem40	809.833	1.12983	0.000527533	0.0123522
Rbis	138.758	-1.00764	0.000534852	0.0124667
Ctnna1	1635.6	0.642611	0.00053559	0.0124667
Sorl1	4410.46	0.319893	0.000535653	0.0124667
Hk1	2623.03	0.780259	0.000536076	0.0124667
Grap2	2283.83	0.548022	0.000537285	0.0124667
Fosl2	287.286	0.723557	0.000537321	0.0124667
Hmgb1	1133.16	0.461954	0.000537888	0.0124667
Zfp280c	333.54	-0.753317	0.000545858	0.0126331
Klhl15	107.437	-0.740859	0.000559672	0.0129243
Xdh	1929.66	0.658841	0.000560061	0.0129243
6430511E19Rik	38.2309	-0.816504	0.000561427	0.0129257
Gm42658	50.1411	-0.785867	0.000563116	0.0129257
Plin2	451.416	0.8214	0.000563298	0.0129257
Zdhhc20	1319.04	-0.571165	0.000563359	0.0129257
Mob2	294.911	0.642797	0.000567259	0.0129965
2810405F17Rik	15.2263	-1.03766	0.000572504	0.0130979
Capns1	1241.21	0.538315	0.00057648	0.01317
Kdm5c	1125.91	0.434357	0.000578201	0.0131904
Ifi203	14173.2	-0.806323	0.000581091	0.0132244
1200007C13Rik	31.8209	1.55111	0.000581347	0.0132244
Stk17b	4318.43	-0.538376	0.000585839	0.0133076
Zfp329	494.058	-0.489687	0.000587942	0.0133364
Herc4	1524.28	-0.35152	0.000589555	0.0133541
Slc24a3	974.46	1.10679	0.00059115	0.0133712
N4bp2l2	963.942	-0.360244	0.000594694	0.0134069
Zfp606	129.169	-0.637223	0.000595114	0.0134069
Ext1	171.928	0.554914	0.000595248	0.0134069
Klra7	208.561	-0.982929	0.000598912	0.0134705
Lpar6	279.299	-0.581113	0.0006042	0.0135703
Acot7	230.526	0.783543	0.000609111	0.0136568
Atrnl1	280.048	0.592676	0.000609761	0.0136568
Rps11	3263.85	0.401023	0.000611186	0.0136695
Pigf	27.6712	-1.20578	0.000612436	0.0136783
Hsd17b14	58.8657	1.32717	0.000618997	0.0138055
Apaf1	822.351	0.337185	0.000621784	0.0138483
Gm42814	7.90427	-1.99436	0.000624279	0.0138668
Ptpn11	3469.49	0.756674	0.000624349	0.0138668
Zfp748	257.979	-0.596207	0.000625725	0.0138781
Taf5	143.96	-0.607814	0.000631749	0.0139858
Rbm12b2	206.921	-0.636586	0.00063243	0.0139858
Lmna	280.457	1.01457	0.000633212	0.0139858
Sec14l5	26.7388	1.57474	0.000635946	0.0140268
Tdp2	231.091	-0.75591	0.000639311	0.0140816
Prep	534.089	0.498817	0.000641975	0.0141129
Gm5644	6.09663	-2.12186	0.000642498	0.0141129
Septin9	2106.7	0.477316	0.000644404	0.0141152
Tcea1-ps1	8.66649	-1.4971	0.00064461	0.0141152
Dock11	3438.97	-0.491303	0.000645258	0.0141152
Rock1	2822.55	-0.78384	0.000648788	0.0141228
Nif3l1	150.043	0.528422	0.000649399	0.0141228
Pi4ka	1115.72	0.333095	0.000649569	0.0141228
Sord	2411.04	0.985801	0.000649826	0.0141228
Gm21092	102.972	-1.306	0.000650471	0.0141228
Sec16a	1025.08	0.285754	0.000650908	0.0141228
Sptssa	232.726	-0.516923	0.00065238	0.0141355
Aldh2	15687.1	0.903441	0.000653654	0.014136
Igf1r	276.374	0.500833	0.000654173	0.014136
Pura	1244.75	-0.584617	0.000655383	0.014143
Fbxl2	234.003	1.08039	0.000660574	0.0142125
Tcf4	2038.51	-0.57792	0.0006607	0.0142125
Bcas3	351.043	0.626554	0.000661274	0.0142125
mt-Nd6	13801.8	-1.57858	0.00066484	0.0142342
Ranbp6	401.012	-0.476347	0.000665549	0.0142342
Ap1s3	391.208	-0.710145	0.000666342	0.0142342
Gm14303	16.3392	-1.37384	0.000666523	0.0142342
Smim8	70.2816	-0.761567	0.00066674	0.0142342
Pitrm1	273.421	0.33855	0.000676104	0.0144148
Oaz1-ps	27.3747	-1.47265	0.000678303	0.0144243
Tut4	3130.82	-0.751273	0.000678653	0.0144243
Tent5a	1716.24	-0.459874	0.000679257	0.0144243
Sptlc2	853.585	0.24673	0.000695749	0.0147549
Actr6	106.171	-0.524772	0.000704434	0.0149192
G2e3	264.788	-0.731553	0.000711225	0.0150431
Eya3	596.761	0.364222	0.00071384	0.0150785
Pacsin2	2058.31	0.79322	0.00072329	0.0152288
Strn3	608.382	-0.693787	0.000723774	0.0152288
Ptgs1	944.199	1.09765	0.000724452	0.0152288
Slc25a53	269.724	-0.479812	0.000724771	0.0152288
Kbtbd3	28.8701	-1.44154	0.000730322	0.0153252
Zfp825	110.887	-0.998064	0.000734135	0.0153564
Hadha	954.413	0.273806	0.000734337	0.0153564
Gabarapl1	810.104	0.981862	0.000735186	0.0153564
St3gal1	3218.38	0.640608	0.000735652	0.0153564
Zbtb10	194.103	-0.6597	0.000747823	0.0155901
Med13	4131.59	-0.466672	0.000755185	0.015723
Rasa3	4986.48	0.370515	0.000758029	0.0157617
mt-Co1	55792.8	-0.928324	0.000761884	0.0157994
Tmem106a	277.351	0.72613	0.000762285	0.0157994
Arrb1	2572.63	0.714347	0.000762812	0.0157994
Plec	1346.15	0.582503	0.000768129	0.0158889
Ndufab1	152.784	-0.595455	0.000769915	0.015889
Gm37607	44.7704	-1.50507	0.00077012	0.015889
Casp2	773.669	-0.351816	0.000777391	0.0159903
Ccnj	264.814	-0.418133	0.000778053	0.0159903
Gm6436	6.24242	-1.89847	0.00077916	0.0159903
Timp3	25.4552	1.97167	0.00077985	0.0159903
Gm15675	972.296	-0.62194	0.00078084	0.0159903
Chst10	135.137	0.605802	0.000781704	0.0159903
Mob3a	197.686	0.658798	0.000783143	0.0159903
Zfp850	123.158	-0.797179	0.000783264	0.0159903
Orc3	537.977	-0.438975	0.000784545	0.0159903
Rtp4	1243.97	-0.558569	0.000785192	0.0159903
Slc7a8	121.07	0.818899	0.000786505	0.0159903
Kcnj5	208.833	1.2319	0.000788028	0.0159903
Zfp654	484.061	-0.7559	0.000788051	0.0159903
Xpo1	2233.96	-0.62375	0.000791915	0.0160483
Zfp317	396.846	-0.354522	0.000795898	0.0161086
Gm4149	49.3085	-1.82878	0.000800653	0.0161829
Dst	58.8858	0.642651	0.000801594	0.0161829
A130071D04Rik	93.8028	-1.21198	0.000803106	0.0161929
Papss2	70.4596	0.894939	0.000808476	0.0162806
Micu1	688.023	0.744783	0.000812777	0.0163254
Rpl7a	2346.58	0.45484	0.000812934	0.0163254
Commd3	337.336	-0.656022	0.000813763	0.0163254
Ppef2	17.9923	1.37752	0.000820118	0.0164322
Klra14-ps	133.745	-1.11925	0.000822265	0.0164546
Dut	394.673	0.833045	0.000823736	0.0164634
Ldha	1092.81	0.400766	0.000829724	0.0165623
Cript	511.729	-0.64034	0.000830835	0.0165638
Eif3j2	6.19536	-1.77368	0.000834659	0.0166182
Mfsd2b	2343.25	1.04801	0.000835646	0.0166182
Tgfbr1	803.482	-0.672613	0.0008449	0.0167814
Pnrc1	911.409	-0.60129	0.000847439	0.0168109
Gm37267	1.87009	-4.38719	0.00084966	NA
Marchf7	1317.94	-0.596194	0.000849781	0.0168364
Stx17	422.947	-0.411983	0.000851784	0.0168552
Rpl3-ps1	9.82628	-1.14952	0.00085601	0.0169178
Adgrg1	977.816	1.1303	0.000858745	0.0169509
Zmat1	215.642	-0.925317	0.000861821	0.0169906
Fchsd2	2394.45	-0.506962	0.000866286	0.0170576
Gm29257	8.61899	-1.73549	0.000870036	0.0170904
Shld2	159.535	-0.463027	0.000870091	0.0170904
Ston2	517.362	1.09474	0.000875586	0.0171772
Alox12	10453.6	1.04092	0.000884189	0.0173103
Srsf2	1203.18	-0.399189	0.000885388	0.0173103
Gm6206	13.3548	-1.1377	0.000885622	0.0173103
Gm20939	24.1882	-1.53491	0.000887882	0.0173332
Ccdc92	968.332	1.12487	0.000889423	0.0173421
Dock1	136.502	0.826606	0.000897245	0.0174709
Rhoj	968.571	1.0785	0.000898216	0.0174709
Zbtb14	170.162	0.391975	0.000906909	0.0176185
Zfp882	303.812	-0.576228	0.000908701	0.0176319
Gm47283	43.7196	1.23575	0.000912087	0.0176628
Gm2011	25.8426	-0.934434	0.000912751	0.0176628
Tpcn1	351.189	0.5704	0.000913614	0.0176628
Ggct	453.679	-0.546548	0.000916079	0.0176891
Mybl1	19.6702	-1.33367	0.000918173	0.0176981
Pafah2	105.466	1.07802	0.000918765	0.0176981
Ugcg	1990.44	-0.483553	0.000921124	0.0177222
Ppp1cb	13396.8	-0.961588	0.000927786	0.0178256
L1cam	359.521	0.490129	0.000928971	0.0178256
Gm43196	157.04	-0.866665	0.000929845	0.0178256
Mvb12b	357.695	0.934985	0.000933429	0.017869
Snord98	3.09408	-3.32395	0.000934351	0.017869
Arid4b	1915.89	-0.6543	0.000935721	0.0178738
Slc37a1	123.78	0.525524	0.000945756	0.018032
Zfp292	1833.35	-0.581957	0.000946259	0.018032
AW112010	733.273	-0.470956	0.000958294	0.0182396
Rab6b	307.826	0.71693	0.000961026	0.0182592
Treml1	1725.1	1.08614	0.000961614	0.0182592
Taf1d	425.897	-0.80276	0.000966231	0.0183251
Ptbp3	6306.57	-0.587486	0.000967412	0.0183257
Mettl23	216.708	-0.353872	0.00097359	0.0184209
Lcp1	10220	0.238726	0.000977055	0.0184646
Gm28609	237.554	1.20885	0.000978434	0.0184688
Mitd1	563.146	-0.675289	0.000989846	0.0186622
Ap2a2	555.941	0.446026	0.000999252	0.0188173
Gm13986	20.1228	1.66724	0.00100992	0.0189957
Bean1	108.859	1.3093	0.00101508	0.0190704
P2ry10	1463.51	-0.711143	0.00101851	0.0191123
Vps13d	1537.59	0.330622	0.00102022	0.0191219
Ear6	20.2881	-2.28508	0.00102839	0.019248
Alox5ap	1062.33	0.738115	0.00102971	0.019248
A430035B10Rik	49.8762	-0.900358	0.00103056	0.019248
Calr-ps	1.43487	-4.34747	0.00104036	NA
Chm	466.901	-0.764737	0.00104612	0.0195114
Eid1	362.261	-0.740982	0.00104711	0.0195114
Gm13142	2.6935	-2.77974	0.00104851	0.0195147
Seh1l	474.207	-0.441562	0.00105206	0.0195511
Cyfip1	764.392	0.37462	0.00105291	0.0195511
Zfp119b	49.6739	-1.22979	0.00105625	0.0195902
Snrnp48	331.72	-0.59398	0.00105996	0.0196245
Mrpl1	168.473	-0.532183	0.00106055	0.0196245
Thoc2	1960.38	-0.592177	0.00107428	0.0198555
Cdc73	616.47	-0.588718	0.00108368	0.0200061
F11r	373.849	0.998598	0.00109108	0.0201194
Mocos	70.6254	0.813272	0.00109291	0.0201299
Zfp948	63.7248	-1.05824	0.00109719	0.0201804
Serpini1	302.42	-0.693686	0.00109838	0.0201804
Tubb4b	427.306	0.677698	0.00109944	0.0201804
Gm13339	2.71925	-4.55422	0.0011029	0.0201985
Dcun1d1	629.237	-0.75168	0.00110296	0.0201985
Elmod2	216.695	-0.448985	0.00110557	0.0202232
Kctd18	207.595	-0.499272	0.00110832	0.0202454
Tomm70a	1268.84	-0.421018	0.00110932	0.0202454
Slc25a10	105.454	0.898413	0.00111478	0.0203218
Gm2810	1.39369	-3.64921	0.00112441	NA
3830406C13Rik	192.648	-0.4856	0.00112638	0.02051
Cttn	206.164	1.08168	0.00112809	0.0205176
Rnf168	281.45	-0.395001	0.00113263	0.0205694
Mapk14	1940.83	0.419454	0.00113351	0.0205694
Smim3	1482.42	0.961015	0.00113533	0.0205791
H2-Eb2	745.627	-0.588489	0.00113742	0.0205934
Siah2	105.384	0.41154	0.00114452	0.0206735
Dipk2a	177.706	-0.922047	0.00114537	0.0206735
Cnn2	4516.88	0.697053	0.00114573	0.0206735
Anp32e	1322.36	-0.407653	0.00115089	0.0207434
P2rx1	1247.35	1.05755	0.00115694	0.020809
Il5ra	387.366	-0.648259	0.00115714	0.020809
Atp6v0a2	1017	0.500892	0.00116017	0.02084
Eef2-ps2	9.62925	-1.24152	0.00116177	0.0208454
H4c3	47.4251	1.36143	0.00116515	0.0208825
Nop2	200.147	0.489768	0.00117009	0.0209135
Clec4g	39.1177	1.14915	0.00117036	0.0209135
Tuba4a	1007.22	0.677898	0.00117081	0.0209135
Sulf2	262.519	0.520209	0.00117424	0.0209513
Lilra6	1229.49	0.494952	0.00117969	0.0210196
Fam76b	828.768	-0.618638	0.0011807	0.0210196
Slc2a3	7270.61	0.924854	0.00118377	0.0210509
Zfp961	306.441	-0.489255	0.00118823	0.0211066
Top2b	3723.09	-0.483569	0.00118994	0.0211136
Rps19-ps6	6.92281	-2.55228	0.00119239	0.0211335
Gm11808	12.4173	-1.86433	0.00119693	0.0211896
Cap2	112.54	1.2061	0.00119826	0.0211896
Tprkb	150.547	-0.447393	0.00119996	0.0211896
Hint3	56.8887	-0.778092	0.00120152	0.0211896
Scoc	53.1412	-0.868119	0.00120355	0.0211896
Zc3h15	868.783	-0.554379	0.0012047	0.0211896
Gm12966	48.2616	-0.923326	0.00120639	0.0211896
Gm10101	22.2027	-1.26527	0.00120675	0.0211896
Nudt16	122.723	-0.400097	0.00120914	0.0211896
Cct5	1275.03	0.257641	0.00121035	0.0211896
Igkv12-44	81.6494	-0.564821	0.00121162	0.0211896
Ccdc71l	547.722	-0.711267	0.00121168	0.0211896
Trappc10	1353.32	0.307269	0.00121281	0.0211896
Znf41-ps	47.658	-1.73782	0.00121461	0.0211979
Ly6g6d	11.663	2.27878	0.00122566	0.0213674
Gpi1	1043.09	0.363886	0.0012388	0.0215673
Kif1c	283.259	0.431056	0.00123983	0.0215673
Clk4	949.231	-0.547401	0.0012417	0.0215721
Prex1	1443.6	0.348476	0.00124356	0.0215721
Gm6023	5.68282	-1.52823	0.00124416	0.0215721
Amz2	230.782	0.532698	0.00124793	0.0216141
App	743.489	0.618198	0.00125335	0.0216639
Cd151	659.876	1.02734	0.00125352	0.0216639
Gas7	432.486	0.488196	0.0012583	0.021723
Padi2	618.529	0.473031	0.00126082	0.0217296
Crk	1106.4	-0.275154	0.0012614	0.0217296
Slc12a6	2129.63	-0.361384	0.00127805	0.0219792
Ctsa	1189.99	0.538987	0.00127864	0.0219792
Inpp5d	2334.78	0.388464	0.001282	0.0220131
Tle3	1028.7	0.43318	0.00128571	0.0220532
Lamc1	561.002	0.616408	0.00128733	0.0220573
St3gal6	445.687	-0.531576	0.00129533	0.0221706
Pgd	1158.15	0.436702	0.001302	0.0222609
Arhgap23	158.154	0.908149	0.00130365	0.0222652
Stom	3796.9	0.81076	0.00130895	0.0223319
Gm37490	7.07833	-2.35814	0.00133237	0.0227036
Hltf	958.051	-0.425461	0.001335	0.0227036
Arhgef17	25.818	1.58587	0.00133631	0.0227036
Gm15133	44.4735	-0.861763	0.00133643	0.0227036
Prdm10	106.77	0.458738	0.00133853	0.0227152
Abcf2	603.532	0.389051	0.00134128	0.0227377
Zranb2	833.097	-0.605696	0.00134614	0.0227704
Gm17066	114.362	-1.34139	0.00134617	0.0227704
Flot1	272.514	0.690535	0.00134748	0.0227704
Anp32-ps	3.75017	-1.96775	0.00135608	0.0228891
Ttc16	24.087	1.44961	0.00135738	0.0228891
Ctdspl	23.5657	1.49508	0.00136065	0.0229201
Zfp53	400.375	-0.780442	0.00136399	0.0229521
Bmi1	1122.69	-0.713854	0.00136679	0.0229749
Nrg1	20.1682	1.6122	0.00137045	0.0230124
Zfp729a	414.197	-0.713911	0.0013731	0.0230251
Rpl10-ps3	16.5087	-1.94673	0.00137409	0.0230251
Mpig6b	2504.82	0.98452	0.00137862	0.0230653
Platr25	5.95453	-1.792	0.00137938	0.0230653
Rb1cc1	1159.82	-0.734063	0.00138257	0.0230781
Paip1	450.636	-0.408986	0.00138331	0.0230781
Hbp1	1020.54	-0.421822	0.00138449	0.0230781
Eif4a2	4686.43	-0.383726	0.00139825	0.0232787
Wbp1l	796.743	0.465359	0.00139943	0.0232787
Map3k6	31.8292	1.22241	0.00140875	0.0234092
Gm1976	35.206	-1.41346	0.00142576	0.0236674
Cenpq	286.09	-0.825177	0.00142976	0.0237091
Mtcp1	139.789	-0.776521	0.00143891	0.023836
Marchf5	927.715	-0.571565	0.00145548	0.0240855
Atxn10	377.86	0.263032	0.00146148	0.0241598
Zfp229	43.3522	-0.709606	0.00147103	0.0242434
Gm5446	2.91155	-2.60982	0.00147126	0.0242434
Ebf1	2050.83	-0.595389	0.00147141	0.0242434
Gbp9	3803.38	-0.65414	0.00147261	0.0242434
Ube2m	526.443	0.323446	0.00147431	0.0242463
Tpt1-ps3	204.356	-0.538244	0.0014813	0.0243219
Nelfcd	214.744	0.424439	0.0014827	0.0243219
Ythdc1	1831.1	-0.516673	0.00148386	0.0243219
Zfp991	41.2805	-1.1703	0.00148499	0.0243219
Tdo2	23.6686	-1.35024	0.00149264	0.0244085
Rin2	519.413	0.553537	0.00149334	0.0244085
mt-Tm	9.73702	-2.61393	0.00149523	0.0244145
Gm43300	50.0776	-1.03502	0.00149825	0.0244158
Kpna3	550.457	-0.597351	0.00149926	0.0244158
Por	260.652	0.501295	0.00150135	0.0244158
Samd1	137.485	0.56277	0.00150225	0.0244158
Haus6	355.976	-0.632253	0.00150296	0.0244158
Fnip1	569.298	-0.564167	0.00151364	0.0245643
Nhlrc2	259.726	0.2606	0.00151843	0.024617
Exoc6b	198.002	0.356109	0.00152095	0.0246329
Zfp638	1906.69	-0.526487	0.00152307	0.0246378
Gtpbp8	131.855	-0.516697	0.00152551	0.0246378
Ap5m1	241.006	-0.536345	0.00152667	0.0246378
Srsf11	2397.86	-0.643316	0.00152742	0.0246378
Gm13461	2.73506	-2.70214	0.00154171	0.0248432
Usp14	384.163	-0.592463	0.00154749	0.0249111
Mcts1	274.311	-0.623013	0.00155092	0.0249413
Gm43388	105.297	-0.735444	0.0015569	0.0250121
Ptprn	121.815	1.13914	0.00156018	0.0250397
Tnfaip8	829.115	-0.470778	0.00156759	0.0251333
Gm43524	3.33846	-2.2302	0.00159195	0.0254984
Plxnd1	237.741	0.712839	0.00159589	0.0255256
Gm25436	19.3969	-1.23356	0.00159685	0.0255256
Gm12129	4.14619	-3.56065	0.00159925	0.0255384
Rbm4b	357.622	-0.639134	0.0016046	0.0255983
Ubash3a	106.113	0.611086	0.00160986	0.0256003
Pacs2	463.337	0.542061	0.00161025	0.0256003
Mat2b	785.942	-0.303146	0.0016112	0.0256003
Gpr146	410.976	0.709475	0.00161487	0.0256003
Ier3ip1	242.229	-0.508154	0.00161487	0.0256003
Chd3	1781.2	0.351138	0.00161506	0.0256003
Casp12	16.1866	1.60813	0.00161595	0.0256003
Tra2a	1568.16	-0.563925	0.00162107	0.025656
Dhrs3	352.455	0.826339	0.00163029	0.0257763
Tmco1	441.18	-0.530427	0.00163274	0.0257896
Ogdh	1230.61	0.337571	0.00163915	0.0258457
Edn3	5.23375	2.51074	0.00164098	0.0258457
Sh3pxd2b	31.0984	1.08128	0.00164115	0.0258457
Rbm39	5336.84	-0.53449	0.00164354	0.0258579
Hax1	98.4424	0.491083	0.00164561	0.0258648
Mphosph8	488.981	-0.710674	0.00164902	0.0258716
Cela1	156.16	1.1008	0.00165019	0.0258716
Eif4a-ps4	18.6083	-1.03182	0.0016509	0.0258716
Mta2	1287.7	0.239673	0.00165394	0.0258939
Rsbn1	590.169	-0.646426	0.00166099	0.0259788
Rgs9	14.8593	1.82039	0.00167729	0.026208
Nfe2	1629.91	0.85747	0.00168003	0.0262174
Gm6180	16.7136	-0.971481	0.00168117	0.0262174
Rbm3-ps	4.62175	-2.04487	0.00168551	0.0262594
Bnip3l-ps	47.4749	-1.63397	0.0016907	0.0263146
Iws1	1061.7	-0.424676	0.00169339	0.0263309
Mfsd8	137.004	-0.574176	0.00169926	0.0263964
Gm43850	4.84258	-1.87484	0.00170144	0.0264045
Stx2	262.699	0.530058	0.00171316	0.0265388
Cd177	222.114	1.05783	0.00171342	0.0265388
Ttll1	206.087	0.918373	0.00171737	0.0265743
Nhsl2	968.805	0.493947	0.00172071	0.0266002
Ppp2cb	476.972	0.422942	0.00172783	0.0266655
Ccdc18	28.4188	-1.30092	0.00172828	0.0266655
AI987944	252.277	-0.740203	0.00173241	0.0267036
1300002E11Rik	248.77	-0.526385	0.00173845	0.0267708
Ehd1	559.839	0.560997	0.00174124	0.0267878
Gm12583	3.79499	-2.4795	0.0017597	0.0270459
Ccar1	1483.69	-0.712424	0.00176166	0.0270499
H2-Ob	3257.33	-0.356997	0.00176432	0.0270648
4933416I08Rik	10.783	2.07143	0.00177282	0.027169
Sap30l	123.069	0.523806	0.0017761	0.0271855
Tnpo1	1805.17	-0.394427	0.00177729	0.0271855
Glipr2	1157.91	0.539298	0.00178639	0.0272984
Ppp1r18	1276.53	0.38381	0.00179231	0.0273628
Zmym5	1045.88	-0.545164	0.00179545	0.0273845
Nrgn	14171.9	1.04889	0.00179937	0.027418
Gm7536	16.7963	-1.19831	0.00180148	0.027424
Ccnd3	1206.11	0.800866	0.00181167	0.0274901
Depdc1a	4.85605	-2.97714	0.00181207	0.0274901
Rapgef4os3	26.4332	-1.02103	0.0018127	0.0274901
Ap2b1	1588.52	0.299416	0.0018127	0.0274901
Mplkip	118.636	-0.605314	0.00181581	0.0274951
Aldoa	1932.52	0.541902	0.00181647	0.0274951
Rnase6	1035.13	-0.357778	0.00181931	0.0275119
Zfp597	260.93	-0.49954	0.0018219	0.0275194
Skint3	319.856	-0.975552	0.00182326	0.0275194
Gm9333	6.91341	-1.51878	0.00182677	0.0275465
Sqor	320.145	0.672696	0.00183178	0.027596
Srxn1	1878.59	0.970782	0.00183798	0.0276425
Bank1	3637.23	-0.559725	0.00183833	0.0276425
Lin52	66.6696	-0.496108	0.00185692	0.0278958
Rpl21-ps10	4.85558	-1.75706	0.00186042	0.027922
Ccdc34	42.6648	-1.01865	0.00186912	0.0279783
Abcc1	352.277	0.416904	0.00186991	0.0279783
Cyb5a	1872.45	0.768599	0.00186991	0.0279783
Rpgrip1	187.708	-0.644155	0.00187118	0.0279783
Mpeg1	11698.8	0.524374	0.00187715	0.0280295
Mid1	85.6549	0.808178	0.00187811	0.0280295
Ifitm6	2095.53	0.514759	0.00187987	0.0280296
Zfp52	273.964	-0.843017	0.00188247	0.0280391
Rabep1	615.707	-0.368766	0.00188402	0.0280391
Cirbp	361.197	-0.444485	0.00189014	0.028104
Chst12	472.276	0.707676	0.00189296	0.0281197
Nacc2	354.54	0.825762	0.00189647	0.0281456
Arpc3	1938.21	0.316882	0.0018991	0.0281586
Gm10419	84.8006	1.1686	0.00190411	0.0281732
Abhd18	109.223	-0.765897	0.00190616	0.0281732
Kpna4	1923.18	-0.453214	0.00190713	0.0281732
Numb	324.68	0.327659	0.00190715	0.0281732
Prpf4b	2010.78	-0.532733	0.00191166	0.0282138
Trap1	347.965	0.296334	0.00192082	0.0282975
Tnfrsf21	517.028	0.564878	0.00192088	0.0282975
Rpl32-ps	3.18963	-3.02554	0.0019227	0.0282982
Map1a	62.6988	1.14281	0.00192631	0.0283116
Srsf5	3618.24	-0.324485	0.00192876	0.0283116
Gm15421	2.98357	-3.45867	0.00192893	0.0283116
Tnfsf14	188.297	0.882361	0.00193486	0.02836
Ndrg1	1603.42	0.893792	0.00193577	0.02836
Ethe1	78.1248	0.848135	0.00194012	0.0283727
Kmt2d	6444.16	0.375344	0.00194196	0.0283727
Kalrn	709.479	0.950155	0.00194321	0.0283727
Ormdl3	1948.04	0.918013	0.00194375	0.0283727
Hyou1	698.528	0.529081	0.0019478	0.0284058
Ktn1	987.205	-0.643936	0.00195525	0.0284885
Alms1	77.1051	-0.679951	0.00196027	0.0285355
Ppia	1569.9	0.425549	0.00196408	0.0285383
Med30	124.257	-0.396307	0.0019642	0.0285383
Tbc1d9	199.204	0.69976	0.00196581	0.0285383
Vipas39	251.381	0.359988	0.0019715	0.0285731
Rab3gap1	671.967	-0.316664	0.00197179	0.0285731
Ap3m1	506.498	-0.418299	0.0019771	0.028624
Dock8	3556.88	0.309552	0.00198546	0.0286785
Rnf103	220.253	-0.627164	0.00198708	0.0286785
Panx1	365.697	0.48393	0.00198795	0.0286785
Ilrun	1642.32	0.380346	0.00198804	0.0286785
Thoc1	520.332	-0.554774	0.00199265	0.028719
Gm42715	78.1798	-1.00748	0.00200051	0.0287945
Tpt1-ps5	7.77907	-1.95076	0.0020015	0.0287945
Tspan9	838.999	0.931219	0.00200437	0.0288099
Gm8817	11.9215	-1.28686	0.0020194	0.0289998
Zfp386	307.83	-0.795186	0.00202221	0.029014
Rbm25	4663.05	-0.690339	0.00202543	0.0290342
Nek7	1296.17	-0.339676	0.00204021	0.0292054
Crcp	158.064	0.319315	0.00204103	0.0292054
Yme1l1	1524.81	-0.512143	0.00205452	0.0293721
Stard4	226.941	-0.415216	0.00205921	0.0294129
Zfp68	459.498	-0.450402	0.00206658	0.0294677
Bcl3	176.259	0.747401	0.00206674	0.0294677
Pnpt1	916.628	-0.676231	0.00207495	0.0295347
Klrc2	187.661	-0.993361	0.00207514	0.0295347
Etnk1	5281.15	-0.463482	0.00208307	0.0296063
2010007H06Rik	267.317	-0.613803	0.00208388	0.0296063
Nxpe2	416.11	-0.893028	0.00208662	0.0296188
Mfsd7a	89.3611	1.12094	0.00209331	0.0296874
Cert1	942.26	-0.367661	0.00209869	0.0296978
Ranbp2	4460.33	-0.464571	0.00209951	0.0296978
Trim3	91.7338	0.516049	0.00209962	0.0296978
Dtna	17.8186	2.69983	0.00210169	0.0297008
Trp53inp1	2662.18	-0.552386	0.0021066	0.0297418
Vdac1	1024.21	0.529424	0.00210831	0.0297418
Tnip1	413.234	0.452626	0.00211518	0.0297971
Gm42666	5.98746	-2.5274	0.00211597	0.0297971
Nmd3	330.958	-0.542146	0.00212732	0.0299161
Hnrnpdl	2139.03	-0.554342	0.00212817	0.0299161
Rpl21	4338.48	0.354679	0.00213737	0.0299868
Clec4d	231.603	1.0878	0.0021386	0.0299868
Rhob	229.193	0.46124	0.00213883	0.0299868
Eed	582.877	-0.328357	0.00214194	0.030004
Ms4a6d	1127.37	0.62147	0.00214651	0.0300417
Abtb2	109.598	0.67401	0.00215545	0.0301204
B230219D22Rik	1045	-0.395803	0.00215591	0.0301204
2410022M11Rik	25.4502	-1.1519	0.00216555	0.0302288
Gm9821	169.801	0.802805	0.00216933	0.030255
Abhd11	66.3271	0.569902	0.00218071	0.0303616
Ppp4r3a	1679.05	-0.643203	0.00218119	0.0303616
Fam172a	504.579	-0.472998	0.00218267	0.0303616
Flii	1317.08	0.366328	0.00219079	0.030448
Cops2	901.186	-0.710982	0.00219675	0.0305043
Trim7	455.091	-0.418416	0.00220155	0.0305444
Brcc3	391.582	-0.755364	0.00221256	0.0306645
Gp5	2152.59	0.988836	0.00221405	0.0306645
Tnfrsf1a	516.406	0.778038	0.00222404	0.0307761
Ppp1ccb	5.65842	-1.86991	0.00222991	0.0308307
Atp8b2	609.893	0.439469	0.00224824	0.0310343
Zfp646	813.239	0.284346	0.00224852	0.0310343
Atp11c	854.011	-0.637544	0.00225568	0.0311062
Znrf2	1593.26	-0.342703	0.00225908	0.0311087
Rhobtb3	4.77956	-3.56197	0.00225976	0.0311087
Glb1	228.185	0.56281	0.00226593	0.0311668
Sema6d	130.814	1.01217	0.00227406	0.0312376
Gm13422	5.85051	-1.48414	0.00227499	0.0312376
Pkib	586.788	-0.685383	0.00228569	0.0313576
Mob4	1010.33	-0.524094	0.00228964	0.0313848
Map2k3	1420.04	0.886049	0.00230023	0.0314614
Gm12312	5.6288	-1.56244	0.00230079	0.0314614
Ccdc39	16.9422	-1.68543	0.00230114	0.0314614
Vamp4	391.967	-0.388314	0.00231196	0.0315823
Sf3b1	7886.08	-0.366458	0.00232506	0.0317078
Rlim	1378.59	-0.390707	0.00232512	0.0317078
2610008E11Rik	229.463	-0.648789	0.00232891	0.0317324
Ndrg3	439.453	0.393034	0.00233173	0.0317438
Iglv3	313.916	-0.426825	0.00233471	0.0317572
Gm10923	6.88825	-2.48389	0.00234968	0.031897
Mylk	4936.72	1.02255	0.00235078	0.031897
Stim1	933.766	0.509564	0.00235146	0.031897
Pnrc2	1515.52	-0.5182	0.00235298	0.031897
Sumo1	447.174	-0.550287	0.00236461	0.0320276
F8	13.9633	-1.2711	0.00236909	0.032061
Sp1	2116.82	-0.242585	0.00237234	0.0320778
Bmp2k	911.143	-0.380377	0.00237863	0.0321266
Snx13	481.46	-0.503367	0.00238021	0.0321266
Tfdp1	128.844	0.416113	0.00238263	0.0321266
Lnpk	155.28	-0.75127	0.00238399	0.0321266
A230060F14Rik	1.51533	-3.7172	0.00238706	NA
Psip1	941.412	-0.688034	0.00238979	0.0321776
Tnfaip2	346.714	0.904381	0.00239462	0.0322155
Pik3c2a	629.547	-0.503076	0.00239845	0.0322303
Trpm7	1498.35	-0.474762	0.0024002	0.0322303
Eipr1	305.697	0.755095	0.00240178	0.0322303
Gm37305	52.984	-0.56077	0.00240654	0.032267
Wdtc1	253.008	0.581837	0.00241118	0.0323021
Hal	17.3986	1.50476	0.00241532	0.0323304
mt-Nd2	20603.1	-1.91201	0.0024247	0.0324004
Clu	11030.3	1.00019	0.00242621	0.0324004
Orc4	533.528	-0.689426	0.00242663	0.0324004
Pdlim7	412.534	0.778268	0.00243272	0.0324546
Arpc1a	2484.82	0.753795	0.00245788	0.0327331
Bcor	765.801	0.387807	0.00245946	0.0327331
Ddx52	573.832	-0.281689	0.00245975	0.0327331
Apba1	193.299	0.661149	0.00246529	0.0327372
Sh3glb1	6439.72	-0.687385	0.00246792	0.0327372
Mtx3	217.993	-0.535201	0.00246945	0.0327372
Smc4	2997.95	-0.781021	0.00247147	0.0327372
Zfp429	513.322	-0.531596	0.00247264	0.0327372
Reep2	55.2333	1.03611	0.00247404	0.0327372
Ssb	1843.37	-0.752402	0.00247441	0.0327372
Sike1	1014.92	-0.432928	0.00247839	0.0327558
Purb	2659.09	-0.376377	0.00247991	0.0327558
Prkaca	553.55	0.491834	0.00248988	0.0327947
Cse1l	899.286	-0.376692	0.00249044	0.0327947
Nat2	287.011	-0.429995	0.00249052	0.0327947
Fam214a	607.765	-0.346332	0.00249375	0.0327947
Mr1	107.871	-0.544781	0.00249456	0.0327947
Bag4	103.058	-0.604398	0.00249518	0.0327947
Piezo1	371.66	0.491857	0.00250911	0.0329506
Snx2	4312.77	-0.498253	0.00251872	0.0330496
Fam107b	3453.25	-0.346314	0.00253059	0.0331705
Smc3	1394.97	-0.616955	0.00253209	0.0331705
Trim14	393.595	0.507241	0.00253583	0.0331822
Naa60	414.187	0.254899	0.00253713	0.0331822
Tmem14c	225.181	0.571518	0.0025561	0.0333802
Gm11694	5.86069	-1.73365	0.00255645	0.0333802
Itga6	13448.8	0.88229	0.00256145	0.0334181
Papolg	604.766	-0.552019	0.0025664	0.0334396
Gm42664	78.8046	-1.1727	0.00256821	0.0334396
Osm	88.8014	0.782502	0.00256938	0.0334396
Chchd2	392.035	-0.528991	0.00257209	0.0334477
Nploc4	495.737	0.327373	0.00258849	0.0336335
Smim10l1	166.856	-0.828722	0.00259748	0.0336515
Gstm1	94.0627	0.635287	0.00259946	0.0336515
Gm9575	1.11354	-3.99589	0.00259976	NA
Fkbp1a	1874.31	0.528867	0.00260294	0.0336515
Ints2	250.474	-0.426939	0.00260302	0.0336515
Pttg1ip	7535.75	0.867633	0.00260414	0.0336515
Erp44	716.721	-0.449465	0.00260646	0.0336515
Ino80dos	45.0424	-0.907192	0.00260663	0.0336515
Eloc	560.55	-0.501469	0.00260674	0.0336515
Nabp1	1236.1	-0.548753	0.00262086	0.0338065
Ube3b	556.805	0.422281	0.00262707	0.0338593
Gm7384	1.54155	-2.89139	0.00262788	NA
Pea15a	414.603	0.504614	0.00264532	0.0340515
Wdr75	307.937	-0.416715	0.00264787	0.0340515
Tspyl1	716.701	-0.322266	0.00264838	0.0340515
Mtf2	467.145	-0.593611	0.00266353	0.0342188
Kcnk6	129.272	0.516632	0.00267074	0.0342838
Ms4a4a	1177.17	0.715826	0.00267464	0.0343043
Gm22060	2.67697	-2.94403	0.00267663	0.0343043
Cstf3	318.729	-0.461018	0.00268201	0.0343227
Klra3	66.7872	-1.11043	0.00268237	0.0343227
Cdc27	643.942	-0.520616	0.00269442	0.0344409
Nlrp6	172.286	1.10617	0.00269592	0.0344409
Ints8	362.362	-0.565296	0.00269809	0.0344411
Gm15747	3.41981	-4.41213	0.00270028	0.0344416
Grm6	19.9543	1.35843	0.00270314	0.0344505
Atp2a3	10681.8	0.617232	0.00271176	0.0345328
3830403N18Rik	12.7287	-2.20062	0.00271431	0.0345377
Hexb	561.212	-0.313123	0.00271877	0.0345669
Ccdc124	103.254	0.56153	0.00272103	0.0345681
Atg7	338.135	0.49337	0.00272432	0.0345825
Sat1	2603.44	-0.431425	0.00274355	0.0347989
Phip	4814.16	-0.639566	0.00274728	0.0348185
Ap2m1	1849.51	0.646326	0.00274968	0.0348213
Uvssa	499.819	-0.802459	0.00276163	0.0349321
Gm10177	18.1045	-1.41359	0.00276345	0.0349321
Fam122b	158.424	-0.675329	0.00276826	0.0349321
Mark4	197.354	0.499918	0.00276986	0.0349321
Chuk	1114.07	-0.37192	0.00276993	0.0349321
Gm38162	25.5775	-1.24632	0.00277205	0.0349321
Pnisr	2765.47	-0.523571	0.00277374	0.0349321
Bnip3l	8788.2	-0.89355	0.00278027	0.0349751
Micu3	74.6127	-0.868477	0.00278154	0.0349751
Trem2	72.7963	0.887497	0.00278788	0.035024
Ran	434.324	-0.268807	0.00278982	0.035024
Camsap1	176.178	0.375665	0.00279531	0.0350404
Atp5pb-ps	6.73983	-1.53602	0.00279551	0.0350404
Arhgef12	2293.54	0.830518	0.00279952	0.0350632
Pou2f1	810.006	-0.4176	0.00280221	0.0350694
Copz1	786.509	0.409841	0.00280594	0.0350886
Memo1	569.865	-0.766383	0.00281011	0.0351131
Klhl2	160.25	0.372996	0.0028126	0.0351168
Clca3a1	410.571	1.03637	0.0028238	0.0352042
Ppp2r5b	82.8441	0.614278	0.00282401	0.0352042
Brsk1	5.59678	1.37952	0.00282887	0.0352373
Ywhah	7007.16	0.849124	0.00283324	0.0352625
Pigw	72.203	-0.636595	0.00283531	0.0352625
Gcsam	123.464	0.923214	0.00284241	0.0353234
Alpk1	218.743	0.567314	0.00285184	0.0354129
mt-Tp	44.4329	-1.62614	0.00285589	0.0354357
Rin3	954.547	0.535352	0.0028847	0.0357434
Slc35a1	129.758	-0.484795	0.00288517	0.0357434
Stag2	3674.87	-0.56602	0.00288955	0.0357475
Gm11084	2.33825	-4.33769	0.00289377	0.0357475
Slc6a4	2074.24	0.923676	0.0028963	0.0357475
Adcy6	217.617	0.812115	0.00289694	0.0357475
Zdhhc21	633.569	-0.566858	0.00289882	0.0357475
Fads2	61.2913	1.04529	0.00289893	0.0357475
Gm37639	41.8319	-1.12238	0.0029015	0.0357516
Napa	354.009	0.46908	0.00291127	0.0358348
Csf3r	467.136	0.758486	0.00291274	0.0358348
Mtf1	307.227	0.371416	0.00291874	0.0358809
Clec4n	18.1828	1.56225	0.00292571	0.0359389
Rac1	6022.37	0.627734	0.00295409	0.0362475
Wsb1	1100.68	-0.354175	0.00295537	0.0362475
Coro1c	699.218	0.384091	0.00297147	0.036417
Dna2	369.756	0.480348	0.00297668	0.036453
Sugt1	471.836	-0.348146	0.003007	0.036796
Zcchc7	1383.82	-0.569568	0.00301423	0.0368441
Sec62	1491.88	-0.483537	0.00301555	0.0368441
Gm4462	7.3743	-1.55409	0.00303789	0.0370887
Bst1	109.93	0.782383	0.00304232	0.0371144
Rs1	1.85668	-4.46959	0.00304539	NA
Slc7a7	82.8686	0.626731	0.00304637	0.0371355
Zfp974	105.515	-0.726994	0.00305763	0.0372444
Gm5605	11.5614	-1.50293	0.00306361	0.0372887
Stxbp3	594.923	-0.412789	0.00307204	0.0373629
Hnrnph1	3392.26	-0.493377	0.00307825	0.0373957
Slc45a4	201.192	0.509379	0.00307942	0.0373957
Rpl5-ps2	5.75576	-1.27731	0.00308368	0.0374189
5730480H06Rik	99.2505	-0.609983	0.00309354	0.03751
Gm16185	88.0401	-0.895818	0.00310439	0.03761
Gm31693	2.182	-4.79574	0.00310649	0.03761
Diaph3	228.033	-1.09687	0.00311166	0.0376441
Cnst	2968.92	0.829026	0.00311903	0.0377046
Vps13c	1257.65	0.27752	0.0031358	0.0378787
St3gal4	382.879	0.645086	0.00314096	0.0379123
Tspan18	36.1461	1.19587	0.00315163	0.0380124
Zmym1	68.9737	-0.600815	0.00316409	0.0380785
Tmem230	97.1611	-0.489246	0.00316747	0.0380785
Rhog	794.018	0.564657	0.00316766	0.0380785
Rab11fip3	39.6944	0.573562	0.00316885	0.0380785
6820431F20Rik	27.8293	-0.941401	0.00316962	0.0380785
Rnf111	925.46	-0.258249	0.00317373	0.0380785
Abhd5	81.415	0.62388	0.0031738	0.0380785
Zfp273	168.822	-0.814853	0.0031778	0.0380914
Gm7117	2.03132	-2.74094	0.00317965	0.0380914
Sppl2a	2908.35	-0.451792	0.00318736	0.0381447
Cass4	271.183	0.848604	0.00319013	0.0381447
Abcb7	733.65	-0.468711	0.00319126	0.0381447
Hddc2	54.0716	-0.509312	0.00320584	0.0382903
Draxin	1369.37	0.966799	0.00321036	0.0383156
Nvl	604.135	-0.356638	0.0032232	0.0384401
Fyttd1	469.308	-0.517911	0.00322909	0.0384643
Gm15148	3.10978	-2.01	0.00323004	0.0384643
Vps33a	806.741	0.312763	0.00323935	0.0385294
Rtf2	643.463	0.327231	0.00324034	0.0385294
AI839979	98.9769	0.715959	0.00325156	0.0386182
Ube4b	567.198	0.201033	0.00325264	0.0386182
Fnip2	78.57	0.760835	0.00326362	0.0387197
Wdr1	2616.37	0.263837	0.00329071	0.0390122
Gm44165	3.23708	2.55481	0.00330235	0.0391211
Naa16	270.827	-0.599758	0.00330939	0.0391754
Gm12258	85.6849	-0.640221	0.00331861	0.0392346
Ube2d2a	572.903	-0.555009	0.00332237	0.0392346
Far1	2059.17	-0.48506	0.00332443	0.0392346
Csnk1a1	2313.6	-0.299487	0.00332542	0.0392346
Rel	2766.5	-0.457083	0.00333101	0.0392346
Uchl5	270.786	-0.546557	0.00333211	0.0392346
Capza2	4099.01	-0.409574	0.00333293	0.0392346
Htatsf1	693.437	-0.517396	0.00333418	0.0392346
Gm13848	23.5801	1.56855	0.0033365	0.0392346
Asah2	283.743	-0.740455	0.00334496	0.0392927
Ccdc150	97.3193	1.21802	0.00334636	0.0392927
Gm18913	1.92222	-2.88582	0.00334816	NA
Tmem243	675.844	-0.469375	0.00335076	0.0393155
Tia1	914.802	-0.462364	0.00337192	0.0395278
Gm9761	2.18074	-2.43975	0.00337381	0.0395278
Kif20b	224.095	-0.788605	0.00339225	0.039702
Tmem263	208.448	-0.574654	0.00339773	0.039702
Fes	473.977	0.737609	0.00339812	0.039702
Ms4a4c	9042.96	-0.505881	0.00339894	0.039702
mt-Nd1	26147.5	-1.44169	0.00340111	0.039702
H3c4	12.7532	1.72177	0.00340861	0.0397604
Gm4973	4.08727	-1.74576	0.00341186	0.0397693
Dock5	753.427	0.396336	0.00341783	0.0398099
Yipf4	1139.24	-0.771237	0.00342425	0.0398556
Gm13192	2.05433	-2.52696	0.00343248	0.0399222
Tex10	308.971	-0.433005	0.00344402	0.0400274
Cul5	493.837	-0.416562	0.00345232	0.0400946
Vsir	1043.29	0.587483	0.00346295	0.0401852
Add3	4231.09	-0.242607	0.00346516	0.0401852
Gm4784	2.7929	-2.04514	0.00347253	0.0402214
Rrm2b	462.576	-0.476454	0.00347377	0.0402214
4930404H24Rik	10.6416	1.77802	0.00347583	0.0402214
Pgk1	273.332	0.463603	0.00348027	0.040225
Gm38329	36.8895	1.09058	0.00348118	0.040225
Zbtb33	545.846	-0.52093	0.00348783	0.0402428
Serpinb10	94.8464	-2.05557	0.0034921	0.0402428
Med28	234.214	-0.390475	0.0034955	0.0402428
Gm37893	50.0357	-0.86976	0.0034968	0.0402428
Tada1	81.3378	0.514867	0.00350034	0.0402428
Mier1	2102.2	-0.450634	0.00350124	0.0402428
Neurl1a	23.2941	1.38314	0.00350386	0.0402428
Pgap4	143.585	1.00402	0.00350706	0.0402428
Uck2	179.391	0.417242	0.00350761	0.0402428
Eif1	2917.87	0.49539	0.00350912	0.0402428
Ncstn	683.102	0.364015	0.00351044	0.0402428
Cdv3-ps	3.21204	-2.39103	0.00351297	0.0402429
Kdr	133.636	1.04262	0.00351846	0.0402559
mt-Nd3	3.43436	-5.56521	0.00352026	0.0402559
Nlrx1	364.742	1.10957	0.00352166	0.0402559
Csnk1g3	850.787	-0.477431	0.00352479	0.0402628
Cr2	2585.07	-0.506063	0.00353036	0.0402976
Gm7832	2.87522	-2.23974	0.00354131	0.0403937
Atf1	389.5	-0.369538	0.00354654	0.0404245
Mcemp1	224.304	0.848955	0.00355381	0.0404784
Tnrc18	631.714	0.456845	0.00356934	0.0406264
Spcs3	939.086	-0.405907	0.00357259	0.0406344
Mkln1	985.986	-0.315261	0.00357528	0.040636
Zc3h4	892.354	0.346348	0.00358018	0.0406371
Pax5	7312.13	-0.552126	0.00358046	0.0406371
Syne2	340.846	0.409607	0.00358619	0.0406732
Man2b1	3420.23	0.515741	0.00360578	0.040845
AW554918	160.188	-0.560353	0.00360645	0.040845
Smarca5	1385.76	-0.517096	0.00362586	0.0410357
AA986860	36.0532	0.973241	0.0036365	0.041079
Pcm1	1234.49	-0.502493	0.0036374	0.041079
5730455P16Rik	180.448	-0.439993	0.0036374	0.041079
Wwp2	596.747	0.409257	0.00364486	0.0411341
Exoc5	696.39	-0.50818	0.0036483	0.0411425
Bmt2	407.274	-0.493559	0.00365075	0.0411425
Zfp560	74.2697	-0.682552	0.00365414	0.0411516
Ccni	1525.21	-0.553217	0.00366037	0.0411927
Ppp2r5d	200.05	0.383186	0.00367196	0.0412941
Gm8618	3.34332	-2.02366	0.00367563	0.0413063
Sms-ps	2.99278	-2.23991	0.00371021	0.0416503
F8a	97.0884	-0.752117	0.00371146	0.0416503
Pcmt1	2584.72	0.735882	0.00371852	0.0417002
Zfp60	194.63	-0.606901	0.00372243	0.0417147
Rab14	1671.11	-0.352046	0.00372705	0.0417206
6430548M08Rik	535.332	0.565741	0.00372874	0.0417206
Pou2f2	3856	-0.689399	0.0037308	0.0417206
Cdc42bpa	258.997	0.987087	0.00374336	0.0418319
Manea	444.538	-0.653819	0.00374787	0.041853
Lasp1	1159.23	0.319593	0.00375843	0.0419415
Hbb-bh1	1.54013	-3.60992	0.00376336	NA
P4hb	1418.82	0.410277	0.00376431	0.0419779
Itgb3	19447.1	0.831962	0.00376748	0.0419839
Edaradd	190.452	-0.431645	0.00377449	0.0420163
Fth1-ps	21.1976	-1.30232	0.00377565	0.0420163
Ccdc122	18.4328	-1.9446	0.00378277	0.042047
Fmr1	975.722	-0.586431	0.00378368	0.042047
Igkv2-107	8.38103	-1.69607	0.00379517	0.0421222
Zfp367	153.804	-0.538744	0.00379572	0.0421222
Mterf3	270.57	-0.354533	0.00379991	0.0421395
Gm44041	7.20643	-2.0916	0.00381061	0.0422158
Gm17259	17.711	-1.14865	0.00381208	0.0422158
Zfp583	15.4776	-1.19837	0.00382332	0.042239
Trappc9	294.558	0.737213	0.00382558	0.042239
Atl3	1371.3	-0.314509	0.00382634	0.042239
Pten	2441.41	-0.45704	0.00383054	0.042239
Maob	5.00162	2.68176	0.00383168	0.042239
Azin1	2336.75	-0.670769	0.00383263	0.042239
Klra6	32.2274	-1.10554	0.00383756	0.042239
Fkbp3	330.118	-0.695312	0.00384002	0.042239
Tsr2	94.7758	-0.411742	0.00384191	0.042239
2310001H17Rik	231.162	-0.422305	0.00384285	0.042239
Prpf40a	1728.44	-0.490335	0.00384422	0.042239
Naaa	690.211	0.559434	0.00384592	0.042239
Pcmtd2	842.481	-0.476689	0.00385693	0.0423308
Rps27rt	31.2545	-1.57597	0.00391799	0.0429714
Card19	161.52	0.762682	0.0039319	0.0430684
Avl9	767.211	-0.325727	0.00393229	0.0430684
Fam131a	92.5901	1.08735	0.00393492	0.0430684
Prmt6	100.132	-0.411478	0.0039401	0.0430956
Gnai2	5409.72	0.384027	0.0039452	0.0431217
Nfya	669.478	0.264222	0.00395281	0.0431754
Zfp976	15.5702	-1.46625	0.00397352	0.0433449
Smc6	1922.23	-0.656026	0.00397376	0.0433449
Cdkn1a	135.714	0.78351	0.00402327	0.043825
Tango2	121.518	0.470148	0.00402678	0.043825
Exosc10	461.517	0.300738	0.00402718	0.043825
Nkap	300.82	-0.421606	0.00402875	0.043825
Rab39b	3.19844	-3.40723	0.00403667	0.0438813
Tgfb1	1834.55	0.493723	0.0040501	0.0439973
BC002059	174.205	-0.784782	0.00406343	0.0440748
Aldoart1	3.60323	-1.79136	0.00406413	0.0440748
Ggn	7.78861	1.70188	0.0040675	0.0440748
Itga2	992.773	0.802267	0.00406827	0.0440748
Chaserr	890.802	-0.60783	0.00407781	0.0441482
Zfp81	627.035	-0.633535	0.00408195	0.0441631
Ube2d3	2818.68	-0.733875	0.00410613	0.0443731
Kynu	239.597	-0.438234	0.00410729	0.0443731
Mtss2	181.947	1.13034	0.00410971	0.0443731
Ccnt1	929.12	-0.353176	0.00411334	0.0443824
Ipo7	1314.33	-0.418949	0.00412464	0.0444742
Gtf2i	849.7	0.384406	0.00413719	0.0445718
Ptk2	165.278	0.601893	0.00413927	0.0445718
Cd9	26957.6	0.925847	0.00415299	0.044675
Rps24-ps2	2.34019	-2.49276	0.00415445	0.044675
Csnk2a1-ps3	16.2298	-1.08699	0.0041632	0.044739
H2-Q5	368.975	-0.323578	0.00419233	0.0450217
Hbb-bs	368822	-1.09332	0.00420323	0.0451084
Rtn4ip1	914.923	0.730926	0.00421435	0.0451974
Maml1	410.636	0.29386	0.00422289	0.0452586
Gm5578	4.20658	-2.37807	0.00422926	0.0452964
Sytl4	2465.8	0.972267	0.00423807	0.0453604
F5	15824.8	0.868559	0.00424453	0.0453797
6330403L08Rik	79.0071	1.06036	0.00424556	0.0453797
Mapk9	686.286	-0.325103	0.00426609	0.0455687
Gm7551	2.19425	-1.92144	0.0042779	0.0456643
Tuba8	155.626	0.923313	0.00428289	0.0456721
Ndufaf4	143.374	-0.60881	0.00428435	0.0456721
Sardh	24.8195	1.62076	0.00428744	0.0456745
Rps27	3405.11	0.465793	0.00429346	0.0456959
Ctsz	1786.86	0.568404	0.00430002	0.0456959
Atp11b	2279.31	-0.432017	0.00430047	0.0456959
Tiprl	267.71	-0.421936	0.00430302	0.0456959
Ifi30	1099.17	0.52521	0.00430376	0.0456959
Itpr2	3432.35	0.502414	0.00431288	0.0457623
Gm12184	4.34617	-2.39947	0.00431703	0.045776
4933432K03Rik	11.1154	1.77905	0.00432408	0.0458203
Alg6	58.8368	-0.588051	0.0043318	0.0458492
Hcfc1	1417.59	0.358099	0.00433255	0.0458492
Tyw5	72.5317	-0.806888	0.00434225	0.0459214
Esf1	466.196	-0.528157	0.00435293	0.0460039
Pla2g12a	397.326	0.773968	0.00435729	0.0460196
Katnbl1	155.783	-0.732358	0.00436156	0.0460342
Khdc1a	39.4958	-2.21868	0.0043653	0.0460432
Dck	1624.43	-0.317993	0.00437317	0.0460958
Chmp4b	2373.51	0.442184	0.0043864	0.0462048
Uvrag	952.039	0.227993	0.00439541	0.0462297
Ptcd3	351.626	-0.575202	0.00439644	0.0462297
Clip2	270.582	0.790251	0.00439745	0.0462297
Rfk	1159.13	-0.580777	0.00440529	0.0462816
Mpi	68.9159	0.595154	0.004411	0.0463111
Gm12940	222.04	-0.597719	0.00442138	0.0463896
Zfp26	472.786	-0.414002	0.00443044	0.0464542
Tbc1d9b	465.452	0.345984	0.00446	0.0467334
Zfp91	3693.31	-0.420328	0.00447501	0.04686
Irf4	824.406	-0.306607	0.004489	0.0469581
Plaa	749.147	-0.391453	0.00449211	0.0469581
Ppig	1804.68	-0.645902	0.0044932	0.0469581
Zfp738	2426.09	-0.707702	0.00450338	0.0470158
Oxsm	145.97	-0.452992	0.00450461	0.0470158
Gm12477	2.75663	-3.47036	0.00451311	0.0470738
M6pr-ps	1.99217	-2.61143	0.00451837	0.0470978
Gm28661	3.65084	-2.14555	0.00453588	0.0472364
Zdhhc5	747.838	0.246842	0.00453835	0.0472364
Plk-ps1	6.50014	1.68795	0.00454054	0.0472364
Fhl3	93.8898	0.803635	0.00455519	0.047358
Gm5540	4.44026	-1.72268	0.00456547	0.047434
Rpl37rt	94.8945	-0.482397	0.00457263	0.0474775
Adcy5	82.5685	1.06262	0.00457778	0.0475001
Ttc28	269.31	0.578095	0.00458961	0.0475918
Carf	110.095	-0.764599	0.00461376	0.0478112
9930111J21Rik2	3880.07	-0.960852	0.00462019	0.0478468
Prss34	17.191	2.0252	0.00463869	0.0479822
Kctd14	111.734	-0.592215	0.00463927	0.0479822
Ap1b1	678.879	0.304899	0.00464763	0.0480375
Gm10086	21.137	-1.93868	0.00465448	0.0480581
Lrrc40	131.624	-0.458163	0.00465564	0.0480581
Gata1	379.192	0.911293	0.00469441	0.048427
Washc2	1731.34	0.233322	0.00471443	0.0485914
Sh3bgrl2	6812.1	0.879624	0.00471643	0.0485914
Sigmar1	113.099	0.482611	0.00474127	0.0488061
Ugp2	605.505	-0.322475	0.00474339	0.0488061
Zup1	1187.21	-0.541001	0.00477202	0.0490691
Cecr2	298.723	-0.493402	0.00478746	0.0491962
Eif3m	681.008	-0.243498	0.00479889	0.049282
Rit1	476.889	0.671357	0.00480391	0.0493019
Chd4	8433.63	0.189375	0.0048159	0.0493931
Zfp58	130.756	-0.734376	0.00482573	0.0494622
Fyn	1516.59	0.327098	0.00483507	0.049502
Pkd1l3	87.088	0.852997	0.00483582	0.049502
Orai1	116.121	0.63571	0.00484879	0.049603
Phc1	138.885	0.331873	0.0048541	0.0496255
Gm13166	5.2527	-2.55047	0.00486245	0.0496596
Acsl4	660.448	-0.448247	0.00486365	0.0496596
Lat	366.941	0.460763	0.00486808	0.049673
Eif5	5726.93	-0.636412	0.00487734	0.0497358
Gm28229	31.4681	-0.86222	0.00488251	0.0497567
Commd8	560.409	-0.298848	0.00489832	0.049886
Fbxo11	1255.2	-0.557352	0.00491811	0.0500557
Lair1	589.222	-0.748173	0.00492766	0.0500933
Fam3c	897.832	-0.470817	0.00493317	0.0500933
Mysm1	997.228	-0.42789	0.00493499	0.0500933
Zfp326	215.093	-0.614095	0.00493872	0.0500933
Smarcad1	390.468	-0.389951	0.00493942	0.0500933
Plvap	36.6425	1.1936	0.00494063	0.0500933
Chic1	137.464	-0.852917	0.00494717	0.0501277
Mettl25	56.0937	-0.524213	0.00496309	0.0502089
Ewsr1	1800.33	-0.195936	0.00496358	0.0502089
Gsto1	354.39	0.554683	0.00496568	0.0502089
Ergic1	414.09	0.58722	0.00496775	0.0502089
Nxt2	80.1829	-0.699558	0.00497324	0.0502234
Srpr	598.699	0.312835	0.00497548	0.0502234
Ddi2	1183.13	0.308971	0.00498186	0.0502428
Znhit1	88.0333	0.793182	0.0049837	0.0502428
Gm4986	2.43101	-2.18249	0.00503031	0.0506807
Tm2d2	126.564	0.605832	0.00503646	0.0506872
Rpsa-ps10	6.05528	-1.4052	0.00504077	0.0506872
Zmym2	1101.51	-0.527381	0.00504192	0.0506872
Cyp2b10	64.3422	1.23709	0.00504364	0.0506872
Cyb5r3	857.144	0.406256	0.00505015	0.0507207
Gm10247	1.76177	-2.68389	0.00506252	NA
Terf1	297.767	-0.52075	0.00506686	0.0508564
Maged2	513.032	0.915063	0.00507312	0.0508874
Gm15361	1.92242	-3.00963	0.00507623	NA
Zfp217	1080.06	0.287621	0.00507826	0.0509069
Ptbp2	488.929	-0.595717	0.00508148	0.0509073
Mvp	443.699	0.462653	0.00508911	0.0509155
Rfc1	975.33	-0.268289	0.00509072	0.0509155
Tspan17	425.586	0.894351	0.00509187	0.0509155
Tug1	1350.5	-0.489793	0.00509861	0.050951
Atrx	4294.21	-0.59319	0.00510268	0.0509598
Zfp873	79.3479	-0.601922	0.00511058	0.0510068
Dgkz	1323.07	0.407574	0.00511828	0.0510297
Hmga2	75.2726	1.05776	0.00511926	0.0510297
Gm45753	2.4911	-2.963	0.00512682	0.0510731
Gm15232	43.0043	-0.676346	0.00515177	0.0512897
Itga4	10056.1	-0.540713	0.00516918	0.0514003
Prkcd	3102.32	0.346297	0.00516932	0.0514003
Cracd	849.435	0.945581	0.00518421	0.0515163
Stpg1	5.90546	2.31527	0.00520044	0.0516043
Spata48	9.44806	-1.81042	0.00520486	0.0516043
Nol7	857.822	-0.477342	0.00520585	0.0516043
Hnrnpa0	818.461	-0.353335	0.00520599	0.0516043
Parp11	758.128	-0.342936	0.00521833	0.0516945
Fancm	226.252	-0.380247	0.00522959	0.0517739
Sod1	894.7	0.416916	0.00524055	0.0518502
Itgal	5449.13	0.399975	0.00526701	0.0520555
Gm26740	374.795	-0.347641	0.00526781	0.0520555
Pyurf	43.6791	-0.796263	0.00527386	0.0520831
C1ra	8.44596	1.78115	0.00528232	0.0521343
Kcnq1ot1	301.34	-0.680714	0.00530641	0.0523398
Dapk1	425.17	0.876641	0.00531663	0.0524082
Epor	19.6269	1.27743	0.00533488	0.0525556
Gm45216	1.28649	3.8367	0.00534374	NA
Rif1	1071.42	-0.53887	0.00534981	0.0526702
Layn	182.134	1.01041	0.00535978	0.0527236
Cul3	1999.52	-0.544242	0.00536183	0.0527236
Mavs	269.794	0.496728	0.00536989	0.0527703
Cyp2r1	39.9798	-0.945081	0.00540522	0.0530848
Stk40	517.017	0.474067	0.0054168	0.0531659
Eif3e	1694.93	-0.332339	0.00542874	0.0532298
Eif3h	1577.85	0.301282	0.00543138	0.0532298
Tax1bp3	36.663	0.796794	0.00543331	0.0532298
Klre1	1444.17	-0.929954	0.00544651	0.0533154
Kif13a	153.228	0.578653	0.00544873	0.0533154
Ovgp1	39.5719	-0.950265	0.00546086	0.0534014
Zfp62	1125.3	-0.465447	0.00547663	0.0535228
Tmem104	109.158	0.695441	0.00549904	0.053709
Clec16a	268.576	0.30405	0.00552186	0.0538989
Ier3	14.3229	1.26167	0.00552954	0.0539197
Gspt1	735.411	-0.384481	0.00553074	0.0539197
Igkv4-79	7.73739	-1.5543	0.00554822	0.0540571
Ubash3b	1705.01	0.647381	0.0055628	0.0541661
Chml	246.501	-0.489838	0.00556731	0.0541769
Eif4ebp2	583.411	0.262958	0.00557309	0.0541802
Ltbr	110.5	0.684144	0.00557443	0.0541802
Hmgn5	551.473	-0.871864	0.00558426	0.0542401
Mettl5	95.5198	-0.556393	0.00558738	0.0542401
Cutc	133.216	-0.508874	0.00559406	0.0542719
Zfp65	752.61	-0.555086	0.00560039	0.0542912
Gm8261	0.647068	-3.85668	0.00560047	NA
Ep400	2161.75	0.233518	0.00560285	0.0542912
Pde4b	1366.98	-0.246252	0.0056088	0.0543159
Gm18943	1.24047	-3.25008	0.00561506	NA
Gm8228	6.0968	-1.50052	0.00563819	0.0545674
Gm30211	302.083	-0.441865	0.00566096	0.0547276
Kdm4a	633.473	0.331876	0.00566159	0.0547276
Ddb1	1270.76	0.355506	0.00570029	0.0550169
Pafah1b2	606.68	-0.29329	0.00570106	0.0550169
D3Ertd751e	119.485	-0.7863	0.00570345	0.0550169
Man1a	3578.62	-0.457376	0.00570531	0.0550169
Ighv2-2	31.008	-0.623643	0.00572207	0.0551453
Dnajc21	371.009	-0.653255	0.00572557	0.0551457
Ppil4	1003.45	-0.46246	0.00573174	0.0551719
Tnks	683.254	0.270136	0.00573532	0.0551731
Adss	867.114	-0.356769	0.005773	0.0555021
Leprot	551.374	0.497811	0.00578655	0.0555989
Peg13	650.136	0.526398	0.00579375	0.0556252
Rorb	6.94619	-1.76251	0.00579625	0.0556252
Rnf113a1	12.9992	-1.0856	0.00580121	0.0556394
Pde3a	426.767	0.961392	0.00583246	0.0559055
Cers4	290.346	-0.483675	0.00584675	0.0559852
Btc	3.4847	-3.03707	0.00584779	0.0559852
Cdc37l1	329.973	-0.427719	0.00585158	0.055988
Nsmce4a	623.244	-0.244962	0.00585636	0.0560001
Gm6142	1.54924	-3.30749	0.00586043	NA
Pfdn5	965.58	0.362004	0.00586398	0.0560263
Chmp2b	426.818	-0.422581	0.00586611	0.0560263
Zfp759	70.6424	-0.984667	0.00587823	0.0560751
Fxr1	1020.21	-0.415469	0.00587825	0.0560751
Ints9	232.371	0.315462	0.00588445	0.0561007
Anxa2	1555.36	0.474802	0.00589263	0.0561164
Dpf2	458.426	0.33148	0.00589375	0.0561164
Far1os	25.5049	-0.908351	0.00589664	0.0561164
Fancb	36.7821	-0.866477	0.00590242	0.0561381
Tmem161b	168.619	-0.530631	0.00591564	0.056225
Tdp1	72.1924	0.396257	0.00591861	0.056225
Txnl1	395.889	-0.488891	0.00592829	0.0562835
H4c9	292.011	0.941116	0.00594882	0.0564124
Cfap97d2	66.6711	1.21796	0.00595168	0.0564124
Copb1	1090.07	-0.247099	0.00596194	0.0564124
Ikbke	429.677	0.608925	0.00596406	0.0564124
Clec1a	9.92067	-1.50634	0.00596452	0.0564124
Hs6st1	209.785	0.391937	0.00596574	0.0564124
Prpf38b	2892.41	-0.569118	0.00596659	0.0564124
Zfp719	69.1993	-0.736202	0.00597755	0.0564378
Magee1	22.3853	0.945347	0.00597977	0.0564378
Rps6ka5	247.63	-0.477548	0.00597988	0.0564378
Rab5b	543.359	0.255756	0.0059948	0.0565126
Arsk	165.057	-0.466043	0.00599489	0.0565126
Bicdl1	67.0983	0.595019	0.00600194	0.0565457
Srf	244.903	0.446628	0.00600819	0.0565712
Gm45354	2.18272	2.4279	0.00601623	0.056575
Ifitm1	110.533	0.798213	0.00601635	0.056575
Stard10	181.048	0.629908	0.00601923	0.056575
Ssh1	690.87	0.308349	0.0060279	0.0566233
Ankrd12	1437.31	-0.666144	0.00603913	0.0566954
E2f8	53.4266	0.831752	0.0060435	0.0567031
Bin3	314.16	0.322526	0.00605589	0.056786
Rasgrp2	2872.64	0.441464	0.00609077	0.057003
Fam91a1	680.396	-0.277856	0.00609165	0.057003
Slpi	99.143	1.09364	0.00609312	0.057003
Gm16083	8.45342	-1.51512	0.00609466	0.057003
Tjp2	644.245	0.759463	0.00609688	0.057003
Abhd13	412.442	-0.405626	0.00613516	0.0573273
2310033P09Rik	97.7737	-0.482938	0.00614424	0.0573786
Add1	2760.65	0.274323	0.00614824	0.0573824
Ffar1	331.262	-0.479807	0.00616398	0.0574957
Sgpp1	657.673	-0.556784	0.00618424	0.057651
Golga2	392.203	0.264051	0.0062042	0.0577839
Tspan14	1130.66	0.572968	0.00621228	0.0577839
Cd24a	8513.32	-0.716288	0.00621732	0.0577839
Nod2	109.328	0.661542	0.00621947	0.0577839
Snhg6	94.4131	-0.553816	0.00622115	0.0577839
Styx	15.3611	-1.11536	0.00622164	0.0577839
Acbd5	539.417	-0.510262	0.00622946	0.0577839
Pid1	331.423	0.501808	0.00623137	0.0577839
A530040E14Rik	122.354	0.576343	0.00623206	0.0577839
Lifr	273.835	0.573702	0.00623635	0.0577839
Nudt3	2396.67	0.666003	0.00623956	0.0577839
Impg2	34.9857	-0.65713	0.00624192	0.0577839
Clec4e	196.449	0.830077	0.00625289	0.0578519
Rbm10	280.172	0.330707	0.00626316	0.0578998
Smndc1	554.572	-0.36061	0.00626532	0.0578998
M6pr	1602.85	0.185041	0.00626954	0.0579053
Snrnp200	1891.15	0.198568	0.00627725	0.057943
Zfp985	4.57884	-3.36432	0.00628477	0.057946
Trim33	1010.17	-0.373064	0.00628483	0.057946
Osgepl1	99.8908	-0.639545	0.00629692	0.0579719
Prr33	105.129	-0.571815	0.0062985	0.0579719
Mef2c	3995.7	-0.455972	0.00629854	0.0579719
Rbm26	1109.54	-0.503862	0.0063192	0.0581286
Itpkb	1424.33	0.295905	0.00632498	0.0581483
Ogt	4449.18	-0.378178	0.00634917	0.0583371
Prrc2a	1990.25	0.392903	0.00635296	0.0583384
Rabgap1l	3163.06	-0.597223	0.00636107	0.0583793
Zfp280d	831.185	-0.720936	0.00637223	0.0584481
Gm13611	2.02008	-4.45118	0.00639198	0.0585956
Gtf3c1	506.064	0.329027	0.00640642	0.0586943
Mras	239.498	1.03317	0.00641525	0.0587258
Myo1d	72.3112	0.725981	0.00641722	0.0587258
Rdx	1004.36	-0.342828	0.00643249	0.0588179
A430010J10Rik	2.10229	-3.63459	0.00643465	0.0588179
Stk26	479.479	-0.458907	0.00644062	0.0588388
Atg4a-ps	3.13912	-2.6029	0.0064445	0.0588406
Ece1	249.053	0.562838	0.00645099	0.0588662
Ctdspl2	424.771	-0.505872	0.00645843	0.0589005
Klra10	35.5226	-1.25933	0.00646331	0.0589113
Morc3	2218.18	-0.304665	0.0064699	0.058931
Hnrnpd	2348.44	-0.395184	0.00647795	0.058931
Atox1	351.972	0.865725	0.00647892	0.058931
Gyg	542.553	0.339252	0.00648023	0.058931
Snhg5	141.917	-0.461178	0.00651422	0.0592064
Litaf	3157.27	0.705119	0.00654246	0.0593749
Crbn	492.215	-0.30542	0.0065449	0.0593749
Mib2	110.74	0.639673	0.0065454	0.0593749
Kctd20	1097.83	0.308304	0.00654764	0.0593749
Twsg1	293.059	-0.426797	0.00655987	0.059452
Snx1	812.605	0.260698	0.00657863	0.0595883
Triap1	175.35	0.554765	0.00658569	0.0596184
Heatr5b	401.469	0.342046	0.00660589	0.0597674
Bcas3os1	79.3403	1.06155	0.00661295	0.0597974
Lamp3	40.6713	-0.824097	0.00662236	0.0598486
Zc3h6	210.072	-0.72771	0.00663512	0.0599004
Igkv5-48	184.099	-0.750129	0.00663559	0.0599004
Gimap8	2500.33	-0.439718	0.00664636	0.0599637
Fam133b	333.406	-0.52473	0.00665183	0.0599791
Pkn2	1039.94	-0.478817	0.00665687	0.0599907
Atcayos	3.22818	-2.50463	0.0067218	0.0605417
Frg1	1306.32	-0.430887	0.00673684	0.0606429
Bet1	134.132	-0.577022	0.00674349	0.0606686
Ear2	777.738	-0.791323	0.00677729	0.0609384
Tmem43	585.277	0.442467	0.00679191	0.0610355
Dmwd	12.3251	1.02912	0.0068049	0.0610995
Mcm3ap	503.155	0.320145	0.00680669	0.0610995
Nol8	660.545	-0.480091	0.00683592	0.0613274
Gm26581	20.8521	-1.03435	0.00684525	0.0613766
Tiam1	548.84	0.499691	0.00685268	0.061408
Dnajc2	785.01	-0.560091	0.00685644	0.061408
Zfp609	266.176	0.298201	0.00686464	0.0614409
Tsc2	372.248	0.372675	0.00686781	0.0614409
Ormdl1	164.271	-0.634113	0.00689459	0.0616289
Myom1	229.859	0.852661	0.00689654	0.0616289
Orc5	157.957	-0.429132	0.00690755	0.0616927
Zfp318	2518.7	-0.382361	0.00691628	0.0617362
Asf1a	196.089	-0.434012	0.00692456	0.0617478
A130010J15Rik	186.999	-0.604199	0.00692532	0.0617478
Spag9	2047.81	-0.324938	0.00692958	0.0617514
Gm28809	20.4666	1.04431	0.00694009	0.0618105
Slc25a3	1882.52	-0.212449	0.00695141	0.0618681
Zfp655	465.443	-0.347725	0.00695656	0.0618681
Gm7363	2.52751	-2.27577	0.00695817	0.0618681
Fastkd2	139.497	-0.369344	0.0069954	0.0621452
Gm5586	7.84138	-1.94031	0.00699712	0.0621452
mt-Nd4	23458.7	-1.4649	0.0070162	0.0622621
Rmi1	117.399	-0.546654	0.00701808	0.0622621
Pik3r6	117.88	0.769046	0.00702515	0.062268
Slc19a2	38.9213	-0.580023	0.00702825	0.062268
Sdf4	1533.78	0.275408	0.00703045	0.062268
Acly	1601.24	0.219105	0.00704353	0.0623254
Pkd1	458.494	0.541248	0.00704473	0.0623254
Eif2s2	715.771	-0.507687	0.00705473	0.0623793
Cklf	106.935	-0.466195	0.00706444	0.0624306
Gm45235	27.8161	-0.824938	0.00708792	0.0625934
Gm24299	10.2856	-1.57304	0.0070907	0.0625934
Iqcb1	154.801	-0.645634	0.00710185	0.0626571
Git1	154.63	0.518436	0.00710926	0.0626879
Utp18	337.046	-0.358606	0.00711435	0.0626982
Aim2	1052.53	-0.597225	0.00713092	0.0628095
Celsr1	73.1656	0.630403	0.00714016	0.0628562
Fkbp15	751.392	0.278376	0.00717843	0.0631583
Zfp800	724.335	-0.616645	0.00719833	0.0632985
Rsad2	53595.8	-0.828558	0.00720503	0.0633226
Pot1a	193.536	-0.352804	0.0072132	0.0633479
Rnps1-ps	3.5203	-1.6147	0.00721862	0.0633479
Gorab	64.3764	-0.622377	0.00721982	0.0633479
Cpe	66.8278	1.01804	0.00722968	0.0633997
Gm8864	0.960622	-3.54858	0.00724779	NA
Sec63	1058.26	-0.474815	0.00726106	0.0636399
Gfi1	28.7366	-0.740932	0.0072679	0.0636649
Cnnm4	155.956	0.36659	0.00727654	0.0636709
Alg11	187.237	-0.435672	0.00727656	0.0636709
Ccdc62	67.5982	-0.819655	0.00728766	0.0637331
Trim12c	4680.08	-0.428926	0.00731057	0.0638417
Gng2	940.571	-0.289368	0.00731103	0.0638417
Pigu	143.582	-0.392337	0.00731207	0.0638417
Slc27a2	129.653	1.03606	0.0073311	0.0639729
Gm4849	1.29591	-3.13751	0.0073543	NA
Gm13961	1.47584	-2.81728	0.00737469	NA
Iglj1	13.2206	-1.10706	0.00737586	0.0643091
Gm15032	2.25836	-2.8567	0.00737769	0.0643091
Wdr76	153.66	-0.401205	0.00738543	0.0643415
Hpf1	214.837	-0.65361	0.00739206	0.0643642
Gimap7	407.858	-0.460578	0.00739911	0.0643904
Zfp384	422.577	0.336834	0.00740423	0.0643999
Afg3l2	629.319	0.34937	0.00740997	0.0644036
Arrdc3	852.542	-0.464066	0.00741272	0.0644036
Hdac2	555.407	-0.430133	0.0074206	0.0644369
Gm10146	5.17453	-2.3354	0.00742512	0.0644412
Snrpb2	391.706	-0.458863	0.00745427	0.0645984
Bpnt2	452.148	-0.392551	0.0074572	0.0645984
Cdk19	1198.14	-0.207027	0.00745961	0.0645984
Ptprj	5535.49	0.438267	0.00746314	0.0645984
Mgat4a	687.484	-0.431076	0.00746346	0.0645984
Itpr3	1102.08	0.309013	0.00747143	0.0646323
Mbd4	273.457	-0.430825	0.00751417	0.0649594
Swt1	393.041	-0.691089	0.00751738	0.0649594
Gm5127	4.91441	-2.0945	0.00754201	0.0651371
Ubxn7	1456.49	-0.364788	0.00758527	0.0654509
Cd46	78.5942	-0.745032	0.00758855	0.0654509
Gm25104	5.88693	-2.53363	0.00759065	0.0654509
Rasgrp4	283.308	0.559271	0.00763376	0.0657871
Cul1	1146.33	-0.428752	0.00764839	0.0658776
Myl9	9230.19	0.996057	0.00766822	0.0660128
4933407K13Rik	39.1234	-0.692169	0.00767768	0.0660587
Mbp	1368.69	0.326688	0.00770106	0.06619
Iglj3p	6.31453	-1.43917	0.00770123	0.06619
Gls	1727.9	-0.425624	0.00772333	0.066315
Gm14584	17.9147	-1.07638	0.00772683	0.066315
Tollip	1586.34	0.637572	0.00772824	0.066315
Eya1	54.1393	-0.714463	0.00773639	0.0663493
Rundc1	120.81	0.332432	0.00774872	0.0664193
Ice2	311.795	-0.420168	0.00775351	0.0664248
Sc5d	176.696	-0.443497	0.00776119	0.0664549
Cavin1	246.476	0.891733	0.00779191	0.0666822
Prtn3	6.34527	2.05076	0.00781585	0.0668512
Mtpap	329.308	-0.358747	0.00783557	0.066984
Prmt2	71.6	0.683619	0.00784094	0.0669941
Mical3	124.382	0.421824	0.00788253	0.067243
Fzd1	2.00835	2.40911	0.00788534	0.067243
Muc13	217.392	0.948214	0.0078882	0.067243
Tmem128	263.539	-0.286818	0.00789192	0.067243
Sell	14182.6	-0.404413	0.00789343	0.067243
mt-Cytb	42216	-1.08888	0.00789763	0.067243
1700029J07Rik	53.1377	-0.691868	0.00789954	0.067243
Capn3	269.9	0.806451	0.00792459	0.0674202
Dcun1d5	376.882	-0.349723	0.00793316	0.0674265
Arl8b	720.647	-0.328309	0.00793588	0.0674265
Gm5422	2.29943	-2.46018	0.00793896	0.0674265
Pigp	78.4354	-0.572637	0.00794221	0.0674265
Gm10250	7.63358	-1.40337	0.00795149	0.0674694
Cox6c	645.211	-0.839035	0.00797316	0.0676173
Snord91a	2.72787	-3.45754	0.00799063	0.0677295
Brwd3	589.3	-0.48254	0.0080065	0.067828
Snapc3	375.266	-0.529776	0.00801167	0.0678358
Prune1	149.925	0.523205	0.00802128	0.0678812
1810013L24Rik	556.253	-0.324141	0.00803057	0.067918
Tmbim1	194.586	0.625872	0.00803413	0.067918
Tiparp	648.255	-0.514429	0.00804126	0.0679422
Nemp2	471.914	-0.341801	0.0080582	0.0680494
Siah1a	162.701	-0.500517	0.00807646	0.0681499
mt-Nd5	32544.3	-1.48458	0.00807863	0.0681499
Phf2	612.991	0.266379	0.00809866	0.0682827
Irag1	2408.35	0.842403	0.00810316	0.0682846
Calcrl	304.811	-0.601472	0.00813473	0.0685145
Plxnb2	938.115	0.610667	0.00813942	0.0685179
Pamr1	77.1759	1.19572	0.0081453	0.0685313
Gpr108	263.371	0.454633	0.00818493	0.0688284
Gltp	594.233	0.352105	0.00818935	0.0688293
Saraf	804.052	0.452816	0.0081983	0.0688683
E130311K13Rik	27.6814	-0.865474	0.00820869	0.0689193
1500004A13Rik	56.72	-0.694259	0.00822113	0.0689875
Fkbp5	316.165	0.522106	0.00822962	0.0690225
Gm6140	1.96951	-3.16368	0.00825548	0.0691713
Sephs2	370.318	0.353085	0.00825603	0.0691713
Cdh1	162.062	0.829265	0.00826129	0.0691791
Zfyve16	350.168	-0.323751	0.00826991	0.069215
Aldh6a1	73.5386	-0.655429	0.00827982	0.0692616
Sidt2	819.83	0.396915	0.00829792	0.0693627
Rpsa	4877.24	0.573471	0.00830059	0.0693627
Smarca4	1193.22	0.257152	0.0083072	0.069363
Pira12	495.497	0.471559	0.00831302	0.069363
Il12a	84.675	-0.593382	0.00831567	0.069363
Trim12a	3484.54	-0.428405	0.00831861	0.069363
Paqr9	402.157	-0.841637	0.00832234	0.069363
Aldh1a2	4.52146	2.55039	0.0083459	0.0695105
Inpp4a	502.659	0.367085	0.00834875	0.0695105
Arf6	2250.67	-0.299526	0.00835959	0.0695645
Rpl19-ps11	5.38031	-1.30773	0.00837065	0.069596
Krcc1	687.523	-0.49447	0.00837677	0.069596
Dhx9	2609.23	-0.255743	0.00838021	0.069596
Ppp3r1	2117.72	-0.444217	0.00838183	0.069596
Ccdc173	36.0278	-1.25016	0.00838516	0.069596
Sh2b3	1618.01	0.423468	0.00839569	0.0696472
Gm7658	6.86727	-1.27219	0.00840169	0.0696547
Pecam1	4907.79	0.493565	0.00840532	0.0696547
Eif3b	859.556	0.252311	0.00841834	0.0697264
Pxylp1	54.1399	0.545886	0.00842713	0.069763
Krit1	2846.27	-0.508664	0.00847529	0.0701253
Aida	1838.67	-0.493143	0.00849626	0.0702624
Crybg3	306.609	0.290263	0.00850453	0.0702944
Vac14	230.496	0.367949	0.0085182	0.070371
Tmem184c	282.288	-0.844462	0.00852749	0.0704113
Prr13	2023.21	0.438923	0.00854792	0.0705435
2810030D12Rik	46.9527	1.02569	0.00858867	0.0708432
6030442K20Rik	6.09799	-1.55328	0.00859611	0.070868
Zfp953	1907.31	-0.580417	0.00860798	0.0708994
Rpf2	232.037	-0.575926	0.0086088	0.0708994
Tmem38b	156.921	0.551474	0.00862473	0.070994
Gm16437	4.30032	-1.67741	0.00863397	0.0710083
Dusp23	430.38	0.857368	0.00863939	0.0710083
Nasp	446.483	-0.405491	0.00863981	0.0710083
Selenot	2392.78	-0.605017	0.00866532	0.0711813
Rbm27	2127.89	-0.362844	0.00867581	0.0712309
Rpl36a-ps1	1.37555	-2.77037	0.00868235	NA
Kmo	1183.96	-0.391266	0.00868623	0.0712798
Gm13206	41.5817	1.01002	0.00872187	0.0715355
Myo1f	1684.93	0.47016	0.008728	0.071549
Rab13	210.874	1.05324	0.00876466	0.0718126
Mcpt8	34.7072	1.21512	0.0087746	0.0718572
Clic4	12585.1	0.712771	0.00878114	0.0718739
Ahsa1	833.435	0.378064	0.00879194	0.0719061
Ccdc59	362.888	-0.407423	0.00879408	0.0719061
Gm9625	32.011	-0.626789	0.00880316	0.0719435
Capn1	515.548	0.367206	0.00882846	0.0720822
Rps13-ps2	13.2853	-1.10643	0.00882916	0.0720822
Zwilch	21.7643	-0.954008	0.0088491	0.0721814
Casp1	1900.27	-0.381016	0.00885034	0.0721814
Pfkm	49.713	0.795761	0.00886513	0.0722651
Nt5c3	3353.39	-0.574948	0.00889108	0.0724396
Gm14121	1.87426	-2.64162	0.00889179	NA
Dnah12	173.813	-0.756421	0.00889774	0.0724569
Ctbp2	87.2734	0.574282	0.00893297	0.0727067
Cmah	3279.22	-0.371901	0.00894993	0.0727543
Abcg3	435.219	-0.433661	0.00895359	0.0727543
Tm7sf3	362.477	0.559899	0.00895974	0.0727543
H3f3a	704.09	0.686064	0.00896137	0.0727543
Clec5a	144.389	0.820432	0.00896159	0.0727543
Gm13712	4.00663	-1.84273	0.00897857	0.0728551
Syncrip	1461.67	-0.515912	0.00898869	0.0728588
Cul2	300.26	-0.438489	0.00899232	0.0728588
Bcap31	1704.75	0.439457	0.00899272	0.0728588
Wipf3	17.5539	1.35716	0.00900397	0.0728874
Aco2	653.219	0.239678	0.00900537	0.0728874
Gm4924	16.1196	-1.54351	0.00901215	0.0729053
Ly6a2	529.841	0.83605	0.00902042	0.0729352
Ndufc1	57.2586	-0.530636	0.00903667	0.0730116
[truncated: 32,389 more rows]

## Sheet: 3hrs
Supplementary Table 6: DEG Blood
Gene name	H03_baseMean	H03_log2FoldChange	H03_pvalue	H03_padj
Mx1	4058.44	5.41987	1.39706e-199	2.23097e-195
Ifit3	5960.82	6.01057	2.52886e-197	2.01917e-193
Irgm1	4748.16	3.92493	1.87335e-176	9.97187e-173
Ifit3b	1716.09	6.51757	6.62259e-158	2.6439e-154
Cmpk2	4439.36	4.34591	6.04999e-154	1.93225e-150
Gm12250	1021.84	3.81025	7.98622e-152	2.12553e-148
Usp18	3805.88	4.93851	4.74181e-148	1.08174e-144
Mx2	1333.16	5.34368	2.61864e-142	5.22713e-139
Irgm2	2317.19	3.39649	2.53092e-129	4.49069e-126
Ifi47	3578.3	3.07922	6.7039e-126	1.07055e-122
Dtx3l	4471.8	2.71847	4.68246e-118	6.79766e-115
Oasl1	941.293	4.43122	1.5072e-117	2.00571e-114
Xaf1	1450.06	2.8344	3.17693e-117	3.90249e-114
Tor3a	1836.44	3.5133	1.07835e-110	1.23001e-107
Slfn5	10863.4	3.99016	2.05916e-105	2.19218e-102
9330175E14Rik	351.431	2.39289	3.34052e-105	3.33404e-102
Parp9	2791.62	2.85959	1.31424e-102	1.23453e-99
Trim30c	1585.21	5.23247	1.91795e-95	1.70154e-92
Slfn8	5197.86	2.74722	6.75516e-91	5.67754e-88
Ifit2	13630	4.23188	1.89536e-90	1.51335e-87
Gm5431	629.449	3.31936	2.77395e-90	2.10939e-87
Cxcl10	820.201	7.72456	1.24337e-89	9.02521e-87
Rtp4	1243.97	3.14631	8.74578e-87	6.07223e-84
Stat2	2845.13	2.71367	2.60747e-84	1.73495e-81
Parp14	8068.48	2.97167	3.21817e-84	2.05564e-81
Gbp5	1543.66	3.7536	3.09977e-80	1.90386e-77
Zbp1	3497.89	3.39514	3.27955e-80	1.93967e-77
Slfn1	5799.72	2.32387	1.3002e-79	7.41531e-77
Ifit1	6656.01	4.95648	2.06458e-78	1.13687e-75
Trim25	2637.14	1.84249	5.73382e-78	3.05211e-75
Eif2ak2	2786.17	3.06108	3.47249e-77	1.78878e-74
Tent4a	396.673	2.78711	1.42352e-75	7.10381e-73
Phf11a	437.813	3.62978	3.75123e-74	1.81525e-71
Frmd4a	614.984	2.99176	1.39624e-73	6.55782e-71
Cgas	252.486	3.04939	2.64211e-70	1.20548e-67
Ifit1bl1	4586.68	4.17836	1.80516e-69	8.0074e-67
Znfx1	2722.35	2.93886	6.15589e-69	2.65685e-66
Ddx58	8872.56	2.70334	2.18887e-68	9.19843e-66
Irf9	1334.83	1.41402	2.03481e-67	8.33175e-65
Trim21	771.688	2.42719	2.91859e-65	1.16517e-62
Tnfsf10	797.449	3.7718	3.84838e-65	1.4989e-62
Fgl2	1631.07	2.34218	1.87007e-64	7.11026e-62
Parp12	912.032	2.84725	4.48214e-63	1.66454e-60
Jaml	365.009	3.1251	8.74282e-61	3.17305e-58
Trafd1	2097.69	2.51959	8.31445e-60	2.95052e-57
Oas2	1786.12	3.55967	2.92571e-59	1.01567e-56
Dhx58	809.245	3.10903	1.31233e-58	4.45886e-56
Ifi208	2644.25	3.28344	3.27957e-57	1.09107e-54
Phf11d	893.045	3.15087	6.81686e-56	2.2216e-53
Ifi206	3399.58	2.93695	1.07783e-55	3.44239e-53
Slfn9	1181.29	3.60249	1.81139e-55	5.6718e-53
Gvin2	313.969	1.95257	9.22688e-55	2.83354e-52
Ifih1	2590.49	2.97407	9.90577e-55	2.98463e-52
Trim30d	5218.03	2.28863	1.60019e-54	4.73211e-52
BC147527	282.985	2.78611	2.33646e-54	6.78381e-52
Cited2	506.03	2.25847	4.78328e-54	1.364e-51
Irf1	1742.52	2.59127	5.96017e-54	1.66979e-51
Socs1	121.36	5.33433	9.10601e-53	2.50713e-50
Oas1b	354.887	2.95179	2.13179e-52	5.76992e-50
Tor1aip2	2434.51	1.98367	2.65422e-52	7.06421e-50
B430306N03Rik	535.25	2.7954	3.35424e-52	8.78096e-50
Stat1	2849.59	1.86701	3.47483e-52	8.94993e-50
Daxx	1799.26	2.79243	4.40914e-51	1.11761e-48
Tor1aip1	3008.1	1.64412	8.47253e-51	2.11403e-48
Serpina3f	302.731	4.68038	4.59422e-50	1.12869e-47
Nampt	2233.07	2.44601	8.08273e-50	1.95565e-47
Gm6548	336.719	2.75493	5.33912e-49	1.27254e-46
Tpst1	579.572	2.68094	1.48018e-47	3.47603e-45
Ifi214	1454.59	2.67443	6.70955e-47	1.55282e-44
Mafk	419.245	1.95407	1.1717e-46	2.67298e-44
Ifi204	4169	2.56547	1.3573e-46	3.05278e-44
Ppm1k	992.45	2.31262	2.22587e-46	4.9368e-44
Nmral1	173.5	3.03559	5.10683e-46	1.11714e-43
Trim30a	14443.3	2.13998	1.20994e-45	2.61102e-43
1600014C10Rik	1030.21	2.80627	1.62833e-45	3.46704e-43
Zcchc2	1909.99	1.9089	1.87198e-45	3.93338e-43
Tgtp2	1658.09	3.41368	1.9319e-45	4.00657e-43
Gm12185	277.651	3.60686	3.44784e-44	7.0588e-42
Phf11b	1944.92	2.88334	2.55005e-43	5.15464e-41
Trim14	393.595	2.28084	3.29082e-43	6.56889e-41
Lgals9	8526.12	2.34957	4.05257e-43	7.98957e-41
Iigp1	767.192	3.87604	8.58662e-43	1.67219e-40
Slc25a22	374.606	3.12395	1.28723e-42	2.4766e-40
Tlr3	324.033	3.92449	1.72947e-42	3.28785e-40
Rnf213	18598.7	2.33063	3.73767e-42	7.02197e-40
P2ry13	115.081	3.76394	8.19449e-42	1.5216e-39
A530064D06Rik	225.48	3.07901	5.29616e-41	9.72119e-39
Tdrd7	1134.17	2.1136	7.29298e-41	1.32343e-38
Slfn4	6711.83	3.2647	2.48102e-39	4.45163e-37
Oasl2	4924.68	2.75421	9.2969e-39	1.64958e-36
Irf7	5701.5	2.69884	1.14139e-38	2.00295e-36
Pfkfb3	886.479	1.7409	1.58245e-38	2.74676e-36
Ccrl2	97.6715	3.5492	2.33701e-38	4.01287e-36
Setdb2	1289.23	2.61369	2.64281e-38	4.48968e-36
Rilpl1	128.833	4.32518	3.04228e-38	5.11392e-36
Oas3	3775.99	2.42521	2.53434e-37	4.21572e-35
Jun	421.567	3.08349	3.97087e-37	6.5372e-35
Fcgr1	1585.45	3.31952	2.67844e-36	4.3645e-34
Mov10	530.773	2.53821	4.09644e-36	6.60768e-34
Dck	1624.43	1.37749	6.71172e-36	1.07179e-33
Il15ra	128.851	2.23887	7.72586e-36	1.22153e-33
Slfn3	304.876	2.73154	2.08026e-35	3.25683e-33
Cd274	3299.87	2.43509	9.89048e-35	1.53341e-32
Gbp6	297.583	2.99963	1.42284e-34	2.18474e-32
Atf3	129.57	2.90767	3.39239e-34	5.15934e-32
Ankle2	1595.12	0.967287	6.24078e-34	9.4018e-32
Rin2	519.413	2.08811	1.18566e-33	1.76951e-31
Serpina3g	961.529	3.247	2.01314e-33	2.97665e-31
Gm43197	662.531	2.1445	1.02716e-32	1.50483e-30
A530040E14Rik	122.354	2.40183	1.40805e-32	2.04411e-30
Naa25	469.843	1.15879	7.11102e-32	1.02303e-29
Ccl2	61.6097	6.18862	7.21375e-32	1.02854e-29
Calhm6	158.155	2.72753	1.03132e-31	1.45744e-29
Igtp	4851.49	2.63472	1.26787e-31	1.77602e-29
Crybg1	1575.67	1.132	1.33865e-31	1.85887e-29
Pml	2867.63	2.09203	3.95083e-31	5.43886e-29
Casp4	815.838	2.21645	4.25009e-31	5.80083e-29
Aldh1b1	186.371	3.64358	4.7816e-31	6.4388e-29
Ms4a6d	1127.37	2.32672	4.79815e-31	6.4388e-29
Ctsc	4088.81	1.50366	7.54308e-31	1.0038e-28
Csf1	388.776	3.22816	1.2969e-30	1.71159e-28
Tap1	2026.84	1.77107	1.4088e-30	1.84403e-28
Gbp3	1606.19	2.06198	1.59869e-30	2.07557e-28
Zup1	1187.21	2.1655	2.88731e-30	3.71834e-28
Phf11c	549.226	2.59801	6.508e-30	8.31411e-28
Ifi207	2439.15	2.7879	9.07345e-30	1.14995e-27
Myc	524.269	2.2631	1.00354e-29	1.26186e-27
Cxcr4	1129.43	-2.44894	1.72102e-29	2.14711e-27
B4galt5	1303.6	1.74863	3.54184e-29	4.38447e-27
Ifi211	930.1	2.89552	3.91856e-29	4.81349e-27
Ifi205	1013.27	3.42368	6.40689e-29	7.81004e-27
Trim30b	3393.11	1.80722	9.00043e-29	1.08885e-26
Ccr1	225.831	2.48032	1.11949e-28	1.34415e-26
Helz2	5699.01	2.11909	1.44468e-28	1.72164e-26
Samhd1	20064.4	1.43323	1.76491e-28	2.08769e-26
Trim34a	1739.18	0.992586	2.59727e-28	3.04969e-26
Map3k8	527.024	1.56282	2.9928e-28	3.48847e-26
Aplnr	62.4821	4.04077	3.49434e-28	4.04356e-26
Tlr9	1929.86	1.77599	4.74899e-28	5.45587e-26
Apobec1	1134.43	1.38173	5.59415e-28	6.38093e-26
Tfec	94.014	3.84465	1.06744e-27	1.20894e-25
Tmem67	106.436	2.08311	1.40023e-27	1.57467e-25
Evi2a	1400.97	1.42427	1.48605e-27	1.6595e-25
Ifi213	5182.69	2.19696	1.5223e-27	1.68817e-25
Slfn2	8627.8	1.62137	1.66377e-27	1.83233e-25
AW011738	146.348	2.2501	3.80751e-27	4.16453e-25
Ifi35	463.279	2.29113	5.19402e-27	5.6424e-25
Gbp4	2713.34	2.60623	5.48275e-27	5.91582e-25
Sgcb	283.596	2.38639	8.39638e-27	8.99878e-25
Oas1c	156.172	1.68878	2.49266e-26	2.65368e-24
Tmem106a	277.351	2.24554	5.39044e-26	5.70066e-24
Oas1a	605.247	2.85792	6.11971e-26	6.42932e-24
Sp140	1092.78	1.68116	7.62483e-26	7.91251e-24
Zfp36l2	2353.15	-1.64832	7.63058e-26	7.91251e-24
Ifi44	849.464	3.22018	8.59489e-26	8.85495e-24
Rnf114	2419.81	1.48327	9.94084e-26	1.0176e-23
Gm43068	29.6161	5.49848	1.00294e-25	1.02013e-23
Amotl2	28.0553	5.41676	1.43347e-25	1.44881e-23
Scarb2	993.053	1.0365	1.48018e-25	1.4866e-23
Zc3hav1	4300.32	1.38157	1.53972e-25	1.53673e-23
Dll1	42.9821	4.32717	2.28407e-25	2.26548e-23
Tarm1	35.4433	4.67936	2.50225e-25	2.46657e-23
Gbp7	4328.87	2.90015	3.0728e-25	3.0104e-23
BC051226	64.7947	2.0292	3.47087e-25	3.37965e-23
Mlkl	171.199	2.52142	3.711e-25	3.59158e-23
Dcp2	1355.35	1.20056	3.89372e-25	3.74571e-23
N4bp1	1070.12	1.19334	1.2131e-24	1.16e-22
Ankfy1	2401.66	1.08636	1.78496e-24	1.69667e-22
Fam241a	237.592	1.94002	3.27282e-24	3.09252e-22
Hsh2d	274.221	2.26237	3.75539e-24	3.52764e-22
9930111J21Rik1	579.186	1.55906	1.58287e-23	1.47818e-21
Lgals8	1028.57	1.13543	2.26638e-23	2.10417e-21
Cd69	1825.43	2.29571	3.31303e-23	3.05814e-21
Ifi209	12489.5	1.921	4.74062e-23	4.35074e-21
Trim56	3230.92	1.26582	5.95799e-23	5.43675e-21
Parp10	490.73	2.49187	7.70938e-23	6.99495e-21
Tmem184b	478.536	2.07803	8.72385e-23	7.87069e-21
Herc6	2153.66	2.48623	1.57679e-22	1.41459e-20
Gm18752	58.74	3.31057	2.1493e-22	1.91744e-20
Vcan	1216.92	3.29085	2.72383e-22	2.41649e-20
Il15	178.868	2.54504	3.89807e-22	3.43913e-20
2210412B16Rik	21.0353	3.73612	7.48363e-22	6.56627e-20
Hspa5	4882.28	0.915551	8.08828e-22	7.05802e-20
Uba7	1649.24	1.57869	9.96178e-22	8.64564e-20
Mrpl30	837.178	1.1427	1.06479e-21	9.19116e-20
Ythdf1	696.506	0.968554	1.97573e-21	1.69626e-19
Synj1	954.129	0.792484	1.99286e-21	1.70181e-19
H2-T24	5540.99	1.74725	2.09e-21	1.77528e-19
Tifa	688.22	1.40431	2.21245e-21	1.86934e-19
Gbp2	8080.29	2.77713	2.37797e-21	1.99862e-19
Asb13	536.355	1.628	2.73657e-21	2.28797e-19
Tgtp1	273.195	3.46049	3.33735e-21	2.77574e-19
Ms4a4c	9042.96	1.60866	1.02777e-20	8.50383e-19
Fam53c	503.773	1.47923	1.12873e-20	9.29106e-19
Psmb9	592.706	1.46249	1.69112e-20	1.3849e-18
Tapbp	3202.26	1.34562	2.52717e-20	2.059e-18
Nmi	713.775	1.52176	2.91312e-20	2.3614e-18
A930037H05Rik	88.097	3.32958	3.63222e-20	2.92944e-18
C1galt1c1	342.906	1.47025	4.95522e-20	3.97638e-18
Ppa1	247.592	2.17523	7.12185e-20	5.68644e-18
Dhx58os	22.3658	3.30893	7.81588e-20	6.20954e-18
Tagap	491.979	1.54616	8.96802e-20	7.08962e-18
Myd88	709.952	1.8328	1.43638e-19	1.12993e-17
Adar	1628.61	1.95913	2.51868e-19	1.97161e-17
Il1rn	213.997	2.69256	2.62424e-19	2.04422e-17
Batf2	28.7835	4.73311	3.10581e-19	2.40761e-17
Gm49342	639.499	2.09346	3.68059e-19	2.83939e-17
Lgals3bp	2421.68	1.86138	7.87757e-19	6.04793e-17
Cd86	486.035	1.4706	1.23557e-18	9.44058e-17
Sp110	1802.74	1.40222	1.25846e-18	9.56972e-17
Car13	46.4398	3.16401	1.30795e-18	9.89885e-17
Xdh	1929.66	1.67675	1.46394e-18	1.10272e-16
Oas1g	121.379	3.28437	1.49566e-18	1.12133e-16
Arid5a	597.752	1.83735	1.5246e-18	1.13768e-16
Atp11a	238.86	1.52973	2.10452e-18	1.56312e-16
Rbm43	626.14	1.42265	2.65924e-18	1.96599e-16
Ly86	1445.53	1.02609	3.19554e-18	2.3516e-16
Tlr7	2377.87	1.38718	3.53322e-18	2.58816e-16
Mthfr	418.157	2.40268	3.56184e-18	2.59722e-16
Sdc3	882.461	2.1377	3.59801e-18	2.60763e-16
Mpeg1	11698.8	1.46542	3.60878e-18	2.60763e-16
Pik3ap1	1600.28	1.44063	4.98634e-18	3.5868e-16
Sh3bp2	806.083	1.55518	5.26078e-18	3.76724e-16
Themis2	2004.1	1.29965	6.78008e-18	4.83353e-16
Ogfr	916.864	1.81779	1.04065e-17	7.38586e-16
Gbp9	3803.38	1.7517	1.30451e-17	9.21761e-16
Herpud1	417.204	-1.09979	1.40512e-17	9.88471e-16
Rhou	70.2119	3.01124	1.67579e-17	1.17371e-15
Ccdc86	146.57	1.62671	1.76088e-17	1.22792e-15
Met	305.436	1.96687	1.8315e-17	1.27162e-15
Rasa4	781.93	1.95866	1.85602e-17	1.28306e-15
Aen	177.917	1.39446	2.14641e-17	1.47741e-15
4930512H18Rik	30.3913	3.48117	2.17778e-17	1.49257e-15
Cds1	115.43	1.86833	2.27382e-17	1.55174e-15
Nlrc5	2044.78	1.34806	2.76676e-17	1.8801e-15
Usp12	1177.78	0.853864	2.91586e-17	1.97302e-15
Coro2a	932.829	1.19878	3.06362e-17	2.06426e-15
Morc3	2218.18	0.93813	3.43688e-17	2.30603e-15
Cd300lf	395.76	1.89779	3.68804e-17	2.4642e-15
Agrn	126.309	1.9646	6.59964e-17	4.39123e-15
Pcgf5	268.34	1.53657	7.30086e-17	4.83766e-15
Gnptab	975.533	0.952927	8.01607e-17	5.28961e-15
Lpxn	472.276	1.56682	8.65237e-17	5.68599e-15
Gramd3	1124.81	1.38862	1.04649e-16	6.84896e-15
Zfp365	42.6674	3.05655	1.12896e-16	7.3585e-15
Ms4a6c	3292.4	1.19262	1.43574e-16	9.32002e-15
Gns	1564.07	1.05218	1.91828e-16	1.24021e-14
Hmox2	378.315	1.39256	2.06691e-16	1.33091e-14
Sap30	284.64	1.42606	3.71932e-16	2.3853e-14
Pex26	205.543	1.64228	4.03153e-16	2.57518e-14
Nhsl2	968.805	1.27908	4.18262e-16	2.66105e-14
Stx3	176.298	1.18402	4.21897e-16	2.67352e-14
Hap1	26.7755	3.53625	4.24395e-16	2.67872e-14
Ddit4	134.916	-2.93569	5.29567e-16	3.32939e-14
Dusp7	327.547	-1.15446	6.97183e-16	4.36601e-14
Macir	631.181	0.833986	7.19953e-16	4.49099e-14
Fam72a	70.7517	3.87118	7.34897e-16	4.56637e-14
Cdkn1a	135.714	2.15053	8.26821e-16	5.11764e-14
Sik1	742.896	-1.30861	8.77476e-16	5.4102e-14
Gm4951	54.8802	4.59815	9.38633e-16	5.76501e-14
E130102H24Rik	80.9558	1.49497	1.0538e-15	6.44754e-14
Tent5a	1716.24	1.07845	1.05908e-15	6.45512e-14
Gpsm2	90.1793	1.68524	1.11984e-15	6.79954e-14
Rps24-ps3	94.7669	-2.01902	1.26128e-15	7.62933e-14
Gpr141	1487.46	1.69917	1.49462e-15	9.00665e-14
Gyg	542.553	0.990151	1.53192e-15	9.19671e-14
Sfxn2	228.387	1.32638	2.26453e-15	1.3544e-13
Trim26	1359.43	0.858975	2.58055e-15	1.53764e-13
Ifitm6	2095.53	1.30611	2.91218e-15	1.7288e-13
Sp1	2116.82	-0.636862	2.95482e-15	1.74435e-13
Rabepk	136.384	1.79982	2.96023e-15	1.74435e-13
Gpr15	55.5029	2.4103	3.62797e-15	2.12997e-13
Ddx24	1159	0.754321	3.69697e-15	2.16252e-13
H2-T22	2071.39	1.68404	4.54166e-15	2.64692e-13
Tmem140	112.957	1.97738	4.62999e-15	2.6886e-13
AI467606	578.404	-1.086	5.07433e-15	2.93594e-13
Rtl5	107.644	1.47073	5.9885e-15	3.45236e-13
Gm20559	3241.55	1.3565	7.21621e-15	4.14517e-13
Ripk1	619.467	1.22858	7.54133e-15	4.3164e-13
Rere	2103.53	1.02279	7.59243e-15	4.33013e-13
Nfil3	130.318	2.17881	9.49096e-15	5.39363e-13
Nod2	109.328	1.83286	1.32091e-14	7.48e-13
Prkx	1371.17	0.857348	1.40952e-14	7.95356e-13
Rab27a	562.751	0.717476	1.98076e-14	1.11376e-12
Arhgap26	1284.74	0.641025	2.03752e-14	1.14166e-12
A530032D15Rik	92.7123	1.77911	2.21581e-14	1.23721e-12
Mitd1	563.146	1.52722	3.21332e-14	1.78793e-12
Gpr65	516.545	1.27744	3.79143e-14	2.10227e-12
Mtfr2	21.0218	3.49131	3.98214e-14	2.20037e-12
Ing1	366.803	-0.688863	4.40092e-14	2.42339e-12
Hmgn3	143.84	1.93582	5.09661e-14	2.79683e-12
Ly6a	1622.32	1.23451	5.20849e-14	2.84844e-12
Mcm10	22.9593	3.01717	5.37064e-14	2.92709e-12
Gvin-ps7	22111.3	1.43265	5.73676e-14	3.116e-12
Gbp11	50.4285	3.91105	6.31246e-14	3.41707e-12
Rfc3	168.86	1.92738	7.29008e-14	3.93295e-12
Bst1	109.93	1.94346	8.02938e-14	4.31721e-12
Zfyve26	578.296	1.22743	8.20808e-14	4.39848e-12
Ddx60	962.196	1.76784	9.15658e-14	4.89035e-12
Susd6	1165.83	0.890143	9.22927e-14	4.91274e-12
Il10ra	1798.21	1.18825	9.81245e-14	5.20581e-12
Sp100	11677.3	1.08027	1.20732e-13	6.38403e-12
Pnp2	17.549	3.65658	1.32695e-13	6.99342e-12
Plekhf2	815.725	0.853305	1.59461e-13	8.37641e-12
Gm12551	20.2513	4.65182	1.81741e-13	9.51548e-12
Ifi203	14173.2	1.72403	1.82699e-13	9.53439e-12
Nfxl1	250.461	1.15691	1.87396e-13	9.74763e-12
Cers6	1224.51	1.02953	1.9637e-13	1.01812e-11
Notch1	421.905	1.57316	2.02072e-13	1.0443e-11
Gm12188	9.78758	4.08899	2.11781e-13	1.09094e-11
Cxcl9	39.7924	3.9598	2.5106e-13	1.28912e-11
Slc15a3	298.73	1.93754	2.54701e-13	1.30363e-11
Sema4b	386.199	-0.95828	2.75215e-13	1.40412e-11
Bst2	494.09	2.33558	3.47168e-13	1.76558e-11
Milr1	318.285	1.14172	4.2111e-13	2.13483e-11
Tmem50b	550.989	0.617423	4.45779e-13	2.25274e-11
Rnpep	388.924	1.33346	4.66303e-13	2.34902e-11
Vps37b	224.727	1.29097	4.93163e-13	2.47652e-11
Cdkn2aip	236.565	-1.00932	5.14281e-13	2.57447e-11
Hk2	421.485	1.21828	5.49685e-13	2.7431e-11
Plk2	55.5536	1.9137	6.40825e-13	3.18657e-11
Gm15856	14.5651	6.71857	6.42541e-13	3.18657e-11
Pkib	586.788	1.58943	6.49283e-13	3.21003e-11
Rnf31	783.283	1.11795	6.62304e-13	3.2643e-11
Csf2rb2	338.604	1.57162	6.96342e-13	3.4215e-11
Vcpip1	2726.26	1.24168	7.12519e-13	3.49025e-11
Mmp8	234.841	1.98534	8.07099e-13	3.94146e-11
Nfkbiz	377.494	1.22956	8.35953e-13	4.06992e-11
Nrg1	20.1682	3.47406	8.50864e-13	4.12671e-11
Phf11	49.6218	2.30255	8.52787e-13	4.12671e-11
Apaf1	822.351	0.705236	8.78097e-13	4.23635e-11
Casp12	16.1866	3.43432	1.03773e-12	4.9914e-11
Ms4a4a	1177.17	1.69457	1.10069e-12	5.27837e-11
Shfl	195.675	1.24309	1.21502e-12	5.80916e-11
Gm11772	19.9084	3.25058	1.25808e-12	5.99709e-11
Tcf4	2038.51	1.19965	1.3057e-12	6.20074e-11
Gpr183	384.562	-0.89201	1.30857e-12	6.20074e-11
Nectin4	57.7999	2.33641	1.48607e-12	7.02104e-11
Rab29	183.379	1.29994	1.52051e-12	7.16254e-11
Rbl1	919.647	1.36428	1.52677e-12	7.17088e-11
Gbp10	88.0846	2.72339	1.65439e-12	7.74749e-11
Plac8	4690.36	1.60926	1.71481e-12	8.00696e-11
Stat3	1884.62	0.815387	1.76106e-12	8.19892e-11
Fas	122.517	1.29585	1.83014e-12	8.4958e-11
Rest	786.587	-0.588906	2.09191e-12	9.68283e-11
Fam111a	4729.62	1.23076	2.10815e-12	9.72976e-11
Gch1	131.557	1.46699	2.3377e-12	1.07581e-10
Apobec3	4437.12	0.811648	2.52045e-12	1.15658e-10
Clec5a	144.389	2.17478	2.56516e-12	1.17373e-10
Tmem229b	716.154	0.992521	2.88503e-12	1.31631e-10
Ly6c2	2244.74	1.27342	3.19081e-12	1.45168e-10
Samd9l	15629.1	1.40041	3.25523e-12	1.47678e-10
Psme2	1042.11	1.213	3.44826e-12	1.55992e-10
Sgk3	2182.62	0.720241	3.77353e-12	1.70225e-10
Dock8	3556.88	0.694777	3.93508e-12	1.76804e-10
Etnk1	5281.15	1.04323	3.94154e-12	1.76804e-10
Dpy19l1	748.06	0.96006	4.48736e-12	2.00725e-10
Hk3	179.756	1.71923	4.70407e-12	2.0983e-10
Klf2	2247.07	-0.821683	4.81819e-12	2.14322e-10
Ugt1a7c	143.251	1.11135	5.14026e-12	2.28013e-10
Siglec1	375.563	2.22003	5.16604e-12	2.28522e-10
Lipt1	40.688	1.71292	5.53905e-12	2.44345e-10
Cybb	11902.4	0.99449	5.75306e-12	2.52941e-10
Heatr5b	401.469	0.865748	5.76557e-12	2.52941e-10
Gm18301	18.658	3.31567	6.01628e-12	2.63216e-10
Csf2rb	1029.92	1.23696	6.59282e-12	2.87652e-10
Larp1	1992.31	0.916495	6.68315e-12	2.90799e-10
Parp11	758.128	0.829499	7.16587e-12	3.10956e-10
Vwa5a	675.181	0.98175	9.0246e-12	3.90553e-10
Gm17017	36.623	2.159	9.50666e-12	4.10302e-10
F13a1	6009.15	1.50628	1.04197e-11	4.48497e-10
Naaa	690.211	1.31341	1.06563e-11	4.57446e-10
Sult6b1	42.1202	2.16019	1.1611e-11	4.97093e-10
Alpk1	218.743	1.2832	1.2321e-11	5.2608e-10
Hes1	74.0064	-1.80196	1.33407e-11	5.68101e-10
Ly6a2	529.841	2.15582	1.42442e-11	6.03543e-10
Ilrun	1642.32	0.830894	1.42486e-11	6.03543e-10
Sptlc2	853.585	0.493845	1.47308e-11	6.2232e-10
Bco2	41.5481	2.28519	1.48816e-11	6.26863e-10
Cish	43.1062	2.35814	1.49169e-11	6.26863e-10
Ifi203-ps	85.8925	2.7257	1.50429e-11	6.30497e-10
Gm16464	46.5352	2.64174	1.51903e-11	6.34301e-10
Msr1	575.398	1.48805	1.52131e-11	6.34301e-10
Ifi27l2a	642.863	1.33278	1.52904e-11	6.35864e-10
Gm9843	96.497	-1.60044	2.0441e-11	8.47851e-10
G530011O06Rik	29.5986	3.86519	2.14271e-11	8.8645e-10
Pnpt1	916.628	1.45372	2.45475e-11	1.01292e-09
Hexim1	346.36	-0.800379	2.59742e-11	1.06903e-09
Gca	88.6905	1.97923	2.62359e-11	1.07702e-09
Abcg1	654.6	0.815416	2.84932e-11	1.16669e-09
Arf4	1148.15	0.815547	3.00817e-11	1.22858e-09
S1pr2	83.3615	2.3561	3.29381e-11	1.34181e-09
Rps6-ps4	48.9475	-1.38981	3.52732e-11	1.43328e-09
Cd300lb	289.491	-1.50113	3.77991e-11	1.53201e-09
Fndc3a	1797.61	0.998445	4.29054e-11	1.73457e-09
Cox15	547.777	0.801392	4.72447e-11	1.90518e-09
Zfp882	303.812	-1.16092	5.22784e-11	2.10286e-09
Lratd2	233.504	1.08225	5.7369e-11	2.30182e-09
Cysltr1	133.44	1.74785	5.8148e-11	2.32723e-09
Arrdc4	118.809	1.31847	5.98128e-11	2.38787e-09
Arhgap17	1818.92	0.573646	6.50616e-11	2.59094e-09
Isg15	2608.33	1.91787	7.23832e-11	2.87534e-09
Dusp4	37.9027	-1.53823	7.6423e-11	3.02829e-09
Kat2b	688.146	0.744269	7.7611e-11	3.06775e-09
H2-T23	2180.75	1.30776	9.02212e-11	3.55739e-09
Ip6k2	256.751	-0.630145	9.59633e-11	3.76673e-09
Gypc	521.439	1.37952	9.60021e-11	3.76673e-09
Il27	29.1343	2.30208	1.0234e-10	4.00557e-09
Svil	927.768	0.771169	1.05778e-10	4.12999e-09
Tmprss2	8.58607	5.76338	1.09125e-10	4.25029e-09
Fn1	5976.49	1.6952	1.09844e-10	4.26789e-09
Cd47	8987.6	0.753761	1.12211e-10	4.34925e-09
Pim2	254.265	1.12564	1.20494e-10	4.65901e-09
Tnfrsf13c	873.927	-1.16081	1.23509e-10	4.76404e-09
9430034N14Rik	63.3068	2.44372	1.33772e-10	5.14748e-09
Gm4841	23.5056	3.6081	1.46902e-10	5.63913e-09
Slc28a2	1069.63	0.845159	1.53255e-10	5.86888e-09
Gm43464	18.872	2.94558	1.56066e-10	5.96223e-09
Ppp1r3d	63.1197	1.91652	1.64959e-10	6.28693e-09
9330159M07Rik	14.9489	2.63698	1.71278e-10	6.51223e-09
Fbxw17	64.1695	1.44712	1.74704e-10	6.62671e-09
S1pr1	1486	-1.11246	1.79614e-10	6.79682e-09
Keap1	321.871	0.925598	2.15118e-10	8.1211e-09
Mefv	218.936	1.83881	2.22882e-10	8.39434e-09
Nes	15.7662	4.41142	2.24505e-10	8.43556e-09
Gvin1	263.489	1.26634	2.27314e-10	8.52108e-09
Mars2	308.26	-1.13305	2.35251e-10	8.79795e-09
Tnks	683.254	0.618791	2.6786e-10	9.99404e-09
Irf4	824.406	-0.690338	2.71352e-10	1.01008e-08
Nek2	43.9436	2.61207	2.84359e-10	1.05603e-08
Ccnd2	5908.2	0.971586	3.23478e-10	1.19852e-08
Il18	142.3	1.26566	3.67547e-10	1.35865e-08
Anxa1	867.142	0.896323	3.90666e-10	1.44077e-08
Timeless	167.062	1.26627	3.98542e-10	1.46643e-08
A130014A01Rik	42.9516	-1.44969	4.39372e-10	1.61295e-08
Mxd1	747.218	1.05131	4.61056e-10	1.68867e-08
Hp	1249.07	1.87559	4.73303e-10	1.72956e-08
B4galt4	40.6579	1.73717	4.89968e-10	1.78637e-08
Rgs1	188.398	1.87355	4.92203e-10	1.79043e-08
Hs6st1	209.785	0.884062	5.28926e-10	1.91964e-08
Hrh2	69.1889	1.71954	5.50813e-10	1.99454e-08
C3	2156.02	1.66534	5.95867e-10	2.15281e-08
Chmp4b	2373.51	0.959738	6.19558e-10	2.23334e-08
St6galnac4	210.496	1.13537	6.31344e-10	2.27071e-08
Mideas	899.473	-0.546898	6.44818e-10	2.31395e-08
Zfp597	260.93	-1.01375	6.80081e-10	2.43503e-08
Socs3	226.819	1.85952	6.87462e-10	2.45595e-08
Psme2b	342.127	1.36604	7.84845e-10	2.79759e-08
Gvin-ps2	10.0876	3.70836	7.94482e-10	2.82563e-08
Mfsd7a	89.3611	2.22452	8.08737e-10	2.86994e-08
Cebpg	810.339	-0.765111	8.22494e-10	2.91228e-08
Tlr5	20.5916	2.36172	8.25653e-10	2.917e-08
Irak4	424.639	0.555466	9.5395e-10	3.36283e-08
Tbc1d13	382.641	1.27398	9.62559e-10	3.38571e-08
Elf1	3686.09	0.886214	9.80337e-10	3.44066e-08
Bcl6	658.598	-0.910356	1.02111e-09	3.57591e-08
Cemip2	222.017	1.36227	1.04778e-09	3.66127e-08
Klhl18	465.916	0.718177	1.09173e-09	3.80651e-08
Gm14681	25.3366	-1.58641	1.13007e-09	3.93161e-08
Usp25	4453.59	0.992266	1.1477e-09	3.98426e-08
Vps13c	1257.65	0.57206	1.20488e-09	4.17369e-08
Nlrp1a	86.7419	1.59924	1.21741e-09	4.20796e-08
App	743.489	1.16338	1.23842e-09	4.27136e-08
Il21r	708.61	-0.639654	1.28068e-09	4.40129e-08
Mnt	279.373	-0.953969	1.28161e-09	4.40129e-08
Dop1b	764.615	0.746121	1.33911e-09	4.58891e-08
Klf3	3013.28	-0.938561	1.45166e-09	4.96394e-08
Gm15500	62.0986	-1.15769	1.57297e-09	5.36724e-08
A630001G21Rik	1143.54	0.718076	1.62426e-09	5.53044e-08
Gem	136.027	1.52956	1.71111e-09	5.81377e-08
Fcrl5	155.788	0.991894	1.84209e-09	6.24549e-08
Arid3a	478.441	-0.759498	1.91298e-09	6.47211e-08
Clec2i	1142.71	-0.863273	1.99035e-09	6.71963e-08
Galnt4	450.059	-0.667645	1.99643e-09	6.72595e-08
Tiparp	648.255	1.15323	2.0238e-09	6.8038e-08
Isoc1	527.631	0.867543	2.31968e-09	7.78213e-08
Sec24d	124.049	1.05482	2.34987e-09	7.86688e-08
Gm2065	10.8022	3.88615	2.51368e-09	8.39769e-08
Kcnk5	118.973	1.2611	2.62431e-09	8.74896e-08
Snx10	1162.57	1.07778	2.92733e-09	9.73887e-08
Plod3	460.756	1.45191	2.93793e-09	9.75382e-08
Trio	533.658	0.847191	3.13759e-09	1.0395e-07
Rmi2	38.9559	1.8889	3.15067e-09	1.04168e-07
Pgd	1158.15	0.804282	3.22884e-09	1.06532e-07
Ado	179.531	-0.711324	3.34268e-09	1.1006e-07
Fanca	155.882	1.53326	3.47137e-09	1.14062e-07
Atrnl1	280.048	1.02156	3.49093e-09	1.14469e-07
Cxxc5	257.048	-0.896977	3.71315e-09	1.21474e-07
Zbtb4	562.366	-0.449357	3.71974e-09	1.21474e-07
Smcr8	800.132	0.618681	3.78558e-09	1.23371e-07
Tasor2	2053.36	1.04082	3.89412e-09	1.2665e-07
Cd200	272.563	-0.735115	4.07773e-09	1.32352e-07
Tmem131	1868.86	0.691806	4.22674e-09	1.3691e-07
Srgap2	1343.11	0.69432	4.62796e-09	1.49603e-07
Ogfrl1	1711.19	1.22615	4.88785e-09	1.57685e-07
Aida	1838.67	1.09096	5.02857e-09	1.61898e-07
Senp1	773.944	0.581861	5.20723e-09	1.67312e-07
Cd40	356.656	1.18842	5.24525e-09	1.68196e-07
Crk	1106.4	-0.505517	5.42177e-09	1.73507e-07
Ifitm3	4054.19	1.16244	5.44854e-09	1.74016e-07
Insl6	25.281	2.01904	5.52454e-09	1.7609e-07
Lyst	2031.02	0.543678	5.96525e-09	1.89759e-07
Trim12c	4680.08	0.927593	6.1376e-09	1.94854e-07
Atxn7l1	938.83	0.620352	6.52002e-09	2.06584e-07
Yod1	287.522	-0.962538	6.94723e-09	2.19684e-07
Atp10a	251.527	1.08077	7.37264e-09	2.32675e-07
Dusp2	244.308	-1.29898	7.43361e-09	2.34137e-07
Vamp2	1272.54	-0.615701	7.61251e-09	2.39299e-07
Slamf7	614.42	0.880618	7.72098e-09	2.42232e-07
Eps8	259.38	0.7993	8.00784e-09	2.5074e-07
Dync1h1	3515.87	0.665781	8.27155e-09	2.5849e-07
Adrb2	407.282	-0.998612	8.55211e-09	2.66736e-07
Chic1	137.464	1.66542	8.67857e-09	2.70152e-07
Exoc6b	198.002	0.649948	9.16095e-09	2.84613e-07
Gvin-ps4	14.8803	2.31789	9.94413e-09	3.08345e-07
Gvin3	10726	1.18323	1.02775e-08	3.18064e-07
Tbc1d1	1019.3	0.549821	1.06085e-08	3.27673e-07
Dclre1c	489.449	0.911096	1.07339e-08	3.30905e-07
Dnajc13	1669.27	0.619061	1.10779e-08	3.40852e-07
P2ry14	142.829	1.42736	1.25908e-08	3.8666e-07
Arhgef10	53.121	1.28062	1.29621e-08	3.97297e-07
Gm12183	76.4395	-0.897861	1.30009e-08	3.97723e-07
Stard4	226.941	-0.792446	1.31039e-08	4.00106e-07
Casp8	1537.24	0.913972	1.355e-08	4.12939e-07
Dgkg	157.568	1.24577	1.39722e-08	4.24995e-07
Zfp106	1731.67	0.317483	1.40663e-08	4.27043e-07
Kcnj2	110.077	-1.61134	1.49197e-08	4.52092e-07
Scd1	4707.85	-0.738675	1.56184e-08	4.72368e-07
Gm43272	5.93459	3.7838	1.56755e-08	4.73197e-07
Mppe1	252.816	0.905364	1.59823e-08	4.81551e-07
Dock4	95.295	1.37439	1.65131e-08	4.96605e-07
Fnbp4	2380.54	0.771219	1.81144e-08	5.43737e-07
Maco1	382.969	-0.642104	1.87444e-08	5.61594e-07
Casp1	1900.27	0.815343	1.90208e-08	5.68395e-07
Gpr171	595.12	1.13938	1.90426e-08	5.68395e-07
Acod1	65.7758	3.56312	1.99311e-08	5.93807e-07
Atp6v1a	681.875	0.634028	2.05536e-08	6.1121e-07
Fam107b	3453.25	-0.644427	2.11002e-08	6.263e-07
Slc31a1	265.593	0.77319	2.1227e-08	6.28893e-07
Itpr1	2045.66	0.5364	2.23635e-08	6.61338e-07
Gm26642	23.4431	1.49699	2.32533e-08	6.86381e-07
Kat6a	4301.86	0.660709	2.3846e-08	7.02578e-07
Zfp217	1080.06	0.571502	2.71679e-08	7.98976e-07
Slc29a3	447.749	0.621634	2.73805e-08	8.02909e-07
Gpr174	931.176	-1.28227	2.74022e-08	8.02909e-07
Grn	1696.41	1.41889	2.80399e-08	8.20091e-07
Pxdc1	173.457	-1.0737	2.81522e-08	8.21869e-07
Gimap6	3836.46	-0.712108	2.8433e-08	8.27354e-07
Kmo	1183.96	0.82426	2.84437e-08	8.27354e-07
Ifitm2	479.101	1.06584	2.95976e-08	8.59353e-07
Gm6863	26.1594	-1.3818	3.09704e-08	8.9758e-07
Aff1	1565.9	0.627363	3.11789e-08	9.01986e-07
Actr2	6060.11	0.405183	3.24807e-08	9.37946e-07
Kat2a	310.648	0.831305	3.2886e-08	9.47937e-07
Plekhg1	175.485	1.02063	3.36524e-08	9.6828e-07
Hs3st3b1	121.518	-1.1229	3.39155e-08	9.74095e-07
Lipa	808.089	0.627811	3.45888e-08	9.91649e-07
Ccng2	741.18	-0.794369	3.56125e-08	1.01917e-06
Spidr	178.46	0.624446	3.60655e-08	1.03029e-06
Gm44292	19.3147	2.5471	3.82886e-08	1.09184e-06
Ehd4	4656.32	1.10723	4.04019e-08	1.15005e-06
Tmbim6	4046.88	0.673789	4.06503e-08	1.15506e-06
Ppt1	1039.47	0.485518	4.27431e-08	1.21237e-06
Mrgbp	283.746	0.635655	4.32754e-08	1.22529e-06
Olfr56	1114.08	1.88556	4.33995e-08	1.22663e-06
Cpne3	950.262	0.708922	4.61412e-08	1.30169e-06
Wdfy3	269.577	1.08082	4.62182e-08	1.30169e-06
C1rl	27.8002	2.25429	4.82966e-08	1.35783e-06
Smg7	1660.58	0.753762	5.09964e-08	1.42903e-06
Pstpip1	533.197	0.794318	5.10201e-08	1.42903e-06
Ripk2	312.247	0.77001	5.10976e-08	1.42903e-06
Ing5	328.912	-0.544649	5.25585e-08	1.46732e-06
Pim1	1373.1	1.00282	5.34078e-08	1.48843e-06
Dpysl2	353.411	0.75224	5.48177e-08	1.52506e-06
Etv3	938.756	0.662938	5.70257e-08	1.58373e-06
Zfp366	9.32392	3.02606	5.80662e-08	1.60982e-06
Pi4k2a	264.774	1.2881	6.07997e-08	1.68269e-06
Cep85l	164.137	1.06003	6.49761e-08	1.79516e-06
Sertad3	71.3695	1.05653	6.51445e-08	1.79671e-06
Nod1	597.743	1.11078	6.64915e-08	1.8307e-06
Ints12	268.317	0.501333	6.80995e-08	1.87174e-06
Epsti1	2097.8	0.894071	6.8362e-08	1.87573e-06
Pira12	495.497	0.96187	7.22007e-08	1.97765e-06
Rnf19b	1967.48	1.08151	7.24281e-08	1.98049e-06
Herc3	1587.95	1.08216	7.37933e-08	2.01437e-06
Gm5970	7.27846	6.05164	7.67617e-08	2.09182e-06
Art3	16.3596	3.14625	7.72197e-08	2.09844e-06
Rad51ap1	23.7279	1.98712	7.72673e-08	2.09844e-06
C2cd2l	71.1411	-0.990308	7.74343e-08	2.0994e-06
Akap13	7481.98	0.501885	7.90262e-08	2.13893e-06
Mgat1	787.963	1.25761	8.04215e-08	2.17301e-06
Psmb8	875.076	1.06423	8.19357e-08	2.21019e-06
Zfp808	26.3218	-2.21889	8.54363e-08	2.29961e-06
Emilin2	1260.33	1.12337	8.55387e-08	2.29961e-06
Pirb	8147.89	0.878277	8.7086e-08	2.33727e-06
Gm13341	45.201	-2.53515	8.75447e-08	2.34564e-06
Armcx6	67.39	2.21816	8.79956e-08	2.35377e-06
Ubr4	3363.34	0.683432	9.09823e-08	2.42959e-06
Ffar2	21.6613	2.37327	9.2138e-08	2.45635e-06
Nxpe5	12.9951	1.87695	1.02814e-07	2.73639e-06
Plin2	451.416	1.26725	1.03251e-07	2.7406e-06
Magohb	105.879	1.13798	1.03315e-07	2.7406e-06
Rnasel	1761.32	0.889941	1.03538e-07	2.74194e-06
Epm2aip1	474.217	-0.934007	1.04317e-07	2.758e-06
Papss2	70.4596	1.41736	1.05179e-07	2.77621e-06
Arhgap11a	1688.21	0.677013	1.07176e-07	2.82425e-06
Ap3m2	302.126	0.926007	1.07817e-07	2.83269e-06
Cyth1	1243.01	0.675779	1.07851e-07	2.83269e-06
Narf	435.136	-0.573731	1.11669e-07	2.92816e-06
Gm13822	23.5321	3.21322	1.12577e-07	2.94713e-06
Zbtb7a	1408.34	-0.616868	1.15371e-07	3.01531e-06
Tsc22d3	3432.56	-0.986116	1.22173e-07	3.18787e-06
Ccr7	822.02	-1.02354	1.22822e-07	3.19958e-06
C4b	58.9129	3.29832	1.23156e-07	3.20307e-06
Tgfbr1	803.482	-1.07042	1.30246e-07	3.38195e-06
Mknk1	443.911	0.6049	1.33568e-07	3.46258e-06
Polm	228.345	0.818252	1.34534e-07	3.4813e-06
Cd302	138.682	0.96715	1.34726e-07	3.4813e-06
Id3	55.9579	-1.90589	1.36693e-07	3.52642e-06
Hnrnpa0	818.461	-0.67256	1.37363e-07	3.53797e-06
Gm5835	39.4637	-1.06275	1.38067e-07	3.5504e-06
Arsi	21.2756	2.25148	1.42448e-07	3.65716e-06
Fzd5	112.298	1.11296	1.46178e-07	3.74689e-06
Mocos	70.6254	1.3062	1.49026e-07	3.81379e-06
Plscr1	61.2999	1.28206	1.55314e-07	3.96834e-06
Abcb1a	113.018	1.18346	1.57889e-07	4.02768e-06
Pygl	837.282	0.877907	1.6008e-07	4.07706e-06
Stk17b	4318.43	-0.821067	1.64341e-07	4.17891e-06
Rpl39-ps	30.925	-1.64188	1.71897e-07	4.36411e-06
Zfp760	163.446	-1.22245	1.75366e-07	4.44511e-06
Tubb5	1580.42	-0.443482	1.78085e-07	4.50688e-06
Atf6	1229.45	0.363647	1.80205e-07	4.55331e-06
Nqo2	275.928	0.830996	1.83488e-07	4.62893e-06
Rbm47	108.591	1.16999	1.88245e-07	4.74146e-06
Cdk5r1	34.4294	-1.21385	1.96953e-07	4.95297e-06
0610040J01Rik	22.2308	1.62547	2.0363e-07	5.11285e-06
Fam217b	255.779	1.2652	2.04543e-07	5.1277e-06
Lpin2	1586.72	0.892705	2.16779e-07	5.42593e-06
Ankrd37	30.5084	-1.45888	2.24017e-07	5.59833e-06
Tnfaip2	346.714	1.5409	2.25029e-07	5.60907e-06
Slc25a12	426.052	0.596678	2.2515e-07	5.60907e-06
Irf2bpl	202.688	-0.848243	2.26431e-07	5.63222e-06
Fndc3b	178.929	1.04888	2.2743e-07	5.64825e-06
Itga1	96.5503	1.20687	2.37453e-07	5.88803e-06
Nup50	585.809	-0.416223	2.43173e-07	6.0205e-06
Irf2	2170.45	0.672634	2.45181e-07	6.06083e-06
Zc2hc1a	35.2526	1.40012	2.48982e-07	6.14527e-06
B3gnt8	103.092	-1.24001	2.50803e-07	6.18066e-06
Rpl14-ps1	79.7867	-1.9839	2.53229e-07	6.23083e-06
Wars	433.343	1.13495	2.60235e-07	6.39338e-06
Peli1	1495.32	0.805847	2.65291e-07	6.50757e-06
Pfkp	736.244	0.529988	2.81412e-07	6.88563e-06
Bhlhe41	75.8828	-1.31175	2.81565e-07	6.88563e-06
Cyfip1	764.392	0.588527	2.89631e-07	7.07206e-06
Copg2	575.671	0.612728	2.92462e-07	7.13027e-06
Tmem192	126.697	0.777965	3.02764e-07	7.37018e-06
Phf13	56.2519	-1.12321	3.05709e-07	7.43055e-06
Elf2	778.747	-0.36094	3.21902e-07	7.81224e-06
Arhgef37	355.791	1.4773	3.27346e-07	7.9323e-06
Mef2d	1234.01	-0.470754	3.33192e-07	8.06013e-06
Kras	1098.69	-0.944968	3.3363e-07	8.06013e-06
Vhl	388.459	-0.71377	3.41713e-07	8.24291e-06
Slc12a9	154.039	1.37656	3.5678e-07	8.59339e-06
Icam1	382.109	0.914662	3.62863e-07	8.72674e-06
Acsl5	1146.97	0.359361	3.77027e-07	9.05375e-06
4930518I15Rik	67.5668	0.977917	3.78767e-07	9.08188e-06
Tob2	485.589	-0.803199	3.7959e-07	9.08796e-06
Gimap1os	142.095	-0.976468	3.85458e-07	9.21463e-06
Ncoa7	834.039	0.971387	3.88985e-07	9.28505e-06
Trim5	1031.65	-0.80427	3.90497e-07	9.30724e-06
Gm14199	6.27689	5.36959	3.91218e-07	9.31052e-06
Gm10275	33.1428	-1.86427	3.92096e-07	9.31752e-06
Map2k1	879.52	0.655727	3.95764e-07	9.39072e-06
Tlr8	378.754	1.0207	3.99909e-07	9.475e-06
Srsf2	1203.18	-0.612452	4.0253e-07	9.52298e-06
Hck	1331.76	0.969729	4.38914e-07	1.03684e-05
Gt(ROSA)26Sor	97.1985	-1.61781	4.59626e-07	1.08416e-05
Tcof1	1250.56	0.658882	4.68809e-07	1.10403e-05
Xrn2	2899.79	0.697776	4.69431e-07	1.10403e-05
Casz1	134.275	0.906142	4.74226e-07	1.11366e-05
Txn1	416.598	0.719496	4.84877e-07	1.137e-05
Tecpr2	158.229	0.714269	4.99629e-07	1.16988e-05
Fbh1	440.095	0.539832	5.14413e-07	1.20273e-05
Zfp329	494.058	-0.722246	5.28914e-07	1.23483e-05
Glrx	133.415	1.23113	5.3329e-07	1.24323e-05
Hmgcs1	377.412	-0.936325	5.46549e-07	1.27228e-05
Top3a	156.467	0.732504	5.48996e-07	1.27612e-05
Bahcc1	23.4127	2.01361	5.55235e-07	1.28874e-05
Adgrg7	16.2288	2.84348	5.72661e-07	1.32726e-05
4931414P19Rik	49.9247	1.20257	5.7859e-07	1.33893e-05
Shisa5	8081.68	0.725145	5.79373e-07	1.33893e-05
Hk1os	19.3902	2.0704	5.81606e-07	1.34215e-05
Traf5	475.383	0.681435	5.83375e-07	1.34429e-05
Clec2d	1104.16	0.587674	6.13141e-07	1.41084e-05
Bach1	1092.94	0.641146	6.16143e-07	1.41571e-05
Psme1	1946.36	0.633463	6.2348e-07	1.43051e-05
Cdk2	204.238	-0.533027	6.27127e-07	1.43681e-05
Ccnj	264.814	0.60769	6.30284e-07	1.44198e-05
1700017B05Rik	110.791	-1.01168	6.39764e-07	1.46157e-05
Arrdc3	852.542	-0.868456	6.46206e-07	1.47418e-05
Brd3	542.422	-0.55442	6.47974e-07	1.4761e-05
Gm29216	24.3509	-2.6021	6.50472e-07	1.47968e-05
Sike1	1014.92	-0.715447	6.56213e-07	1.49062e-05
A330040F15Rik	18.6671	2.13627	6.63788e-07	1.50569e-05
B230307C23Rik	62.488	1.33508	6.66807e-07	1.51039e-05
Nsd3	3509.6	0.667372	6.7389e-07	1.52427e-05
Frat2	62.9428	-1.08675	6.80944e-07	1.53805e-05
Abcd2	292.214	1.01632	6.826e-07	1.53961e-05
Rpl17-ps8	15.1314	-3.77559	6.99186e-07	1.5748e-05
Ranbp6	401.012	-0.704369	7.08774e-07	1.59304e-05
Plcg2	2462.92	0.480461	7.09283e-07	1.59304e-05
Kif5c	25.5509	1.80399	7.15002e-07	1.60363e-05
Cd79b	3940.28	-0.722768	7.19916e-07	1.61239e-05
Zfp874b	515.604	-1.05243	7.27554e-07	1.62721e-05
H2-K2	177.921	0.901255	7.39217e-07	1.65099e-05
Abhd17b	647.377	-0.754351	7.46933e-07	1.66589e-05
Mgst1	310.123	1.12045	7.7603e-07	1.72837e-05
Gm16092	7.65413	3.30792	7.84695e-07	1.74524e-05
Gm13456	80.5218	-0.926817	8.60843e-07	1.91193e-05
Cebpd	26.8787	1.63264	8.68645e-07	1.92446e-05
Svbp	76.2578	1.28439	8.68892e-07	1.92446e-05
Herc2	1855.33	0.399185	8.73102e-07	1.9311e-05
D16Ertd472e	235.782	1.0449	8.89385e-07	1.9644e-05
Agpat3	392.728	-0.541816	8.95885e-07	1.97602e-05
Gcnt1	802.167	0.619745	9.18541e-07	2.0232e-05
Bmt2	407.274	-0.844882	9.31904e-07	2.0498e-05
Ctss	7771.31	0.577803	9.35814e-07	2.05557e-05
Gm9794	70.8833	-0.842831	9.41203e-07	2.06457e-05
Cfp	242.515	1.1519	9.48812e-07	2.07841e-05
Ptpn7	335.657	-0.632936	9.61374e-07	2.10258e-05
Carmil1	478.081	0.958311	9.62482e-07	2.10258e-05
Ube2a	247.851	-0.628167	9.65524e-07	2.10635e-05
Rnf214	317.695	0.580874	9.71651e-07	2.11682e-05
E430024P14Rik	23.1296	1.98946	9.95636e-07	2.16461e-05
Entpd1	335.102	0.523991	9.963e-07	2.16461e-05
Dbnl	1366.11	0.810694	1.00146e-06	2.17287e-05
Msmo1	162.115	-0.688706	1.01293e-06	2.19478e-05
Gmfb	1140.29	-0.800787	1.04027e-06	2.25096e-05
Zxdb	84.6453	-1.31266	1.04826e-06	2.26519e-05
Rdh11	328.803	-0.556783	1.05655e-06	2.28001e-05
Gsr	1991.1	0.681265	1.08484e-06	2.33652e-05
Sik3	545.074	0.551695	1.08566e-06	2.33652e-05
Ifngr2	733.103	-0.598495	1.08935e-06	2.3413e-05
Sbk1	795.965	-0.749316	1.10179e-06	2.36485e-05
Pstpip2	234.013	0.881963	1.10655e-06	2.37188e-05
Gadd45g	46.9798	2.12819	1.11892e-06	2.39365e-05
Sbno2	555.384	1.17396	1.1197e-06	2.39365e-05
H2-T10	268.048	1.06442	1.17005e-06	2.49572e-05
Dtx4	104.163	1.20214	1.17058e-06	2.49572e-05
Nasp	446.483	-0.75975	1.20978e-06	2.57587e-05
Col23a1	35.6903	1.46155	1.21325e-06	2.5798e-05
2510002D24Rik	108.579	-0.81161	1.23762e-06	2.62813e-05
Ppip5k2	845.806	0.518721	1.2452e-06	2.64072e-05
Foxo3	1155.25	0.489984	1.2831e-06	2.71748e-05
Hvcn1	520.47	-0.955376	1.2858e-06	2.71959e-05
Xkrx	246.411	-0.713368	1.30344e-06	2.75327e-05
Psmb10	297.935	1.12029	1.31234e-06	2.7684e-05
Ccnl1	2719.06	0.713005	1.32484e-06	2.79109e-05
Wfdc17	172.653	1.18612	1.36334e-06	2.8684e-05
1700066M21Rik	86.1831	-1.00708	1.36838e-06	2.87522e-05
Zfp748	257.979	-0.856139	1.37959e-06	2.89496e-05
Sash1	119.697	1.55206	1.42837e-06	2.99339e-05
Il2ra	126.419	1.06796	1.5001e-06	3.13959e-05
Gapdh	952.676	0.777152	1.51349e-06	3.16346e-05
Emb	1360.89	0.766816	1.53815e-06	3.2108e-05
Gm15408	50.1261	-1.25511	1.56127e-06	3.25483e-05
Zfp943	478.822	-1.5302	1.5731e-06	3.2752e-05
Syne2	340.846	0.677033	1.57963e-06	3.28452e-05
Zfp422	183.895	-0.533245	1.62717e-06	3.37898e-05
Phf23	350.495	-0.791292	1.65353e-06	3.42926e-05
Pigw	72.203	-1.07454	1.69978e-06	3.52059e-05
Dusp6	794.56	-0.944826	1.741e-06	3.6013e-05
Zfp606	129.169	-0.913234	1.7475e-06	3.61007e-05
Tmem170b	789.306	0.735101	1.76937e-06	3.65053e-05
Zadh2	319.342	-0.497348	1.7973e-06	3.70337e-05
C030034I22Rik	42.697	-1.17441	1.80709e-06	3.71875e-05
Purb	2659.09	-0.595364	1.82114e-06	3.74283e-05
Ddhd1	435.358	0.561466	1.85248e-06	3.80234e-05
Nf1	585.966	0.695245	1.86753e-06	3.82831e-05
Il6	37.4518	2.3708	1.87746e-06	3.84374e-05
Cox18	58.9538	1.02118	1.90593e-06	3.89704e-05
Gm4617	21.9562	-1.78458	1.95222e-06	3.98657e-05
Zfp84	311.959	-0.46315	1.96055e-06	3.99847e-05
Pik3r6	117.88	1.35409	1.9846e-06	4.04236e-05
C2cd3	674.434	0.433713	1.99144e-06	4.05112e-05
Clcf1	391.788	-0.631213	1.99905e-06	4.06143e-05
Rcbtb1	522.082	0.643919	2.0172e-06	4.09309e-05
Rfc5	98.3051	0.70891	2.03966e-06	4.13342e-05
Gm43990	13.748	1.9473	2.0495e-06	4.1481e-05
Actr3	5718.6	0.350514	2.05545e-06	4.15488e-05
D5Ertd579e	422.68	0.521038	2.06725e-06	4.17344e-05
Dclre1b	268.042	-0.692429	2.07361e-06	4.18099e-05
Ifi27	266.601	0.564481	2.10853e-06	4.24605e-05
Bicral	838.909	0.528138	2.11908e-06	4.26192e-05
Tfrc	503.782	-0.829812	2.13685e-06	4.29224e-05
Zfp942	340.512	-1.62663	2.15566e-06	4.3246e-05
Marchf5	927.715	0.845456	2.16681e-06	4.3415e-05
Lbh	1875.25	-0.773691	2.18447e-06	4.3714e-05
Msantd3	17.6592	2.04683	2.19433e-06	4.38564e-05
Flot2	205.207	0.93303	2.26354e-06	4.51831e-05
Hsd17b7	57.1879	-1.15637	2.29888e-06	4.58312e-05
Fpr2	113.553	1.73333	2.32614e-06	4.6272e-05
B4galt6	71.1181	1.18752	2.32678e-06	4.6272e-05
Vat1	128.408	0.912525	2.33956e-06	4.64682e-05
Gm44165	3.23708	3.99379	2.34597e-06	4.65165e-05
Arel1	888.328	0.607296	2.34782e-06	4.65165e-05
D6Wsu163e	193.567	0.606234	2.37635e-06	4.70234e-05
Fcgr4	862.591	1.08046	2.47733e-06	4.89609e-05
Zcchc18	281.942	0.891333	2.52447e-06	4.98311e-05
Msl1	1113.23	-0.325158	2.53881e-06	5.00522e-05
Olfr433	6.3651	4.03245	2.57148e-06	5.06337e-05
Gm4707	23.3264	1.41254	2.57468e-06	5.06344e-05
Rapgef2	435.606	0.55573	2.61156e-06	5.12964e-05
Tmem219	122.991	0.779001	2.61916e-06	5.13825e-05
Notch2	4175.82	0.506452	2.67036e-06	5.23227e-05
Cap1	6355.73	0.516732	2.71063e-06	5.30204e-05
Foxo1	1459.74	-0.508586	2.71261e-06	5.30204e-05
Evl	1228.44	0.651153	2.75008e-06	5.3687e-05
H2-Q6	2320.82	0.4996	2.75609e-06	5.37388e-05
Slc7a8	121.07	1.14628	2.76846e-06	5.3914e-05
Ccl12	6.0826	6.00735	2.81614e-06	5.47476e-05
Cttnbp2nl	17.17	2.01296	2.81812e-06	5.47476e-05
Chrnb2	55.0774	1.39326	2.88203e-06	5.59212e-05
Cnp	2588.57	1.04936	2.90544e-06	5.63069e-05
9530082P21Rik	48.1549	1.13818	2.98532e-06	5.77849e-05
Cpm	460.306	-0.809288	2.99589e-06	5.79193e-05
Dennd6a	758.709	-0.616208	3.04602e-06	5.88173e-05
Sfr1	848.493	-1.03742	3.18902e-06	6.15041e-05
1600012H06Rik	237.797	-0.973555	3.21781e-06	6.1858e-05
Gpr132	374.575	-0.782791	3.21877e-06	6.1858e-05
Snx30	1281.36	0.574991	3.2221e-06	6.1858e-05
Kcnh7	22.5175	2.25107	3.22286e-06	6.1858e-05
Sestd1	134.47	0.880391	3.26333e-06	6.25596e-05
Sema4d	3194.51	0.606524	3.2811e-06	6.28248e-05
Slc30a4	199.4	-0.811799	3.28815e-06	6.28844e-05
Clec2g	116.419	0.878146	3.3819e-06	6.45999e-05
Fam118a	107.078	-0.778055	3.38671e-06	6.46145e-05
Jrkl	227.7	-0.805762	3.49252e-06	6.64805e-05
Sorl1	4410.46	0.429069	3.49284e-06	6.64805e-05
Akap17b	187.717	1.1221	3.56252e-06	6.7726e-05
Nfic	352.797	-0.614537	3.74222e-06	7.10577e-05
Gm5141	78.611	-1.97463	3.77053e-06	7.15102e-05
Zbtb5	200.016	0.764326	3.80306e-06	7.20415e-05
Mllt11	103.156	-0.922368	3.84962e-06	7.28373e-05
Maf	260.443	0.938307	3.87486e-06	7.32279e-05
Tatdn2	1066.95	-0.42492	3.88688e-06	7.33262e-05
Snx2	4312.77	0.760582	3.88924e-06	7.33262e-05
Gm17334	22.3813	2.27462	3.89531e-06	7.3354e-05
Slbp	355.954	-0.449309	3.91795e-06	7.36935e-05
Fv1	46.1191	-1.07629	3.96843e-06	7.45551e-05
Ccnyl1	33.2571	1.07668	3.98692e-06	7.48145e-05
Pcyt1a	445.733	0.694402	4.05966e-06	7.60901e-05
Mndal	10729.2	1.1662	4.09952e-06	7.6747e-05
Amigo2	90.1937	0.968602	4.11518e-06	7.69499e-05
Lyz2	26421.2	0.859203	4.16989e-06	7.78603e-05
Pld1	87.0463	1.05985	4.17361e-06	7.78603e-05
Ddx20	190.605	-0.547371	4.25922e-06	7.93646e-05
Pnrc1	911.409	-0.832118	4.27941e-06	7.96479e-05
Ttc39c	60.6303	1.20794	4.37821e-06	8.13918e-05
Chka	169.138	-0.780256	4.39702e-06	8.16465e-05
Zfp758	296.169	-1.62477	4.40697e-06	8.17362e-05
Cldnd1	416.301	0.717138	4.44158e-06	8.22826e-05
Mxd4	444.312	-0.777574	4.45654e-06	8.24641e-05
Gm44751	89.3312	1.13092	4.47246e-06	8.26629e-05
Nsmaf	1281.95	0.496135	4.57052e-06	8.43777e-05
Pbx1	191.327	1.0337	4.66533e-06	8.60284e-05
Ccdc167	103.437	0.795767	4.71086e-06	8.67679e-05
Ssh2	4503.17	0.456994	4.75095e-06	8.74054e-05
Zfp568	200.971	-0.62337	4.77678e-06	8.77403e-05
Zfp959	162.962	-1.20522	4.78014e-06	8.77403e-05
Gm9392	20.8425	-2.14727	4.95106e-06	9.07732e-05
Lbp	18.8003	2.38837	4.98904e-06	9.13647e-05
Tox4	771.537	0.391701	5.05459e-06	9.2459e-05
Pigm	773.381	-0.471415	5.08314e-06	9.28749e-05
Ifi30	1099.17	0.839387	5.08955e-06	9.28857e-05
Lztfl1	125.56	-0.781799	5.2104e-06	9.49827e-05
Sulf2	262.519	0.732173	5.28303e-06	9.61969e-05
Otud5	1521.97	0.411059	5.32056e-06	9.677e-05
Ddit3	142.29	-0.933454	5.33104e-06	9.68503e-05
Il18bp	97.4861	1.28986	5.36108e-06	9.72853e-05
Resf1	3379.18	0.978283	5.66013e-06	0.000102596
Map3k5	1000.37	0.361781	5.67934e-06	0.000102827
Zbtb34	236.829	-0.565606	5.78176e-06	0.000104563
Hnrnpu	1388.06	-0.900503	5.80586e-06	0.000104835
Klf16	106.456	-1.28812	5.80994e-06	0.000104835
Rnf103	220.253	-0.933625	5.86068e-06	0.000105631
Osm	88.8014	1.17682	5.89427e-06	0.000106117
Zfp729b	431.435	-1.10148	6.05995e-06	0.000108977
Aplp2	865.227	0.490199	6.07952e-06	0.000109206
Axl	464.191	1.15674	6.09968e-06	0.000109445
Pdgfb	60.7532	-1.32453	6.17165e-06	0.000110612
Gm37144	13.9802	-1.78621	6.25653e-06	0.000112007
Wdfy2	146.351	0.683744	6.26471e-06	0.000112028
Gm21781	180.864	-0.751071	6.30525e-06	0.000112627
Dbi	315.205	0.681229	6.32605e-06	0.000112872
Zfp59	67.1282	-0.962246	6.45304e-06	0.00011501
Zfp120	518.432	-1.06929	6.57413e-06	0.000116948
Rhoq	498.652	-0.593557	6.57643e-06	0.000116948
Gm37666	6.28995	2.33563	6.74118e-06	0.000119744
Tmem243	675.844	0.714802	6.85129e-06	0.000121565
Per1	128.367	-1.04279	6.92965e-06	0.000122819
4930522L14Rik	83.474	-1.77513	6.97012e-06	0.000123399
Mitf	57.2274	1.0489	7.06997e-06	0.000124948
Xbp1	849.002	0.661462	7.07325e-06	0.000124948
Lamp1	4966.45	0.608108	7.14487e-06	0.000126073
Ifnar1	1075.43	-0.364168	7.15679e-06	0.000126144
Tnfaip8	829.115	-0.671922	7.41594e-06	0.000130568
Gm26797	9.17146	4.05812	7.67673e-06	0.000135011
Osbpl5	214.644	0.955865	7.81066e-06	0.000137215
Tgfbi	1860.4	1.09155	8.04347e-06	0.00014115
Lmnb1	383.517	0.49354	8.17096e-06	0.00014323
Ccdc6	725.303	0.579229	8.18584e-06	0.000143333
Chaserr	890.802	-0.947924	8.26952e-06	0.00014464
Scyl2	594.889	0.484525	8.35923e-06	0.000146049
Bmf	291.394	-0.996404	8.60809e-06	0.000150232
Ms4a8a	73.1328	1.51706	9.16849e-06	0.000159838
Stard3	243.549	0.968768	9.3691e-06	0.000163157
G6pdx	1039.27	0.697468	9.39375e-06	0.000163408
Cbx4	203.112	0.591487	9.52817e-06	0.000165459
Fbxo4	151.33	0.830689	9.53236e-06	0.000165459
Kctd12	520.834	-0.968766	9.56507e-06	0.000165846
Rnf34	378.974	0.510827	9.70742e-06	0.000168132
Gzmb	924.27	1.15431	9.80358e-06	0.000169614
Psen1	768.676	0.471101	1.00908e-05	0.000174393
Zbtb2	229.921	-0.599718	1.01497e-05	0.000175221
Fut11	137.564	-0.686003	1.01892e-05	0.000175714
Ppp1r15b	2024.44	0.393464	1.03318e-05	0.000177982
Morrbid	141.63	1.13391	1.0351e-05	0.000178119
Camk2d	1935.94	0.435731	1.04126e-05	0.000178652
Hspa8	5047.81	0.489191	1.04135e-05	0.000178652
Rpl31-ps8	37.1105	-2.3213	1.04155e-05	0.000178652
Phyh	504.725	0.672779	1.044e-05	0.00017888
Vnn3	31.5561	1.76317	1.07702e-05	0.000184341
Zfp788	172.747	-0.837012	1.0989e-05	0.000187883
Zfp626	253.4	-0.511174	1.10152e-05	0.00018813
Ankmy2	174.745	-0.630341	1.12214e-05	0.000191447
Ptpn1	2141.58	0.570674	1.1262e-05	0.000191936
1110059E24Rik	434.641	-0.515319	1.13481e-05	0.000193196
Lcn2	30.317	2.54593	1.15114e-05	0.000195768
Cbx3	144.701	-0.63804	1.16539e-05	0.00019798
St3gal4	382.879	0.958224	1.16815e-05	0.000198239
Usb1	199.034	0.877491	1.19522e-05	0.000202616
6720427I07Rik	44.8491	-1.16183	1.20487e-05	0.000204035
Zfp846	76.9049	-0.89519	1.22045e-05	0.000206456
Anxa7	893.295	0.46766	1.22677e-05	0.000207304
Akirin2	342.846	-0.686768	1.22887e-05	0.000207439
B230219D22Rik	1045	-0.567681	1.23619e-05	0.000208455
Sesn1	915.718	-0.549309	1.24729e-05	0.000210105
Vps54	1733.91	0.724787	1.26226e-05	0.000212403
Kif13a	153.228	0.910666	1.26813e-05	0.000213166
Hdc	150.51	1.03223	1.27795e-05	0.000214591
Phc2	513.25	0.813673	1.28378e-05	0.000215343
Gng12	228.894	0.641214	1.29461e-05	0.000216932
Ikbkg	510.463	-0.370799	1.30116e-05	0.000217801
Mertk	17.6417	3.66298	1.30526e-05	0.000218259
Trappc5	281.528	-0.603216	1.33652e-05	0.000223252
Rpl9-ps6	46.9458	-1.74701	1.3542e-05	0.00022597
Nlrp1b	96.5908	0.915867	1.37323e-05	0.000228906
2810013P06Rik	281.451	-0.691964	1.37996e-05	0.000229787
Dedd2	276.051	-0.988588	1.39903e-05	0.000232555
Tns3	355.934	0.702922	1.39949e-05	0.000232555
Cdkn1b	1845.68	-0.607974	1.41283e-05	0.000234527
Klhl15	107.437	-0.956249	1.4317e-05	0.000237413
Sirpb1b	496.358	0.987591	1.47054e-05	0.000243601
Kctd12b	79.3811	-1.37885	1.47483e-05	0.000244057
Cask	204.452	0.740816	1.49232e-05	0.000246696
L3mbtl3	545.413	0.615448	1.51352e-05	0.000249942
Fig4	311.12	0.384811	1.52896e-05	0.000252231
Gm43196	157.04	1.10301	1.55341e-05	0.000256
Cdc42ep2	40.6303	-1.60566	1.57792e-05	0.000259771
Mier3	537.398	0.686502	1.58396e-05	0.000260497
Rell1	311.051	0.560167	1.59059e-05	0.000261318
Dnm2	1377.01	0.325419	1.60095e-05	0.000262749
Klra4	273.668	-1.16095	1.66049e-05	0.000272242
Zfp709	608.595	-0.773482	1.66908e-05	0.00027337
Inpp1	430.745	0.687047	1.67158e-05	0.000273498
Tnfrsf1a	516.406	1.09504	1.68503e-05	0.000275417
Msh6	377.417	-0.473197	1.76959e-05	0.000288942
Gm38037	4.14911	3.92719	1.77437e-05	0.000289428
Raf1	462.97	0.502996	1.82284e-05	0.000297031
Gm12468	4.88906	-2.85765	1.82598e-05	0.000297238
Zfp770	198.224	-0.938788	1.85461e-05	0.000301591
Pdk3	249.436	0.609505	1.86189e-05	0.000302467
Diaph1	3127.05	0.362372	1.86789e-05	0.000303134
G2e3	264.788	-0.934208	1.8781e-05	0.00030448
Ly6e	9593.67	0.591857	1.88072e-05	0.000304597
St3gal6	445.687	0.697903	1.88809e-05	0.000305481
Lgals3	1183.55	0.91158	1.89588e-05	0.000306431
Tdp2	231.091	-0.957798	1.9177e-05	0.000309643
Rel	2766.5	0.66444	1.92234e-05	0.000310011
Cfl2	268.737	-0.761693	1.92386e-05	0.000310011
Fam102a	638.193	0.951364	1.93037e-05	0.000310746
Rab30	161.316	-0.813221	1.94574e-05	0.000312905
Rab11fip1	272.037	-0.564298	1.94968e-05	0.000313223
Tubb6	93.7702	-1.16306	1.96434e-05	0.000315261
Paip2b	183.545	-0.522058	1.98231e-05	0.000317827
Card9	124.331	0.986103	1.99545e-05	0.000319612
Trim27	284.895	-0.465545	2.02666e-05	0.000324286
Xpo6	1086.3	0.373994	2.0532e-05	0.000328203
Dcbld1	21.3825	1.4873	2.09467e-05	0.000334259
Gnpnat1	89.5241	-0.80551	2.09603e-05	0.000334259
Nub1	589.837	0.37345	2.09736e-05	0.000334259
Ccr2	4542.17	0.763644	2.10374e-05	0.000334942
Rhoc	52.0342	1.3977	2.13211e-05	0.00033912
Kbtbd8	109.048	-0.946919	2.15358e-05	0.000342194
Npc2	2095.51	0.837204	2.15829e-05	0.000342602
Hal	17.3986	2.09633	2.17382e-05	0.000344725
Immp1l	66.4196	-0.866511	2.18224e-05	0.000345425
Pde7b	343.563	1.08707	2.18256e-05	0.000345425
2610507B11Rik	3565.85	0.619818	2.19971e-05	0.000347793
Stx16	3204.6	0.479432	2.27364e-05	0.000359127
Zswim3	37.094	-0.986982	2.29266e-05	0.000361768
Zfp747	52.402	-0.895621	2.29489e-05	0.000361768
Pabpn1	133.912	-0.677388	2.3056e-05	0.000363098
Ccl9	3712.53	0.863363	2.30947e-05	0.00036314
Zfp160	705.018	-0.829665	2.31041e-05	0.00036314
Zfp516	206.419	0.742928	2.3153e-05	0.00036355
Sectm1a	4.03295	4.45205	2.31943e-05	0.00036384
0610030E20Rik	748.679	-0.356452	2.33743e-05	0.000366304
Lsm5	114.178	-1.15417	2.35813e-05	0.000369186
Tmem126b	145.507	-0.753435	2.37783e-05	0.000371906
Rpl10a-ps1	29.9623	-1.04071	2.3813e-05	0.000372083
Cdk17	698.704	-0.52877	2.39444e-05	0.000373771
Inpp5a	336.08	0.824367	2.43638e-05	0.000379947
Gm38384	66.0265	-1.35064	2.45302e-05	0.000382168
5330438D12Rik	47.4203	-1.23023	2.45598e-05	0.000382256
Sort1	1359.02	0.932288	2.49874e-05	0.000388533
Zfp397	696.041	-0.600178	2.52326e-05	0.000391965
Ptgr1	37.0731	1.43402	2.54209e-05	0.000394198
Trrap	1230.7	0.409353	2.54257e-05	0.000394198
Lyn	5775.26	0.432585	2.56679e-05	0.000397566
Siglece	190.553	1.40864	2.57224e-05	0.000398025
Cirbp	361.197	-0.608084	2.67133e-05	0.000412957
Haus3	295.071	-1.13245	2.71671e-05	0.000419566
Slc38a1	1505.62	-0.301197	2.74588e-05	0.000423616
Dock1	136.502	1.04684	2.74824e-05	0.000423616
Dna2	369.756	0.680065	2.7557e-05	0.000424356
Pgs1	195.4	0.836047	2.78919e-05	0.0004291
Zfp961	306.441	-0.640955	2.81186e-05	0.000432171
Gm4610	25.1791	1.20255	2.82942e-05	0.000434453
Dram1	156.913	1.01074	2.88279e-05	0.000442221
Gm4204	118.13	-0.817879	2.90314e-05	0.000444915
Zfp266	471.108	-0.623127	2.94256e-05	0.000450524
Mex3d	29.4126	-1.41329	2.94775e-05	0.000450886
Lemd3	296.705	-0.494914	2.97755e-05	0.000455009
Ikzf5	35.9404	-2.37241	3.00899e-05	0.000459375
P4ha1	334.976	0.6106	3.04172e-05	0.00046325
Etv6	892.858	0.609342	3.04232e-05	0.00046325
Zfp260	653.173	-0.764787	3.04308e-05	0.00046325
Rps3a2	9.44071	-1.66769	3.06275e-05	0.0004658
Msrb1	628.623	1.02865	3.10694e-05	0.000472072
Nopchap1	367.307	-0.43895	3.12212e-05	0.000473928
Tiprl	267.71	-0.62771	3.13477e-05	0.000475395
Edaradd	190.452	-0.633261	3.14461e-05	0.000476435
Tmem60	72.542	-1.01911	3.16065e-05	0.000478411
Rnf145	1089.59	-0.453775	3.17754e-05	0.000480513
Gm16675	130.223	0.572873	3.22784e-05	0.000487657
Fbxl3	941.671	-0.499441	3.24799e-05	0.000490238
Klhdc2	236.655	-0.707255	3.29331e-05	0.000496608
Zbtb22	173.104	0.815445	3.30405e-05	0.000497758
Ywhag	1101.89	0.472424	3.31949e-05	0.000499612
Gm44164	84.4621	-1.08132	3.3255e-05	0.000500046
Dnajb1	318.346	-0.589242	3.33613e-05	0.000501172
Selenow	817.912	0.73443	3.34214e-05	0.000501603
Gm7609	10.6318	2.02402	3.38008e-05	0.000506821
Vmp1	819.647	0.477223	3.38937e-05	0.000507737
Zfas1	313.681	0.588432	3.39724e-05	0.00050844
Slc37a1	123.78	0.665732	3.40535e-05	0.000509177
Lyrm9	125.237	-0.558659	3.4126e-05	0.000509784
Tpt1-ps5	7.77907	-3.24764	3.44538e-05	0.000514198
Baz1a	2686.98	0.599919	3.49262e-05	0.000520762
Uba6	467.463	-0.82099	3.5373e-05	0.000526933
Gemin5	224.646	0.509491	3.54845e-05	0.000528101
Gmppb	69.3996	0.889847	3.67641e-05	0.000546635
Gm8276	82.1577	-1.3711	3.71228e-05	0.000551454
Slc35f5	90.905	0.902238	3.76805e-05	0.00055922
Zscan21	104.39	-0.585215	3.81753e-05	0.000566037
Thap12	454.145	-0.570634	3.84708e-05	0.000569888
Gdpgp1	131.586	-0.737013	3.87957e-05	0.000573669
Stau1	631.335	0.310314	3.87978e-05	0.000573669
Fryl	1956.24	0.324809	3.89955e-05	0.000576059
Ms4a6b	8117.44	0.663926	3.91159e-05	0.000577303
Jmjd6	207.891	-0.536452	3.92649e-05	0.000578967
Gm53056	7.86748	2.28282	3.93065e-05	0.000579045
Cutc	133.216	0.733228	3.98605e-05	0.000586666
Hectd4	1076.18	0.472451	4.06012e-05	0.000597018
Gm37468	19.2781	1.50324	4.06906e-05	0.000597781
F10	553.758	0.97122	4.08378e-05	0.000599392
Noc4l	113.769	0.873795	4.08935e-05	0.000599659
Tet2	1186.86	0.618822	4.09566e-05	0.000600033
Gm14086	12.3365	1.54625	4.09976e-05	0.000600083
Tle3	1028.7	0.552901	4.11546e-05	0.00060183
Il1r2	23.4265	3.10094	4.11955e-05	0.000601877
Smchd1	5533.98	0.68561	4.12472e-05	0.000602081
Cd55	4334.69	-0.913817	4.19891e-05	0.00061235
Prtn3	6.34527	3.08815	4.2061e-05	0.000612839
Cpsf6	1597.74	-0.691966	4.23508e-05	0.000616002
Gm15675	972.296	-0.759955	4.23552e-05	0.000616002
Zfp963	30.7487	-1.07616	4.25073e-05	0.000617651
A530030E21Rik	573.237	-1.3832	4.30541e-05	0.000625028
Slc25a28	174.471	0.809121	4.31802e-05	0.000626289
Nt5c3	3353.39	0.895608	4.47191e-05	0.000648021
Dock2	5437.47	0.377466	4.51984e-05	0.000653952
Plcb1	207.484	1.16077	4.52103e-05	0.000653952
Tiam1	548.84	0.75468	4.52584e-05	0.000654056
Sting1	652.651	0.543566	4.53635e-05	0.000654981
N4bp3	30.7837	-1.4054	4.54729e-05	0.000655968
Gm15824	11.2717	1.73458	4.5836e-05	0.000660609
Foxred1	233.659	0.678654	4.63628e-05	0.00066725
Zmym5	1045.88	-0.713747	4.63803e-05	0.00066725
Zfp157	198.237	-0.814992	4.6807e-05	0.000672245
Cd40lg	60.808	-1.04784	4.68117e-05	0.000672245
Rbm4b	357.622	-0.830615	4.69327e-05	0.000673376
Klra6	32.2274	-1.64867	4.70987e-05	0.000675153
Zfp52	273.964	-1.11247	4.84419e-05	0.000693761
Slc2a1	174.161	-0.618699	4.84838e-05	0.000693761
Acer3	664.758	0.677384	4.86559e-05	0.000695601
Jmy	306.252	-0.592065	4.87409e-05	0.000696192
Gm5898	9.85949	-1.61771	4.88091e-05	0.000696544
Zfp553	115.39	-0.823678	4.95468e-05	0.00070644
Snx5	3003.16	-0.384948	4.98988e-05	0.000710825
Atp6v1b2	1251.81	0.703016	5.03654e-05	0.000716461
Cbx8	44.2989	-1.05487	5.03842e-05	0.000716461
Arf2	402.433	-0.733876	5.06721e-05	0.000719913
Fam126b	261.962	-0.758609	5.0845e-05	0.000721728
Garre1	191.85	0.588972	5.11149e-05	0.000724914
Fam20b	681.102	0.507194	5.13681e-05	0.000727859
2300009A05Rik	30.9503	-1.77013	5.22389e-05	0.000739454
Tgif1	403.274	0.569961	5.2279e-05	0.000739454
Atp7a	419.948	0.498833	5.37801e-05	0.000760013
M6pr	1602.85	0.27526	5.38741e-05	0.000760668
Degs2	138.686	1.04792	5.40987e-05	0.000763164
Cd28	614.526	-0.890501	5.42844e-05	0.000765109
Cnbp	2493	-0.357173	5.43925e-05	0.000765955
Atxn10	377.86	0.339758	5.47999e-05	0.000771013
Fem1b	515.684	-0.43707	5.55054e-05	0.000780251
Slc19a2	38.9213	-0.937288	5.56378e-05	0.000781425
Stap1	1277.77	-0.695609	5.60963e-05	0.000787172
Map2k7	318.115	-0.34095	5.65498e-05	0.000791891
Atp6v0a2	1017	0.622216	5.65675e-05	0.000791891
Wipf1	3703.06	0.355345	5.65814e-05	0.000791891
Macroh2a1	1631.18	0.523025	5.69954e-05	0.000796988
Zfp994	136.938	-1.32511	5.82092e-05	0.000813249
Zbtb26	181.567	-0.724776	5.88392e-05	0.000820881
Ankrd66	10.1426	2.59603	5.88583e-05	0.000820881
Aldh6a1	73.5386	-1.02601	5.91319e-05	0.000823977
Gm10684	3.48973	3.64705	5.92635e-05	0.00082509
Hsd17b4	349.288	0.486557	6.01318e-05	0.000836348
Zfp944	238.633	-1.3931	6.01768e-05	0.000836348
Rpl13a-ps1	22.2474	-2.08786	6.02533e-05	0.000836682
Fbxo45	173.315	-0.556937	6.04326e-05	0.000838443
Blnk	1276.2	0.586877	6.11461e-05	0.000847606
Cdh17	58.4685	0.796425	6.1919e-05	0.000857576
Ubl4a	130.517	-0.66532	6.22491e-05	0.0008614
Phactr3	16.9965	-1.72249	6.26304e-05	0.000865926
Cldn15	10.8419	2.13946	6.29933e-05	0.000870191
Cers4	290.346	-0.708658	6.36462e-05	0.00087845
Inka1	87.0488	1.29856	6.40088e-05	0.000882692
Tcirg1	480.219	0.867094	6.445e-05	0.000888009
Ggta1	730.75	-0.456504	6.53242e-05	0.000899277
Nap1l2	3.26587	2.98768	6.7426e-05	0.000927412
C1ra	8.44596	2.5116	6.86482e-05	0.000943411
Lrp4	16.8422	1.80458	6.95664e-05	0.000955207
Ttll9	4.94776	3.81163	6.98071e-05	0.000957689
Anxa2	1555.36	0.685369	7.12178e-05	0.000976203
Togaram1	426.259	-0.510732	7.38193e-05	0.00101099
Cdca4	156.692	-0.642055	7.43488e-05	0.00101737
Ext1	171.928	0.645491	7.48732e-05	0.00102299
Ppm1d	241.273	-0.745138	7.48876e-05	0.00102299
Pmepa1	41.1018	1.05133	7.50087e-05	0.00102377
Zfp995	47.6743	-1.36283	7.51739e-05	0.00102515
Znhit1	88.0333	1.11953	7.61729e-05	0.00103706
Zfhx3	113.506	0.717875	7.61769e-05	0.00103706
Plcxd2	164.943	-0.661083	7.65994e-05	0.00104192
Mir17hg	191.332	-0.872521	7.76145e-05	0.00105483
Zfp677	139.49	-1.21498	7.80298e-05	0.00105957
Arrdc2	50.071	-1.00333	7.8158e-05	0.00106041
Gm12844	9.35725	-1.52974	7.83039e-05	0.00106149
Map3k1	2635.44	-0.322105	7.86497e-05	0.00106527
Gm49339	875.405	1.02318	7.94334e-05	0.00107433
Ska2	49.4855	-1.06441	7.94526e-05	0.00107433
Myh4	8.29134	-7.33197	7.9709e-05	0.00107688
Gm12258	85.6849	-0.878853	8.04993e-05	0.00108664
Scd2	653.075	-0.784895	8.12152e-05	0.00109538
Lysmd3	294.643	-0.859469	8.12886e-05	0.00109544
Clec16a	268.576	0.436957	8.15512e-05	0.00109805
Trib2	570.577	-0.681012	8.31209e-05	0.00111768
Mphosph8	488.981	-0.893084	8.31491e-05	0.00111768
Pid1	331.423	0.723034	8.3962e-05	0.00112766
Snhg1	263.961	-0.626034	8.65752e-05	0.00116178
Prickle3	105.34	-0.725584	8.76679e-05	0.00117546
Kctd14	111.734	0.798195	8.81586e-05	0.00118041
Camk1d	1044.63	0.396841	8.81855e-05	0.00118041
Zfp655	465.443	-0.512674	8.90095e-05	0.00119045
Zfp51	291.091	-1.01162	9.08344e-05	0.00121384
Trpm2	115.615	0.822238	9.17454e-05	0.00122487
Cast	1462.01	0.324984	9.18134e-05	0.00122487
Dennd2a	24.2	1.61188	9.21419e-05	0.00122823
Nceh1	243.264	0.642642	9.27918e-05	0.00123586
Casp7	156.023	0.584423	9.2893e-05	0.00123617
Nup98	691.362	0.384555	9.31454e-05	0.0012385
Glipr2	1157.91	0.675654	9.35061e-05	0.00124142
Tcn2	181.586	0.90267	9.35685e-05	0.00124142
Pnpla2	422.922	0.665377	9.35984e-05	0.00124142
Sertad2	463.232	0.452209	9.38598e-05	0.00124386
Gm11478	105.827	-1.11311	9.48635e-05	0.00125612
S1pr3	10.8789	-2.02342	9.50358e-05	0.00125735
Lrrc55	2.83399	4.42179	9.53973e-05	0.00126109
Stard9	253.086	0.907044	9.72288e-05	0.00128424
Cyp4f17	14.8981	1.55298	9.73136e-05	0.0012843
2610044O15Rik8	157.769	-0.914312	9.83154e-05	0.00129645
Unc93b1	1916.33	0.840418	9.93484e-05	0.00130899
5430405H02Rik	40.7968	1.08869	9.98566e-05	0.0013146
Gm27046	6.17822	-3.03237	0.000100817	0.00132615
Nxt1	53.6914	-0.767312	0.00010162	0.00133562
Ino80dos	45.0424	-1.2133	0.000102051	0.00134018
Elmo1	1024.95	0.344376	0.000102407	0.00134375
AI837181	194.482	0.8814	0.000103695	0.00135867
Anp32e	1322.36	-0.488872	0.000103715	0.00135867
Vps13d	1537.59	0.391797	0.000103852	0.00135935
Atp8b4	816.878	0.576479	0.000104516	0.00136693
Gna11	119.638	-0.641467	0.000104917	0.00137105
Mat2b	785.942	-0.377034	0.000105334	0.00137537
Zfp958	141.929	-0.951597	0.000105603	0.00137776
Hdac1-ps	14.6247	-1.48096	0.000105772	0.00137883
AW146154	82.685	-1.01117	0.000107864	0.00140496
Rmdn3	103.874	0.943942	0.000108634	0.00141383
Sla	3684.85	0.42715	0.000108898	0.00141611
Plgrkt	657.401	0.514107	0.000109337	0.00142067
Gm10101	22.2027	-1.57394	0.000110539	0.00143512
Cisd3	37.34	-0.906486	0.000111605	0.00144779
Zdhhc20	1319.04	-0.641441	0.000112009	0.00145184
Tldc2	4.89479	3.14497	0.000112394	0.00145566
Gm4997	18.9721	-2.47467	0.000113981	0.00147501
Itprid2	458.928	0.420083	0.000114342	0.00147848
Clec4a2	135.669	0.937744	0.000114981	0.00148501
Qpct	32.4103	1.357	0.000115033	0.00148501
Ethe1	78.1248	1.05936	0.000115815	0.00149391
Stoml1	190.716	0.939151	0.000116063	0.00149589
Gm14010	2.81437	3.75852	0.000116807	0.00150345
Clk1	3427.57	-0.581366	0.000116838	0.00150345
Cct5	1275.03	0.308451	0.000117859	0.00151537
Tmem132a	7.56604	2.25301	0.00011806	0.00151591
Sdad1	586.15	0.397738	0.000118091	0.00151591
Prr33	105.129	-0.824068	0.000118296	0.00151732
Gad1-ps	113.683	-1.01055	0.000118898	0.00152383
Gm42528	22.0394	-1.18746	0.000120467	0.00154269
Chchd2	392.035	-0.683229	0.000121162	0.00155001
Slc8a1	184.394	0.758593	0.000121233	0.00155001
Prr5l	258.593	0.834099	0.000121486	0.00155201
Clpp	53.3893	-0.797947	0.000121671	0.00155207
Ppef2	17.9923	1.59558	0.000121685	0.00155207
Rars	536.421	0.407514	0.000122211	0.00155753
Pak1	118.883	0.683631	0.000123776	0.00157613
Fnip2	78.57	0.997801	0.000123868	0.00157613
Trak1	600.186	0.3672	0.000124208	0.0015792
Bambi	7.80216	1.59806	0.000124372	0.00158003
Psma5	266.243	0.590694	0.000126415	0.0016047
Mpi	68.9159	0.808682	0.000128452	0.00162927
Slc25a45	308.739	0.667122	0.000129485	0.00164106
Wdr41	236.461	0.548886	0.000131428	0.00166437
Arhgap29	48.084	-1.4799	0.000132149	0.00167218
Rab3d	201.654	0.692225	0.00013268	0.00167756
Rny3	20.4669	-5.01042	0.000133846	0.00169097
Tnfrsf21	517.028	0.697039	0.000134068	0.00169244
mt-Te	4.71551	-5.45016	0.000135378	0.00170763
Zfp40	82.5153	-1.08686	0.000135741	0.0017105
Gm12174	19.2667	-1.00271	0.00013582	0.0017105
Kdm3a	878.2	-0.477776	0.000136389	0.0017163
Myof	360.914	0.709692	0.000137299	0.00172641
Ddx4	14.4538	2.18918	0.000137993	0.00173376
Zranb1	536.901	-0.47235	0.000138834	0.00174296
Tob1	175.22	-0.724446	0.000139169	0.00174579
Uhrf1bp1l	1087.99	0.450393	0.000140684	0.00176341
Prdx1	1004.37	0.407896	0.000141921	0.00177736
Pik3cd	2381.51	0.691452	0.00014202	0.00177736
Mterf2	75.3223	-0.735667	0.0001438	0.00179824
Zfp825	110.887	-1.1415	0.000145061	0.00181259
Mgat4a	687.484	0.609097	0.000145442	0.00181593
Ppp1r3b	61.4808	0.875568	0.000145736	0.00181817
Tex10	308.971	-0.57031	0.000146659	0.00182826
Hsdl1	403.004	-0.53226	0.000147385	0.00183588
Serpini1	302.42	0.791381	0.000147572	0.00183645
Rasgrp4	283.308	0.796941	0.000147661	0.00183645
Hpgd	303.718	-1.09778	0.000148008	0.00183933
Il6st	1067.14	0.534684	0.000148597	0.00184407
Pdcd4	2126.94	-0.47706	0.00014862	0.00184407
Casp3	761.991	0.748928	0.000149764	0.00185681
Fancm	226.252	-0.526901	0.000149923	0.00185735
Zfp764	174.586	-0.856603	0.000150809	0.00186688
Smpdl3a	1539.31	0.574798	0.000152209	0.00188274
Osbpl9	1407.66	0.220419	0.00015406	0.00190417
Bola2	201.032	-0.648253	0.000154915	0.00191325
F8a	97.0884	-1.0007	0.000156099	0.00192545
Glmn	64.9651	-0.794747	0.000156144	0.00192545
Gas7	432.486	0.574673	0.00015634	0.00192561
Mfsd1	665.312	0.402212	0.000156398	0.00192561
Niban1	966.639	0.623741	0.000157793	0.0019413
Whamm	236.344	0.487439	0.000158728	0.00195129
Tstd1	20.5907	1.41347	0.000162602	0.00199738
Gxylt1	637.947	-0.470792	0.000163109	0.00200206
Pgk1	273.332	0.602041	0.000164453	0.00201701
Perm1	26.6808	1.21653	0.000164671	0.00201814
Gm20342	105.866	-0.831763	0.000166859	0.00204338
Ep400	2161.75	0.318171	0.000167804	0.00205338
Naip5	613.281	0.4571	0.000168347	0.00205845
Clk4	949.231	-0.639877	0.000168661	0.00206071
Il12rb1	39.6342	1.38808	0.000168815	0.00206101
Gm13561	13.1292	1.59463	0.000168969	0.00206132
Tnfrsf11a	60.8669	1.17623	0.000169565	0.00206701
Bcl3	176.259	0.914108	0.000171614	0.00209039
Zfp68	459.498	-0.554579	0.000172522	0.00209985
Trim35	436.022	-0.387425	0.00017301	0.00210419
Stx5a	445.825	-0.423821	0.000173311	0.00210624
Pou2f2	3856	-0.89296	0.000173788	0.00211038
Tktl1	15.5253	1.73313	0.000173915	0.00211038
Rpl39	1194.18	-0.95992	0.000176899	0.00214495
Gatm	22.0722	1.67542	0.000177179	0.00214671
Bhlhb9	160.716	-0.841421	0.000177847	0.00215317
Tardbp	1746.37	-0.428611	0.000180286	0.00218105
Gm43011	26.377	1.47046	0.00018097	0.00218767
Tmem260	202.388	0.459416	0.000181517	0.00219262
Tubd1	56.0449	0.881836	0.000183376	0.0022134
Zfp719	69.1993	-1.02775	0.000183791	0.00221673
Tef	279.708	-0.586536	0.000184047	0.00221815
Tuba8	155.626	1.21159	0.000184798	0.00222552
Nr4a1	613.805	-1.09257	0.000185245	0.00222922
2310033P09Rik	97.7737	-0.680661	0.000185481	0.00223039
Igkv13-85	17.1385	-1.35152	0.000187044	0.00224749
Prkd3	1166	0.431522	0.000187286	0.0022487
N4bp2	1404.56	-0.519243	0.000187722	0.00225225
Serpinb10	94.8464	-2.65058	0.000188304	0.00225752
Tasl	487.486	0.873207	0.000188458	0.00225768
Fkbp15	751.392	0.388483	0.00018862	0.00225793
Pla2g4a	464.576	0.977049	0.000189057	0.00226146
Utp18	337.046	-0.506483	0.000189322	0.00226294
Zfp607a	160.277	-0.722537	0.000190016	0.00226953
AU041133	61.276	-1.086	0.00019066	0.00227553
Abhd18	109.223	-0.934769	0.000191762	0.00228697
Dnajc7	2852.55	0.411379	0.000193066	0.00230081
Ep300	2942.01	0.338361	0.00019566	0.00232997
Ugcg	1990.44	-0.54442	0.000197136	0.0023458
Pik3ip1	273.723	-0.690134	0.000197581	0.00234934
Zfp866	362.288	-0.503355	0.000199728	0.00237311
Cd177	222.114	1.25502	0.000201073	0.00238657
Gm26532	41.8965	-1.1679	0.00020116	0.00238657
Vkorc1l1	264.12	-0.399605	0.00020153	0.00238919
Ist1	726.804	0.436649	0.000202715	0.00240145
Zfp850	123.158	-0.896035	0.000203826	0.00241282
Galnt3	24.9782	1.34186	0.000204272	0.00241398
Klra2	1457.34	0.906281	0.000204325	0.00241398
Hipk2	774.377	0.595431	0.000204377	0.00241398
Cnn3	723.483	0.547321	0.000205509	0.00242556
Lhx2	2.52711	4.94766	0.00020667	0.00243745
Atf1	389.5	-0.477917	0.000207817	0.00244917
Maob	5.00162	3.41815	0.000210665	0.0024809
Gsdmd	532.611	0.598627	0.00021108	0.00248396
Ptk2b	4227.02	0.326677	0.000211502	0.0024871
Zc3h4	892.354	0.441597	0.000213629	0.00251025
Sc5d	176.696	-0.63002	0.00021437	0.00251712
Eef1a1	25793.7	0.376707	0.000214559	0.00251749
Bex6	28.7489	1.5892	0.000214822	0.00251871
Bag4	103.058	-0.758703	0.000215355	0.00252312
Csrnp2	37.4436	-0.870381	0.000215521	0.00252321
Ahcyl2	601.244	0.376037	0.000216437	0.00253208
Zfp870	355.026	-0.59091	0.000217052	0.00253741
Usf1	416.367	0.720117	0.000217474	0.00254048
Fbn1	18.0936	2.08803	0.00021835	0.00254885
Cd55os	438.052	-0.943963	0.000219267	0.00255769
Hps6	39.6435	-0.997796	0.000219675	0.00256058
Mir142b	47.5692	-0.73942	0.000226023	0.00263265
Polb	252.547	0.441176	0.000229167	0.00266732
Arl2bp	379.089	-0.395245	0.000229661	0.00267113
Nbas	228.008	0.468096	0.000231912	0.00269534
Spred1	321.863	0.805066	0.000233513	0.00271198
Gm44199	19.1496	-1.42078	0.000234653	0.00272323
Rrbp1	1721.23	0.684724	0.000236191	0.0027391
Rrm2b	462.576	-0.60436	0.000236535	0.0027411
Coq10b	116.374	-0.772121	0.000237864	0.0027545
Gm7099	2.87986	-3.79425	0.000239361	0.00276982
Kdm5b	414.89	-0.379512	0.000240999	0.00278676
Tmpo	1849.64	0.429428	0.000241237	0.00278749
Set	1455.5	-0.482163	0.00024636	0.00284463
Nin	1983.21	0.380052	0.000247936	0.00286076
Cox17	192.569	-0.863483	0.000249062	0.00287167
Smpd2	58.8442	-0.893641	0.000249322	0.0028726
2010315B03Rik	287.646	-0.889312	0.000249532	0.00287294
Nup153	2139.02	0.540532	0.000250219	0.00287878
Slc7a7	82.8686	0.782185	0.000252074	0.00289804
Sqle	93.8435	-0.765826	0.00025315	0.00290832
Trim23	233.677	-0.704158	0.000253748	0.00291308
Hpcal1	370.094	0.651006	0.000254648	0.00292131
Atp1b1	338.766	-0.673942	0.000255521	0.00292922
Tefm	37.3011	0.879286	0.00025626	0.00293559
Nrp1	537.506	0.594088	0.000256492	0.00293615
Gm16580	153.526	-1.01828	0.000258782	0.00296024
Slc7a2	2.67171	4.51912	0.000259697	0.00296857
Prdm2	1601.42	0.284995	0.000260064	0.00297064
Irf8	1657.97	0.583327	0.000261814	0.00298849
Atxn3	1279.13	-0.554573	0.000262428	0.00299336
Tubg1	49.9126	-0.800138	0.000262908	0.0029967
Zfp874a	509.625	-0.77044	0.000263477	0.00300104
Olfm1	166.729	0.859902	0.000263984	0.00300467
Ggnbp2	1242.33	-0.435311	0.000264743	0.00300926
Zfp54	52.7884	-1.06502	0.000264764	0.00300926
Gm11427	144.003	0.804665	0.000265124	0.00301121
Zkscan8	356.981	-0.684829	0.00026634	0.00302287
Polr3k	294.647	-0.582109	0.000267716	0.00303633
Stk19	164.978	0.643435	0.000269418	0.00305346
Zfp563	113.639	-0.91642	0.00027067	0.00306548
Gcnt2	442.962	0.562409	0.000271149	0.00306873
Gm5829	5.29763	-2.43025	0.00027635	0.00312446
1700126G02Rik	12.1776	1.73925	0.000276464	0.00312446
Zbtb33	545.846	-0.652558	0.000278259	0.00314252
Gm43982	6.33071	2.39585	0.000279118	0.00314999
Tpm3-rs7	62.8226	-1.18734	0.000279996	0.00315766
Sfxn5	50.4149	0.807993	0.000281635	0.00317391
Gm12346	17.6439	-1.36277	0.000281862	0.00317422
Gm5963	7.36142	-1.7058	0.00028236	0.00317552
Med15	416.38	0.509702	0.000282374	0.00317552
Grcc10	64.8011	-0.836914	0.000283524	0.0031862
Ddi2	1183.13	0.400451	0.00028521	0.0032029
Ccne1	81.2346	0.708791	0.000287002	0.00322075
Crispld2	4.30523	3.60131	0.000292077	0.0032754
Pdzd2	106.961	0.715295	0.000293587	0.00329003
Slc35a1	129.758	-0.604722	0.000297495	0.00333148
Abtb2	109.598	0.799516	0.000300123	0.00335856
Aff4	2043.79	-0.347422	0.000300482	0.00336022
Fabp4	104.339	-0.891306	0.000303451	0.00339105
Akr1b3	310.812	0.448893	0.000308725	0.00344757
Kcnn4	101.999	-0.576968	0.000310915	0.0034696
Plau	38.7212	-1.68838	0.000311172	0.00347005
Zfp87	494.904	-0.384789	0.000312733	0.00348271
Agfg2	84.2598	-0.697716	0.000312744	0.00348271
Zbtb43	244.835	-0.433532	0.000313965	0.00349387
Ccr5	318.76	0.916182	0.000315708	0.00351082
Fam43a	216.157	-0.623225	0.0003177	0.00353052
Wdfy4	2898.93	0.498372	0.000318946	0.0035419
Dhx40	899.602	-0.486104	0.000319433	0.00354335
Diras2	128.774	-0.809063	0.000319521	0.00354335
Zmym3	221.455	0.550633	0.000324313	0.003594
Sumf1	365.335	0.448295	0.000325385	0.00360337
Pdik1l	179.204	-0.502722	0.000325922	0.00360556
Tut7	2166.1	0.425204	0.000326034	0.00360556
Hnrnpr	1019.07	-0.517598	0.000326635	0.00360828
Zfp263	620.836	-0.278448	0.000326888	0.00360828
Mis12	321.895	-0.448845	0.000326958	0.00360828
Gm7160	110.018	1.12591	0.000330569	0.00364562
Uggt1	1391.83	0.257519	0.00033089	0.00364591
Aoah	181.204	0.770982	0.000331052	0.00364591
Npat	332.675	-0.654882	0.000331337	0.00364654
Gm12583	3.79499	-3.86388	0.000334263	0.00367411
Mir6236	1262.59	1.7567	0.000334303	0.00367411
Faah	279.436	0.613823	0.000335417	0.00368338
Malt1	2438.23	-0.578755	0.000335608	0.00368338
Zbtb1	760.071	-0.621308	0.000338827	0.00371377
Csf3r	467.136	0.914118	0.000338968	0.00371377
Smc6	1922.23	-0.817172	0.000339074	0.00371377
Fcgr3	1884.99	0.657861	0.000340552	0.0037274
Stard8	92.642	0.90129	0.000342251	0.00374343
Rras2	476.77	-0.525667	0.000342494	0.00374353
Gpcpd1	2118.22	-0.490665	0.000346719	0.00378711
Samd8	300.401	-0.549637	0.000347178	0.00378953
Tmem41b	68.5353	-0.719205	0.000348511	0.00380074
A630012P03Rik	24.912	2.19153	0.000348681	0.00380074
Tlr1	965.473	-0.520834	0.000350061	0.00381318
Rps16-ps2	34.7922	-0.826921	0.000350862	0.0038193
Rps19-ps6	6.92281	-2.9846	0.000352898	0.00383885
Map7	261.908	0.591033	0.00035356	0.00384275
Kdm3b	1689.93	0.281091	0.000353738	0.00384275
Foxj2	415.35	-0.339027	0.000356155	0.00386638
Nfkb1	2288.67	0.306541	0.000356554	0.00386808
Prrg4	55.57	1.17433	0.000357531	0.00387605
Gm6368	6.02176	-2.34423	0.000359884	0.00389891
Naa30	399.323	-0.651328	0.000360793	0.0039061
Itpripl1	135.335	-0.770998	0.000361158	0.00390741
Kctd11	34.4324	-0.996076	0.000363838	0.00393374
Slc25a46	456.41	-0.697714	0.000364415	0.00393731
Rps12-ps4	46.5942	-2.66091	0.000365874	0.0039504
Ampd3	298.356	0.380869	0.000366765	0.00395735
Sptbn1	5840.06	0.42341	0.000367442	0.00396197
Pptc7	301.502	-0.400851	0.000368252	0.00396803
Adcy9	211.308	1.08486	0.000369169	0.00397522
Slc38a2	1600.2	-0.377671	0.00037072	0.00398924
Gm15411	110.169	-1.02087	0.000371407	0.00399393
Tsr2	94.7758	-0.531154	0.000372919	0.0040075
Eloa	1098.03	0.317599	0.000373428	0.00401027
Sh3bp5	1060.3	-0.422515	0.000378315	0.00406003
Laptm4a	2225.39	0.412139	0.000382831	0.00410572
Gm10388	42.1901	1.06215	0.000383109	0.00410595
Agap1	21.4704	1.05263	0.000383629	0.00410845
Fam76a	209.653	-0.450344	0.000383857	0.00410845
Rnf138	535.861	-0.948525	0.000385778	0.00412625
Fbxo34	109.224	0.605695	0.000386062	0.00412652
Parp8	582.143	0.444569	0.000388679	0.00415172
Gapvd1	1112.06	0.299778	0.00039273	0.00419218
Ccdc117	434.008	-0.481554	0.000394585	0.00420918
Yeats4	427.924	-0.44507	0.000396657	0.00422632
Rpl21-ps4	21.7837	-2.37221	0.000396722	0.00422632
Sgpp2	39.1798	-0.714449	0.000397608	0.00423293
Taldo1	4598.78	0.884962	0.00039927	0.0042478
Idi1-ps4	1.81858	-4.20458	0.00040178	NA
Eif2ak3	599.759	-0.476541	0.000402827	0.00428278
Gm5547	58.9776	-0.744496	0.000403519	0.00428729
Mtus1	356.168	0.687502	0.000404094	0.00429054
Gm6030	20.4896	-0.995156	0.000404992	0.00429498
Gm29666	10.9696	-1.66332	0.000405242	0.00429498
Zbed5	8.39989	-1.86258	0.000405318	0.00429498
Sfn	121.288	-0.621747	0.000407018	0.00431012
Yy1	818.766	-0.471849	0.000408118	0.00431665
Klra8	342.04	-1.26494	0.000408174	0.00431665
4732440D04Rik	52.4015	-1.13144	0.00040858	0.00431808
Zfp949	130.756	-0.634528	0.000408892	0.00431852
Gm15821	21.0791	1.07233	0.000411803	0.00434638
Klra1	78.3041	-1.23852	0.000416095	0.0043869
Dock10	5017.19	0.375038	0.000416191	0.0043869
Dglucy	128.189	0.590123	0.000416931	0.0043918
Slit1	6.0776	2.47573	0.000417215	0.0043919
Rps12-ps9	17.9621	-2.28786	0.000421004	0.00442886
Swap70	2458.05	-0.425598	0.00042129	0.00442895
Iqgap2	1293.19	0.634054	0.000421953	0.0044311
Gm8228	6.0968	-2.2628	0.000422065	0.0044311
Pla2g7	1115	0.740561	0.000422529	0.0044311
Gm17435	13.7385	1.58963	0.000422604	0.0044311
2610008E11Rik	229.463	-0.757935	0.000423265	0.00443512
Hps3	1329.95	0.349649	0.000424037	0.00443821
Pgap2	244.857	0.453999	0.000424116	0.00443821
Grk5	807.803	0.683684	0.000425666	0.00445151
Klf4	618.454	-0.680618	0.000426037	0.00445248
Cmklr1	157.101	0.876723	0.000427913	0.00446916
Smc4	2997.95	-0.909058	0.000430068	0.00448873
Uvrag	952.039	0.284219	0.000431263	0.00449827
Esco1	824.827	-0.72229	0.000432305	0.00450619
Utp14b	200.099	-0.736566	0.000433028	0.00451078
Cdc42bpb	341.871	0.610109	0.000434359	0.0045217
Hexa	2344.56	0.626758	0.000436323	0.00453918
Erf	49.6778	-0.984665	0.000436795	0.00454005
Sde2	278.173	-0.393454	0.000436975	0.00454005
Rps4x-ps	5.30269	-1.93651	0.000437815	0.00454582
Matr3	4103.94	-0.610664	0.000440013	0.00456567
Sppl2a	2908.35	0.537267	0.000441927	0.00458255
Lrrc40	131.624	-0.585273	0.000442868	0.00458933
Minpp1	200.883	0.487152	0.000444868	0.0046057
Adam9	982.687	0.680998	0.000445024	0.0046057
Gm2011	25.8426	-1.03273	0.000445722	0.00460993
Stn1	100.653	0.523338	0.000448289	0.00463348
Cdc14b	314.126	-0.601591	0.000449918	0.00464731
Taf6l	191.252	-0.468555	0.000453612	0.00467916
5430403G16Rik	63.8757	-1.12461	0.000453623	0.00467916
Gm13340	38.4968	-1.09974	0.00045391	0.00467916
Spn	2559.86	-0.641095	0.000454407	0.00467916
Ralgapa2	552.194	0.371256	0.000454467	0.00467916
Jtb	644.15	-0.30412	0.000454787	0.00467944
Polr3b	629.069	0.469737	0.000456088	0.00468743
Axin2	65.8341	-0.822699	0.000456151	0.00468743
Lars2	1880.15	1.77068	0.000463547	0.00476037
Itgb2	6338.31	0.499026	0.00046556	0.00477797
Clptm1l	747.835	0.277316	0.000475346	0.00487527
Dst	58.8858	0.685081	0.000476591	0.00488491
Nr3c1	2017.94	0.449733	0.000478045	0.00489666
Ogdh	1230.61	0.375654	0.000478758	0.00490082
Rny1	11.9764	-3.35762	0.000481147	0.00492213
Nol9	316.555	-0.364119	0.000481884	0.0049265
Padi4	131.069	0.952345	0.000482244	0.00492703
Mrpl50	187.181	-0.458216	0.000491007	0.00501336
Gm45110	55.976	-1.10269	0.000493291	0.00503346
Gm37553	23.7195	-1.40589	0.000497982	0.00507808
Zfp7	119.978	-0.714332	0.000503342	0.00512947
P2ry10	1463.51	-0.753939	0.000506667	0.00516005
Bend3	53.9515	-0.743638	0.000507296	0.00516317
Casp2	773.669	0.361973	0.000512836	0.00521623
Bard1	56.773	0.834444	0.000513558	0.00522025
2310043P16Rik	166.027	0.649989	0.000515234	0.00523395
Wdr7	271.16	0.408569	0.00051581	0.00523647
Cdc27	643.942	-0.60553	0.000517045	0.00524568
Scoc	53.1412	-0.960193	0.000518915	0.0052613
Iqsec2	73.0864	1.06368	0.000519512	0.00526381
Gm11084	2.33825	-5.05431	0.000519821	0.00526381
Apba1	193.299	0.761012	0.000520894	0.00527133
Stox2	18.6664	1.37422	0.000521954	0.00527871
Casc3	772.464	-0.293352	0.000523146	0.00528742
Gbp8	361.084	0.798574	0.000528745	0.00534063
Usp38	782.397	0.456737	0.000533236	0.00538259
Hsd17b11	481.207	0.405205	0.00053484	0.00539536
Kit	26.421	-1.03096	0.000535806	0.0054017
Spen	1011.21	0.397437	0.000538731	0.00542775
Mcm6	496.903	0.350658	0.000542131	0.00545857
Zfp691	46.0265	0.699568	0.000542571	0.00545956
Mvp	443.699	0.572754	0.000552296	0.00555391
Rpl21-ps10	4.85558	-2.14766	0.000558676	0.00561191
Pten	2441.41	-0.546242	0.000558766	0.00561191
Mcmbp	992.41	0.334716	0.000562058	0.00564143
Zmynd19	72.74	-0.582985	0.000572988	0.00574751
Atg7	338.135	0.570108	0.000574213	0.00575619
Slc30a5	649.304	-0.327229	0.000577957	0.00579009
Csrnp1	217.041	1.02421	0.000583221	0.00583916
Wdr73	97.9491	-0.675587	0.000584556	0.00584886
Hcfc1	1417.59	0.432404	0.000585445	0.00585409
Ccnt1	929.12	-0.425634	0.000586394	0.00585697
Cep350	2500.54	0.445007	0.000586543	0.00585697
Cfh	336.077	0.969222	0.000586834	0.00585697
Neat1	2825.22	-0.530998	0.000588591	0.00587083
Homez	67.9445	-0.667786	0.000589328	0.00587452
Tbxas1	818.501	0.809276	0.000591	0.00588751
Rad17	352.254	-0.480288	0.000595171	0.00592537
Zyx	6545.43	0.877411	0.000597037	0.00594024
H2bc21	81.4922	-0.723737	0.000598051	0.00594663
Ppp2r2d	260.639	-0.452462	0.00060199	0.00598207
Anapc1	1110.98	0.238524	0.000613595	0.00609359
Surf6	206.746	-0.381952	0.000615053	0.00610428
Slirp	99.9583	0.583479	0.000615808	0.00610797
Gm43913	3.41323	3.22871	0.000616521	0.00611125
Imp4	325.815	-0.36728	0.000621284	0.00615465
Rab5if	257.762	0.676019	0.000624409	0.00618177
Suz12	1017.66	-0.579318	0.000628577	0.00621917
Fez2	486.477	0.706664	0.000630468	0.00623402
Abca13	10.1016	2.02755	0.000631391	0.00623929
Trim43c	6.22645	3.2418	0.000631991	0.00624135
Gm15228	19.8948	1.32429	0.000633629	0.00625366
Ubxn2b	272.167	0.554651	0.000636506	0.00627817
Nab2	49.6331	-0.699085	0.000637749	0.00628655
Eid1	362.261	-0.775577	0.000642925	0.00633366
Itm2a	56.2988	-0.785236	0.000644186	0.00634218
Nxpe3	504.582	0.445608	0.00064939	0.00638723
Bid	499.879	0.514837	0.000649563	0.00638723
Rnf139	735.667	0.445618	0.000651166	0.00639906
Gnas	159.597	-0.607252	0.000652659	0.00640979
Tada2b	249.744	-0.35646	0.00065872	0.00646533
Gm37123	30.7667	-0.89895	0.000660691	0.0064807
Lats2	678.381	-0.424322	0.000666097	0.00652972
Pde4b	1366.98	-0.304479	0.000670023	0.00656041
Derl2	382.901	-0.376855	0.00067005	0.00656041
Ddx52	573.832	-0.321301	0.000672195	0.00657471
Mtf2	467.145	-0.67571	0.000672697	0.00657471
Xpc	229.489	-0.411459	0.000672745	0.00657471
Gm7598	5.17384	2.03094	0.000674607	0.00658887
Slc30a1	394.735	0.550123	0.000675595	0.00659448
Xrn1	1566.39	0.576423	0.000676546	0.00659974
Trap1	347.965	0.329417	0.000678015	0.00660778
Gm15989	8.54082	-1.72589	0.000678199	0.00660778
Zfp809	207.258	-0.758391	0.000687147	0.00668561
Mplkip	118.636	-0.672081	0.000687318	0.00668561
Slc25a32	260.271	-0.502003	0.000687443	0.00668561
Hivep2	1323.92	0.422015	0.000690337	0.00670967
Nlrp10	25.5938	-1.24515	0.000690761	0.00670971
Gtpbp2	798.224	0.385305	0.000697067	0.00676457
Slamf8	103.817	1.00133	0.000697256	0.00676457
Nxt2	80.1829	-0.866552	0.000698404	0.00677159
Misp	6.14794	4.24867	0.00070035	0.00678634
Trmt10c	320.089	-0.72888	0.000706805	0.00684474
2410022M11Rik	25.4502	-1.30728	0.000709947	0.00687084
Trip6	30.7099	1.08371	0.000710361	0.00687084
Upf3b	675.062	-0.954528	0.000713423	0.00689628
Sec23b	388.061	0.401822	0.000713987	0.00689756
Denr	438.358	-0.595716	0.000718267	0.00693318
Pnrc2	1515.52	-0.577546	0.000718543	0.00693318
Fbxo42	273.273	0.346737	0.000723849	0.00698016
Nabp1	1236.1	-0.618034	0.000725708	0.00699386
Naa10	80.4999	-0.484742	0.000731303	0.00704354
Srsf1	2615.27	-0.440993	0.000734176	0.00706695
Btbd9	185.349	0.605761	0.000734712	0.00706784
Ppm1g	914.401	-0.409346	0.000735886	0.00707488
Arpc5	3488.07	0.264725	0.000741015	0.00711919
Rap2a	877.05	0.745554	0.000741387	0.00711919
Gm20612	10.7522	1.27187	0.000742627	0.00712681
Nae1	385.404	-0.678733	0.000743695	0.00713277
Acbd5	539.417	-0.632628	0.00074773	0.00716361
Qrfp	29.6352	-1.15097	0.000747808	0.00716361
Siah1a	162.701	-0.648598	0.000749287	0.00717005
H3f3aos	20.3618	-1.13037	0.000749377	0.00717005
Zfp868	186.867	-0.556478	0.000755273	0.007219
Traf3	745.033	-0.217651	0.000755398	0.007219
Gm6085	7.42193	-1.47567	0.000757205	0.00723195
Fto	266.585	0.445973	0.00076166	0.00727014
Hivep1	1230.22	0.431676	0.000767735	0.00732375
Sacs	715.528	-0.648158	0.000769885	0.00733987
Zfp53	400.375	-0.823563	0.00077398	0.00737451
Gm13339	2.71925	-4.69281	0.000774848	0.00737839
Tprn	46.4589	-1.01262	0.000776807	0.00739263
Flot1	272.514	0.726918	0.000777417	0.00739403
Klhl28	198.775	-0.5557	0.000778125	0.00739636
Gm4832	3.37264	-3.17132	0.000780462	0.00741415
Gm15446	117.708	-0.92123	0.000787791	0.00747933
Clmn	3.79622	2.6136	0.000789523	0.00749132
Asah1	1203.71	0.44422	0.000790175	0.00749305
Prpf8	3392.68	0.251487	0.000798564	0.00756811
Svip	71.1467	0.776741	0.000803132	0.00760689
Hmgn1	590.385	-0.474451	0.000809841	0.00766589
Chml	246.501	-0.598331	0.000817315	0.00773205
Ccdc47	768.664	-0.516025	0.000819338	0.00774261
4921524J17Rik	114.023	-0.862097	0.000819401	0.00774261
Cmah	3279.22	-0.476643	0.000821172	0.00775305
Vrk1	614.183	0.306598	0.000821477	0.00775305
Gm5909	4.89654	-2.03185	0.000822028	0.00775367
Hhex	700.723	-0.394503	0.000827536	0.00780101
Srsf10	1180.44	-0.50319	0.000830496	0.0078243
Cenpq	286.09	-0.869403	0.000832563	0.00783915
Net1	261.22	0.438568	0.000837424	0.00788027
Gm9531	18.7763	-1.34748	0.000841358	0.00791263
Smad5	492.184	-0.364897	0.000842087	0.00791483
Smad7	293.512	-0.692243	0.00084315	0.00792016
Stx8	183.084	0.431439	0.000844618	0.00792928
Mrgpre	39.8268	-0.952381	0.000850063	0.00797571
Rps15-ps2	9.13908	-1.30529	0.000852083	0.00798996
Gm38377	13.5191	1.52062	0.000858053	0.00804122
Dhx36	805.503	-0.446429	0.000859546	0.00805049
Uspl1	390.778	-0.363073	0.000860315	0.00805297
Krt222	129.896	-0.77576	0.000865781	0.00809939
Gm7308	6.70695	-2.09756	0.000868316	0.00811677
Dmrta1	7.85844	-3.15337	0.000868656	0.00811677
Arhgap24	97.1729	0.716727	0.000876459	0.0081849
Fcrl1	997.6	0.40972	0.000881277	0.00822508
Alas1	154.211	0.641529	0.000884572	0.00825101
Capzb	3009.02	0.393629	0.000888163	0.00827515
Fyttd1	469.308	-0.58817	0.000888574	0.00827515
4931440P22Rik	21.1107	1.1966	0.000888782	0.00827515
Trappc6b	327.386	-0.615002	0.00088956	0.00827515
Inpp5d	2334.78	0.401581	0.000889751	0.00827515
Muc1	4.42689	2.58146	0.000896224	0.0083305
Dag1	225.514	-0.571547	0.000897434	0.00833689
Cbx2	17.3317	-0.992612	0.000902463	0.00837874
Klhl21	98.8811	-0.886546	0.00090387	0.00838204
Gm4366	12.0158	-1.13318	0.000904276	0.00838204
Vps45	106.426	0.397379	0.000904882	0.00838204
Ncoa4-ps	30.4569	-1.13813	0.000904918	0.00838204
Mettl18	43.6232	-0.714897	0.000906271	0.00838971
Havcr2	243.03	-0.952702	0.000912844	0.00844566
Gm28661	3.65084	-3.01221	0.000913494	0.00844678
Pafah1b2	606.68	-0.356185	0.000918895	0.0084918
Tmem14c	225.181	0.631381	0.000925944	0.00855121
A930006K02Rik	50.2604	-0.896023	0.000926394	0.00855121
Rbm48	157.334	-0.668986	0.000931097	0.00858965
Lilra6	1229.49	0.505799	0.000937048	0.00863956
Nup62	136.062	-0.565229	0.0009395	0.00865717
Tomm70a	1268.84	0.425034	0.000944987	0.00870271
Rpl3-ps1	9.82628	-1.21862	0.00094756	0.00872137
Zfp280b	177.186	-0.43943	0.000950909	0.00874715
Ptpro	639.68	0.59576	0.00095508	0.00878047
Tbl2	128.004	-0.604725	0.000958832	0.00880989
Capn5	342.371	0.730794	0.000962754	0.00884084
Klf10	299.726	-0.590569	0.000972008	0.00892069
Rabgap1l	3163.06	-0.722249	0.00097665	0.00895814
Hpse	4410.94	0.804466	0.000977787	0.00896342
Pdlim1	1639.49	0.843576	0.000983449	0.00901015
Phkg2	167.628	-0.469889	0.000984445	0.00901152
Srd5a3	479.419	0.389762	0.000984727	0.00901152
Zfp799	284.827	-0.556318	0.000986978	0.00902695
Usp22	390.783	-0.384412	0.000987616	0.00902761
Gm6712	30.1913	-1.06927	0.000991082	0.0090491
P2rx4	320.948	0.454456	0.0009911	0.0090491
Fes	473.977	0.830083	0.000993853	0.00906905
Bmx	59.79	0.833219	0.000994766	0.00907078
Mdm2	890.908	-0.394	0.000995659	0.00907078
Unc45b	4.46589	3.1833	0.000995746	0.00907078
Ift22	80.3413	0.541757	0.000997064	0.0090776
Immt	775.499	0.28988	0.000998308	0.00908375
Rbm12	167.923	-0.530516	0.00100133	0.0091061
Zfp110	491.721	-0.287702	0.00100894	0.00917007
Fcnb	6.233	3.29994	0.00101216	0.00919405
Ngfr	18.6809	-1.17699	0.0010136	0.00920194
Zfp617	402.388	-0.782397	0.00101441	0.00920406
Mcc	11.2778	1.53431	0.00101571	0.00921058
Hmgb1-ps5	17.4643	1.10787	0.00101716	0.00921851
Eaf2	34.8567	1.02155	0.00102015	0.00924036
Rdx	1004.36	-0.415494	0.00102076	0.00924065
Lonrf1	46.1236	-0.788595	0.00102482	0.00927211
Bcap29	237.457	-0.58615	0.00102734	0.00928971
Rassf7	19.3447	-1.01874	0.00103048	0.00931283
Cecr2	298.723	-0.578738	0.00103254	0.00932484
Hnrnpdl	2139.03	-0.592887	0.00103298	0.00932484
Slc26a2	433.916	-0.45628	0.00103356	0.00932484
Tlr2	237.354	0.769906	0.00104161	0.00938957
Slc20a1	480.542	-0.427239	0.00104191	0.00938957
Eif4a-ps4	18.6083	-1.12547	0.0010447	0.00940526
Gatc	254.488	-0.426935	0.00104483	0.00940526
Tfdp1	128.844	0.458319	0.00104554	0.00940636
Gm16731	5.28365	2.20045	0.0010476	0.00941954
Rpl7a	2346.58	0.445701	0.00104925	0.00942907
Gm42548	32.593	1.11695	0.00104992	0.00942978
Jazf1	20.1181	1.14233	0.00105461	0.00946038
Gm33989	543.973	-0.607088	0.0010548	0.00946038
Lpar1	2.62836	3.1169	0.0010551	0.00946038
Pgap1	1513.02	-0.584584	0.00106389	0.00952612
Riok1	376.77	-0.406279	0.00106397	0.00952612
Fam214a	607.765	-0.377784	0.00106422	0.00952612
Arhgap31	1000.7	0.691634	0.0010719	0.009588
Shtn1	101.498	0.926627	0.00107234	0.009588
Gm9574	8.5651	1.58431	0.00107715	0.00962564
Rsph4a	2.56123	3.22559	0.00108158	0.00965979
Zfp984	362.585	-0.946632	0.00108787	0.00971052
Numa1	1538.25	0.369994	0.00108889	0.00971152
Lamc1	561.002	0.627855	0.00108919	0.00971152
Trim59	1136	-0.68932	0.0010932	0.00974181
Ctdspl	23.5657	1.53291	0.00109441	0.00974719
Ulbp1	25.4678	1.00945	0.00109648	0.00976016
Mthfd2	257.042	0.526807	0.00109823	0.00977028
Gm5778	7.87881	-1.27442	0.00110059	0.0097858
Vsig2	357.23	0.954051	0.00110401	0.00981078
Ndrg3	439.453	0.423715	0.00110564	0.00981974
Gm2223	7.09958	-1.43004	0.00111075	0.00985964
Fyco1	1527.03	0.530067	0.00111181	0.00986364
Gm11808	12.4173	-1.93613	0.00111284	0.00986725
Tlr4	232.752	0.465234	0.00111475	0.00987871
Lrif1	633.805	-0.924696	0.00112009	0.00992054
Gm5424	7.45252	-2.30282	0.00112446	0.00995376
Zfp101	922.197	-0.835797	0.00112792	0.00997884
Gm43597	48.6116	-0.655806	0.00113356	0.0100232
Slc4a10	15.2021	1.42224	0.00113435	0.0100246
Tspo	463.178	1.18035	0.00113963	0.0100623
Rnf122	139.166	0.576582	0.00113988	0.0100623
Ap2a2	555.941	0.443185	0.00114129	0.0100692
Mid1	85.6549	0.856074	0.00114299	0.0100787
AA414768	16.2192	-1.21751	0.00114479	0.010089
Zrsr2	449.549	-0.669318	0.00115094	0.0101376
Cir1	185.072	-0.761217	0.00115336	0.0101533
Nsmce4a	623.244	-0.292962	0.00116523	0.0102521
Vmac	61.3027	-0.872884	0.00117155	0.010302
Serp1	5045.9	-0.448579	0.00117796	0.0103527
Prpf38a	343.974	0.401466	0.00117883	0.0103546
H2-Eb2	745.627	-0.588424	0.00118118	0.0103695
Gpr82	4.56159	2.90047	0.00118473	0.010395
Amigo3	28.5205	1.05431	0.0012016	0.0105373
Abcc5	708.542	0.420928	0.00120456	0.0105575
Lrrcc1	318.449	-0.870297	0.00121015	0.0106006
Ints9	232.371	0.376247	0.00122284	0.0107059
Twsg1	293.059	-0.514104	0.00122493	0.0107183
Ndufaf4	143.374	-0.699494	0.00122874	0.0107458
Zfp46	121.048	-0.461934	0.0012305	0.0107552
S100pbp	509.04	-0.432383	0.00123356	0.0107761
Bag5	149.915	-0.410283	0.00124134	0.0108382
Spg11	412.742	0.376526	0.00124691	0.0108808
Gm11131	120.974	0.537762	0.00124863	0.0108861
Itgb3bp	47.1752	-1.01797	0.00124888	0.0108861
Golph3l	570.249	-0.452993	0.00125058	0.0108892
Casp8ap2	682.653	-0.568893	0.0012506	0.0108892
Znrf2	1593.26	-0.3633	0.00125471	0.010919
Gm37745	2.57581	-3.98988	0.00127139	0.0110582
Kpnb1	1724.88	-0.23835	0.0012793	0.0111209
Prcp	766.015	0.255268	0.00128307	0.011146
Ing2	155.504	-0.591099	0.00128378	0.011146
Anks1	216.346	0.625344	0.00128428	0.011146
Wasl	310.83	-0.772804	0.00129959	0.0112727
Nfe2l1	707.847	-0.384934	0.00130204	0.0112871
Tbc1d9	199.204	0.730144	0.00130266	0.0112871
Ksr1	98.3426	0.651564	0.00130339	0.0112873
Gm7266	2.4617	-3.131	0.00130739	0.0113158
Eif4g1	2910.7	0.251082	0.00131185	0.0113482
Gm14303	16.3392	-1.32495	0.00131272	0.0113497
Strn3	608.382	-0.661454	0.00131399	0.0113545
Gm30948	36.3559	-0.984365	0.00131545	0.011361
D930048N14Rik	24.1363	-0.955992	0.00131726	0.0113705
Dusp28	33.2504	0.961615	0.00131947	0.0113834
Trim33	1010.17	-0.440511	0.00132152	0.0113949
Pcsk7	290.833	0.620199	0.00132648	0.0114315
Marchf7	1317.94	-0.57458	0.00133218	0.0114687
Gm26982	36.3928	-0.745503	0.00133223	0.0114687
Naip6	540.014	0.513179	0.00133336	0.0114722
Plscr3	65.9118	0.73171	0.00133715	0.0114944
Klhl14	225.862	-0.744109	0.00133738	0.0114944
Tbrg1	407.793	0.364494	0.00133959	0.0115072
Glb1	228.185	0.595291	0.00134123	0.0115151
Snx1	812.605	0.309659	0.00134328	0.0115265
Plekha1	795.627	0.416467	0.00134419	0.0115281
Kdr	133.636	1.15285	0.00134563	0.0115343
Gm28151	22.3913	-1.10387	0.00135123	0.0115761
Mepce	300.475	-0.506118	0.00135373	0.0115912
Thra	50.3661	-0.771448	0.00135918	0.0116317
Herc1	2452.97	0.339029	0.00136114	0.0116422
Dse	496.427	0.579356	0.00136192	0.0116427
Rnf111	925.46	-0.28305	0.001365	0.0116628
Pgrmc1	279.512	-0.471241	0.00136928	0.011693
Gm45216	1.28649	4.39325	0.00136962	NA
Gm43814	4.74078	3.1498	0.00137285	0.0117173
Tceanc2	236.412	0.342548	0.00137732	0.0117449
Btla	4642.2	-0.530761	0.00137756	0.0117449
Snhg17	180.546	-0.420867	0.00138005	0.0117599
Gm45753	2.4911	-3.63891	0.00138096	0.0117614
Cnep1r1	208.054	-0.538747	0.00138389	0.0117755
Gm12312	5.6288	-1.88763	0.00138409	0.0117755
Msn	14220.9	0.194866	0.00138655	0.0117901
Gm43721	4.42984	2.37263	0.00138795	0.0117921
Fbxo28	358.86	-0.310816	0.00138827	0.0117921
Gm29361	27.4065	-1.15175	0.00139066	0.0118062
Lipe	115.628	0.620696	0.00139151	0.0118071
Gm37070	1.398	-3.59069	0.00139783	NA
Dusp1	318.444	-0.915865	0.0014017	0.0118872
6720489N17Rik	31.3129	-1.31721	0.00140849	0.0119385
Zfp81	627.035	-0.706236	0.00142009	0.0120305
Vps13b	1541.08	0.339373	0.0014249	0.0120648
Gm10288	12.5552	-1.445	0.0014399	0.0121853
Txndc16	1105.13	0.526569	0.00144342	0.0122087
Treml2	7600.33	0.805079	0.00144513	0.0122167
Zfp326	215.093	-0.7021	0.00144682	0.0122245
Katnip	169.997	0.478514	0.00145332	0.0122722
Ubn1	1012.2	-0.229604	0.001454	0.0122722
Fubp1	1745.62	-0.542058	0.00145607	0.0122806
Nif3l1	150.043	0.50333	0.00145653	0.0122806
Gm44861	19.2284	1.156	0.00145853	0.0122909
Zfp703	77.8701	-0.699819	0.00146649	0.0123514
Ankrd17	2017.26	0.448895	0.00147208	0.012392
Rhof	324.865	-0.593658	0.00147313	0.0123943
Chst3	2316.31	-0.436868	0.00147491	0.0124027
Dcaf10	274.814	-0.44847	0.00148244	0.0124569
Taf9b	106.034	-0.686607	0.0014829	0.0124569
Ehd3	328.673	0.563397	0.00149817	0.0125785
Nlrp1c-ps	34.3087	0.938641	0.00149995	0.0125868
F630028O10Rik	260.882	-1.21488	0.00150408	0.0126149
Skint3	319.856	-0.997086	0.00150856	0.0126458
Rab31	378.242	0.607306	0.0015103	0.0126526
Gm16754	16.284	1.07281	0.00151095	0.0126526
Gna13	1880.99	0.361223	0.00151307	0.0126636
Plcl2	1155.54	0.296453	0.00152449	0.0127525
Orai2	602.816	-0.378545	0.00153353	0.0128215
Snord98	3.09408	-3.42303	0.00153493	0.0128264
Pcmtd2	842.481	-0.524597	0.00153595	0.0128283
Olfr167	6.25191	-6.84092	0.00154143	0.0128672
Tln1	10865.4	0.546069	0.00154336	0.0128766
Plekhm3	887.312	0.288474	0.00155494	0.012962
Rhot2	169.973	-0.47158	0.00155522	0.012962
2610024D14Rik	3.21497	3.16658	0.00155688	0.0129691
Cflar	2135.54	0.486987	0.00155786	0.0129705
Khdc1c	18.4298	-2.8461	0.00156248	0.0130022
Stt3b	1418.58	-0.331447	0.00156606	0.0130252
Mrpl22	64.051	0.542586	0.00157471	0.0130904
Tex30	73.186	-0.7393	0.00158065	0.0131329
Gm37174	9.93099	-1.38867	0.00159141	0.0132154
Rhbdf2	271.402	0.614899	0.00159769	0.0132607
Mapkap1	366.953	0.271488	0.00159934	0.0132675
Rbm34	228.745	-0.373746	0.00161335	0.0133767
Ube2e1	165.517	0.3829	0.00161766	0.0134055
Ddx3x	3842.24	-0.398604	0.00162919	0.013494
Trbc1	592.877	-0.749807	0.00163587	0.0135423
Ttyh2	12.6041	-1.15427	0.00163854	0.0135553
Rab14	1671.11	-0.383558	0.00163913	0.0135553
Gm37607	44.7704	-1.42183	0.00164034	0.0135582
Brap	515.955	-0.236885	0.00164326	0.0135754
Pgrmc2	220.324	-0.419778	0.00164486	0.0135816
Trip12	4664.86	0.26283	0.00165058	0.0136218
Traf4	53.6682	-0.653772	0.00165518	0.0136526
Hadhb-ps	7.47564	-1.75219	0.00165807	0.0136695
Gm16301	1.88538	3.53014	0.00166231	NA
Pkm	4595.29	0.597616	0.00167517	0.0138033
Tnfrsf14	126.316	0.680844	0.00168316	0.013862
Psip1	941.412	-0.712554	0.00169174	0.0139255
Erg28	130.735	-0.418327	0.00169727	0.0139577
Gm10925	2.80068	-3.80207	0.00169741	0.0139577
Gm1848	5.93345	-1.46471	0.00169935	0.0139648
Spty2d1	851.992	0.387982	0.00170001	0.0139648
Dlgap4	880.18	0.568631	0.00170168	0.0139706
Neurl1b	10.7096	-1.56633	0.0017033	0.0139706
Gm7809	96.2413	-1.01641	0.00170334	0.0139706
Hmox1	148.973	0.811053	0.00170525	0.013979
Fnbp1	2946.84	0.203705	0.00170774	0.0139923
Cenpc1	259.556	-0.557991	0.00171486	0.0140375
Arglu1	2150.33	-0.596271	0.0017159	0.0140375
Tfg	323.784	0.409274	0.0017159	0.0140375
Mex3c	430.158	-0.377302	0.00171766	0.0140447
Zfp869	410.83	-0.386708	0.00172011	0.0140575
Snhg15	54.8448	-0.659809	0.0017303	0.0141336
Cyp51	249.912	-0.727368	0.00173419	0.0141581
Rab19	124.411	0.567668	0.00173545	0.0141611
Sgms1	571.016	-0.467968	0.00174394	0.0142231
Gm10073	11.7597	-1.90851	0.00175228	0.0142839
Get1	44.3383	-0.691942	0.00175694	0.0143146
Kpna2	137.442	-0.574677	0.00177031	0.0144162
Zfp932	142.041	-1.03639	0.001775	0.014447
Gm14125	20.3346	-1.51182	0.00177794	0.0144635
Cxcr5	1420.47	0.473034	0.00177963	0.0144699
Rbck1	489.216	0.610841	0.00178091	0.0144704
Idnk	193.684	0.460655	0.0017815	0.0144704
Gm17083	7.53005	1.66621	0.00178481	0.0144899
Luc7l3	2929.69	-0.507125	0.00179667	0.0145788
Gm14636	12.4173	1.79463	0.00179836	0.0145851
Lrpap1	253.851	0.411968	0.00180062	0.014596
Jak3	218.173	0.837261	0.00180187	0.0145988
Arl5b	255.664	-0.442677	0.00180673	0.0146307
Rps15a-ps5	12.3716	-0.969796	0.00183743	0.0148718
Rhob	229.193	-0.486917	0.00184072	0.0148908
Mlxip	1287.33	0.415726	0.00184262	0.0148979
2410002F23Rik	213.377	-0.53225	0.00184382	0.0148979
Hdlbp	1648.63	0.247618	0.0018444	0.0148979
Gm12359	18.4055	-1.28416	0.00184678	0.0149096
Zc3h7b	328.185	0.371812	0.00185338	0.0149553
Ecpas	1049.63	0.247545	0.00185484	0.0149595
Klrc2	187.661	-1.00817	0.00186276	0.015014
Dennd1a	255.68	0.525423	0.00186347	0.015014
Tnks1bp1	174.178	0.617452	0.00186947	0.0150547
Gm15880	18.494	-1.4512	0.00187087	0.0150585
Blcap	90.7599	-0.508408	0.00187679	0.0150985
Acta2	10.1324	1.54501	0.00187798	0.0151004
Mapk8	263.385	-0.549438	0.00189565	0.0152339
Gatad2b	1916.79	-0.4184	0.00189664	0.0152339
Zfp654	484.061	-0.70172	0.00189744	0.0152339
Abhd5	81.415	0.666701	0.00190058	0.015244
Eif4g3	2199.34	0.294933	0.00190064	0.015244
Ino80	862.685	0.340024	0.00190156	0.015244
Elmo2	749.439	0.601879	0.0019034	0.0152511
Uba1	2149.23	0.322867	0.0019154	0.0153395
[truncated: 32,389 more rows]

## Sheet: 6hrs
Supplementary Table 6: DEG Blood
Gene name	H06_baseMean	H06_log2FoldChange	H06_pvalue	H06_padj
Ifit3	5960.82	5.66568	1.40856e-175	2.40962e-171
Mx1	4058.44	4.47069	2.17155e-136	1.85743e-132
Ifit3b	1716.09	6.03342	1.30883e-135	7.4634e-132
Cmpk2	4439.36	4.05087	4.53951e-134	1.94143e-130
Phf11d	893.045	4.79785	5.75093e-129	1.96762e-125
Irgm1	4748.16	3.27244	3.01025e-123	8.58273e-120
Ifi47	3578.3	3.00724	2.55242e-120	6.23776e-117
Usp18	3805.88	4.3704	2.27414e-116	4.86297e-113
Xaf1	1450.06	2.75052	7.20855e-111	1.37018e-107
Slfn5	10863.4	4.08227	2.8803e-110	4.92734e-107
Mx2	1333.16	4.69392	3.22187e-110	5.01059e-107
Phf11a	437.813	4.35307	3.18319e-107	4.5379e-104
Ifit2	13630	4.51378	1.15866e-102	1.46161e-99
Gm12250	1021.84	3.12531	1.19615e-102	1.46161e-99
Gm5431	629.449	3.52985	1.54251e-102	1.75918e-99
Rtp4	1243.97	3.41162	3.9094e-102	4.17988e-99
Parp9	2791.62	2.83317	6.70716e-101	6.74938e-98
Ifi204	4169	3.81069	8.26175e-101	7.85187e-98
Oasl1	941.293	4.08699	2.36058e-100	2.12539e-97
Trim30d	5218.03	3.09856	1.31853e-98	1.1278e-95
Slfn1	5799.72	2.58244	5.10514e-98	4.15875e-95
Parp12	912.032	3.52154	3.0823e-96	2.39677e-93
Fgl2	1631.07	2.86323	7.03222e-96	5.23045e-93
Eif2ak2	2786.17	3.41631	7.93073e-96	5.65296e-93
Dtx3l	4471.8	2.44318	8.70069e-96	5.95371e-93
Trim30c	1585.21	5.22767	2.45805e-95	1.6173e-92
Tor3a	1836.44	3.24328	1.07608e-94	6.81798e-92
Zbp1	3497.89	3.60059	4.51792e-90	2.76029e-87
Ifih1	2590.49	3.81873	2.86817e-89	1.69192e-86
Slfn8	5197.86	2.69721	9.58838e-88	5.46761e-85
Irgm2	2317.19	2.77729	4.48876e-87	2.47707e-84
Trim30a	14443.3	2.95831	1.24519e-85	6.65671e-83
Oas3	3775.99	3.5101	1.86742e-76	9.68057e-74
Parp14	8068.48	2.80779	2.07228e-75	1.04266e-72
Slfn4	6711.83	4.5569	3.62365e-75	1.77113e-72
Gvin2	313.969	2.25327	1.49065e-74	7.0835e-72
Rnf213	18598.7	3.12261	2.84785e-74	1.31671e-71
Dck	1624.43	1.91596	1.88624e-68	8.49154e-66
Ddx58	8872.56	2.68826	1.14142e-67	5.00672e-65
Stat1	2849.59	2.11988	4.94395e-67	2.11441e-64
Nampt	2233.07	2.81854	1.06315e-65	4.43594e-63
Phf11b	1944.92	3.54266	1.23511e-64	5.03072e-62
Frmd4a	614.984	2.79511	1.27222e-64	5.06135e-62
Slfn9	1181.29	3.85165	3.05717e-63	1.18861e-60
Ifit1	6656.01	4.41954	1.00944e-62	3.83746e-60
Ifit1bl1	4586.68	3.90117	8.32506e-61	3.09602e-58
Stat2	2845.13	2.28242	3.37413e-60	1.22811e-57
Ms4a6d	1127.37	3.27229	3.81379e-60	1.35922e-57
9330175E14Rik	351.431	1.77979	8.72417e-59	3.0458e-56
Ifi206	3399.58	3.01775	9.69715e-59	3.31778e-56
Oas2	1786.12	3.52404	3.61469e-58	1.21248e-55
Tent4a	396.673	2.4054	7.36961e-57	2.42446e-54
Dhx58	809.245	3.01067	3.5316e-55	1.13991e-52
Oasl2	4924.68	3.29676	7.79644e-55	2.46988e-52
Tnfsf10	797.449	3.43725	1.91991e-54	5.97163e-52
Trafd1	2097.69	2.3799	1.26267e-53	3.81579e-51
Gbp6	297.583	3.73946	1.27141e-53	3.81579e-51
Ifi213	5182.69	3.1113	1.38059e-53	4.07204e-51
Ifi211	930.1	3.97345	1.46932e-53	4.26029e-51
Ifi208	2644.25	3.15735	4.62642e-53	1.31907e-50
Ifi214	1454.59	2.83818	1.08689e-52	3.04811e-50
Ddx60	962.196	3.57948	5.41146e-52	1.49313e-49
Ifi44	849.464	4.5589	7.32194e-51	1.9882e-48
Tor1aip1	3008.1	1.63523	2.19326e-50	5.86252e-48
Znfx1	2722.35	2.49144	4.62828e-50	1.21809e-47
Itpr1	2045.66	1.41127	8.72405e-50	2.26125e-47
Ms4a4c	9042.96	2.54976	1.42494e-49	3.63828e-47
Mlkl	171.199	3.51683	9.85742e-49	2.47987e-46
Cxcl10	820.201	5.63154	2.09552e-48	5.19537e-46
A530064D06Rik	225.48	3.33491	2.88745e-48	7.05652e-46
Trim25	2637.14	1.43425	5.41971e-48	1.30585e-45
Ifi205	1013.27	4.42495	2.68596e-47	6.38178e-45
Ascc3	1355.6	1.65847	4.36588e-47	1.02311e-44
Ankle2	1595.12	1.13658	9.04823e-47	2.09173e-44
BC147527	282.985	2.56867	1.0848e-46	2.47435e-44
Tlr3	324.033	4.10614	1.70384e-46	3.8352e-44
Tor1aip2	2434.51	1.85862	3.20313e-46	7.11635e-44
Herc6	2153.66	3.62613	3.77713e-46	8.28403e-44
Gm6548	336.719	2.64516	1.64519e-45	3.56258e-43
Tdrd7	1134.17	2.21957	4.40186e-45	9.41282e-43
Nmral1	173.5	2.95864	4.06756e-44	8.59058e-42
Actr2	6060.11	0.996894	1.86908e-42	3.89931e-40
1600014C10Rik	1030.21	2.69311	4.08188e-42	8.41311e-40
Tpst1	579.572	2.48932	2.51724e-41	5.12647e-39
Fcgr1	1585.45	3.54549	3.30994e-41	6.66154e-39
Hspa5	4882.28	1.27565	5.74704e-41	1.14319e-38
Iigp1	767.192	3.77357	1.01539e-40	1.99659e-38
Trim30b	3393.11	2.16165	1.67533e-40	3.2568e-38
Zcchc2	1909.99	1.79399	2.00564e-40	3.85511e-38
Jaml	365.009	2.5296	2.14456e-40	4.07634e-38
Naa25	469.843	1.2929	2.56538e-40	4.82263e-38
Phf11c	549.226	3.02898	2.97385e-40	5.52974e-38
Tgtp2	1658.09	3.17753	1.23356e-39	2.26909e-37
Daxx	1799.26	2.43815	2.24458e-39	4.0849e-37
Il18	142.3	2.56553	2.47819e-39	4.46257e-37
Bbx	1281.08	1.47872	3.99826e-39	7.12481e-37
Setdb2	1289.23	2.62763	9.4704e-39	1.67021e-36
Gm12185	277.651	3.35802	1.17295e-38	2.04752e-36
Irf9	1334.83	1.05617	1.64431e-38	2.84133e-36
Cgas	252.486	2.23117	3.00621e-38	5.14273e-36
Irf7	5701.5	2.68151	3.2083e-38	5.4341e-36
Pde7b	343.563	3.23548	4.0875e-38	6.85538e-36
Trim34a	1739.18	1.14856	1.15065e-37	1.91108e-35
Tlr7	2377.87	2.03696	1.8932e-37	3.11412e-35
Met	305.436	2.9385	2.03781e-37	3.32007e-35
Ifi209	12489.5	2.47777	2.92986e-37	4.72841e-35
Slfn3	304.876	2.79339	3.89293e-37	6.22395e-35
Lgals9	8526.12	2.17189	4.15389e-37	6.57969e-35
Gbp5	1543.66	2.4913	2.8041e-36	4.40089e-34
Samhd1	20064.4	1.62593	3.48859e-36	5.42539e-34
Ppm1k	992.45	2.01582	1.0823e-35	1.66801e-33
Camk2d	1935.94	1.22273	1.17685e-35	1.79753e-33
Nlrc5	2044.78	1.96278	5.48325e-35	8.30107e-33
Dpy19l1	748.06	1.69309	9.04287e-35	1.35699e-32
Rilpl1	128.833	4.09959	1.3037e-34	1.93934e-32
Epsti1	2097.8	2.00769	5.44601e-34	8.03145e-32
Trim21	771.688	1.70502	5.06013e-33	7.3986e-31
Morc3	2218.18	1.32461	6.94962e-33	1.00752e-30
H2-T24	5540.99	2.19298	7.94408e-33	1.14201e-30
B430306N03Rik	535.25	2.19152	1.00242e-32	1.42903e-30
Zup1	1187.21	2.25031	1.2934e-32	1.82861e-30
Synj1	954.129	0.974324	3.2197e-32	4.51471e-30
Gpsm2	90.1793	2.41482	4.02016e-32	5.59129e-30
C1galt1c1	342.906	1.8713	5.00149e-32	6.90003e-30
Sgk3	2182.62	1.21612	5.16584e-32	7.06976e-30
Ms4a6c	3292.4	1.69107	8.74699e-32	1.18758e-29
Tmem67	106.436	2.21102	1.28659e-31	1.73305e-29
Ankfy1	2401.66	1.22404	9.02055e-31	1.20558e-28
Serpina3f	302.731	3.62741	1.15229e-30	1.52807e-28
Cers6	1224.51	1.60268	1.43023e-30	1.88208e-28
Arf4	1148.15	1.39867	1.68655e-30	2.20243e-28
Gbp3	1606.19	2.05475	2.24954e-30	2.91537e-28
Ctsc	4088.81	1.48896	2.54677e-30	3.27577e-28
Sp110	1802.74	1.8156	3.01255e-30	3.84595e-28
Atp10a	251.527	2.0892	3.73801e-30	4.73676e-28
Casp4	815.838	2.1774	3.83453e-30	4.82334e-28
Crybg1	1575.67	1.09636	6.56734e-30	8.20055e-28
Sgcb	283.596	2.51393	9.12457e-30	1.13112e-27
Oas1a	605.247	3.06538	1.08255e-29	1.33232e-27
Anxa1	867.142	1.60382	1.85832e-29	2.27074e-27
Axl	464.191	2.85061	1.9914e-29	2.41609e-27
Parp11	758.128	1.34646	2.25242e-29	2.71353e-27
Cd86	486.035	1.86327	2.48467e-29	2.97239e-27
Carmil1	478.081	2.17508	2.7937e-29	3.31887e-27
Nmi	713.775	1.84475	3.07901e-29	3.63259e-27
Sdc3	882.461	2.74386	5.22074e-29	6.1172e-27
Hmgn3	143.84	2.81059	1.15585e-28	1.34066e-26
Srgap2	1343.11	1.30687	1.15987e-28	1.34066e-26
Mpeg1	11698.8	1.87119	1.259e-28	1.44549e-26
Ly6c2	2244.74	2.01738	1.64843e-28	1.87998e-26
Ifi207	2439.15	2.70908	3.26341e-28	3.69716e-26
Sp140	1092.78	1.75341	4.29947e-28	4.83888e-26
Prkx	1371.17	1.21743	4.50579e-28	5.03795e-26
Gca	88.6905	3.15539	1.06475e-27	1.18278e-25
Apaf1	822.351	1.05805	1.94255e-27	2.14395e-25
Tent5a	1716.24	1.45454	2.11494e-27	2.31924e-25
Sp100	11677.3	1.57845	2.21127e-27	2.40944e-25
Oas1c	156.172	1.69658	4.1677e-27	4.51246e-25
Gbp7	4328.87	3.00314	5.90335e-27	6.35149e-25
Cd47	8987.6	1.2521	7.81138e-27	8.35183e-25
Pfkfb3	886.479	1.43415	9.64035e-27	1.02433e-24
Slc25a22	374.606	2.43582	1.53874e-26	1.62489e-24
Cybb	11902.4	1.53789	1.69672e-26	1.78072e-24
Trim14	393.595	1.7555	2.81359e-26	2.93489e-24
Gbp9	3803.38	2.1686	3.60807e-26	3.7408e-24
Pcgf5	268.34	1.92806	4.36082e-26	4.49401e-24
Ly86	1445.53	1.239	5.29765e-26	5.42676e-24
Vwa5a	675.181	1.4996	8.37352e-26	8.52653e-24
Aplnr	62.4821	3.84299	9.20478e-26	9.31753e-24
Xdh	1929.66	1.99689	1.03272e-25	1.03922e-23
Gm49342	639.499	2.43963	1.49144e-25	1.49205e-23
Dnajc13	1669.27	1.1237	1.84833e-25	1.83834e-23
Cds1	115.43	2.26101	1.98011e-25	1.95802e-23
Isoc1	527.631	1.49603	2.37566e-25	2.33566e-23
Tapbp	3202.26	1.51099	2.96419e-25	2.89762e-23
Zbtb4	562.366	-0.785351	3.02201e-25	2.93736e-23
Igtp	4851.49	2.33313	3.66586e-25	3.54305e-23
Asb13	536.355	1.77143	4.56346e-25	4.3858e-23
Ccl2	61.6097	5.42767	7.68052e-25	7.34026e-23
Il15ra	128.851	1.84023	7.73397e-25	7.35028e-23
Pdk3	249.436	1.41835	9.20811e-25	8.70294e-23
Tfec	94.014	3.61409	9.43137e-25	8.86497e-23
Mitd1	563.146	2.04805	1.62518e-24	1.51923e-22
Gpr141	1487.46	2.1727	1.72852e-24	1.60705e-22
Tomm70a	1268.84	1.30094	1.93004e-24	1.78471e-22
Pkib	586.788	2.24666	2.00511e-24	1.84417e-22
Gbp2	8080.29	2.97791	2.51394e-24	2.29979e-22
Lgals3bp	2421.68	2.1251	4.01671e-24	3.65499e-22
Rin2	519.413	1.74358	5.30636e-24	4.80295e-22
Sppl2a	2908.35	1.53289	9.04212e-24	8.14124e-22
Scarb2	993.053	0.988182	1.4266e-23	1.27774e-21
Olfr56	1114.08	3.42083	1.57669e-23	1.40482e-21
Apobec1	1134.43	1.25217	2.36947e-23	2.10024e-21
Car13	46.4398	3.53528	2.56935e-23	2.26567e-21
Gm18752	58.74	3.36229	2.84747e-23	2.49804e-21
Fam241a	237.592	1.88122	4.74612e-23	4.14244e-21
Oas1b	354.887	1.92054	5.03857e-23	4.37537e-21
Cpne3	950.262	1.27264	5.07181e-23	4.38199e-21
Vcan	1216.92	3.3455	5.37453e-23	4.6202e-21
Mov10	530.773	1.9963	5.77522e-23	4.93983e-21
Ccrl2	97.6715	2.7038	8.59432e-23	7.31458e-21
Nhsl2	968.805	1.53151	1.56174e-22	1.3226e-20
Dcp2	1355.35	1.12853	1.67735e-22	1.41352e-20
Plekhg1	175.485	1.76796	1.89488e-22	1.589e-20
Samd9l	15629.1	1.95877	1.93153e-22	1.61183e-20
Agrn	126.309	2.26454	2.37756e-22	1.97441e-20
Tlr9	1929.86	1.57166	2.41678e-22	1.99729e-20
Tmem106a	277.351	2.06339	2.69259e-22	2.21453e-20
Siglec1	375.563	3.11022	2.71073e-22	2.21878e-20
Ifi203-ps	85.8925	3.87708	3.10358e-22	2.52824e-20
Aldh1b1	186.371	3.04832	3.2853e-22	2.66359e-20
P2ry13	115.081	2.71133	3.30499e-22	2.66691e-20
Cd274	3299.87	1.91302	4.58878e-22	3.68546e-20
Dock8	3556.88	0.963243	5.29443e-22	4.23233e-20
Ifi35	463.279	2.04883	5.72288e-22	4.55355e-20
Vcpip1	2726.26	1.66098	7.1529e-22	5.66503e-20
Ifi203	14173.2	2.25076	7.20015e-22	5.67617e-20
Gm43197	662.531	1.72437	9.62403e-22	7.55222e-20
Usp25	4453.59	1.55764	1.11499e-21	8.70967e-20
Oas1g	121.379	3.53166	2.06976e-21	1.60943e-19
Trim56	3230.92	1.21809	2.10476e-21	1.62924e-19
Helz2	5699.01	1.81407	2.26288e-21	1.74374e-19
Slfn2	8627.8	1.4149	2.44438e-21	1.87516e-19
Zc3hav1	4300.32	1.25213	2.77032e-21	2.11571e-19
Ppa1	247.592	2.24318	3.45983e-21	2.63055e-19
N4bp1	1070.12	1.09564	3.85638e-21	2.91907e-19
Pml	2867.63	1.69855	4.42407e-21	3.33404e-19
Plac8	4690.36	2.13987	6.1997e-21	4.65168e-19
Tmem184b	478.536	1.96559	1.30163e-20	9.72354e-19
Nrp1	537.506	1.48889	2.37179e-20	1.7641e-18
Sap30	284.64	1.60533	2.6007e-20	1.92598e-18
Adgrg7	16.2288	4.99324	3.02231e-20	2.22856e-18
Ogfrl1	1711.19	1.92667	3.25183e-20	2.38751e-18
Psme4	1652.9	0.964713	3.36998e-20	2.46368e-18
Trim12c	4680.08	1.4632	4.292e-20	3.12439e-18
Cask	204.452	1.53518	4.89638e-20	3.54925e-18
Evi2a	1400.97	1.19869	4.97184e-20	3.58875e-18
Il15	178.868	2.39784	5.6716e-20	4.06697e-18
A530040E14Rik	122.354	1.85114	5.68191e-20	4.06697e-18
Capza2	4099.01	1.272	5.82926e-20	4.15505e-18
Gvin-ps7	22111.3	1.74125	6.63964e-20	4.71304e-18
Cited2	506.03	1.33293	8.42185e-20	5.95342e-18
Il1rn	213.997	2.71469	9.16673e-20	6.4533e-18
Ly6a	1622.32	1.48829	9.35668e-20	6.56003e-18
Clcf1	391.788	-1.20692	1.19074e-19	8.31431e-18
Gm20559	3241.55	1.57873	1.28575e-19	8.94121e-18
Lmnb1	383.517	0.979013	1.41525e-19	9.80187e-18
Usp12	1177.78	0.908384	1.58752e-19	1.09507e-17
Slc29a3	447.749	0.993869	1.60626e-19	1.10355e-17
Gm43068	29.6161	4.74663	1.65289e-19	1.13104e-17
Gvin1	263.489	1.77586	2.4593e-19	1.67615e-17
Tbc1d1	1019.3	0.855697	2.58432e-19	1.75437e-17
Gm4951	54.8802	5.06182	3.23646e-19	2.18839e-17
Pnpt1	916.628	1.94145	4.14808e-19	2.79375e-17
Copg2	575.671	1.05125	4.38631e-19	2.94261e-17
Rbl1	919.647	1.71625	4.81644e-19	3.21855e-17
Gyg	542.553	1.09828	4.90381e-19	3.26418e-17
Rnf114	2419.81	1.25909	5.13094e-19	3.40213e-17
Dhx58os	22.3658	3.20096	5.48119e-19	3.62033e-17
Rnf34	378.974	1.0014	6.30959e-19	4.15147e-17
B4galt5	1303.6	1.38459	6.58965e-19	4.31912e-17
Fndc3a	1797.61	1.33799	8.45242e-19	5.51891e-17
Cysltr1	133.44	2.32995	1.11375e-18	7.24447e-17
Tmem131	1868.86	1.0353	1.12049e-18	7.26066e-17
Snx10	1162.57	1.59308	1.26016e-18	8.13494e-17
Coro2a	932.829	1.24587	1.38236e-18	8.89021e-17
Chmp4b	2373.51	1.35804	1.73227e-18	1.10988e-16
Cdk2	204.238	-0.931217	2.06107e-18	1.31563e-16
Ahdc1	121.458	-1.48783	2.14787e-18	1.36593e-16
Aida	1838.67	1.62901	2.23134e-18	1.41376e-16
Acer3	664.758	1.44639	2.36483e-18	1.49281e-16
Ifitm6	2095.53	1.44312	2.48396e-18	1.56225e-16
Acsl5	1146.97	0.60727	2.53999e-18	1.59164e-16
Hk2	421.485	1.46049	3.40724e-18	2.12729e-16
Mafk	419.245	1.18807	3.42256e-18	2.12908e-16
Gbp4	2713.34	2.10422	3.78347e-18	2.34506e-16
Ms4a4a	1177.17	2.05502	5.54507e-18	3.42453e-16
Rasa4	781.93	1.98745	5.80746e-18	3.56486e-16
Mthfr	418.157	2.38433	5.81397e-18	3.56486e-16
Gvin3	10726	1.78345	5.98693e-18	3.6578e-16
Smchd1	5533.98	1.438	7.43186e-18	4.52444e-16
Magohb	105.879	1.79253	8.14234e-18	4.93939e-16
Sfxn2	228.387	1.42185	1.07014e-17	6.46885e-16
Ccr1	225.831	1.91328	1.08062e-17	6.50921e-16
Nfxl1	250.461	1.33198	1.23768e-17	7.42914e-16
Slc38a1	1505.62	-0.608323	1.88733e-17	1.1289e-15
Cdkn1a	135.714	2.25281	1.94237e-17	1.15777e-15
Fcgr4	862.591	1.92753	3.39388e-17	2.01078e-15
Dpp4	1865.84	1.53985	3.39694e-17	2.01078e-15
Cd69	1825.43	1.93487	6.06036e-17	3.57499e-15
Gbp10	88.0846	3.17385	6.34601e-17	3.73063e-15
AW011738	146.348	1.74112	6.98866e-17	4.09435e-15
Gm16464	46.5352	3.22555	7.36456e-17	4.29985e-15
Slc8a1	184.394	1.61364	7.48181e-17	4.35344e-15
Ly6a2	529.841	2.65531	7.6327e-17	4.42619e-15
Msn	14220.9	0.506985	7.66585e-17	4.42895e-15
Stx3	176.298	1.19847	7.68924e-17	4.42895e-15
Etv6	892.858	1.20872	8.24142e-17	4.73107e-15
Csf1	388.776	2.33105	1.07011e-16	6.12255e-15
Bst2	494.09	2.64579	1.46366e-16	8.34627e-15
Gm12551	20.2513	5.15836	1.58884e-16	9.03001e-15
Hspa1b	63.8395	4.6043	1.89855e-16	1.07545e-14
Gnptab	975.533	0.93668	2.06375e-16	1.16517e-14
Gsr	1991.1	1.14457	2.08187e-16	1.17153e-14
BC051226	64.7947	1.60473	2.0981e-16	1.17679e-14
Neat1	2825.22	-1.27026	2.10681e-16	1.17782e-14
Calhm6	158.155	1.91733	2.12052e-16	1.18162e-14
Pik3ap1	1600.28	1.36539	2.22716e-16	1.23701e-14
Plk2	55.5536	2.14789	2.49583e-16	1.38175e-14
Plekhf2	815.725	0.942175	2.56121e-16	1.41338e-14
Cd300lf	395.76	1.8373	2.99476e-16	1.64731e-14
Ctss	7771.31	0.961241	3.14125e-16	1.72235e-14
Fam111a	4729.62	1.42641	3.70935e-16	2.02109e-14
Slc15a3	298.73	2.15029	3.70972e-16	2.02109e-14
Rab27a	562.751	0.753081	4.29265e-16	2.33125e-14
Aoah	181.204	1.71028	4.47329e-16	2.42166e-14
Lyn	5775.26	0.831742	5.06213e-16	2.73179e-14
Mxd4	444.312	-1.37581	5.25676e-16	2.8279e-14
Atf6	1229.45	0.555967	5.81276e-16	3.11721e-14
Cebpb	613.824	1.52099	5.93776e-16	3.17429e-14
Arhgap26	1284.74	0.672683	6.66463e-16	3.55177e-14
Actr3	5718.6	0.59312	7.72388e-16	4.10349e-14
Plekhg2	309.843	-1.19771	9.74267e-16	5.15999e-14
Ms4a6b	8117.44	1.29414	1.04507e-15	5.5179e-14
Ilrun	1642.32	0.982599	1.10047e-15	5.79256e-14
Vps54	1733.91	1.32505	1.18873e-15	6.23789e-14
Hdc	150.51	1.83966	1.35264e-15	7.07631e-14
Bco2	41.5481	2.66062	1.41167e-15	7.36261e-14
A530032D15Rik	92.7123	1.83638	1.53199e-15	7.9659e-14
Ccnd2	5908.2	1.23127	1.55664e-15	8.06953e-14
Rbm43	626.14	1.29685	1.57386e-15	8.13415e-14
Phyh	504.725	1.20261	1.72402e-15	8.88336e-14
Ythdf1	696.506	0.807058	1.7482e-15	8.98094e-14
Mrpl30	837.178	0.945092	2.0661e-15	1.05823e-13
Maf	260.443	1.58132	3.51252e-15	1.7915e-13
4930512H18Rik	30.3913	3.21841	3.51871e-15	1.7915e-13
Tmem50b	550.989	0.657691	4.52214e-15	2.29556e-13
Ugt1a7c	143.251	1.24148	4.92917e-15	2.49477e-13
Msr1	575.398	1.72001	5.21063e-15	2.62944e-13
Nsmaf	1281.95	0.841415	5.26214e-15	2.64763e-13
Casp1	1900.27	1.12957	6.0332e-15	3.02668e-13
Parp10	490.73	1.976	6.13313e-15	3.06782e-13
Dll1	42.9821	3.25431	6.65158e-15	3.31491e-13
Iqce	125.379	-1.04856	6.66586e-15	3.31491e-13
Tarm1	35.4433	3.52823	6.97241e-15	3.45731e-13
Rab1a	1214.52	0.834909	8.27314e-15	4.09042e-13
9930111J21Rik1	579.186	1.20744	9.27887e-15	4.57446e-13
Sash1	119.697	2.46779	9.53015e-15	4.68484e-13
Izumo4	47.6311	-1.96981	1.00983e-14	4.94992e-13
Ifitm3	4054.19	1.53854	1.09368e-14	5.33889e-13
Sptlc2	853.585	0.557243	1.09543e-14	5.33889e-13
Nectin4	57.7999	2.52684	1.22288e-14	5.94312e-13
Kcnh7	22.5175	3.60601	1.25436e-14	6.07885e-13
Etnk1	5281.15	1.15755	1.32415e-14	6.39894e-13
Tmpo	1849.64	0.895836	1.44131e-14	6.94547e-13
Hmox2	378.315	1.2975	1.54544e-14	7.42638e-13
Uvrag	952.039	0.609697	1.64629e-14	7.8888e-13
Xrn2	2899.79	1.06024	1.75197e-14	8.37177e-13
Tgtp1	273.195	2.80758	1.7992e-14	8.57353e-13
Milr1	318.285	1.19831	1.87188e-14	8.89509e-13
Mycbp2	6522.52	0.767123	1.98656e-14	9.41386e-13
Cox15	547.777	0.922938	2.19849e-14	1.03894e-12
Hspa8	5047.81	0.845438	2.26857e-14	1.0691e-12
Tbc1d32	131.476	2.04928	2.90715e-14	1.36628e-12
Sh3pxd2a	584.017	-0.855252	3.01292e-14	1.41211e-12
Traf3	745.033	-0.485362	3.03909e-14	1.42048e-12
Cep85l	164.137	1.46891	3.08338e-14	1.43726e-12
Dnaja1	832.91	1.36555	3.09888e-14	1.44056e-12
Rgs1	188.398	2.27064	3.23289e-14	1.49878e-12
Larp1	1992.31	1.00931	3.65768e-14	1.69113e-12
Asah2	283.743	1.85828	4.29194e-14	1.97904e-12
Chic1	137.464	2.16629	4.53792e-14	2.08683e-12
Rhou	70.2119	2.66352	4.66879e-14	2.14126e-12
Sult6b1	42.1202	2.35187	6.14474e-14	2.81064e-12
Gpr183	384.562	-0.928771	6.77008e-14	3.08842e-12
Slc7a8	121.07	1.79519	6.81367e-14	3.10004e-12
Uba7	1649.24	1.23394	6.94853e-14	3.15301e-12
Sla	3684.85	0.824041	7.1166e-14	3.22073e-12
Prdx1	1004.37	0.79289	7.81898e-14	3.52927e-12
Gcnt2	442.962	1.13499	7.91679e-14	3.56401e-12
Serpina3g	961.529	2.01302	8.50818e-14	3.82019e-12
Clec5a	144.389	2.30768	8.74031e-14	3.91415e-12
Phf11	49.6218	2.37716	8.81483e-14	3.93721e-12
Ypel3	779.575	-1.14685	9.41443e-14	4.19408e-12
Cd209a	99.7349	-2.02012	1.00224e-13	4.45331e-12
Fcer2a	2100.73	-1.26226	1.00571e-13	4.45719e-12
Lgals8	1028.57	0.846401	1.03217e-13	4.56263e-12
Tap1	2026.84	1.14425	1.13321e-13	4.99635e-12
Socs1	121.36	2.62092	1.17994e-13	5.18901e-12
Zfp365	42.6674	2.72105	1.42462e-13	6.24897e-12
Trim5	1031.65	-1.16641	1.77302e-13	7.75732e-12
Ogfr	916.864	1.56007	1.85887e-13	8.09726e-12
Naaa	690.211	1.4186	1.86019e-13	8.09726e-12
Casp3	761.991	1.44362	1.87287e-13	8.13177e-12
Arhgap4	1344.01	-0.69769	1.9352e-13	8.38113e-12
Casp8	1537.24	1.17777	2.26189e-13	9.77124e-12
Ifi27l2a	642.863	1.44285	2.4041e-13	1.03594e-11
Dennd1c	611.129	-0.988031	2.45718e-13	1.05616e-11
Timeless	167.062	1.4682	2.53704e-13	1.08775e-11
Kat2b	688.146	0.829634	2.74919e-13	1.17576e-11
Rars	536.421	0.761493	2.82992e-13	1.20727e-11
Entpd1	335.102	0.764102	2.92974e-13	1.24674e-11
Il1rap	184.588	1.1482	3.19478e-13	1.35616e-11
Armc9	97.808	-1.08983	3.33985e-13	1.41089e-11
Tlr13	1444.68	1.30517	3.34022e-13	1.41089e-11
Gcnt1	802.167	0.910806	3.77988e-13	1.59267e-11
Dtx1	288.002	-1.16221	4.12713e-13	1.73471e-11
Eps8	259.38	0.989148	4.14803e-13	1.73922e-11
2210412B16Rik	21.0353	2.84007	4.40756e-13	1.84353e-11
Adar	1628.61	1.57684	4.65208e-13	1.94105e-11
Map3k8	527.024	1.02326	5.42171e-13	2.25667e-11
Sgsh	129.658	-0.838501	5.76571e-13	2.39403e-11
Dusp4	37.9027	-1.62656	5.87167e-13	2.43212e-11
4930426D05Rik	121.017	-1.51373	6.72106e-13	2.77722e-11
Gns	1564.07	0.915305	7.6466e-13	3.15206e-11
Dpysl2	353.411	0.979957	8.59027e-13	3.53254e-11
Abcb1a	113.018	1.57674	1.18181e-12	4.84826e-11
Serpini1	302.42	1.4624	1.38795e-12	5.68031e-11
2310015A10Rik	295.8	-0.836755	1.60138e-12	6.53815e-11
Fcrl5	155.788	1.14793	1.61507e-12	6.57833e-11
App	743.489	1.34813	1.68117e-12	6.8313e-11
A630012P03Rik	24.912	4.09549	1.75068e-12	7.09689e-11
Mxd1	747.218	1.1802	2.15646e-12	8.72118e-11
Mndal	10729.2	1.77285	2.49771e-12	1.00774e-10
Nrg1	20.1682	3.38127	2.55364e-12	1.02788e-10
Papss2	70.4596	1.82947	2.7654e-12	1.11051e-10
F13a1	6009.15	1.54729	2.80455e-12	1.12359e-10
Ranbp2	4460.33	1.05165	3.03e-12	1.21108e-10
Hck	1331.76	1.33646	3.05319e-12	1.21751e-10
Dusp1	318.444	1.94083	3.27769e-12	1.30399e-10
Sec24d	124.049	1.20947	3.3983e-12	1.34883e-10
A930037H05Rik	88.097	2.52221	3.54139e-12	1.40238e-10
Leng8	1219.65	-0.939414	3.86337e-12	1.52635e-10
Ncoa1	1428.94	0.843762	4.33994e-12	1.71068e-10
Tiparp	648.255	1.3276	4.51113e-12	1.77407e-10
Tifa	688.22	1.02006	5.13596e-12	2.01516e-10
Map2k7	318.115	-0.574485	5.15081e-12	2.01636e-10
Nes	15.7662	4.72582	5.79233e-12	2.26232e-10
Atf3	129.57	1.65403	5.91954e-12	2.30673e-10
Fam53c	503.773	1.09064	6.0051e-12	2.33476e-10
Pstpip2	234.013	1.22984	6.1537e-12	2.3871e-10
Apod	34.2265	4.06551	7.71059e-12	2.98428e-10
Ssr3	2399.47	0.980238	8.63444e-12	3.3343e-10
Pnp2	17.549	3.35868	8.99404e-12	3.46534e-10
Spred1	321.863	1.47963	9.09998e-12	3.49828e-10
Fgd4	785.279	1.26778	9.68811e-12	3.71602e-10
Tlr4	232.752	0.948079	1.0229e-11	3.91472e-10
Myd88	709.952	1.37622	1.07479e-11	4.10412e-10
Brpf3	415.2	-0.797366	1.07972e-11	4.11375e-10
Cntln	56.8557	1.30337	1.08797e-11	4.13598e-10
Prpf38a	343.974	0.823759	1.0972e-11	4.16182e-10
Prkd2	916.36	-0.779516	1.1156e-11	4.22224e-10
Ripor1	171.019	-0.96924	1.1415e-11	4.31074e-10
D5Ertd579e	422.68	0.731787	1.21044e-11	4.56101e-10
Nsd3	3509.6	0.908763	1.24773e-11	4.69119e-10
Hsh2d	274.221	1.51296	1.28633e-11	4.82571e-10
Gng12	228.894	0.969908	1.3596e-11	5.08941e-10
Mideas	899.473	-0.592032	1.3719e-11	5.12426e-10
Gm11427	144.003	1.45995	1.38793e-11	5.17285e-10
Sbk1	795.965	-1.0369	1.4168e-11	5.26894e-10
Zfp882	303.812	-1.18308	1.4221e-11	5.27718e-10
Il21r	708.61	-0.703721	1.52558e-11	5.64894e-10
Cep250	450.299	-0.736874	1.69621e-11	6.26717e-10
Mtm1	303.016	1.04191	1.73606e-11	6.40061e-10
Stk11ip	257.5	-0.999705	1.74806e-11	6.43099e-10
Fos	577.804	1.93848	1.80344e-11	6.62047e-10
Nlrp1a	86.7419	1.74957	1.85289e-11	6.78746e-10
Tasor2	2053.36	1.18541	1.9068e-11	6.97e-10
P2ry14	142.829	1.66742	1.92615e-11	7.02573e-10
Dmac2	415.352	-0.605601	2.03463e-11	7.40562e-10
Tnks	683.254	0.649438	2.1791e-11	7.91462e-10
Gpr15	55.5029	2.04612	2.21459e-11	8.02649e-10
Septin1	1133.59	-0.6451	2.25168e-11	8.14364e-10
Xkrx	246.411	-0.977855	2.39022e-11	8.62648e-10
Snx2	4312.77	1.09719	2.64276e-11	9.51783e-10
Batf2	28.7835	3.53352	2.96804e-11	1.06669e-09
Nqo2	275.928	1.04531	3.11148e-11	1.11589e-09
Cdc25b	937.162	-1.34785	3.18775e-11	1.14086e-09
Mettl26	48.5746	-1.38457	3.3287e-11	1.18881e-09
Rhof	324.865	-1.24075	3.40345e-11	1.21297e-09
Pgap2	244.857	0.82904	3.69235e-11	1.3132e-09
Acap2	1420.41	0.576155	3.7801e-11	1.34162e-09
Rabepk	136.384	1.50425	3.80109e-11	1.34628e-09
Mir142hg	152.427	-1.36212	3.97116e-11	1.40361e-09
Fbn1	18.0936	3.58578	4.42104e-11	1.5594e-09
Fap	20.1155	2.64108	4.43949e-11	1.56268e-09
D930048N14Rik	24.1363	-2.10512	4.87063e-11	1.70837e-09
Atp8a1	2158.5	0.858359	4.87334e-11	1.70837e-09
E130102H24Rik	80.9558	1.21491	5.48631e-11	1.91931e-09
Gm15856	14.5651	6.12564	5.66015e-11	1.97609e-09
Smg7	1660.58	0.904454	5.6813e-11	1.97943e-09
Slc50a1	247.344	-0.923162	5.78569e-11	2.0117e-09
Gk	534.075	1.06334	6.15706e-11	2.13649e-09
Eloa	1098.03	0.576057	6.24293e-11	2.1619e-09
Fut8	364.21	0.899119	6.58033e-11	2.27414e-09
Fbxw17	64.1695	1.45506	7.38312e-11	2.54643e-09
H2-T22	2071.39	1.39712	7.67638e-11	2.64181e-09
Dtx4	104.163	1.5857	7.69054e-11	2.64181e-09
Zfhx2	152.144	-1.1476	7.75449e-11	2.65844e-09
Morrbid	141.63	1.6386	7.85141e-11	2.68628e-09
Hk3	179.756	1.60985	8.12664e-11	2.7749e-09
Anxa7	893.295	0.68844	8.53099e-11	2.90716e-09
Kcnn4	101.999	-1.03705	8.6775e-11	2.95121e-09
Herc3	1587.95	1.30221	9.02542e-11	3.06345e-09
Asah1	1203.71	0.852468	9.46478e-11	3.20622e-09
Gm26797	9.17146	5.68275	9.49979e-11	3.21172e-09
Xrn1	1566.39	1.0945	9.87595e-11	3.33231e-09
Rnf139	735.667	0.837481	1.06027e-10	3.57049e-09
Gm9843	96.497	-1.51177	1.1035e-10	3.70875e-09
Rbms1	1765.01	0.799006	1.10877e-10	3.71916e-09
St3gal6	445.687	1.04345	1.14485e-10	3.83267e-09
Vapa	970.686	0.751484	1.2241e-10	4.08998e-09
Mcl1	8240.08	0.43957	1.32574e-10	4.41902e-09
Laptm4a	2225.39	0.741976	1.32775e-10	4.41902e-09
2810405F17Rik	15.2263	-2.2466	1.50533e-10	5.00032e-09
C4b	58.9129	3.95098	1.56038e-10	5.17313e-09
Gch1	131.557	1.32951	1.65482e-10	5.47564e-09
Tfg	323.784	0.817983	1.66404e-10	5.49552e-09
Lsm14a	1663.32	0.502774	1.6777e-10	5.52993e-09
Rfx1	140.642	-1.67282	1.70825e-10	5.61982e-09
AI480526	152.145	-1.07057	1.83147e-10	6.01363e-09
Sema4d	3194.51	0.829716	1.84111e-10	6.0337e-09
Creb5	19.4504	2.89253	1.88361e-10	6.16118e-09
Sipa1	894.599	-0.980874	1.91761e-10	6.26042e-09
Lamp1	4966.45	0.859899	2.05795e-10	6.69835e-09
Klra2	1457.34	1.54892	2.05958e-10	6.69835e-09
Lnpep	3139.26	0.951667	2.17358e-10	7.0557e-09
Rnf214	317.695	0.737696	2.43051e-10	7.87476e-09
Sell	14182.6	0.962562	2.50782e-10	8.10989e-09
Psme2	1042.11	1.10065	2.56471e-10	8.27821e-09
Dbi	315.205	0.941769	2.67471e-10	8.61459e-09
Sestd1	134.47	1.1737	2.679e-10	8.61459e-09
Lamp2	4417.41	1.3551	2.7152e-10	8.71461e-09
Dgkg	157.568	1.37044	2.86096e-10	9.15887e-09
Mgat5	402.395	0.652035	2.86432e-10	9.15887e-09
Mcm10	22.9593	2.52854	2.89003e-10	9.20973e-09
Ppp1r15b	2024.44	0.559529	2.89099e-10	9.20973e-09
Dock10	5017.19	0.668058	3.02852e-10	9.62991e-09
Hap1	26.7755	2.74831	3.14468e-10	9.98071e-09
Rbbp8	429.301	0.859179	3.44288e-10	1.09069e-08
Psme1	1946.36	0.795411	3.47334e-10	1.098e-08
Ehd4	4656.32	1.26508	3.4788e-10	1.098e-08
Glrx	133.415	1.52387	3.50467e-10	1.10413e-08
Adam19	734.314	-0.599991	3.99318e-10	1.25572e-08
Itch	1745.67	0.53296	4.067e-10	1.27631e-08
B4galt4	40.6579	1.72344	4.07357e-10	1.27631e-08
Osbpl7	148.768	-0.857872	4.09525e-10	1.28076e-08
Edaradd	190.452	-0.944599	4.10447e-10	1.2813e-08
Hnrnpl	3771.3	-0.553569	4.27885e-10	1.3333e-08
Cpm	460.306	-1.07515	4.83548e-10	1.50401e-08
Chd4	8433.63	-0.418434	5.03597e-10	1.56353e-08
H2bc21	81.4922	-1.31694	5.27755e-10	1.63556e-08
Atp5pb	1057.72	0.542803	5.34185e-10	1.65249e-08
Tiam1	548.84	1.14103	5.79834e-10	1.79047e-08
Zmynd8	871.781	-0.493347	5.84126e-10	1.80048e-08
Plin2	451.416	1.47008	5.98388e-10	1.84112e-08
Def6	273.522	-0.944087	6.65567e-10	2.04414e-08
Ddx24	1159	0.589786	6.74239e-10	2.06706e-08
Kat6a	4301.86	0.729512	6.87224e-10	2.1031e-08
Man2a2	568.655	-0.958367	6.97963e-10	2.13215e-08
Mdp1	252.027	-0.720403	7.14137e-10	2.17767e-08
Lrrfip1	2796.26	0.76001	7.24721e-10	2.20601e-08
Spon1	122.175	2.17936	7.32307e-10	2.22515e-08
Ncapd2	148.879	-0.964208	7.41953e-10	2.25046e-08
Mier3	537.398	0.971939	7.88022e-10	2.38596e-08
Hvcn1	520.47	-1.20989	7.94361e-10	2.40091e-08
Prag1	107.778	-1.03273	7.9942e-10	2.41194e-08
Nod2	109.328	1.45841	8.13895e-10	2.45129e-08
Pla2g4a	464.576	1.59556	8.28387e-10	2.49055e-08
Osbpl9	1407.66	0.351573	8.32092e-10	2.4973e-08
Dgat2	39.317	1.71514	8.56359e-10	2.56563e-08
Zdhhc14	77.2205	1.07995	8.63954e-10	2.57974e-08
Maz	714.033	-0.816119	8.64085e-10	2.57974e-08
Hps3	1329.95	0.602922	9.53821e-10	2.84269e-08
Cers4	290.346	-1.08163	9.55574e-10	2.84296e-08
Atp11a	238.86	1.06816	9.73773e-10	2.89207e-08
Zer1	355.607	-0.666019	1.03526e-09	3.06936e-08
Cmc1	139.203	0.957362	1.03738e-09	3.07032e-08
Bmpr2	566.172	1.00691	1.13616e-09	3.35688e-08
Ak6	84.1279	1.0137	1.1843e-09	3.49307e-08
Tbc1d10c	682.885	-1.25439	1.20448e-09	3.54648e-08
Ppip5k2	845.806	0.645532	1.22067e-09	3.58797e-08
Agpat3	392.728	-0.660254	1.27956e-09	3.75463e-08
Cyfip1	764.392	0.69054	1.31318e-09	3.84668e-08
Ppp2r5a	2321.86	0.50713	1.36143e-09	3.98119e-08
Tcf3	549.773	-0.78514	1.47344e-09	4.3014e-08
Trim7	455.091	-0.830262	1.49542e-09	4.35813e-08
Kif9	92.7224	1.3537	1.52254e-09	4.4296e-08
Tcf4	2038.51	1.02115	1.53163e-09	4.44848e-08
Slc26a11	83.5442	-1.32924	1.67037e-09	4.84321e-08
Naip2	695.62	0.961101	1.68431e-09	4.87539e-08
Hmg20b	132.827	-0.885514	1.76338e-09	5.09565e-08
Grn	1696.41	1.53578	1.79708e-09	5.18425e-08
Spty2d1	851.992	0.736932	1.8566e-09	5.34695e-08
Irf1	1742.52	1.00881	1.86555e-09	5.3637e-08
Ccdc25	312.306	0.757357	1.86931e-09	5.36547e-08
Rab8b	2086.7	0.938673	2.01135e-09	5.7635e-08
G6pdx	1039.27	0.940084	2.0166e-09	5.7689e-08
9430034N14Rik	63.3068	2.27485	2.04095e-09	5.82879e-08
Mocos	70.6254	1.46531	2.07023e-09	5.90256e-08
Sdad1	586.15	0.610871	2.09685e-09	5.96852e-08
2510002D24Rik	108.579	-0.983895	2.15275e-09	6.11745e-08
Ass1	217.702	1.30247	2.16394e-09	6.13906e-08
Dop1b	764.615	0.732149	2.18455e-09	6.18728e-08
Lipt1	40.688	1.47595	2.21555e-09	6.26471e-08
Flt1	193.188	1.42238	2.40505e-09	6.78931e-08
Cxxc5	257.048	-0.893735	2.43881e-09	6.87327e-08
Ccdc86	146.57	1.13919	2.53274e-09	7.12624e-08
Rasal3	971.042	-0.867422	2.65049e-09	7.44531e-08
Gpr65	516.545	1.00291	2.6831e-09	7.52456e-08
BC005537	5658.76	0.686811	2.70017e-09	7.56004e-08
Gm12258	85.6849	-1.323	2.75541e-09	7.7021e-08
Alpk1	218.743	1.12113	2.76271e-09	7.7099e-08
Acap1	1130.94	-0.877837	2.94536e-09	8.20624e-08
Zfp760	163.446	-1.37665	3.03716e-09	8.44279e-08
Map3k5	1000.37	0.467459	3.04013e-09	8.44279e-08
Srpk3	210.923	-0.966508	3.0816e-09	8.54407e-08
Gypc	521.439	1.25948	3.12215e-09	8.64249e-08
Dync1i2	1176.45	0.555282	3.23159e-09	8.9301e-08
Bach1	1092.94	0.758177	3.23649e-09	8.9301e-08
Rbpj	304.709	0.709194	3.40343e-09	9.37559e-08
Rap2c	1154.73	0.826676	3.69656e-09	1.01667e-07
Chd3	1781.2	-0.658854	3.94988e-09	1.08289e-07
Thy1	541.839	-1.22024	3.94999e-09	1.08289e-07
Odf2	444.975	-0.500853	4.04286e-09	1.10658e-07
Gm44751	89.3312	1.43134	4.08964e-09	1.11759e-07
Phip	4814.16	1.25298	4.2418e-09	1.15733e-07
Rbm47	108.591	1.30235	4.47209e-09	1.21822e-07
Narf	435.136	-0.622928	4.55951e-09	1.24006e-07
Gm44292	19.3147	2.68142	4.59243e-09	1.24703e-07
Gm4117	14.3166	2.44231	4.81002e-09	1.30404e-07
M6pr	1602.85	0.394221	4.9549e-09	1.34119e-07
Ing1	366.803	-0.511365	5.01349e-09	1.35491e-07
Carmil2	261.007	-1.0538	5.09228e-09	1.37403e-07
Trip12	4664.86	0.486574	5.10815e-09	1.37615e-07
Vrk1	614.183	0.526313	5.25287e-09	1.41291e-07
Ppt1	1039.47	0.512982	5.28253e-09	1.41865e-07
Hpse	4410.94	1.422	5.43934e-09	1.45848e-07
Sdcbp	6023.12	1.17474	5.64329e-09	1.51079e-07
Kcnab1	14.3443	2.68555	5.73025e-09	1.53168e-07
Tmem170b	789.306	0.891554	5.87535e-09	1.56801e-07
Cbx7	813.469	-1.02759	5.91765e-09	1.57684e-07
Mbd6	258.629	-0.891187	5.95786e-09	1.58509e-07
Mmp8	234.841	1.60736	6.64179e-09	1.7643e-07
Jun	421.567	1.4095	6.78071e-09	1.79841e-07
Myc	524.269	1.16069	6.84789e-09	1.81342e-07
Fbxl20	788.698	-0.578002	6.8689e-09	1.81617e-07
Pbx1	191.327	1.29608	6.90126e-09	1.82191e-07
Parp1	1594.41	-0.603016	6.92252e-09	1.82471e-07
Sos1	854.448	0.945445	7.23954e-09	1.90534e-07
Bex6	28.7489	2.40537	7.72365e-09	2.02962e-07
Acod1	65.7758	3.62261	7.97748e-09	2.09311e-07
Banp	186.791	-0.779264	8.36688e-09	2.19192e-07
Fam72a	70.7517	2.77369	8.42881e-09	2.20476e-07
Atp6v1a	681.875	0.646034	8.57603e-09	2.23985e-07
Klc2	64.6988	-1.20609	8.75805e-09	2.2839e-07
Tlr8	378.754	1.15282	9.01264e-09	2.34671e-07
Tnfrsf21	517.028	1.04226	9.33761e-09	2.42764e-07
A930024E05Rik	33.88	-1.69441	9.62982e-09	2.49981e-07
Ndufs4	520.981	0.814457	9.9287e-09	2.57349e-07
Slc25a12	426.052	0.651868	1.0292e-08	2.66362e-07
Unc5cl	30.7519	-1.51943	1.04779e-08	2.70604e-07
Atxn10	377.86	0.467912	1.04875e-08	2.70604e-07
Kif21b	2434.88	-0.758443	1.06472e-08	2.74309e-07
Mapk11	178.837	-1.25003	1.08129e-08	2.77766e-07
Ppp1r2	1439.85	1.07447	1.08138e-08	2.77766e-07
Tmbim6	4046.88	0.700678	1.10193e-08	2.82618e-07
Nbea	123.822	2.06423	1.11017e-08	2.84307e-07
Atp8b4	816.878	0.843549	1.15409e-08	2.95111e-07
Arcn1	1545.63	0.495422	1.15626e-08	2.95226e-07
Cntrob	91.0021	-0.843236	1.22158e-08	3.1144e-07
Dek	2954.51	1.20809	1.2454e-08	3.17039e-07
Ptgr1	37.0731	1.89912	1.26539e-08	3.2165e-07
Macir	631.181	0.585422	1.31216e-08	3.33044e-07
Zfand2b	58.5505	-1.26079	1.33374e-08	3.38018e-07
Klf6	2804.29	0.727339	1.34042e-08	3.39209e-07
Sarnp	262.159	0.626357	1.39663e-08	3.52912e-07
Naip5	613.281	0.682592	1.40562e-08	3.5424e-07
Rell1	311.051	0.725586	1.40602e-08	3.5424e-07
Mcmbp	992.41	0.54503	1.44054e-08	3.62217e-07
Zadh2	319.342	-0.580198	1.44192e-08	3.62217e-07
Isyna1	101.723	-1.11797	1.46026e-08	3.66287e-07
Mturn	129.278	-1.23488	1.47243e-08	3.68797e-07
Iqgap2	1293.19	1.01566	1.5041e-08	3.76179e-07
Cisd3	37.34	-1.31898	1.58093e-08	3.94817e-07
Tmem161a	73.6442	-0.92313	1.58733e-08	3.95838e-07
Slc30a1	394.735	0.903868	1.63801e-08	4.07881e-07
Nin	1983.21	0.58267	1.69932e-08	4.22532e-07
F10	553.758	1.32609	1.78206e-08	4.42464e-07
Psmd14	614.885	0.588528	1.9537e-08	4.84376e-07
Il1b	134.686	1.67199	1.96139e-08	4.85578e-07
Gpr35	474.83	1.12437	2.06668e-08	5.10906e-07
Fgd3	741.667	-0.574426	2.10749e-08	5.20244e-07
Slc2a4rg-ps	121.826	-1.13917	2.11754e-08	5.21971e-07
Lgals3	1183.55	1.19132	2.15669e-08	5.30856e-07
Ly6i	318.744	1.7246	2.26226e-08	5.56041e-07
Atp5c1	1048.4	0.393086	2.29738e-08	5.63813e-07
Gm16675	130.223	0.746612	2.30144e-08	5.63813e-07
Glipr2	1157.91	0.962664	2.30377e-08	5.63813e-07
Gapdh	952.676	0.899281	2.31599e-08	5.65996e-07
Map2k1	879.52	0.718848	2.36789e-08	5.77852e-07
Pdia3	3456.29	0.606126	2.44511e-08	5.95849e-07
Gjb2	37.9931	2.2314	2.46414e-08	5.9963e-07
Ptpro	639.68	1.00039	2.49126e-08	6.05369e-07
Dennd1b	1169.7	0.765037	2.52378e-08	6.12402e-07
Dusp16	783.363	0.738712	2.55617e-08	6.19383e-07
Arpc5	3488.07	0.43494	2.57706e-08	6.23562e-07
Mapk9	686.286	0.623766	2.59862e-08	6.2789e-07
Agbl5	71.7049	-0.902993	2.61713e-08	6.3147e-07
Tmprss2	8.58607	4.97887	2.66058e-08	6.4105e-07
Baz1a	2686.98	0.80484	2.6992e-08	6.4944e-07
Map4k2	1502.78	-0.901133	2.74708e-08	6.60032e-07
Mef2d	1234.01	-0.508494	2.75995e-08	6.62195e-07
Pisd-ps1	144.254	-0.906106	2.81975e-08	6.75594e-07
Stxbp3	594.923	0.761825	2.84118e-08	6.79778e-07
Gm11772	19.9084	2.55012	2.84945e-08	6.80706e-07
Agps	988.668	0.565775	2.85302e-08	6.80706e-07
Kmt5c	136.277	-1.07831	3.35136e-08	7.98491e-07
Npc2	2095.51	1.08699	3.36486e-08	8.00594e-07
Ezh1	619.062	-0.439253	3.38513e-08	8.04298e-07
Tgif1	403.274	0.769216	3.64361e-08	8.6451e-07
Thap3	64.78	-1.43201	3.67378e-08	8.70462e-07
Mfsd1	665.312	0.579378	3.70193e-08	8.75919e-07
Gramd1a	1167.79	-0.709011	3.80646e-08	8.99408e-07
Vsig2	357.23	1.59423	3.85165e-08	9.0883e-07
Gimap3	4722.7	-0.785301	3.86623e-08	9.11014e-07
Mllt6	1356.09	-0.761572	3.99045e-08	9.3899e-07
Ncdn	100.195	-1.04948	4.112e-08	9.66263e-07
Prdx4	103.748	0.828376	4.12127e-08	9.67113e-07
Vrk2	186.044	0.704285	4.16916e-08	9.76487e-07
Psma5	266.243	0.831024	4.17263e-08	9.76487e-07
Coa5	4639.19	1.18622	4.18038e-08	9.76965e-07
Cdc42bpb	341.871	0.939585	4.26112e-08	9.94475e-07
Tubb5	1580.42	-0.461825	4.29454e-08	1.00091e-06
Prkag1	134.849	-0.816057	4.30469e-08	1.00191e-06
Fosb	79.8331	2.0402	4.45775e-08	1.03612e-06
Ddx4	14.4538	3.05867	4.5392e-08	1.05363e-06
Gramd3	1124.81	0.914641	4.57756e-08	1.06109e-06
Gm43460	23.725	-1.41799	4.64888e-08	1.07616e-06
Rfc3	168.86	1.40751	4.67062e-08	1.07973e-06
Sik1	742.896	0.865738	4.68452e-08	1.08149e-06
Resf1	3379.18	1.17086	5.49243e-08	1.26629e-06
Fyco1	1527.03	0.880184	5.55612e-08	1.27925e-06
Ciita	912.486	-0.719742	5.64817e-08	1.2987e-06
Stat3	1884.62	0.626787	5.66341e-08	1.30046e-06
Gm18301	18.658	2.61678	6.15667e-08	1.41171e-06
Naip6	540.014	0.85962	6.16442e-08	1.41171e-06
Ap1s3	391.208	1.1102	6.30165e-08	1.44121e-06
Dnajb11	896.257	0.541806	6.48952e-08	1.48219e-06
Sumf1	365.335	0.66217	6.51053e-08	1.48501e-06
Pgd	1158.15	0.73194	6.65385e-08	1.51568e-06
Gm42548	32.593	1.78358	6.68396e-08	1.52051e-06
Rassf3	926.12	-0.699348	6.83925e-08	1.55377e-06
Nipa2	246.945	0.771941	6.96368e-08	1.57994e-06
Tlk2	963.306	0.816185	6.97603e-08	1.58065e-06
Rnf44	858.497	-0.438059	7.31349e-08	1.65492e-06
Fpr2	113.553	1.96371	7.40008e-08	1.6723e-06
Rnpep	388.924	0.990649	7.41781e-08	1.6741e-06
Retreg2	240.952	-0.892543	7.52741e-08	1.69659e-06
Cnot6l	2813.31	0.932404	7.60759e-08	1.71089e-06
Meis1	70.4279	1.30157	7.61083e-08	1.71089e-06
C3	2156.02	1.44538	7.67205e-08	1.72238e-06
Ago4	132.491	-0.730912	7.7381e-08	1.73494e-06
Apba1	193.299	1.1669	7.75564e-08	1.73659e-06
Lpin2	1586.72	0.922081	8.11307e-08	1.81425e-06
Orai2	602.816	-0.63794	8.12724e-08	1.81505e-06
Dram1	156.913	1.28297	8.18683e-08	1.82597e-06
Rtn4	2366.99	0.909268	8.24544e-08	1.83665e-06
Immt	775.499	0.465491	8.41304e-08	1.87154e-06
Sdc1	32.7776	-2.07449	8.42464e-08	1.87169e-06
Amotl2	28.0553	2.83224	8.46199e-08	1.87755e-06
Herpud1	417.204	-0.6708	8.48039e-08	1.8792e-06
Lpxn	472.276	1.00752	8.81233e-08	1.95023e-06
Psme2b	342.127	1.18591	8.97263e-08	1.98314e-06
F730311O21Rik	357.897	-1.09217	9.09286e-08	2.00712e-06
Akap8l	496.604	-0.793876	9.13176e-08	2.0131e-06
Stx16	3204.6	0.603374	9.22223e-08	2.03043e-06
Ptp4a3	1444.19	-1.09857	9.25285e-08	2.03456e-06
Casp12	16.1866	2.5989	9.46355e-08	2.07822e-06
B3gnt8	103.092	-1.26173	9.52341e-08	2.08868e-06
Anxa2	1555.36	0.918812	9.53671e-08	2.08892e-06
Gm20045	26.9645	-1.69408	9.58272e-08	2.09631e-06
Flvcr1	329.352	0.775532	9.64893e-08	2.1081e-06
Nlrp1b	96.5908	1.10517	9.70691e-08	2.11542e-06
Golga3	754.436	0.439981	9.70717e-08	2.11542e-06
Qrfp	29.6352	-1.84386	9.77719e-08	2.12797e-06
Slc52a2	93.552	-1.27869	9.94593e-08	2.16194e-06
Gm11690	40.5561	-1.50226	9.96238e-08	2.16277e-06
Galnt3	24.9782	1.86831	1.0079e-07	2.18532e-06
Isg15	2608.33	1.56632	1.02158e-07	2.21218e-06
Tmem234	702.277	-0.523401	1.0409e-07	2.25117e-06
Hbb-bs	368822	-2.02808	1.0973e-07	2.37014e-06
Scamp3	138.211	-0.774008	1.14037e-07	2.46006e-06
Sec22b	366.218	0.540843	1.16094e-07	2.50127e-06
Pja1	177.541	-0.588484	1.16724e-07	2.51169e-06
Adap2os	14.7783	2.36205	1.1838e-07	2.54414e-06
Gbp11	50.4285	2.77367	1.18529e-07	2.54414e-06
Csgalnact2	804.459	0.798046	1.19058e-07	2.55228e-06
Il13ra1	522.375	1.15461	1.20317e-07	2.57605e-06
Nek8	48.0875	-1.07065	1.20552e-07	2.57785e-06
Cenpf	43.0918	1.76313	1.24221e-07	2.65299e-06
Ptprs	132.895	-0.898511	1.24433e-07	2.6542e-06
Polr3b	629.069	0.702788	1.27113e-07	2.708e-06
Qpct	32.4103	1.81703	1.34997e-07	2.87238e-06
Dtx3	80.7905	-1.3002	1.40243e-07	2.98029e-06
Usp36	300.753	-0.634697	1.41353e-07	3.00016e-06
Exoc6	1105	0.794824	1.45204e-07	3.07807e-06
Ptk2	165.278	1.09366	1.45732e-07	3.08545e-06
Psmb9	592.706	0.8292	1.46674e-07	3.10154e-06
Il7	21.7551	2.50543	1.47114e-07	3.10701e-06
Micall1	184.449	-0.546471	1.49512e-07	3.15377e-06
Galnt6	384.446	-0.747359	1.50782e-07	3.17664e-06
Canx	3448.05	0.45672	1.51495e-07	3.18773e-06
Cep350	2500.54	0.678241	1.51934e-07	3.19303e-06
Mob1a	3236.48	0.456299	1.55778e-07	3.26981e-06
Lhfp	290.348	1.66383	1.5801e-07	3.3126e-06
Pla2g7	1115	1.09874	1.58676e-07	3.32249e-06
Anxa4	240.864	1.19073	1.61546e-07	3.37845e-06
Cflar	2135.54	0.804095	1.64103e-07	3.42773e-06
Sfxn3	352.977	-0.699011	1.65568e-07	3.45411e-06
Il27	29.1343	1.86172	1.66304e-07	3.46524e-06
Kcnab2	644.058	-0.607643	1.6752e-07	3.48304e-06
Clec2d	1104.16	0.614359	1.67565e-07	3.48304e-06
Fnbp4	2380.54	0.715111	1.74084e-07	3.61415e-06
Ccnl1	2719.06	0.769477	1.74803e-07	3.62468e-06
Ttc39c	60.6303	1.35181	1.75847e-07	3.64191e-06
Phf12	665.643	-0.440099	1.7845e-07	3.69134e-06
Man2a1	1774.37	0.680476	1.81413e-07	3.74811e-06
Slco3a1	201.822	0.870532	1.92645e-07	3.97536e-06
Mast3	456	-1.0518	1.94972e-07	4.01853e-06
C1rl	27.8002	2.1352	1.963e-07	4.04105e-06
Rnf19b	1967.48	1.04384	1.96937e-07	4.04927e-06
Gpm6b	243.19	1.48255	1.99977e-07	4.10685e-06
Zfp865	210.735	-0.627298	2.00449e-07	4.11161e-06
Pxdc1	173.457	-0.986232	2.02553e-07	4.14979e-06
Selenow	817.912	0.915647	2.05301e-07	4.20106e-06
Stac2	80.4103	-1.01356	2.06398e-07	4.21846e-06
Tlr1	965.473	-0.754886	2.07453e-07	4.23496e-06
A930006K02Rik	50.2604	-1.40535	2.15169e-07	4.38724e-06
Tab1	59.374	-1.09215	2.21248e-07	4.50582e-06
Traf3ip1	111.804	-0.743805	2.22097e-07	4.51774e-06
Gtf2a1	559.725	0.567461	2.26915e-07	4.60256e-06
Ccnb2	33.7343	1.78426	2.26967e-07	4.60256e-06
Ppef2	17.9923	2.08469	2.27074e-07	4.60256e-06
Cdkl5	57.4654	1.26102	2.3055e-07	4.66748e-06
Itpr3	1102.08	-0.601097	2.35351e-07	4.75904e-06
Zeb2os	106.165	1.45477	2.40337e-07	4.85414e-06
Sh3bp5	1060.3	-0.611658	2.4287e-07	4.8995e-06
Cutc	133.216	0.907532	2.4463e-07	4.92919e-06
Themis2	2004.1	0.77817	2.46752e-07	4.96609e-06
Sass6	171.017	1.05384	2.62008e-07	5.26695e-06
Senp1	773.944	0.509693	2.62713e-07	5.27492e-06
Mmgt2	97.1239	-0.771334	2.6441e-07	5.30276e-06
Ino80	862.685	0.558535	2.70441e-07	5.41738e-06
G3bp2	1105.83	0.537983	2.74699e-07	5.49623e-06
Chmp5	1133.01	0.931753	2.75755e-07	5.51091e-06
Abca2	368.445	-0.756381	2.76391e-07	5.51718e-06
Edem1	3800.8	0.82911	2.83055e-07	5.64361e-06
H2aj	112.104	-0.902131	2.86598e-07	5.7076e-06
B130055M24Rik	53.9579	-1.08681	2.99275e-07	5.94932e-06
Ip6k2	256.751	-0.477342	2.99431e-07	5.94932e-06
Smpd2	58.8442	-1.23994	3.02196e-07	5.9973e-06
Atg16l2	357.395	-0.61907	3.03164e-07	6.00496e-06
Hspa1a	20.1329	5.21254	3.03284e-07	6.00496e-06
Gpalpp1	618.983	0.450366	3.18545e-07	6.29634e-06
Slc31a1	265.593	0.699504	3.18737e-07	6.29634e-06
Tspo2	150.532	-1.91657	3.24262e-07	6.39809e-06
Esr1	68.1346	0.965635	3.31267e-07	6.52878e-06
Crtc2	449.101	-0.635158	3.35274e-07	6.60015e-06
Id3	55.9579	-1.80049	3.38591e-07	6.6578e-06
Rgs2	1753.81	0.806859	3.46671e-07	6.80884e-06
Anxa5	1113.39	0.866227	3.48862e-07	6.84401e-06
Reep3	788.259	0.579864	3.63666e-07	7.12269e-06
Xiap	2508.33	0.741063	3.63899e-07	7.12269e-06
Rnasel	1761.32	0.849423	3.66646e-07	7.16824e-06
Chad	13.0674	-1.96169	3.67076e-07	7.16846e-06
Tspan32	564.118	-0.725401	3.68379e-07	7.1857e-06
Enah	59.208	1.8549	3.74343e-07	7.29348e-06
Arel1	888.328	0.650169	3.74757e-07	7.29348e-06
Pdlim5	625.381	0.496223	3.80322e-07	7.39337e-06
Gnb4	77.7844	1.17671	3.86547e-07	7.49925e-06
Cd22	3244.43	-0.612307	3.86645e-07	7.49925e-06
Nfil3	130.318	1.43053	3.88788e-07	7.53228e-06
Msl1	1113.23	-0.345484	3.92758e-07	7.60057e-06
Psma2	585.849	0.485057	4.00754e-07	7.74655e-06
Fmnl3	298.438	-0.593148	4.06982e-07	7.85806e-06
Adcy9	211.308	1.52651	4.19803e-07	8.09647e-06
Cxcr3	38.7639	-1.75044	4.24442e-07	8.17673e-06
Fam193b	421.733	-0.820909	4.28551e-07	8.24659e-06
Hnrnpk	3732.74	0.302488	4.40011e-07	8.45761e-06
Csf2rb2	338.604	1.10379	4.55896e-07	8.75309e-06
Cdk6	642.303	0.710198	4.64998e-07	8.91785e-06
Lrmp	1080	-0.438692	4.68131e-07	8.96788e-06
Kdr	133.636	1.77941	4.7466e-07	9.08279e-06
Mnt	279.373	-0.775963	4.76281e-07	9.10362e-06
Hivep1	1230.22	0.642968	4.77409e-07	9.11499e-06
Actb	43702.1	0.719727	4.81474e-07	9.18235e-06
Acer2	1368.85	1.5651	4.83166e-07	9.20437e-06
Hp	1249.07	1.51536	4.84802e-07	9.22526e-06
Bst1	109.93	1.312	4.87128e-07	9.25922e-06
Gm43464	18.872	2.32154	4.92812e-07	9.35062e-06
Thra	50.3661	-1.20795	4.9303e-07	9.35062e-06
Siglecg	3812.29	-0.655011	4.96106e-07	9.39854e-06
Stx7	1733.25	0.874427	5.01054e-07	9.47643e-06
Nid1	190.684	-0.762829	5.01325e-07	9.47643e-06
Tnfrsf11a	60.8669	1.54761	5.02783e-07	9.4935e-06
Vps13c	1257.65	0.470596	5.11049e-07	9.63737e-06
Dexi	117.456	-0.798068	5.11529e-07	9.63737e-06
Magt1	865.657	0.590483	5.1587e-07	9.70847e-06
Ttyh2	12.6041	-1.9128	5.17352e-07	9.72564e-06
Foxp4	191.507	-0.981999	5.28485e-07	9.92403e-06
Aen	177.917	0.825246	5.34001e-07	1.00166e-05
Gm26740	374.795	-0.627373	5.47401e-07	1.02567e-05
Ptpn7	335.657	-0.636824	5.49848e-07	1.02812e-05
Mcoln1	238.479	-0.721499	5.49909e-07	1.02812e-05
Gvin-ps2	10.0876	3.03196	5.60778e-07	1.04729e-05
Vav3	395.231	0.622722	5.62312e-07	1.04901e-05
Dnase2a	138.101	-0.784037	5.65754e-07	1.05429e-05
Cd19	3761.37	-0.695425	5.67173e-07	1.05545e-05
Stra6l	26.0645	2.08317	5.6761e-07	1.05545e-05
Rapgef2	435.606	0.585432	5.69713e-07	1.05821e-05
Ubxn8	266.046	0.60063	5.78225e-07	1.07285e-05
Ccnyl1	33.2571	1.13124	5.90463e-07	1.09437e-05
Cldnd1	416.301	0.775007	5.93104e-07	1.09808e-05
Scamp1	1118.17	1.546	5.9458e-07	1.09962e-05
Csf2rb	1029.92	0.89859	6.01528e-07	1.11127e-05
Gm37144	13.9802	-1.89894	6.36142e-07	1.17395e-05
Dclre1c	489.449	0.790391	6.45909e-07	1.19069e-05
Ptprcap	359.546	-0.834174	6.486e-07	1.19436e-05
Ifrd2	108.438	-0.905208	6.50666e-07	1.19688e-05
Pogk	266.431	-0.671413	6.51655e-07	1.19741e-05
Nek2	43.9436	2.06144	6.53348e-07	1.19853e-05
Foxo4	591.27	-0.865202	6.53665e-07	1.19853e-05
Irf4	824.406	-0.537823	6.57281e-07	1.20387e-05
Atp7a	419.948	0.607101	6.64247e-07	1.21532e-05
Ncoa7	834.039	0.949635	6.76063e-07	1.23562e-05
Pold4	468.492	-0.70449	6.79458e-07	1.23998e-05
Rassf2	1637.97	-0.414492	6.79897e-07	1.23998e-05
F5	15824.8	1.50781	6.89468e-07	1.2561e-05
Arl2bp	379.089	-0.525135	7.09231e-07	1.2897e-05
Zfp362	244.842	-0.718338	7.0942e-07	1.2897e-05
Ube2e1	165.517	0.5815	7.13551e-07	1.29539e-05
Gnpda1	171.044	-0.803997	7.14068e-07	1.29539e-05
Slc4a10	15.2021	2.08495	7.27007e-07	1.31747e-05
Tktl1	15.5253	2.23567	7.42984e-07	1.345e-05
Fv1	46.1191	-1.11247	7.55857e-07	1.36559e-05
Bcorl1	73.9842	-0.903965	7.55954e-07	1.36559e-05
Irf3	358.546	-0.583305	7.85243e-07	1.417e-05
Ifitm2	479.101	0.945547	8.15792e-07	1.47057e-05
Mical1	345.86	-0.94102	8.17151e-07	1.47147e-05
Sfn	121.288	-0.857739	8.18803e-07	1.4729e-05
Osbpl3	215.435	-0.809963	8.31909e-07	1.4949e-05
Hipk2	774.377	0.784978	8.54625e-07	1.53411e-05
Ankib1	1146.33	0.743451	8.59671e-07	1.54155e-05
Eif4e3	262.456	0.678575	8.6348e-07	1.54676e-05
Rps24-ps3	94.7669	-1.18905	8.66021e-07	1.54969e-05
Slc17a9	151.004	-0.983673	8.67442e-07	1.55061e-05
Dele1	107.626	-0.762195	8.86794e-07	1.58305e-05
H2-T23	2180.75	0.991305	8.8744e-07	1.58305e-05
Lbh	1875.25	-0.800591	9.16008e-07	1.63231e-05
Lims1	9692.29	1.03635	9.1857e-07	1.63517e-05
Rufy3	283.982	0.715119	9.25721e-07	1.64619e-05
Cmklr1	157.101	1.20856	9.32085e-07	1.65578e-05
Efcab14	516.122	0.542841	9.43524e-07	1.67296e-05
Igsf8	37.0201	-1.5024	9.4371e-07	1.67296e-05
Slc35a5	308.135	0.570401	9.6078e-07	1.70146e-05
Itm2b	9981.21	0.826377	9.77929e-07	1.73003e-05
Prr14	500.9	-0.569483	9.78999e-07	1.73014e-05
Eif1a	456.464	0.715213	9.88003e-07	1.74425e-05
Cep89	128.765	-0.722181	9.90814e-07	1.74741e-05
Fundc1	314.96	0.713761	1.00017e-06	1.76209e-05
Pabpn1	133.912	-0.767625	1.01676e-06	1.78948e-05
S1pr1	1486	-0.849516	1.02706e-06	1.80574e-05
Tecpr2	158.229	0.682034	1.03787e-06	1.82288e-05
Tox4	771.537	0.414523	1.04077e-06	1.8261e-05
Thbs1	17546.9	1.40345	1.05525e-06	1.8496e-05
Plcl2	1155.54	0.452749	1.06673e-06	1.86782e-05
Pwwp3a	281.064	-0.843256	1.07133e-06	1.87322e-05
Ahcyl2	601.244	0.490125	1.07201e-06	1.87322e-05
Peli1	1495.32	0.762336	1.08838e-06	1.89989e-05
Tbc1d17	160.615	-0.960175	1.08993e-06	1.90066e-05
Dennd2a	24.2	1.96902	1.0914e-06	1.90127e-05
Strn4	414.599	-0.642461	1.1001e-06	1.91449e-05
Plxna4	2392.61	1.40466	1.10715e-06	1.92234e-05
Klhl14	225.862	-1.12791	1.10754e-06	1.92234e-05
Ldb1	911.134	-0.528033	1.10798e-06	1.92234e-05
Gng11	15471	1.52453	1.11983e-06	1.94092e-05
Lrwd1	138.576	-0.815465	1.12618e-06	1.94996e-05
Ccl9	3712.53	0.992224	1.13536e-06	1.96387e-05
Mir142b	47.5692	-0.952744	1.1415e-06	1.97249e-05
Zfyve26	578.296	0.799278	1.14755e-06	1.98095e-05
Nf1	585.966	0.706005	1.16301e-06	2.00561e-05
Vangl2	58.1881	-0.97854	1.17112e-06	2.01755e-05
Eif4a1	1634.36	0.36565	1.17503e-06	2.02226e-05
Gna11	119.638	-0.788689	1.17948e-06	2.02788e-05
Tjap1	79.5931	-0.882195	1.18262e-06	2.03124e-05
Eomes	226.193	-1.21908	1.18632e-06	2.03555e-05
Ccr6	210.061	-0.835272	1.1932e-06	2.0453e-05
Gm5960	42.4433	2.45791	1.24242e-06	2.12754e-05
Il18bp	97.4861	1.35005	1.25584e-06	2.14836e-05
Kcnb1	56.9533	-1.14945	1.26093e-06	2.15491e-05
Csnk1e	1049.32	0.538133	1.2802e-06	2.18566e-05
U2af2	817.61	-0.504886	1.29216e-06	2.20388e-05
Clk2	576.467	-0.523135	1.30719e-06	2.22731e-05
Gm17017	36.623	1.53767	1.31424e-06	2.23708e-05
Elf1	3686.09	0.700997	1.31695e-06	2.23947e-05
Apobec3	4437.12	0.560409	1.31918e-06	2.24104e-05
Pros1	2302.84	1.36349	1.32676e-06	2.25168e-05
St6galnac4	210.496	0.884187	1.35712e-06	2.30093e-05
Mfng	176.721	-1.07185	1.39469e-06	2.36227e-05
Kif1c	283.259	-0.660029	1.41477e-06	2.39392e-05
Tctn1	86.4727	-0.874228	1.41821e-06	2.39722e-05
Ubxn2b	272.167	0.774571	1.41953e-06	2.39722e-05
Brd3	542.422	-0.53031	1.4348e-06	2.42062e-05
Kif22	33.4674	-1.03286	1.4632e-06	2.46611e-05
Nup98	691.362	0.468593	1.47432e-06	2.4824e-05
Slirp	99.9583	0.79767	1.48177e-06	2.4925e-05
Grcc10	64.8011	-1.09592	1.48836e-06	2.50111e-05
Scyl2	594.889	0.518033	1.5017e-06	2.51974e-05
Dock4	95.295	1.16633	1.50239e-06	2.51974e-05
Tbk1	825.264	0.504053	1.5287e-06	2.56012e-05
Ngfr	18.6809	-1.73478	1.52946e-06	2.56012e-05
Agfg2	84.2598	-0.916151	1.5429e-06	2.5801e-05
Anapc7	171.6	-0.63042	1.55278e-06	2.59408e-05
Apof	20.4562	1.37934	1.61716e-06	2.699e-05
Wdr6	99.1534	-1.02655	1.62143e-06	2.70217e-05
Nbdy	166.696	1.2203	1.62439e-06	2.70217e-05
Fchsd1	67.3307	-0.841114	1.62471e-06	2.70217e-05
Sh3bp2	806.083	0.862953	1.62538e-06	2.70217e-05
Arsi	21.2756	2.04238	1.6272e-06	2.70257e-05
Keap1	321.871	0.695524	1.65572e-06	2.74727e-05
Hdac7	398.686	-1.01423	1.6649e-06	2.75843e-05
Arhgef10	53.121	1.06833	1.66653e-06	2.75843e-05
Polb	252.547	0.561224	1.66728e-06	2.75843e-05
Slc25a19	173.177	-0.788474	1.70559e-06	2.81908e-05
Ddx17	3726.33	-0.32307	1.73636e-06	2.86717e-05
Rnf4	802.592	0.411929	1.74785e-06	2.88337e-05
Cpe	66.8278	1.78306	1.75696e-06	2.8956e-05
Sh2d2a	255.488	-0.829583	1.79315e-06	2.9524e-05
Cenpa	216.598	-0.773884	1.81094e-06	2.97883e-05
Atp6v1h	328.347	0.529856	1.83254e-06	3.01146e-05
Adam9	982.687	0.921929	1.83541e-06	3.01328e-05
Arhgap28	71.5991	1.77928	1.85471e-06	3.04204e-05
Cd44	5948.95	0.811824	1.88697e-06	3.09199e-05
Pcyt1a	445.733	0.712911	1.91068e-06	3.12785e-05
Neb	92.6848	1.16108	1.92233e-06	3.14392e-05
Asph	213.522	0.852106	1.93392e-06	3.15984e-05
Lcn2	30.317	2.73363	1.9462e-06	3.17688e-05
Fer1l5	51.979	-1.00212	1.95089e-06	3.18149e-05
Phf1	305.859	-0.946591	1.9567e-06	3.18792e-05
Tasl	487.486	1.10955	1.96487e-06	3.1982e-05
Phf19	19.9704	-1.43137	1.98269e-06	3.22414e-05
Slc25a39	1642.1	-1.59011	1.99551e-06	3.24189e-05
Cd302	138.682	0.864135	2.00222e-06	3.24971e-05
Wdr90	38.5008	-1.03539	2.01432e-06	3.26626e-05
Lgals4	36.0496	-1.27462	2.03445e-06	3.29577e-05
Cyb5r4	911.578	0.649322	2.04188e-06	3.30468e-05
Zfp579	45.3046	-1.55577	2.04448e-06	3.30577e-05
Iqsec2	73.0864	1.43434	2.04726e-06	3.30713e-05
Celf2	3831.4	0.662437	2.05769e-06	3.32084e-05
Gm13456	80.5218	-0.86961	2.07565e-06	3.34667e-05
Rad51ap1	23.7279	1.74263	2.1137e-06	3.4048e-05
Btf3	994.04	0.491572	2.11593e-06	3.40519e-05
Zfp106	1731.67	0.262314	2.17584e-06	3.49831e-05
Rhoj	968.571	1.5365	2.18807e-06	3.51467e-05
Abca6	62.0125	-1.62993	2.20137e-06	3.53272e-05
Atad1	658.502	0.449035	2.22957e-06	3.57462e-05
Ranbp10	872.813	-0.755602	2.2391e-06	3.58655e-05
Tshz1	277.898	-0.603634	2.2576e-06	3.6128e-05
Cenpe	101.703	1.42837	2.27212e-06	3.63264e-05
Rp2	2386.53	1.01564	2.33465e-06	3.72912e-05
Araf	611.108	-0.531877	2.33894e-06	3.73248e-05
Ccdc107	52.8863	-0.956413	2.34145e-06	3.73301e-05
Pcdh7	105.945	1.64024	2.35981e-06	3.75878e-05
Xbp1	849.002	0.692652	2.36978e-06	3.77115e-05
P2ry1	502.267	1.41104	2.39009e-06	3.79994e-05
Azi2	1032.1	0.727656	2.40141e-06	3.81438e-05
Zc3hav1l	66.2351	1.1249	2.45977e-06	3.90346e-05
Tfdp1	128.844	0.637891	2.47222e-06	3.91958e-05
Rps15-ps2	9.13908	-1.85793	2.52942e-06	4.00656e-05
Abca13	10.1016	2.69554	2.55743e-06	4.04717e-05
Clca3a1	410.571	1.6249	2.57335e-06	4.06861e-05
Slc7a7	82.8686	0.982558	2.58273e-06	4.07967e-05
Sord	2411.04	1.35574	2.71222e-06	4.28025e-05
Heatr5b	401.469	0.587786	2.71614e-06	4.28248e-05
Rbm10	280.172	-0.582107	2.73038e-06	4.30097e-05
Ccz1	1257.48	0.501557	2.80531e-06	4.41495e-05
Pank4	223.379	-0.530529	2.85618e-06	4.49087e-05
Grk5	807.803	0.904339	2.86801e-06	4.50312e-05
Avpr2	31.7345	-1.08427	2.86923e-06	4.50312e-05
Clic4	12585.1	1.27247	2.88418e-06	4.52243e-05
D330041H03Rik	81.3483	-0.799162	2.92333e-06	4.57962e-05
Pus10	227.489	0.84184	2.93609e-06	4.59539e-05
Ints12	268.317	0.424642	2.94362e-06	4.60297e-05
Ubac1	219.311	-0.866929	2.96664e-06	4.63473e-05
Pced1a	105.175	-0.774525	2.97044e-06	4.63644e-05
Clec4a3	1320.95	0.927134	3.06664e-06	4.78222e-05
Ecpas	1049.63	0.366804	3.07355e-06	4.78864e-05
Ccnd1	109.823	1.31261	3.07637e-06	4.78867e-05
Ccdc50	3096.39	0.62684	3.15031e-06	4.8993e-05
Gimap1os	142.095	-0.879683	3.15757e-06	4.90613e-05
Nxpe4	598.141	0.653755	3.19951e-06	4.96679e-05
Dolpp1	49.9158	-0.973492	3.21493e-06	4.9862e-05
Mfsd7a	89.3611	1.68597	3.24597e-06	5.02978e-05
Usb1	199.034	0.925448	3.26604e-06	5.0563e-05
AI467606	578.404	-0.635029	3.2818e-06	5.07611e-05
Acadl	527.998	0.435126	3.35596e-06	5.18613e-05
Zfp280b	177.186	-0.608464	3.37262e-06	5.20717e-05
Tmem81	78.076	-0.809614	3.46661e-06	5.34746e-05
Rheb	422.425	0.561337	3.50737e-06	5.40545e-05
Nus1	590.862	0.544921	3.51444e-06	5.41148e-05
Kit	26.421	-1.36423	3.51772e-06	5.41166e-05
Racgap1	169.291	-0.796256	3.55993e-06	5.47167e-05
Ripk2	312.247	0.650929	3.57853e-06	5.49532e-05
Mypopos	48.8523	-1.17365	3.59986e-06	5.52313e-05
Parm1	46.7309	1.93781	3.66317e-06	5.61277e-05
Pak1	118.883	0.809983	3.66485e-06	5.61277e-05
Kalrn	709.479	1.41724	3.69884e-06	5.65976e-05
Serpinb2	228.357	1.49409	3.77878e-06	5.77691e-05
Sfmbt1	356.455	0.832241	3.8126e-06	5.82341e-05
Jak2	3584.65	0.771796	3.83888e-06	5.85831e-05
Cxxc1	406.917	-0.57168	3.88163e-06	5.91827e-05
Tgfbi	1860.4	1.12815	3.90605e-06	5.9502e-05
Ccdc6	725.303	0.596393	3.93223e-06	5.98475e-05
Wwtr1	52.192	2.08791	3.97994e-06	6.05198e-05
Samd10	47.9676	-1.13406	4.03691e-06	6.13317e-05
Fnbp1l	35.8662	1.26335	4.07467e-06	6.18122e-05
Kifc2	24.6446	-1.35744	4.07577e-06	6.18122e-05
Pex7	101.768	0.721491	4.08824e-06	6.19464e-05
F2rl2	1561.13	1.37675	4.09941e-06	6.20607e-05
Smu1	608.359	0.564115	4.10695e-06	6.21199e-05
Tmem243	675.844	0.729614	4.11319e-06	6.21593e-05
Sema4b	386.199	-0.58842	4.19207e-06	6.32955e-05
Trio	533.658	0.655379	4.31679e-06	6.51212e-05
Eif4ebp2	583.411	-0.442209	4.36975e-06	6.58619e-05
Fcho1	340.429	-0.834464	4.41977e-06	6.65573e-05
Slfn10-ps	130.031	0.790724	4.49857e-06	6.76842e-05
Tex9	79.3938	-1.12926	4.53083e-06	6.80903e-05
Ccnb2-ps	35.6363	-1.27267	4.53351e-06	6.80903e-05
Fxr1	1020.21	0.686859	4.54868e-06	6.82581e-05
Pnpla6	230.253	-0.581085	4.55872e-06	6.83488e-05
Hbb-bt	68138.5	-1.71361	4.5788e-06	6.85897e-05
Litaf	3157.27	1.1871	4.64533e-06	6.95255e-05
Dglucy	128.189	0.748937	4.65957e-06	6.96777e-05
B230307C23Rik	62.488	1.21793	4.7032e-06	7.02686e-05
A330040F15Rik	18.6671	1.94924	4.92599e-06	7.35331e-05
Egr3	28.4635	-1.44626	4.96288e-06	7.40191e-05
Bola2	201.032	-0.774547	4.98991e-06	7.43575e-05
Gsap	654.239	0.648345	5.07946e-06	7.5626e-05
Inafm1	45.221	-0.980363	5.1238e-06	7.62199e-05
F830016B08Rik	20.6184	4.34893	5.18289e-06	7.7032e-05
Esd	2980.17	1.12117	5.20188e-06	7.72469e-05
Rpgrip1l	89.9138	0.984559	5.24356e-06	7.77562e-05
Fbxw11	711.982	0.504656	5.24526e-06	7.77562e-05
Gm13822	23.5321	2.75579	5.28596e-06	7.82917e-05
Gm12183	76.4395	-0.686685	5.29909e-06	7.84182e-05
Inpp5e	139.283	-0.688301	5.36677e-06	7.93259e-05
Atat1	50.4762	-1.21574	5.3697e-06	7.93259e-05
Kdm5b	414.89	-0.463411	5.44047e-06	8.02683e-05
Tbc1d25	49.6444	-0.992375	5.44288e-06	8.02683e-05
Fam20b	681.102	0.565383	5.47958e-06	8.07401e-05
Pcna	455.208	0.462016	5.49639e-06	8.0918e-05
Chkb	341.847	-0.58287	5.5262e-06	8.1287e-05
Neil1	93.339	-1.05097	5.5598e-06	8.17109e-05
Tmem219	122.991	0.742457	5.56992e-06	8.17894e-05
Kmo	1183.96	0.67349	5.59793e-06	8.21302e-05
Csrp1	1376.98	1.14672	5.74681e-06	8.4234e-05
Glrx5	329.338	-1.37875	5.75118e-06	8.4234e-05
Marcks	1087.06	0.853539	5.7686e-06	8.4417e-05
Il6	37.4518	2.24264	5.78194e-06	8.45399e-05
Abcc4	533.936	0.754358	5.91195e-06	8.63669e-05
Hacd4	5609.8	1.36523	5.9206e-06	8.64196e-05
Ccdc93	461.017	-0.373846	5.9402e-06	8.66317e-05
Ankrd17	2017.26	0.637619	6.00893e-06	8.75594e-05
Gm15478	16.596	1.73453	6.02673e-06	8.7744e-05
Gm15408	50.1261	-1.14528	6.04687e-06	8.79625e-05
Zfp598	196.245	-0.882565	6.07569e-06	8.83065e-05
Strap	549.819	0.380407	6.23282e-06	9.05135e-05
Vamp2	1272.54	-0.477805	6.24214e-06	9.05525e-05
Mob1b	1000.53	0.938375	6.24609e-06	9.05525e-05
Clec4a1	1111.24	0.972531	6.29256e-06	9.11488e-05
Tmem39b	39.6056	-1.2213	6.32902e-06	9.15995e-05
Inpp1	430.745	0.716724	6.36184e-06	9.19967e-05
Med1	1451.86	0.345979	6.44334e-06	9.30964e-05
Niban3	370.127	-0.808405	6.48835e-06	9.36676e-05
Lrp4	16.8422	2.00003	6.53326e-06	9.42365e-05
Zfp36	1679.89	0.585051	6.56071e-06	9.44921e-05
Gigyf1	554.002	-0.940033	6.56203e-06	9.44921e-05
Cr2	2585.07	-0.781953	6.60119e-06	9.49436e-05
Pik3cb	550.748	1.04462	6.60449e-06	9.49436e-05
Chchd10	45.8087	-1.19452	6.66722e-06	9.5765e-05
Psmd6	400.436	0.409067	6.68046e-06	9.58747e-05
9330159M07Rik	14.9489	1.87561	6.69005e-06	9.59319e-05
Pbxip1	1059.87	-0.558328	6.7152e-06	9.62118e-05
Arhgap27os3	216.73	-0.998213	6.72983e-06	9.63408e-05
Dalrd3	131.546	-0.939701	6.7497e-06	9.65344e-05
Gcsam	123.464	1.37813	6.75464e-06	9.65344e-05
Cgnl1	13.0011	-2.97252	6.86364e-06	9.80103e-05
Ilf2	414.854	-0.418132	6.87777e-06	9.81301e-05
Ino80b	159.53	-1.1641	6.9049e-06	9.84351e-05
Lancl3	110.972	1.70176	6.94384e-06	9.89077e-05
Taz	379.682	-0.597093	6.99367e-06	9.95346e-05
Tbxas1	818.501	1.05416	7.0473e-06	0.000100215
Phf6	676.504	0.858188	7.0919e-06	0.000100765
Cdc42bpa	258.997	1.52342	7.13939e-06	0.000101356
Atp6v1b2	1251.81	0.777036	7.16359e-06	0.000101615
Fbxl19	60.8938	-1.32115	7.17033e-06	0.000101626
Ppp6r3	1617.26	0.395551	7.20977e-06	0.000102101
Cecr2	298.723	-0.787349	7.24312e-06	0.000102412
Gm10505	18.7789	-1.70724	7.24376e-06	0.000102412
Hsdl2	294.83	0.772446	7.25197e-06	0.000102444
Ube2c	426.183	-1.41973	7.26438e-06	0.000102534
Hax1	98.4424	0.691417	7.3784e-06	0.000104058
Atg2a	225.006	-0.788784	7.44077e-06	0.000104851
Gimap1	450.463	-0.567055	7.45941e-06	0.000105027
Prr5l	258.593	0.965919	7.51238e-06	0.000105686
Gvin-ps4	14.8803	1.81266	7.52455e-06	0.00010577
Pip4k2a	2535.02	0.508322	7.55657e-06	0.000106133
Txn1	416.598	0.635189	7.58291e-06	0.000106397
Il1r2	23.4265	3.3559	7.58776e-06	0.000106397
Spp1	21.7881	1.98595	7.76682e-06	0.000108818
Klhl30	5.83097	-3.51826	7.86374e-06	0.000110086
Ptpn1	2141.58	0.57936	7.92109e-06	0.000110798
Wipi2	508.621	-0.528191	8.02063e-06	0.000112099
Pglyrp2	97.3878	-0.885237	8.08248e-06	0.000112871
Mms19	340.353	-0.555788	8.09262e-06	0.00011292
Sco1	135.654	0.785827	8.10279e-06	0.00011297
Uhrf1bp1l	1087.99	0.52539	8.17417e-06	0.000113873
Zfp282	94.0339	-0.781124	8.19367e-06	0.000114051
Prickle3	105.34	-0.808391	8.21542e-06	0.000114261
Ell	136.256	-0.644534	8.27219e-06	0.000114957
Mtus1	356.168	0.860398	8.46238e-06	0.000117505
Hectd3	289.538	-0.537873	8.49306e-06	0.000117835
Pitpna	2671.05	0.442314	8.53939e-06	0.000118382
Nup153	2139.02	0.655967	8.56157e-06	0.000118593
Klk1	19.4598	-3.3279	8.76976e-06	0.000121379
Ehmt1	436.941	-0.341319	8.88646e-06	0.000122895
Ubald1	127.267	-0.939422	9.08206e-06	0.000125498
Lgalsl	2537.42	1.50714	9.13825e-06	0.000126173
Hagh	592.228	-1.25723	9.15657e-06	0.000126324
Tmcc3	193.3	0.68286	9.23453e-06	0.000127297
Gm37468	19.2781	1.58561	9.24678e-06	0.000127363
Slc27a2	129.653	1.70387	9.28383e-06	0.00012777
Gzmb	924.27	1.15538	9.39188e-06	0.000129153
Wrap73	54.1004	-0.990505	9.40006e-06	0.000129162
Gm43272	5.93459	2.98333	9.45813e-06	0.000129781
B4galt3	139.131	-0.749934	9.46027e-06	0.000129781
Pygl	837.282	0.740202	9.53874e-06	0.000130753
Lat2	275.847	-0.701862	9.78681e-06	0.000134046
Gmip	887.806	-0.690336	9.80744e-06	0.000134221
4930598N05Rik	96.5611	1.66202	9.81774e-06	0.000134235
Sh2b1	355.85	-0.714224	9.82416e-06	0.000134235
Bmf	291.394	-0.983249	9.84559e-06	0.00013442
Wfdc17	172.653	1.08173	9.8635e-06	0.000134557
Gm14199	6.27689	4.68764	9.92645e-06	0.000135308
Hif1a	1166.16	0.715719	9.99476e-06	0.000136131
Llgl2	40.6278	-1.35958	1.00295e-05	0.000136495
Bnip1	133.467	-0.599988	1.00755e-05	0.000137013
Prr3	111.837	-0.648222	1.00949e-05	0.000137167
Tinf2	214.486	-0.462534	1.0157e-05	0.000137842
Tmem256	130.049	-1.32488	1.01607e-05	0.000137842
Lin37	81.9555	-0.718345	1.03421e-05	0.000140191
Lrrc24	20.0422	-1.31194	1.04149e-05	0.000141067
Cactin	176.591	-0.626704	1.0433e-05	0.000141201
Kif1b	785.635	0.514177	1.04571e-05	0.000141415
Prkcd	3102.32	0.545082	1.0618e-05	0.000143478
Rtn4ip1	914.923	1.12331	1.06349e-05	0.000143562
Mllt3	1021.67	0.968177	1.0641e-05	0.000143562
Nptn	12639.9	1.22138	1.06855e-05	0.000144048
P4ha1	334.976	0.638715	1.07275e-05	0.0001445
Bahd1	247.039	-0.642532	1.08377e-05	0.00014587
Usp20	49.4819	-0.902375	1.09471e-05	0.000147227
1700025G04Rik	161.122	-0.815173	1.09649e-05	0.00014735
Exosc5	98.2624	-0.82184	1.10106e-05	0.000147848
Lpar2	61.4648	-1.08495	1.10533e-05	0.000148305
Crtc3	273.133	-0.656027	1.10683e-05	0.00014839
Hat1	273.82	0.533778	1.12239e-05	0.000150358
Arl4d	34.3116	-1.62491	1.13157e-05	0.000151469
Cavin1	246.476	1.46411	1.14087e-05	0.000152594
Baiap3	56.504	-1.41324	1.14408e-05	0.000152905
1110028F11Rik	93.6831	1.7213	1.15085e-05	0.000153661
Sirpb1b	496.358	0.997399	1.1521e-05	0.000153661
Ptdss2	48.5031	-0.987408	1.15244e-05	0.000153661
Aif1	170.987	1.5896	1.15702e-05	0.000154152
Sec61g	36.4877	-1.41878	1.15932e-05	0.000154338
Pgk1	273.332	0.691846	1.16395e-05	0.000154835
Itga6	13448.8	1.28164	1.17922e-05	0.000156744
Ly6e	9593.67	0.605578	1.19093e-05	0.000158012
Lipa	808.089	0.496511	1.19131e-05	0.000158012
Ankrd13d	49.9882	-1.13381	1.19154e-05	0.000158012
Jakmip1	406.837	-0.58462	1.2062e-05	0.000159744
Tmem63b	89.151	-0.876556	1.20646e-05	0.000159744
Med12l	340.842	1.27657	1.21256e-05	0.000160375
Fbh1	440.095	0.466052	1.2131e-05	0.000160375
Pls1	1774.17	1.42482	1.21476e-05	0.00016047
Gm8369	1189.59	0.667909	1.21614e-05	0.000160529
Arhgef18	1624.65	-0.539086	1.22001e-05	0.000160915
Hmox1	148.973	1.11992	1.22124e-05	0.000160953
Fam220a	4867.25	-1.37622	1.22265e-05	0.000161016
Arhgap33	18.4735	-1.83969	1.22468e-05	0.000161159
Cdc14b	314.126	-0.744507	1.22908e-05	0.000161613
Zdhhc18	807.113	-0.751856	1.24794e-05	0.000163967
Emb	1360.89	0.695971	1.25427e-05	0.000164672
Wdr45	104.17	-0.592251	1.26055e-05	0.00016537
Mif4gd	303.829	-0.993692	1.28491e-05	0.000168437
Plcb1	207.484	1.23681	1.28947e-05	0.000168904
Cdh23	98.1395	1.13426	1.306e-05	0.000170939
Pms2	134.131	-0.513467	1.32119e-05	0.000172794
Gm10561	9.11422	-2.28807	1.32378e-05	0.000173002
Tarbp1	47.6402	-0.786273	1.32777e-05	0.000173391
Ptpn11	3469.49	0.962317	1.35139e-05	0.00017634
Tbc1d13	382.641	0.905245	1.36891e-05	0.000178449
Minpp1	200.883	0.592625	1.36964e-05	0.000178449
Ccdc88c	1108.84	-0.588972	1.38117e-05	0.000179705
Naa10	80.4999	-0.602192	1.38138e-05	0.000179705
Enpp4	138.166	0.968486	1.3878e-05	0.000180404
Marchf5	927.715	0.773849	1.40597e-05	0.000182578
Cd9	26957.6	1.40273	1.40666e-05	0.000182578
Ikzf1	4365.31	0.340838	1.42037e-05	0.000184217
Cd5	203.946	-0.85966	1.43394e-05	0.000185837
Pdlim1	1639.49	1.1082	1.45829e-05	0.000188849
Hpcal1	370.094	0.765589	1.45974e-05	0.000188894
AK157302	19.0274	-1.70228	1.47164e-05	0.00019029
Abcf3	232.516	-0.596465	1.47779e-05	0.000190941
D6Wsu163e	193.567	0.548206	1.48573e-05	0.000191822
Nuak1	15.552	-1.87117	1.49241e-05	0.000192506
Fcnb	6.233	4.25843	1.49328e-05	0.000192506
Amd1	420.141	0.824168	1.50301e-05	0.000193614
Fam189b	110.063	-1.05328	1.51057e-05	0.000194336
Ivd	232.583	-0.603931	1.51089e-05	0.000194336
Emilin2	1260.33	0.906079	1.54873e-05	0.000199055
Sh3bgrl2	6812.1	1.34492	1.55176e-05	0.000199294
Tpm4	14173.3	1.07716	1.55574e-05	0.000199656
Ikzf3	3909.44	-0.491575	1.57634e-05	0.000202147
Svbp	76.2578	1.1186	1.5893e-05	0.000203657
Chst3	2316.31	-0.591958	1.60634e-05	0.000205686
Miip	154.855	-0.799818	1.62573e-05	0.000208013
Mgst1	310.123	0.975037	1.63438e-05	0.000208964
Cept1	668.088	0.510819	1.64461e-05	0.000210115
Gm12188	9.78758	2.46015	1.65351e-05	0.00021086
Stt3a	852.46	0.302607	1.65354e-05	0.00021086
Wdcp	33.9294	-1.09572	1.65414e-05	0.00021086
Il2ra	126.419	0.948428	1.66828e-05	0.000212504
Vcl	1055.53	0.870869	1.67444e-05	0.000213129
Dph2	62.0785	-0.802263	1.68007e-05	0.000213566
C1ra	8.44596	2.66158	1.68036e-05	0.000213566
E4f1	153.689	-0.618438	1.6859e-05	0.000214111
Vps4b	1148.91	0.410233	1.68833e-05	0.00021426
Map4k3	158.484	0.583318	1.71086e-05	0.000216959
Cd209d	5.53295	-2.92028	1.71236e-05	0.000216988
Rap2a	877.05	0.947254	1.72208e-05	0.000218057
Gm43196	157.04	1.09192	1.75152e-05	0.000221621
Slamf9	78.8953	1.20484	1.76377e-05	0.000223007
Trim26	1359.43	0.465792	1.76887e-05	0.000223443
Tpm3	4165.12	0.536762	1.76984e-05	0.000223443
Anks3	170.824	-0.625191	1.79855e-05	0.000226901
Col27a1	57.7898	0.966914	1.81116e-05	0.000228324
Nub1	589.837	0.370871	1.81572e-05	0.000228729
Amigo2	90.1937	0.891847	1.82556e-05	0.0002298
Flt3	93.5763	-1.2549	1.83792e-05	0.000231186
Dnmt3b	53.9641	-0.766251	1.84233e-05	0.000231571
Dnajc3	1037.51	0.312354	1.84996e-05	0.000232359
Pla2g6	28.5706	-1.06742	1.85238e-05	0.000232492
Pmepa1	41.1018	1.11532	1.86234e-05	0.000233571
5330438D12Rik	47.4203	-1.2131	1.89204e-05	0.000237122
Unc45b	4.46589	4.00259	1.92332e-05	0.000240865
Mbnl2	2001.97	0.953203	1.92553e-05	0.000240966
Nbeal2	448.35	-0.824034	1.9602e-05	0.000245125
Thbd	152.015	1.03079	1.96315e-05	0.000245194
Zmiz2	681.18	-0.591318	1.96362e-05	0.000245194
Arhgef12	2293.54	1.18467	1.99833e-05	0.000249347
Trp53bp1	431.585	-0.512042	2.01294e-05	0.000250987
Arhgap17	1818.92	0.373542	2.01541e-05	0.000251112
Il27ra	320.746	-0.873938	2.03056e-05	0.000252815
Gm43254	21.0583	-1.14775	2.03889e-05	0.000253667
Map3k1	2635.44	-0.346066	2.04681e-05	0.000254468
Cmtm6	2134.98	0.45724	2.05829e-05	0.000255709
Cyhr1	304.711	-0.538549	2.06537e-05	0.000256267
Ulk3	182.13	-0.629674	2.06577e-05	0.000256267
Irgq	196.326	-0.669902	2.08777e-05	0.000258807
Usp30	99.4607	-0.6334	2.09895e-05	0.000260005
Nsmce2	175.031	0.599983	2.12048e-05	0.000262483
Sat1	2603.44	0.610624	2.12963e-05	0.0002633
Aftph	1770.96	0.470812	2.13016e-05	0.0002633
Alkbh4	64.4162	-0.94446	2.13432e-05	0.00026362
Tent2	464.292	0.69555	2.13583e-05	0.00026362
Fads2	61.2913	1.47511	2.14213e-05	0.000264206
Tmc8	170.653	-0.722158	2.14809e-05	0.00026475
Fbxo33	533.713	0.643816	2.15142e-05	0.00026497
Acbd4	48.2368	-1.22844	2.18735e-05	0.000269201
Kcnj2	110.077	-1.16814	2.2134e-05	0.000272212
Usf2	253.757	-0.667889	2.26425e-05	0.000278265
Nfix	302.991	0.833568	2.28164e-05	0.000280201
Nup85	159.961	-0.629834	2.30376e-05	0.000282715
Ttc13	489.496	-0.623289	2.33172e-05	0.000285941
Plcb2	671.34	-0.459035	2.34039e-05	0.000286798
Mcur1	1242.76	0.753063	2.36077e-05	0.000289088
Ankrd28	2134.18	1.05576	2.36345e-05	0.00028921
Dnaja2	1289.98	0.469427	2.38027e-05	0.00029106
Bid	499.879	0.632257	2.39264e-05	0.000292364
Lman2l	211.234	-0.53831	2.41593e-05	0.000294999
Pim1	1373.1	0.777873	2.42139e-05	0.000295431
Slc1a5	837.969	-0.724921	2.42293e-05	0.000295431
Snx15	252.587	-1.08218	2.43373e-05	0.000296537
Chmp3	1456.65	0.377031	2.43811e-05	0.00029686
Arhgap31	1000.7	0.889628	2.44314e-05	0.00029726
Nr3c1	2017.94	0.542214	2.45056e-05	0.000297952
Stk39	80.07	0.963746	2.4924e-05	0.000302823
Sptbn1	5840.06	0.500458	2.50146e-05	0.000303708
Grb7	22.6086	-1.32488	2.50803e-05	0.00030429
Limk2	294.37	-0.543473	2.53133e-05	0.000306899
Atrnl1	280.048	0.726	2.56373e-05	0.000310607
Susd6	1165.83	0.502306	2.57341e-05	0.000311546
Diaph1	3127.05	0.355177	2.57512e-05	0.000311546
Coq8a	117.357	-0.900425	2.58246e-05	0.000312213
Gm15931	148.206	1.18216	2.60266e-05	0.000314433
Lrrc8b	443.47	0.756243	2.60861e-05	0.00031493
Mdfic	257.25	0.721857	2.61681e-05	0.000315697
Fbxo31	81.8259	-0.707024	2.64486e-05	0.000318855
Crat	215.912	-0.845207	2.66791e-05	0.000321408
Arfgef1	3058.12	0.580167	2.67625e-05	0.000322185
Foxj2	415.35	-0.39142	2.69866e-05	0.000324596
Cdh17	58.4685	0.814393	2.70006e-05	0.000324596
Tsc22d3	3432.56	0.779654	2.71129e-05	0.000325717
Tmem26	144.963	0.852005	2.74284e-05	0.000329276
Fcamr	46.6985	-1.19004	2.74889e-05	0.000329771
Stam2	290.749	0.433678	2.76442e-05	0.000331401
Cycs	110.976	0.718723	2.77077e-05	0.000331913
Klhl18	465.916	0.491653	2.77257e-05	0.000331913
Rnf43	62.4633	-1.42758	2.78457e-05	0.000333116
Prkd3	1166	0.482064	2.7995e-05	0.000334669
Trappc5	281.528	-0.569441	2.81828e-05	0.000336678
H1f2	4320.77	1.30504	2.82317e-05	0.000337027
Adcy7	2053.4	-0.473088	2.82722e-05	0.000337275
Plek	43746.4	1.28732	2.83484e-05	0.000337773
Mmp19	932.727	1.32261	2.83535e-05	0.000337773
Phf13	56.2519	-0.855758	2.84159e-05	0.000338282
Ubxn11	50.9367	-0.975237	2.86451e-05	0.000340591
Parp8	582.143	0.52061	2.86497e-05	0.000340591
Gm20342	105.866	-0.91128	2.88287e-05	0.000342481
Mettl3	193.855	-0.551345	2.90462e-05	0.000344787
Ccdc84	57.2687	-0.826572	2.90631e-05	0.000344787
Ubr4	3363.34	0.534039	2.92354e-05	0.00034659
Cdan1	135.84	-0.641855	2.92765e-05	0.000346838
Naca	1754.56	0.3675	2.93471e-05	0.000347433
Tmem229b	716.154	0.593379	2.94211e-05	0.000348068
Matk	42.437	-1.01256	2.95305e-05	0.000349121
Sox4	21.3436	-1.55632	2.95861e-05	0.000349536
Tmem209	385.14	0.427638	2.97679e-05	0.000351376
Arhgap30	6433.67	0.500473	2.97828e-05	0.000351376
Cbx2	17.3317	-1.20904	2.99774e-05	0.000353427
Pcyt2	126.561	-0.802716	3.00708e-05	0.000354285
Atp6v0a2	1017	0.64244	3.02717e-05	0.000356206
Phlpp1	249.005	0.509097	3.02755e-05	0.000356206
Slc48a1	1041.8	-1.18176	3.06612e-05	0.000360495
Pdcd10	714.676	0.804961	3.06859e-05	0.000360539
Fhl1	5494.82	1.33886	3.07412e-05	0.000360698
Aacs	102.47	-0.798108	3.07417e-05	0.000360698
Sharpin	368.354	-0.468705	3.08173e-05	0.000361338
Art3	16.3596	2.45062	3.08869e-05	0.000361906
Psen1	768.676	0.441249	3.12927e-05	0.000366409
Hbq1a	24.6155	-1.67118	3.13302e-05	0.000366598
Prkca	1201.7	0.881827	3.14136e-05	0.000367322
Ttc37	293.325	0.511366	3.16833e-05	0.000370223
Rac1	6022.37	0.878226	3.19117e-05	0.000372434
Inafm2	2206.7	1.14493	3.1916e-05	0.000372434
Clstn1	55.3856	-0.740521	3.24669e-05	0.000378603
Cysltr2	495.062	1.3203	3.26526e-05	0.00038051
Smarcd2	706.306	-0.46126	3.26901e-05	0.000380688
Lratd2	233.504	0.685165	3.28194e-05	0.000381861
Gm8276	82.1577	-1.36529	3.28356e-05	0.000381861
Eml3	330.676	-0.728799	3.32209e-05	0.000386081
F11r	373.849	1.26536	3.33693e-05	0.000387541
Cc2d1a	125.646	-0.824359	3.34236e-05	0.000387909
Frmd4b	347.762	1.0785	3.37248e-05	0.000391139
Lacc1	364.932	0.794621	3.384e-05	0.00039221
Slc2a3	7270.61	1.182	3.40089e-05	0.0003939
Gm10101	22.2027	-1.64599	3.42047e-05	0.000395899
Cplx2	84.3262	-1.25995	3.42767e-05	0.000396382
Nt5c3	3353.39	0.908648	3.42927e-05	0.000396382
Plekha1	795.627	0.534866	3.47423e-05	0.000401308
Lck	758.024	-0.689469	3.49207e-05	0.000402861
Rai2	94.1142	1.59652	3.49239e-05	0.000402861
Vnn3	31.5561	1.6461	3.50374e-05	0.000403898
Chpt1	129.333	1.02042	3.52859e-05	0.000406489
Mcam	27.9433	-1.47615	3.57401e-05	0.00041121
Lcp2	1823.57	0.684287	3.57438e-05	0.00041121
Serpine2	511.666	1.27047	3.62414e-05	0.000416654
Rmi2	38.9559	1.31941	3.65592e-05	0.000420014
Tspyl4	48.6839	-0.925626	3.65869e-05	0.000420014
Ltb	669.607	-0.887068	3.66231e-05	0.000420014
Nxpe5	12.9951	1.45208	3.66338e-05	0.000420014
Trir	473.83	-0.534476	3.66564e-05	0.000420014
Dlg2	716.426	1.45983	3.69453e-05	0.000423041
Fmnl2	65.7911	1.33987	3.69948e-05	0.000423324
Spns2	74.6009	-1.22037	3.73601e-05	0.000427219
Epm2aip1	474.217	-0.717658	3.74245e-05	0.00042767
9530068E07Rik	651.358	0.506693	3.75492e-05	0.000428808
Zdhhc9	287.658	-0.694017	3.75868e-05	0.000428951
Rab22a	1403.36	0.707811	3.81444e-05	0.000435024
Zfp395	150.573	-0.818448	3.87054e-05	0.000441128
Unkl	63.1541	-0.837317	3.87694e-05	0.000441564
Ptgs1	944.199	1.33525	3.88658e-05	0.000442367
Gm15228	19.8948	1.55286	3.92394e-05	0.000446322
Angpt1	2069.04	1.64623	3.95683e-05	0.000449764
Sike1	1014.92	-0.588191	3.9745e-05	0.000451472
2010008C14Rik	27.3049	-1.38418	4.00525e-05	0.00045425
Mid1	85.6549	1.05943	4.0054e-05	0.00045425
Tsc22d1	26819.2	1.20592	4.00692e-05	0.00045425
Cd79b	3940.28	-0.598178	4.01182e-05	0.000454505
Arid3b	429.689	-0.402886	4.02004e-05	0.000455134
Oxld1	8.67474	-2.14071	4.03521e-05	0.00045655
Cldn15	10.8419	2.16366	4.05685e-05	0.000458695
Ywhae	3126.5	0.656674	4.06972e-05	0.000459847
Itga2	992.773	1.14481	4.08279e-05	0.000461018
Adamts10	336.137	-0.848338	4.10471e-05	0.000463187
Gm38329	36.8895	1.50645	4.11668e-05	0.000464232
Smim3	1482.42	1.20923	4.17856e-05	0.0004709
Lrrc45	127.652	-0.733015	4.19155e-05	0.000472053
Cars2	67.8146	-0.788942	4.21303e-05	0.000473864
Gatd3a	264.309	-0.779672	4.21317e-05	0.000473864
Snhg20	56.7547	-0.793595	4.2396e-05	0.000476524
Nck2	750.451	1.04307	4.25118e-05	0.000477511
Gm38377	13.5191	1.82179	4.2653e-05	0.000478782
Ltbp3	3.44771	-4.22802	4.27817e-05	0.000479912
Plekhm1	597.298	-0.572061	4.31716e-05	0.000483341
Ptk2b	4227.02	0.359791	4.31998e-05	0.000483341
Lrrc55os	4.21223	3.83383	4.32003e-05	0.000483341
Ift22	80.3413	0.648263	4.32004e-05	0.000483341
Kcnc1	10.8913	-2.10998	4.32954e-05	0.000484088
Mta2	1287.7	-0.313888	4.33626e-05	0.000484522
Pex26	205.543	0.827159	4.38738e-05	0.000489914
Trmt2a	275.719	-0.678631	4.39701e-05	0.000490469
Dync1h1	3515.87	0.471624	4.39808e-05	0.000490469
Ptpn14	88.49	-0.752612	4.44243e-05	0.000495092
Pik3c2b	768.248	-0.590408	4.44917e-05	0.000495521
Prtn3	6.34527	3.04075	4.48289e-05	0.000498951
Vdac3	585.647	0.848012	4.49449e-05	0.000499798
Ctu2	61.4127	-0.87281	4.49634e-05	0.000499798
Tctn3	31.3686	-0.942288	4.53942e-05	0.00050421
Tmem192	126.697	0.612001	4.54193e-05	0.00050421
Zfp747	52.402	-0.827093	4.56327e-05	0.00050625
Bicra	371.221	-0.626329	4.64507e-05	0.000514992
Kcnk6	129.272	0.695822	4.67206e-05	0.000517649
Dennd5a	1618.26	0.448579	4.69115e-05	0.000519288
Flot2	205.207	0.799497	4.69293e-05	0.000519288
Commd4	106.005	-0.810027	4.70176e-05	0.000519928
Fanca	155.882	1.05593	4.71533e-05	0.000521092
Eps15l1	450.732	-0.413744	4.72994e-05	0.00052237
Hsp90b1	4832.45	0.459077	4.74212e-05	0.000523378
Ppp1r35	28.2179	-1.40016	4.74901e-05	0.000523498
Med25	137.046	-0.598683	4.74934e-05	0.000523498
Nif3l1	150.043	0.626828	4.76734e-05	0.000525144
Wars	433.343	0.894666	4.79333e-05	0.000527667
Dlg5	3.57895	-4.67733	4.83056e-05	0.000531424
Gab1	147.071	1.23916	4.8753e-05	0.000536001
Tspyl3	89.922	-0.821735	4.87962e-05	0.000536132
Cap2	112.54	1.50602	4.88571e-05	0.000536456
Pold1	209.57	-1.06804	4.89817e-05	0.00053748
Trem1	90.9152	0.971093	4.91175e-05	0.000538624
Afap1l1	180.317	1.3802	4.93481e-05	0.000540806
C2cd2l	71.1411	-0.698836	4.95468e-05	0.000542636
Rfng	48.189	-0.920421	4.96541e-05	0.000543463
Bloc1s5	105.034	-0.863056	4.98446e-05	0.000545199
Ralgds	287.34	-0.93443	5.00581e-05	0.000547185
LTO1	111.948	-0.711496	5.0256e-05	0.000548997
Phkg2	167.628	-0.566635	5.06175e-05	0.000552593
Slc28a2	1069.63	0.534375	5.07364e-05	0.000553538
Ap4s1	172.314	0.567988	5.11133e-05	0.000557295
Ywhag	1101.89	0.45876	5.12233e-05	0.000558138
Gm37266	44.1287	-1.09626	5.14559e-05	0.000560316
Synrg	818.482	-0.290188	5.14893e-05	0.000560323
Pcyt1b	329.569	1.29098	5.16753e-05	0.000561989
Clasrp	277.886	-0.581005	5.1918e-05	0.000564156
Ap1g2	303.126	-0.58124	5.19405e-05	0.000564156
Ttc1	259.762	0.39931	5.20656e-05	0.000565156
Csgalnact1	627.04	1.41652	5.23546e-05	0.000567933
Dennd3	310.529	-0.884979	5.30351e-05	0.000574951
Tlr6	145.736	0.561593	5.32007e-05	0.000576381
Pam	142.214	0.953382	5.33163e-05	0.000577267
Lyrm9	125.237	-0.524512	5.33698e-05	0.000577481
Gm42547	164.854	0.980091	5.36523e-05	0.000580171
C030034I22Rik	42.697	-0.939811	5.37245e-05	0.000580412
Stx11	4127.41	1.16861	5.37483e-05	0.000580412
Mtarc2	503.142	0.414762	5.37764e-05	0.000580412
Rab32	314.829	0.88125	5.39998e-05	0.000582455
Slc44a1	2686.6	1.21222	5.45111e-05	0.0005876
Usp9x	2186.59	0.507384	5.48033e-05	0.000590378
Rfxank	79.5663	-0.625194	5.49481e-05	0.000591565
Gm5829	5.29763	-2.56012	5.52474e-05	0.000594414
Tcof1	1250.56	0.526186	5.53964e-05	0.000595642
Ctnnal1	120.26	1.05285	5.5602e-05	0.000597477
Xcr1	92.9418	1.36662	5.60806e-05	0.000602179
Sigirr	106.52	-1.08186	5.611e-05	0.000602179
Zdhhc21	633.569	0.760435	5.61514e-05	0.000602245
Nhlrc2	259.726	0.32876	5.6431e-05	0.000604865
Asic1	21.2036	-1.10059	5.67961e-05	0.000608397
Rundc3a	22.281	-1.54591	5.70094e-05	0.0006103
Pdia4	1383.38	0.442338	5.7323e-05	0.000613274
Gp6	4298.98	1.36757	5.74804e-05	0.000614574
Gm16341	18.4162	-1.93413	5.7581e-05	0.000615265
Tecpr1	564.324	-0.756192	5.76252e-05	0.000615352
Rab29	183.379	0.739864	5.78669e-05	0.000617548
Tgfbr2	1907.97	-0.366129	5.84535e-05	0.000623419
Zfp27	46.8317	-0.877733	5.85261e-05	0.000623805
Ccr2	4542.17	0.721054	5.87898e-05	0.000626224
Erf	49.6778	-1.09825	5.89584e-05	0.00062763
Rps3a2	9.44071	-1.50048	5.90422e-05	0.000627812
Ncbp2	227.764	-0.454304	5.90489e-05	0.000627812
Tlr5	20.5916	1.55828	5.92186e-05	0.000629225
Mplkip	118.636	-0.782414	5.98622e-05	0.000635669
Mpl	1851.09	1.22161	5.99426e-05	0.000636128
Pip4k2b	705.155	-0.376752	6.03051e-05	0.000639579
Atp2b4	288.122	-0.724049	6.04784e-05	0.000640499
Cltc	4004.3	0.311904	6.0484e-05	0.000640499
Hdac10	189.378	-0.887542	6.05043e-05	0.000640499
Timp2	115.043	-0.73155	6.05577e-05	0.000640668
Lmf2	106.458	-0.925493	6.15888e-05	0.000651174
Fam53a	198.378	-0.480892	6.16464e-05	0.000651381
Rtl5	107.644	0.759216	6.16908e-05	0.000651447
Ttll7	49.5079	1.56725	6.18252e-05	0.000652463
Ciz1	357.626	-0.558222	6.19992e-05	0.000653896
Phc1	138.885	-0.494606	6.20892e-05	0.000654442
Akt3	2796.47	0.883944	6.2175e-05	0.000654944
Itpr2	3432.35	0.704524	6.22898e-05	0.000655749
Pira12	495.497	0.71365	6.24083e-05	0.000656592
Tspan33	156.789	-1.32661	6.27162e-05	0.000659426
Mylk	4936.72	1.34479	6.30798e-05	0.000662842
Nap1l2	3.26587	2.95685	6.32668e-05	0.000664399
Rmnd5b	129.252	-0.751559	6.40599e-05	0.000672162
Cap1	6355.73	0.439874	6.40846e-05	0.000672162
Urod	224.186	-0.998147	6.41275e-05	0.000672199
Fam214a	607.765	-0.458032	6.43058e-05	0.000673656
Wdr47	127.419	-0.641719	6.44784e-05	0.00067505
Scarf1	43.2268	1.32423	6.57539e-05	0.000687983
Adamts6	298.662	0.702083	6.58401e-05	0.000688463
Atxn2l	1366.14	-0.439165	6.63486e-05	0.000693357
Fam78a	512.797	-0.708697	6.65092e-05	0.000694611
Dag1	225.514	-0.6791	6.67329e-05	0.000696522
Tsr1	230.217	0.441439	6.68114e-05	0.000696916
H3f3aos	20.3618	-1.3053	6.69142e-05	0.000697563
Naa20	215.892	0.61261	6.71101e-05	0.00069918
Atp2a2	922.213	0.285109	6.75197e-05	0.000703019
Ccm2	644.187	-0.537912	6.76947e-05	0.000704412
Kbtbd2	651.875	0.393452	6.8046e-05	0.000707637
2810021J22Rik	98.3995	-0.738274	6.82669e-05	0.000709078
Tcp11l1	197.197	1.14988	6.82674e-05	0.000709078
Tpd52	3003.45	0.630205	6.84387e-05	0.000710425
Unc45a	165.059	-0.673355	6.91449e-05	0.000717321
Sytl4	2465.8	1.35222	6.9293e-05	0.000718422
Nagk	58.0195	-1.02294	6.95175e-05	0.000720312
Klra14-ps	133.745	-1.3329	6.97898e-05	0.000722697
Fam3c	897.832	0.661771	7.01303e-05	0.000725783
Slc25a24	375.172	0.733792	7.03801e-05	0.000727927
Kif5c	25.5509	1.44103	7.13737e-05	0.000737429
Gba2	226.179	-0.693263	7.1385e-05	0.000737429
Skap2	3227.42	0.976842	7.16468e-05	0.000739688
Pphln1	429.452	0.337214	7.18638e-05	0.00074148
Arl6ip1	1825.9	0.387997	7.195e-05	0.000741922
Phldb3	59.5388	-0.985019	7.21993e-05	0.000744014
Slamf7	614.42	0.604259	7.22399e-05	0.000744014
Smpdl3a	1539.31	0.601221	7.24175e-05	0.000745395
Etfa	251.191	0.44883	7.38016e-05	0.000759184
Shtn1	101.498	1.11044	7.44368e-05	0.000765259
Tnk2	296.196	-0.791233	7.46008e-05	0.000766484
Sema4f	19.4621	-1.44037	7.49659e-05	0.000769773
Bpgm	26346.4	-1.23093	7.53157e-05	0.000772901
Fndc3b	178.929	0.799254	7.58811e-05	0.000778237
Cass4	271.183	1.13503	7.60543e-05	0.000779545
Ltbp1	2361.82	1.32561	7.61658e-05	0.000780221
Fam217b	255.779	0.961342	7.6485e-05	0.000783021
Max	4509.77	1.00106	7.74887e-05	0.000792802
Gm26616	79.4013	1.36912	7.75394e-05	0.000792802
A430072P03Rik	1.69176	-4.48448	7.7598e-05	0.000792802
Lmnb2	59.2449	-0.795647	7.76257e-05	0.000792802
Hs1bp3	49.7124	-0.812423	7.87761e-05	0.000804071
Arrdc2	50.071	-0.968143	7.91188e-05	0.000806895
Notch2	4175.82	0.42536	7.91931e-05	0.000806895
Ptpn23	175.34	-0.677915	7.91943e-05	0.000806895
Anxa3	96.8359	1.0822	7.96895e-05	0.000811457
Capn5	342.371	0.866503	8.04146e-05	0.000818353
Rpe	706.107	0.657202	8.08075e-05	0.000821429
4833439L19Rik	1093.8	0.751888	8.08128e-05	0.000821429
Arpc3	1938.21	0.401778	8.0991e-05	0.000822751
Tedc1	24.2034	-1.50129	8.13306e-05	0.000825711
Surf1	170.417	-0.534953	8.1465e-05	0.000826584
Eif2ak4	283.165	-0.467996	8.20018e-05	0.000831538
Hal	17.3986	1.92753	8.23328e-05	0.0008344
Plekhg5	20.9964	-1.56841	8.25038e-05	0.000835638
Ddi2	1183.13	0.43241	8.29687e-05	0.000839849
Gm6377	139.817	1.08685	8.3774e-05	0.0008475
Gimap6	3836.46	-0.503336	8.45887e-05	0.000855235
Irf2	2170.45	0.511721	8.47432e-05	0.000856292
Zfp324	76.2658	-0.871977	8.58952e-05	0.000867405
1110065P20Rik	1.31422	-4.64128	8.59445e-05	0.000867405
2310033P09Rik	97.7737	-0.696923	8.69159e-05	0.000876692
Unc119b	254.117	-0.768588	8.70907e-05	0.000877938
Lpin1	267.857	-0.77114	8.79031e-05	0.000885606
Atp5e	1368.28	0.977192	8.80155e-05	0.000886216
Tardbp	1746.37	-0.447168	8.82281e-05	0.000887834
Rai1	234.806	-0.709538	8.82947e-05	0.000887983
Mtfr2	21.0218	1.85225	8.85226e-05	0.000889309
Ifnar1	1075.43	-0.314207	8.85307e-05	0.000889309
Gm31749	5.17698	-2.6804	8.86774e-05	0.000890261
Psd	82.0757	-0.972541	8.87872e-05	0.00089084
Muc13	217.392	1.39216	8.91814e-05	0.000894271
Serpinb6a	1525.88	1.09197	9.0274e-05	0.000904697
Rbl2	944.874	-0.411664	9.06443e-05	0.000907876
Prdx6	3566.98	1.05848	9.10097e-05	0.00091059
Zc2hc1a	35.2526	1.05643	9.10217e-05	0.00091059
Mpig6b	2504.82	1.20328	9.1938e-05	0.000919219
Rab3d	201.654	0.701945	9.21109e-05	0.00092041
Gsta2	74.2345	1.71973	9.31716e-05	0.000930465
Net1	261.22	0.506149	9.32944e-05	0.000931148
Sowahc	296.397	0.778554	9.34346e-05	0.000932004
Ripk1	619.467	0.6178	9.3586e-05	0.000932946
Star	129.394	1.11395	9.36382e-05	0.000932946
Washc4	1371.72	0.647389	9.41903e-05	0.000937901
Myo1e	870.74	-0.395837	9.45835e-05	0.000941268
Gm43674	18.7313	2.64189	9.53507e-05	0.000948351
Mepce	300.475	-0.61057	9.59724e-05	0.00095398
Dmrta1	7.85844	-3.76067	9.68349e-05	0.000961995
N4bp3	30.7837	-1.29548	9.71954e-05	0.000964683
Oxsr1	566.591	0.367749	9.72183e-05	0.000964683
Galt	64.9802	-0.717036	9.74714e-05	0.000966634
St3gal4	382.879	0.849571	9.75957e-05	0.000967306
Adgrl1	87.7926	-0.860093	9.77122e-05	0.00096774
Nsun5	44.2003	-0.889918	9.77526e-05	0.00096774
Mtpn	3612.38	0.555961	9.80831e-05	0.000970449
Afmid	22.8226	-1.14354	9.81793e-05	0.00097084
Cxcr4	1129.43	0.828072	9.83721e-05	0.000972185
Cd72	616.853	-0.463317	9.86981e-05	0.000974843
Tmco6	45.5212	-1.1603	0.000101496	0.0010019
Trim43c	6.22645	3.6564	0.000101648	0.00100282
Rasal2	21.6646	1.08088	0.000102063	0.00100634
Gm4841	23.5056	2.24706	0.000102304	0.00100813
Cc2d1b	257.667	-0.529957	0.000102393	0.00100842
Itpripl2	330.057	0.681001	0.000102761	0.00101147
Rtn4rl1	28.3126	-1.11245	0.000103267	0.00101586
Scarna17	26.6551	-1.31895	0.000103742	0.00101995
H3f3b	5593.25	0.348559	0.00010415	0.00102338
Susd1	486.662	-0.427457	0.00010483	0.00102947
Fez2	486.477	0.796167	0.000105801	0.0010384
Rps4x-ps	5.30269	-2.02379	0.000107789	0.00105731
Srsf7	1229.1	0.369456	0.000108428	0.00106296
Pacsin2	2058.31	0.907865	0.000108777	0.00106543
Lrch4	7.39435	-2.28521	0.000108803	0.00106543
Emc8	131.672	-0.490161	0.000109119	0.0010679
Ids	1543.47	0.549718	0.000109528	0.00107129
Snap23	7316.76	1.20902	0.000109907	0.00107438
Trbj1-1	16.492	-1.78287	0.000110226	0.0010769
Tmem163	100.401	-0.609356	0.000110523	0.00107859
Gm13431	195.548	1.24712	0.000110526	0.00107859
Gls	1727.9	0.615582	0.000110785	0.0010805
Kif2a	5897.78	1.25205	0.000111336	0.00108526
Tor4a	372.248	-0.635265	0.000111419	0.00108545
Dnmt1	940.654	-0.332556	0.000112633	0.00109665
Zfp846	76.9049	-0.762875	0.000113314	0.00110265
A530021J07Rik	11.9611	-1.64915	0.000113961	0.00110831
2610507B11Rik	3565.85	0.562597	0.000115516	0.00112281
Cirbp	361.197	-0.551985	0.000115594	0.00112292
Dock1	136.502	0.95665	0.000117101	0.00113674
Prpf40b	37.3582	-1.07565	0.000117149	0.00113674
Ank3	54.0359	1.76931	0.000117285	0.00113741
Gm30948	36.3559	-1.16386	0.000118202	0.00114566
Zfp764	174.586	-0.861442	0.000118299	0.00114594
Ociad1	1171.04	0.323379	0.000118894	0.00115044
Gm45837	643.321	-0.646962	0.000118898	0.00115044
Gmppb	69.3996	0.817661	0.000119114	0.00115188
Gm16580	153.526	-1.06406	0.000120115	0.00116091
Intu	100.314	1.3283	0.000120536	0.00116432
Gm5581	2.87135	4.53901	0.000120726	0.0011655
Bcl2l12	45.4531	-0.889405	0.000121173	0.00116915
Ndufs7	92.5604	-0.98035	0.000121258	0.00116931
Phf23	350.495	-0.624933	0.000121808	0.00117395
Cep76	127.003	-0.824633	0.000122089	0.001176
Adcy3	45.1551	-0.927116	0.000122359	0.00117793
Hyi	47.2905	-0.800646	0.000123718	0.00119035
Polr3h	29.0982	-0.858671	0.000124478	0.00119642
Arhgef2	1061.49	-0.337954	0.000124531	0.00119642
Capn2	1450.26	0.638755	0.000124559	0.00119642
Arhgap15	1216.02	0.432982	0.000124737	0.00119746
Gdf11	274.28	-0.543952	0.000125332	0.0012025
Zfp831	915.995	-0.371029	0.000126588	0.00121387
4933439C10Rik	36.646	-0.853203	0.000126984	0.00121699
Zfp512	299.089	-0.533123	0.000127658	0.00122275
Cdc42bpg	39.8979	-1.13264	0.000128093	0.00122624
Scrn2	10.5342	-1.71865	0.000128716	0.00123152
Ywhah	7007.16	1.08871	0.000129217	0.00123512
Cep57	496.141	0.659218	0.000129237	0.00123512
Bcas3os1	79.3403	1.48106	0.000129623	0.00123811
Mllt1	171.883	-0.793423	0.00013044	0.00124522
4930404H24Rik	10.6416	2.27792	0.000130675	0.00124677
Slc5a6	23.6312	-1.27015	0.000131732	0.00125616
Galnt10	332.381	-0.645683	0.000132068	0.00125866
Dync2h1	134.288	0.65558	0.000132619	0.00126297
Cog1	185.999	-0.496621	0.000132695	0.00126297
Baiap2	49.7917	-0.923524	0.000132742	0.00126297
Tgm2	242.674	1.16306	0.000133416	0.00126868
Gm44729	16.4632	1.95466	0.000134387	0.0012772
Zeb2	3333.42	0.849478	0.000134481	0.00127739
Tbc1d8	366.286	0.849634	0.000134558	0.0012774
Ddx20	190.605	-0.438515	0.000134984	0.00128012
Hrh2	69.1889	1.06158	0.000135041	0.00128012
Tut7	2166.1	0.450642	0.000135069	0.00128012
Ap3b1	990.959	0.396239	0.000135756	0.00128592
Fech	9168.29	-1.21643	0.000136058	0.00128763
Slc25a23	70.6565	-0.996209	0.000136087	0.00128763
Scaf1	345.304	-0.645349	0.000136415	0.00129
Endou	24.8383	-1.41041	0.000136488	0.00129
Tbx6	22.1563	-1.27962	0.000137018	0.0012943
2010016I18Rik	307.48	-0.798966	0.000137327	0.0012965
Snrnp25	88.2231	-0.766684	0.000137442	0.00129673
Gm15880	18.494	-1.76554	0.000137504	0.00129673
Slc16a5	17.2934	-1.44158	0.000137709	0.00129796
2310057M21Rik	80.1139	-0.639116	0.000138179	0.00130162
Gm7160	110.018	1.18652	0.00013825	0.00130162
Vwa3b	7.57352	2.36094	0.000139069	0.00130861
Map3k19	234.648	0.739162	0.000142276	0.00133735
Map1a	62.6988	1.39172	0.000142279	0.00133735
Uchl1	3.37084	-3.99735	0.000143513	0.0013482
Pld1	87.0463	0.869002	0.000144118	0.00135314
Poc1b	211.575	-0.513441	0.000144765	0.00135847
Calu	966.919	0.411424	0.000145394	0.00136362
Fam174b	299.619	1.13906	0.000145573	0.00136456
Ppm1m	262.904	-0.71699	0.000146359	0.0013705
Cggbp1	1673.13	0.539311	0.00014642	0.0013705
Dpy19l3	153.512	-0.521986	0.000146448	0.0013705
Ubash3b	1705.01	0.88542	0.000148194	0.00138609
Gm43814	4.74078	3.65482	0.000148742	0.00139046
Atp6v0a1	516.896	-0.462671	0.000148989	0.001392
Armc7	105.662	-0.871433	0.000149917	0.00139991
Parvg	439.309	-0.48536	0.000150967	0.00140894
Olfr433	6.3651	3.26	0.000153124	0.00142829
Ppm1h	656.705	0.509555	0.000153527	0.00143127
Gm5239	7.63061	-2.45177	0.000154554	0.00144006
Elapor2	233.047	1.32877	0.000155235	0.00144525
Cfh	336.077	1.0644	0.00015528	0.00144525
Zscan20	142.771	-0.599505	0.000155388	0.00144547
Fcer1g	1644.62	0.644062	0.000155494	0.00144568
Dcaf5	447.912	-0.437028	0.000155691	0.00144672
Samd1	137.485	-0.694075	0.000155903	0.00144719
Slc24a3	974.46	1.21779	0.000155911	0.00144719
Zfp281	600.363	0.621258	0.000156133	0.00144847
Atp6v1g2	27.6569	-1.15291	0.00015687	0.00145451
Phactr3	16.9965	-1.55582	0.000157371	0.00145837
Plpp3	89.1106	-0.712707	0.000157637	0.00146004
Sod1	894.7	0.563274	0.000158615	0.0014683
Otud7b	4044.94	0.932476	0.00015889	0.00147005
Fam117a	752.438	-0.819233	0.000159265	0.00147273
Calm1	5544.4	0.366608	0.00015954	0.00147386
Scd2	653.075	-0.748957	0.00015956	0.00147386
Snx21	45.4482	-0.850451	0.00015996	0.00147676
Eya2	24.6014	-1.02791	0.000160248	0.00147835
Hdgfl2	283.72	-0.499173	0.000160386	0.00147835
Cd27	204.409	-0.771804	0.00016041	0.00147835
Sh3glb2	110.593	-0.644424	0.000160478	0.00147835
Gm37844	10.6824	-1.62636	0.00016122	0.00148439
Ctnna1	1635.6	0.699939	0.000161732	0.0014883
B4galnt1	1233.07	-0.623464	0.000162281	0.0014919
Itm2a	56.2988	-0.847006	0.000162298	0.0014919
Rab21	949.669	0.425945	0.000163784	0.00150399
Plod3	460.756	0.922156	0.000163788	0.00150399
Rps28	488.643	-0.554002	0.000164149	0.00150649
Rreb1	512.22	-0.362131	0.00016484	0.00151202
Blcap	90.7599	-0.597703	0.000165701	0.0015191
Stom	3796.9	0.949542	0.000166738	0.00152721
Mmd	10461	1.23283	0.000166816	0.00152721
Pde3a	426.767	1.31096	0.000166853	0.00152721
Mfsd14b	762.334	0.512907	0.000167004	0.00152778
Ppil3	604.881	0.828654	0.000167855	0.00153474
Pik3r6	117.88	1.06903	0.000168094	0.00153585
B4galt1	1103.7	0.358317	0.000168157	0.00153585
Ciao3	94.0326	-0.676415	0.000168288	0.00153623
Mest	529.662	1.12384	0.000169079	0.00154263
Ppp5c	276.04	-0.524513	0.000169384	0.00154411
Rhoa	3179.41	0.477947	0.000169422	0.00154411
Homer1	226.79	0.62986	0.000170542	0.00155266
Faf2	436.86	-0.304808	0.000170589	0.00155266
Bfsp2	16.9129	-1.12204	0.000170632	0.00155266
Cd226	6820.76	1.40686	0.000170897	0.00155425
Lrrn3	1791.26	1.19692	0.000172061	0.00156349
Erap1	1012.72	0.433801	0.000172097	0.00156349
Cd48	1244.23	0.343919	0.000172601	0.00156674
Trim35	436.022	-0.381277	0.000172638	0.00156674
Gm5150	385.438	0.79192	0.000172898	0.0015681
Shfl	195.675	0.658196	0.00017297	0.0015681
Cdh1	162.062	1.17426	0.000174176	0.00157819
Mthfd2l	82.629	1.24752	0.000174922	0.00158359
Slc16a6	313.613	-0.497426	0.000174957	0.00158359
Slamf8	103.817	1.10048	0.000175206	0.001585
Gm16170	165.913	-0.711062	0.000175565	0.00158742
Krtcap3	24.814	-1.00976	0.000176014	0.00159064
Vamp1	657.043	-0.480351	0.000176229	0.00159174
Cables2	390.4	-0.516805	0.000177299	0.00160055
Pnpo	462.386	-1.15981	0.000177863	0.0016048
Efna5	10.4022	2.19146	0.000177972	0.00160494
Arfip2	128.182	-0.616788	0.000178891	0.00161237
Gm15989	8.54082	-1.83749	0.000179106	0.00161346
Dhrs3	352.455	0.98015	0.000181858	0.00163659
Alox12	10453.6	1.17172	0.000181864	0.00163659
Cd164	4030.93	0.811378	0.000182026	0.00163718
Ophn1	172.113	1.1771	0.00018239	0.00163959
Htr7	4.25746	3.46787	0.000183271	0.00164665
Irag1	2408.35	1.18978	0.000183482	0.00164697
Rp9	416.675	-0.744007	0.0001835	0.00164697
Myom1	229.859	1.17623	0.000183741	0.00164827
Sgms1	571.016	-0.556184	0.000184246	0.00165193
Timm17b	65.3114	-0.803143	0.000185086	0.00165834
Maco1	382.969	-0.417096	0.000185154	0.00165834
Chuk	1114.07	0.461069	0.000186234	0.00166677
Gm5835	39.4637	-0.701797	0.00018629	0.00166677
Tmed10	1077.58	0.402825	0.000186936	0.00167167
Ppp2r5b	82.8441	-0.806609	0.000187336	0.00167438
Nol4l	169.208	1.05493	0.00018752	0.0016746
Hsp90aa1	2311.12	0.777994	0.000187557	0.0016746
Cpsf2	1117.62	0.261673	0.000190339	0.00169856
Gm15411	110.169	-1.05931	0.000192254	0.00171475
Usp35	37.5529	-0.89457	0.00019295	0.00172006
Smarcd1	209.094	-0.442094	0.000193391	0.00172309
Socs6	247.277	0.509783	0.000194027	0.00172786
Rapgef3	5.88721	-2.15243	0.000194717	0.00173311
Gna13	1880.99	0.422928	0.000195076	0.00173539
Hivep2	1323.92	0.461856	0.000195276	0.00173627
Gvin-ps1	9.81387	1.4915	0.000195729	0.00173857
Gnaz	606.356	1.25641	0.000195738	0.00173857
Clec4d	231.603	1.31677	0.00019656	0.00174497
Adat1	64.6834	-0.686337	0.000197061	0.00174851
Rcbtb1	522.082	0.502455	0.000197543	0.00175188
Ubqln4	237.351	-0.599456	0.000198715	0.00176135
Itpkc	27.0994	-0.902617	0.000199432	0.0017668
Vps26a	774.48	0.569305	0.000199735	0.00176792
Slc25a35	26.5696	-1.26706	0.000199766	0.00176792
Pomp	564.239	0.499827	0.000201572	0.00178298
Mars2	308.26	-0.651972	0.000202027	0.00178608
Zfp524	12.9584	-1.82305	0.000202574	0.00179
Eif3m	681.008	0.315792	0.000203044	0.00179322
Ndrg1	1603.42	1.07074	0.000203613	0.00179732
Msrb1	628.623	0.915969	0.00020429	0.00180237
Dffa	167.058	-0.458846	0.000205777	0.00181455
2810001G20Rik	55.4379	-0.81811	0.000206573	0.00182063
Arf1	1563.35	0.350248	0.000207013	0.00182356
Ccl5	563.39	-1.06966	0.000207119	0.00182356
Lpcat1	490.795	-0.460859	0.000207325	0.00182369
Mta1	247.767	-0.485532	0.000207452	0.00182369
Nipsnap2	646.757	0.729909	0.000207453	0.00182369
Prrc2b	1463.38	-0.429356	0.000208107	0.00182847
Chrnb1	42.3053	-0.810173	0.000208211	0.00182847
Zfp329	494.058	-0.528215	0.000208405	0.00182924
Cxcl9	39.7924	2.03343	0.000208862	0.00183231
Tnnt1	41.6045	1.31634	0.000209128	0.0018337
Pkm	4595.29	0.704352	0.000210329	0.00184329
Qpctl	56.2941	-0.60576	0.000211524	0.00185281
Zfp174	25.1635	-1.02011	0.000213108	0.00186573
Cyria	1560.94	0.601259	0.000213486	0.00186808
L3mbtl3	545.413	0.524345	0.000215273	0.00188207
Slc37a2	163.481	-0.627238	0.000215304	0.00188207
Cab39l	523.775	0.557855	0.000215455	0.00188243
Cd2ap	2118.43	0.800813	0.000215683	0.00188346
Ciao2a	500.186	0.467491	0.000216751	0.00189182
Scart1	6.14586	-2.80881	0.000217843	0.00190038
Acp5	442.807	-0.652675	0.000218831	0.00190802
Ash2l	309.437	-0.425673	0.000218991	0.00190845
Tnfrsf13c	873.927	-0.66161	0.000219169	0.00190902
Pttg1ip	7535.75	1.06455	0.000220197	0.001917
Gm4617	21.9562	-1.31131	0.000220388	0.00191769
Myo18a	658.314	-0.517949	0.000221032	0.00192232
Mapk6	4171.78	1.08952	0.00022222	0.00193167
Hnrnpll	211.134	0.620591	0.000223146	0.00193873
Galnt12	94.0876	-0.568554	0.000223419	0.00193977
Gstt2	63.8288	-1.20694	0.000223492	0.00193977
Arhgef37	355.791	1.0673	0.000223674	0.00194036
Acsbg1	23.0953	-1.30508	0.000224199	0.00194393
Perm1	26.6808	1.17248	0.000224509	0.00194563
Itgb1	12810.5	0.9444	0.00022498	0.00194872
Cul7	34.471	-0.794473	0.000225428	0.00195161
Zfp422	183.895	-0.391818	0.000226269	0.00195627
Atp5j	479.934	0.370579	0.000226307	0.00195627
Pank1	48.227	-1.02694	0.000226309	0.00195627
Kel	105.504	-1.48735	0.000226943	0.00196076
Paqr9	402.157	-1.17685	0.00022848	0.00197224
2510009E07Rik	417.408	1.2847	0.000228504	0.00197224
Prrt1	14.4939	-1.69265	0.000228617	0.00197224
Scfd1	440.865	0.393297	0.000229629	0.00197997
Srxn1	1878.59	1.14763	0.000229896	0.00198128
Tbxa2r	21.2904	-1.45339	0.000230621	0.00198652
1110002L01Rik	26.0585	-0.967014	0.000231051	0.00198922
Bard1	56.773	0.868222	0.000231197	0.00198948
Zfp61	49.2049	-0.916993	0.000231878	0.00199434
Cyth2	383.842	-0.602352	0.000232702	0.00200042
Ppp1r3d	63.1197	1.11222	0.000233273	0.00200432
Ptgir	370.981	0.816306	0.000234167	0.00201099
Tln1	10865.4	0.63408	0.000235233	0.00201913
Casp7	156.023	0.541606	0.000236829	0.00203181
Timm50	60.1626	-0.633684	0.000237995	0.00204079
Vim	4307.81	0.420203	0.000238779	0.00204649
Yap1	480.519	1.2706	0.000240741	0.00206158
Pknox1	289.319	-0.483515	0.000240781	0.00206158
[truncated: 32,389 more rows]

## Sheet: 12hrs
Supplementary Table 6: DEG Blood
Gene name	H12_baseMean	H12_log2FoldChange	H12_pvalue	H12_padj
Cmpk2	4439.36	5.90683	4.83421e-283	8.8205e-279
Ifit3	5960.82	6.5272	2.54079e-232	2.31796e-228
Usp18	3805.88	5.59993	8.34187e-190	5.07352e-186
Slfn4	6711.83	7.21584	1.08271e-185	4.93877e-182
Ifit3b	1716.09	7.00977	2.55863e-182	9.33694e-179
Stat1	2849.59	3.39739	2.72351e-169	8.28221e-166
Gm12250	1021.84	3.99688	2.24356e-166	5.84801e-163
Ifit2	13630	5.7544	1.29243e-165	2.9477e-162
Ifi47	3578.3	3.49979	5.49395e-162	1.11381e-158
Mx1	4058.44	4.81547	9.51005e-158	1.7352e-154
Irgm2	2317.19	3.73245	1.25828e-155	2.08715e-152
Irgm1	4748.16	3.6807	3.5627e-155	5.41708e-152
Phf11d	893.045	5.17939	1.37125e-149	1.92461e-146
Xaf1	1450.06	3.15626	1.42658e-144	1.85925e-141
Mx2	1333.16	5.36123	5.07303e-143	6.17084e-140
Ifi44	849.464	7.48575	1.24075e-134	1.41492e-131
Tor3a	1836.44	3.82324	1.34152e-130	1.43985e-127
Phf11a	437.813	4.81134	6.61465e-130	6.70505e-127
Ifit1	6656.01	6.34976	1.70416e-127	1.63654e-124
Cd274	3299.87	4.65325	2.33717e-122	2.1322e-119
Gbp2	8080.29	6.7907	2.89652e-119	2.51666e-116
Oasl1	941.293	4.46774	3.88766e-119	3.22429e-116
Rtp4	1243.97	3.67633	9.04803e-118	7.17784e-115
Oas3	3775.99	4.36274	4.88196e-117	3.71151e-114
Trim30d	5218.03	3.36573	7.18555e-116	5.2443e-113
Gm5431	629.449	3.75868	4.4739e-115	3.13964e-112
Dtx3l	4471.8	2.67134	7.77646e-114	5.25516e-111
Zbp1	3497.89	4.02558	5.29694e-112	3.45171e-109
Tor1aip2	2434.51	2.90948	1.38251e-110	8.6984e-108
Parp14	8068.48	3.37698	3.50126e-108	2.12947e-105
Ifit1bl1	4586.68	5.19185	2.90372e-106	1.70908e-103
Tgtp2	1658.09	5.24473	4.73072e-105	2.69739e-102
Ifih1	2590.49	4.11895	2.02431e-103	1.11926e-100
Trim30a	14443.3	3.25554	2.92789e-103	1.57125e-100
Lgals9	8526.12	3.6775	4.79649e-103	2.50048e-100
Igtp	4851.49	4.76669	1.33074e-99	6.74464e-97
Irf7	5701.5	4.39156	1.59708e-99	7.87575e-97
Parp12	912.032	3.57866	1.00798e-98	4.83988e-96
Trim30c	1585.21	5.3196	1.68575e-98	7.88671e-96
Gvin2	313.969	2.62184	6.12057e-98	2.7919e-95
Oasl2	4924.68	4.41425	7.70449e-97	3.42868e-94
Parp9	2791.62	2.74635	1.61873e-94	7.03223e-92
Rnf213	18598.7	3.47509	1.62291e-91	6.88644e-89
Gm12185	277.651	5.19008	1.6892e-90	7.0048e-88
H2-T24	5540.99	3.69682	4.83972e-90	1.96235e-87
Slfn1	5799.72	2.46924	1.56259e-89	6.19805e-87
Rnf114	2419.81	2.82821	2.61055e-89	1.01345e-86
Iigp1	767.192	5.6111	4.85733e-88	1.84639e-85
Gbp6	297.583	4.75139	2.04634e-85	7.61991e-83
Slfn5	10863.4	3.51366	4.04222e-82	1.47509e-79
Trafd1	2097.69	2.96487	4.58951e-82	1.64196e-79
Ms4a6d	1127.37	3.83274	1.11185e-81	3.90132e-79
Tnfsf10	797.449	4.20388	1.98197e-80	6.82321e-78
Eif2ak2	2786.17	3.11932	5.78687e-80	1.95532e-77
Tdrd7	1134.17	2.97096	3.49511e-79	1.15949e-76
H2-T22	2071.39	4.02095	1.40027e-78	4.56238e-76
Isg15	2608.33	5.49659	3.3136e-78	1.0607e-75
Ifi204	4169	3.32932	2.9178e-77	9.179e-75
Olfr56	1114.08	6.28092	1.87067e-75	5.78514e-73
Oas2	1786.12	3.98071	1.26498e-73	3.84679e-71
Phf11b	1944.92	3.7866	1.78871e-73	5.35031e-71
Lgals3bp	2421.68	3.74606	1.99984e-71	5.88533e-69
Hspa5	4882.28	1.69972	3.86596e-71	1.11966e-68
Stat2	2845.13	2.4869	6.61746e-71	1.8866e-68
Slfn8	5197.86	2.41707	1.20957e-70	3.39536e-68
Cxcl10	820.201	6.72889	2.43724e-68	6.73785e-66
Slc38a1	1505.62	-1.30416	1.04815e-66	2.85441e-64
Laptm4a	2225.39	1.97156	2.01389e-65	5.40373e-63
Ddx58	8872.56	2.63981	2.96123e-65	7.83053e-63
Ly6c2	2244.74	3.08319	2.82105e-64	7.35326e-62
Znfx1	2722.35	2.83578	3.32616e-64	8.54777e-62
Parp11	758.128	2.02669	5.81333e-64	1.47319e-61
Fgl2	1631.07	2.322	4.38628e-63	1.09633e-60
Fez2	486.477	3.3936	2.05371e-62	5.06377e-60
Ehd4	4656.32	3.35758	2.31233e-62	5.62544e-60
Ifi213	5182.69	3.33879	2.13457e-61	5.12465e-59
Sh3pxd2a	584.017	-2.03365	6.89497e-61	1.63384e-58
Herc6	2153.66	4.17739	1.2463e-60	2.91539e-58
Il1rn	213.997	4.86129	2.4394e-60	5.63409e-58
Chmp4b	2373.51	2.53477	2.67161e-60	6.09328e-58
Lyn	5775.26	1.67079	1.2611e-59	2.84075e-57
Serpina3f	302.731	5.0945	6.04309e-59	1.34466e-56
Il15	178.868	4.21332	7.36537e-59	1.61914e-56
Sp140	1092.78	2.57002	2.80052e-58	6.08312e-56
Dck	1624.43	1.75736	3.32168e-57	7.13028e-55
Nampt	2233.07	2.62216	6.62011e-57	1.40454e-54
Gbp7	4328.87	4.40324	5.52926e-56	1.15962e-53
AW011738	146.348	3.24037	2.80062e-55	5.80683e-53
Ms4a4c	9042.96	2.69276	4.73895e-55	9.71538e-53
Lamp1	4966.45	2.10542	1.18713e-54	2.4067e-52
Daxx	1799.26	2.87639	5.19589e-54	1.0418e-51
Zbtb4	562.366	-1.30121	9.50143e-54	1.88438e-51
Camk1d	1044.63	-1.68382	1.0572e-53	2.07416e-51
Gbp5	1543.66	3.04161	4.05109e-53	7.86343e-51
Jaml	365.009	2.9253	6.39764e-53	1.22875e-50
Mlkl	171.199	3.69049	8.70266e-53	1.65405e-50
Ifi205	1013.27	4.68587	9.19741e-53	1.73006e-50
Gbp3	1606.19	2.7433	1.00404e-52	1.86936e-50
Snx10	1162.57	2.75302	2.30614e-52	4.25029e-50
Cd47	8987.6	1.7748	3.83403e-52	6.99557e-50
Gbp10	88.0846	5.6756	1.29214e-51	2.3343e-49
Oas1a	605.247	4.07388	4.07421e-51	7.28804e-49
Ly6a	1622.32	2.45483	7.28417e-51	1.29036e-48
Trim7	455.091	-2.2446	1.32486e-50	2.32436e-48
Itm2b	9981.21	2.52117	1.78082e-50	3.09456e-48
Ddx60	962.196	3.52173	3.1164e-50	5.36433e-48
Usp12	1177.78	1.502	4.22869e-50	7.21091e-48
Cysltr2	495.062	4.69229	6.39751e-50	1.08082e-47
Lpin2	1586.72	2.54121	1.37314e-49	2.29856e-47
P2ry13	115.081	4.09692	5.22687e-49	8.66995e-47
Dhx58	809.245	2.84111	5.98857e-49	9.84391e-47
Prkcb	2345.45	-1.33246	1.22321e-48	1.99274e-46
Pde7b	343.563	3.67766	1.55492e-48	2.51072e-46
Ankrd28	2134.18	3.64997	1.67943e-48	2.68797e-46
Naa25	469.843	1.44872	2.96835e-48	4.70961e-46
Ifi208	2644.25	3.00067	5.29511e-48	8.32884e-46
Zfp831	915.995	-1.49898	6.80162e-48	1.0607e-45
Slfn9	1181.29	3.33515	1.15125e-47	1.78015e-45
Ifi206	3399.58	2.70738	1.58225e-47	2.42602e-45
BC147527	282.985	2.61947	1.75356e-47	2.66629e-45
Ndufs4	520.981	2.05037	2.09217e-47	3.15485e-45
9330175E14Rik	351.431	1.64029	3.20913e-47	4.79949e-45
Samhd1	20064.4	1.84855	3.06881e-46	4.55232e-44
Fcer2a	2100.73	-2.45578	3.25421e-46	4.78841e-44
Tbxas1	818.501	3.33711	3.51585e-46	5.13201e-44
Clic4	12585.1	3.8763	4.11487e-46	5.95872e-44
Hspa8	5047.81	1.57861	4.72189e-46	6.78391e-44
Ifitm3	4054.19	2.83045	6.92054e-46	9.86502e-44
Sdcbp	6023.12	2.86552	7.12971e-46	1.00844e-43
Nlrc5	2044.78	2.26227	8.60949e-46	1.20838e-43
Il18bp	97.4861	3.85491	9.59543e-46	1.33647e-43
F2rl2	1561.13	4.23019	1.30085e-45	1.79812e-43
Mxd1	747.218	2.37839	1.48982e-45	2.04385e-43
Capn5	342.371	3.0802	2.72348e-45	3.70841e-43
Coa5	4639.19	3.05001	3.60688e-45	4.8749e-43
Gypc	521.439	2.96678	1.53369e-44	2.05762e-42
F11r	373.849	4.22563	2.70634e-44	3.60438e-42
A530064D06Rik	225.48	3.20012	8.23557e-44	1.08889e-41
Serpine2	511.666	4.23171	1.76562e-43	2.31766e-41
Prkcq	1886.46	2.25293	1.79569e-43	2.3403e-41
Ifi214	1454.59	2.56481	3.73551e-43	4.83391e-41
Sgsh	129.658	-2.28713	6.28437e-43	8.07497e-41
Cd86	486.035	2.28414	7.41044e-43	9.45531e-41
Lamp2	4417.41	2.94227	8.43434e-43	1.0687e-40
Trim30b	3393.11	2.22432	1.07465e-42	1.35228e-40
Ifi211	930.1	3.53817	1.11754e-42	1.39662e-40
Frmd4a	614.984	2.27555	1.40155e-42	1.73964e-40
Tmbim6	4046.88	1.67532	1.74016e-42	2.14533e-40
Gm4951	54.8802	7.63199	2.35884e-42	2.88855e-40
Ascc3	1355.6	1.56947	7.02278e-42	8.54251e-40
Trim21	771.688	1.93703	1.20692e-41	1.45838e-39
Rab22a	1403.36	2.31299	2.05487e-41	2.46665e-39
Hpse	4410.94	3.28434	2.12952e-41	2.53956e-39
Gng12	228.894	1.93453	2.24267e-41	2.65712e-39
Arel1	888.328	1.7196	3.37407e-41	3.97182e-39
Bcap31	1704.75	2.25417	4.04752e-41	4.73405e-39
Morrbid	141.63	3.35384	4.77832e-41	5.5532e-39
Hmgn3	143.84	3.40307	6.03147e-41	6.93408e-39
Rflnb	487.985	-1.98626	6.04252e-41	6.93408e-39
Tmbim4	679.219	1.96243	6.67288e-41	7.60958e-39
Dcp2	1355.35	1.55383	7.19984e-41	8.15952e-39
Casp3	761.991	2.60295	3.38072e-40	3.8077e-38
Phf11c	549.226	3.02773	5.5233e-40	6.18271e-38
Ankfy1	2401.66	1.40269	1.34018e-39	1.49104e-37
Csrp1	1376.98	3.31931	1.75455e-39	1.94021e-37
Sec11c	2115.47	1.79978	1.84772e-39	2.03094e-37
Tgtp1	273.195	4.77337	5.33329e-39	5.82702e-37
Ntn4	57.7957	5.5874	6.43342e-39	6.98716e-37
Atp10a	251.527	2.40281	8.55932e-39	9.24102e-37
Rnasel	1761.32	2.17221	1.02108e-38	1.09591e-36
Zcchc2	1909.99	1.75849	1.18028e-38	1.25938e-36
Ccrl2	97.6715	3.58351	1.21918e-38	1.29333e-36
Rsad2	53595.8	4.00322	1.47003e-38	1.55041e-36
Clca3a1	410.571	4.46244	1.51984e-38	1.59373e-36
Esd	2980.17	3.18639	2.11974e-38	2.21011e-36
Gcsam	123.464	3.90267	2.1934e-38	2.27391e-36
Fcgr1	1585.45	3.41953	2.22586e-38	2.29452e-36
Trim12c	4680.08	2.06055	3.33648e-38	3.42008e-36
Rab5c	1282.14	1.62244	3.87541e-38	3.95032e-36
Lims1	9692.29	2.72494	4.06894e-38	4.12455e-36
Acod1	65.7758	7.90965	6.10272e-38	6.15195e-36
Kdr	133.636	4.5012	6.15435e-38	6.16991e-36
Bbx	1281.08	1.4637	6.48473e-38	6.4656e-36
Slamf1	2515.99	3.51519	6.83577e-38	6.77856e-36
Cap1	6355.73	1.41394	8.91999e-38	8.79752e-36
Ccr6	210.061	-2.54396	1.56194e-37	1.53221e-35
1600014C10Rik	1030.21	2.54281	1.62211e-37	1.58273e-35
Gcnt2	442.962	1.94485	2.38422e-37	2.31396e-35
Maged2	513.032	4.14081	2.56577e-37	2.47699e-35
Eloa	1098.03	1.1298	4.0417e-37	3.88131e-35
Hdc	150.51	2.92817	4.16535e-37	3.9791e-35
Siae	314.692	2.82732	4.20896e-37	3.99983e-35
Tlr3	324.033	3.66498	4.77811e-37	4.51718e-35
Tent4a	396.673	1.95589	7.04815e-37	6.6289e-35
Nbdy	166.696	3.1948	8.49607e-37	7.94971e-35
Abca9	348.225	-3.31148	9.45523e-37	8.80205e-35
Setdb2	1289.23	2.54892	2.0033e-36	1.85544e-34
Capza2	4099.01	1.75056	2.71851e-36	2.50515e-34
Usp25	4453.59	2.04833	2.95427e-36	2.70873e-34
Tuba1a	549.22	2.33346	3.10507e-36	2.83276e-34
Txn1	416.598	1.77808	3.73741e-36	3.39268e-34
Tor1aip1	3008.1	1.37894	4.84006e-36	4.37187e-34
H2-Ob	3257.33	-1.44873	5.14479e-36	4.62423e-34
Ppa1	247.592	2.98031	5.18874e-36	4.63988e-34
Atp8a1	2158.5	1.63693	5.21306e-36	4.63988e-34
Tapbp	3202.26	1.82298	6.36793e-36	5.64026e-34
Arpc3	1938.21	1.27619	6.91715e-36	6.09712e-34
Psme1	1946.36	1.58377	9.07014e-36	7.95643e-34
Gca	88.6905	3.63113	9.47451e-36	8.24818e-34
Nmral1	173.5	2.69216	9.49314e-36	8.24818e-34
Tuba8	155.626	3.95803	1.08521e-35	9.38427e-34
Pros1	2302.84	3.50515	1.6104e-35	1.38601e-33
Uba7	1649.24	2.05016	1.68535e-35	1.44371e-33
Ly6i	318.744	3.81581	1.84626e-35	1.57415e-33
Asap1	3367.58	2.27362	1.90728e-35	1.61862e-33
Bri3bp	387.758	-1.62191	2.08833e-35	1.76406e-33
Arf4	1148.15	1.52038	2.35754e-35	1.98229e-33
A530040E14Rik	122.354	2.52627	2.70701e-35	2.2657e-33
Birc2	2802.27	2.87004	2.7743e-35	2.31141e-33
Pkm	4595.29	2.34971	3.81761e-35	3.16619e-33
Rcsd1	1800.06	-0.794164	4.78739e-35	3.95252e-33
Thbs1	17546.9	3.54526	6.17131e-35	5.07215e-33
Arhgef18	1624.65	-1.55531	7.25213e-35	5.9075e-33
Gpm6b	243.19	3.49483	7.25244e-35	5.9075e-33
Actr2	6060.11	0.90304	7.38041e-35	5.98502e-33
Tmsb4x	137074	2.94428	1.01459e-34	8.19126e-33
Ppp6r1	3502.66	2.09185	1.11549e-34	8.96619e-33
Ppp1r2	1439.85	2.30574	1.25235e-34	1.00221e-32
F10	553.758	2.88136	1.45182e-34	1.15677e-32
Axl	464.191	3.10731	1.65246e-34	1.30703e-32
Fbxl20	788.698	-1.29329	1.65474e-34	1.30703e-32
4833439L19Rik	1093.8	2.33168	1.81588e-34	1.42813e-32
Arpc5	3488.07	0.957274	2.57328e-34	2.01511e-32
Sla	3684.85	1.34465	3.17105e-34	2.47261e-32
Dennd4c	785.755	1.80158	3.8192e-34	2.96533e-32
Ilrun	1642.32	1.49616	4.31116e-34	3.33311e-32
Rac1	6022.37	2.56366	6.09888e-34	4.69536e-32
Bst2	494.09	3.887	6.58248e-34	5.04638e-32
Litaf	3157.27	3.14388	6.81784e-34	5.20495e-32
Slc43a3	142.321	3.56184	6.99223e-34	5.31584e-32
Sord	2411.04	3.50234	7.5692e-34	5.73061e-32
Lamc1	561.002	2.3121	7.73324e-34	5.83061e-32
Hacd4	5609.8	3.64996	9.10513e-34	6.83671e-32
Micu1	688.023	2.68048	1.14776e-33	8.58283e-32
Mpig6b	2504.82	3.7162	1.22522e-33	9.12466e-32
Selenow	817.912	2.12687	1.42695e-33	1.05838e-31
Kif21b	2434.88	-1.62345	1.48185e-33	1.09465e-31
Add3	4231.09	-1.01485	1.6275e-33	1.19739e-31
Edem1	3800.8	1.94778	1.65746e-33	1.21454e-31
Chmp5	1133.01	2.18544	1.68473e-33	1.22959e-31
Gng11	15471	3.76413	2.67205e-33	1.9424e-31
Treml2	7600.33	3.03454	3.0273e-33	2.19191e-31
Itgb2	6338.31	1.71051	3.2898e-33	2.37255e-31
Hsbp1	931	2.22651	3.57794e-33	2.5702e-31
Oas1g	121.379	4.45867	4.10356e-33	2.93622e-31
2610507B11Rik	3565.85	1.74853	4.23374e-33	3.01753e-31
Ociad1	1171.04	1.01215	4.3543e-33	3.09139e-31
Vcl	1055.53	2.42025	4.61667e-33	3.26496e-31
Atp2c1	2433.72	2.33284	4.83833e-33	3.4085e-31
P2ry1	502.267	3.5709	5.10765e-33	3.58439e-31
Tpm4	14173.3	2.97731	7.00732e-33	4.89868e-31
Fkbp1a	1874.31	2.09411	7.49716e-33	5.22111e-31
Hk1	2623.03	2.687	7.99233e-33	5.54479e-31
Tsc22d1	26819.2	3.50067	8.96064e-33	6.19302e-31
Ccl2	61.6097	6.28424	1.11198e-32	7.65631e-31
Nptn	12639.9	3.30149	1.14884e-32	7.88037e-31
Dop1b	764.615	1.46063	1.22729e-32	8.38696e-31
Abcc5	708.542	1.5325	1.56704e-32	1.06687e-30
Tuba4a	1007.22	2.47207	1.82303e-32	1.23655e-30
Eif1	2917.87	2.00925	2.1755e-32	1.47016e-30
Nmi	713.775	1.95489	2.46015e-32	1.65638e-30
Capn2	1450.26	1.96739	2.78467e-32	1.86798e-30
BC031181	438.989	2.07904	2.9882e-32	1.99717e-30
Cflar	2135.54	1.81195	4.00235e-32	2.66521e-30
Irf9	1334.83	0.975189	4.6384e-32	3.07754e-30
Slc2a3	7270.61	3.36	4.67344e-32	3.08955e-30
H2-Q6	2320.82	1.25339	5.06255e-32	3.32891e-30
Morc3	2218.18	1.31177	5.07201e-32	3.32891e-30
Glipr2	1157.91	2.02599	6.26376e-32	4.09636e-30
Dhrs3	352.455	3.06268	6.50603e-32	4.23961e-30
Myom1	229.859	3.66535	7.67278e-32	4.98212e-30
Vsig2	357.23	3.39513	7.81463e-32	5.05623e-30
Arhgap31	1000.7	2.47085	8.11193e-32	5.23005e-30
Exoc4	877.796	1.7491	8.90617e-32	5.7219e-30
Acer2	1368.85	3.64359	9.31718e-32	5.96495e-30
Sp100	11677.3	1.70776	9.58001e-32	6.11178e-30
Prdx6	3566.98	3.16795	1.02479e-31	6.51511e-30
Mapk1	2237.77	1.10793	1.12006e-31	7.09607e-30
Ptpn11	3469.49	2.58775	1.17869e-31	7.44167e-30
Nfe2	1629.91	3.1861	1.42489e-31	8.96505e-30
Rnf19b	1967.48	2.33979	1.91696e-31	1.20196e-29
Ubash3b	1705.01	2.71937	1.93579e-31	1.2096e-29
Rtn4ip1	914.923	2.96529	2.48978e-31	1.55046e-29
Mpl	1851.09	3.53677	2.95517e-31	1.83402e-29
Tlr9	1929.86	1.88046	3.49996e-31	2.16475e-29
Ppil3	604.881	2.54981	3.71413e-31	2.28946e-29
Rilpl1	128.833	3.90489	4.18908e-31	2.57354e-29
Pla2g4a	464.576	3.0084	4.54974e-31	2.78572e-29
Bid	499.879	1.73094	5.51509e-31	3.3655e-29
Alox12	10453.6	3.62254	5.59677e-31	3.40395e-29
Vdac3	585.647	2.39887	5.87854e-31	3.56345e-29
Smim3	1482.42	3.4092	6.18863e-31	3.739e-29
Xylt1	839.918	-1.44087	6.23338e-31	3.75361e-29
Rsu1	1794.35	2.95634	6.75544e-31	4.04194e-29
Stom	3796.9	2.91376	6.75651e-31	4.04194e-29
Rtn4	2366.99	1.95913	7.17324e-31	4.27722e-29
Mthfd2	257.042	1.83312	8.20671e-31	4.87751e-29
Cass4	271.183	3.2901	8.23404e-31	4.87787e-29
Mfsd2b	2343.25	3.61669	8.37695e-31	4.94647e-29
Slc45a4	201.192	1.96472	8.81786e-31	5.19002e-29
Pcmt1	2584.72	2.92093	9.73807e-31	5.71321e-29
Pfkfb3	886.479	1.55451	9.87592e-31	5.77551e-29
Sgcb	283.596	2.57302	1.00137e-30	5.8374e-29
Muc13	217.392	4.06088	1.12874e-30	6.55891e-29
Cyb5a	1872.45	2.8398	1.23617e-30	7.16037e-29
Adam9	982.687	2.21961	1.38911e-30	8.02079e-29
Prr13	2023.21	1.91594	1.43406e-30	8.25419e-29
Ccdc93	461.017	-1.05895	1.77663e-30	1.01938e-28
Oas1b	354.887	2.2427	1.94158e-30	1.11054e-28
Amd1	420.141	2.17697	2.11585e-30	1.20643e-28
Tmem167b	599.211	1.53386	2.67835e-30	1.5224e-28
Pttg1ip	7535.75	3.29436	2.76383e-30	1.56611e-28
Aftph	1770.96	1.26731	3.10745e-30	1.75537e-28
Ccdc150	97.3193	4.6136	3.35807e-30	1.89109e-28
Ap2m1	1849.51	2.46068	3.54988e-30	1.99295e-28
Ahsa1	833.435	1.64331	3.6136e-30	2.02251e-28
Cpm	460.306	-2.07028	3.6414e-30	2.03183e-28
F5	15824.8	3.46455	3.84145e-30	2.13692e-28
Pdia3	3456.29	1.23839	5.20005e-30	2.88389e-28
A530032D15Rik	92.7123	2.63112	5.32975e-30	2.94687e-28
Cep250	450.299	-1.34879	5.39711e-30	2.9751e-28
Casp4	815.838	2.17829	5.77792e-30	3.17542e-28
B430306N03Rik	535.25	2.10733	5.81729e-30	3.18746e-28
Cd9	26957.6	3.6704	6.31707e-30	3.45094e-28
Lacc1	364.932	2.17057	6.70062e-30	3.64954e-28
Hsp90ab1	10967	1.53011	7.25573e-30	3.94012e-28
Gbp4	2713.34	2.74921	7.90308e-30	4.27892e-28
Serpinb6a	1525.88	3.15881	8.57258e-30	4.61714e-28
Slc24a3	974.46	3.64535	8.57837e-30	4.61714e-28
R3hdm4	1837.13	2.75856	9.20202e-30	4.93824e-28
Gm6548	336.719	2.14519	9.6765e-30	5.17345e-28
Ago4	132.491	-1.96442	9.69703e-30	5.17345e-28
Stx11	4127.41	3.27449	1.03747e-29	5.51887e-28
Tpm3	4165.12	1.41476	1.18148e-29	6.26664e-28
Tomm70a	1268.84	1.44752	1.27168e-29	6.69713e-28
Vdac1	1024.21	1.94274	1.27226e-29	6.69713e-28
Lhfp	290.348	3.57601	1.27365e-29	6.69713e-28
Apcdd1	157.997	3.5237	1.35723e-29	7.11608e-28
Ifi35	463.279	2.40906	1.45199e-29	7.5911e-28
Grk5	807.803	2.17796	1.61355e-29	8.41168e-28
Trim25	2637.14	1.11936	1.68317e-29	8.74963e-28
Tlr7	2377.87	1.79963	1.76551e-29	9.15157e-28
Sp110	1802.74	1.79401	1.93798e-29	1.00171e-27
Gapdh	952.676	1.81315	2.15097e-29	1.10866e-27
Tmem9b	493.113	1.63589	2.20314e-29	1.13235e-27
Fbxw11	711.982	1.25147	2.31916e-29	1.18863e-27
Gata1	379.192	3.60129	2.41637e-29	1.23499e-27
Gm49342	639.499	2.63101	2.50209e-29	1.27522e-27
Pdzk1ip1	305.188	3.54565	2.90281e-29	1.47534e-27
Med12l	340.842	3.26372	3.01729e-29	1.52926e-27
Sco1	135.654	1.96622	3.57132e-29	1.80505e-27
Stx2	262.699	1.8831	3.62297e-29	1.8261e-27
Cc2d2b	272.095	2.98234	4.57193e-29	2.29806e-27
Msn	14220.9	0.68181	4.81237e-29	2.41227e-27
Tfec	94.014	3.95476	5.21264e-29	2.60575e-27
Gp5	2152.59	3.60502	5.89881e-29	2.9407e-27
Plxna4	2392.61	3.21666	6.35818e-29	3.16107e-27
Dapp1	1397.31	1.74137	7.62987e-29	3.783e-27
Pecam1	4907.79	2.08563	7.89776e-29	3.90522e-27
Sort1	1359.02	2.4571	8.65662e-29	4.2643e-27
Ogfrl1	1711.19	2.33067	8.6707e-29	4.2643e-27
Atf4	1497.95	1.46919	9.09399e-29	4.46046e-27
Gvin1	263.489	2.21034	9.13399e-29	4.46806e-27
Leprot	551.374	1.99947	9.18167e-29	4.47938e-27
Rp2	2386.53	2.39178	9.61591e-29	4.67872e-27
Pi4k2b	297.691	2.7115	1.0843e-28	5.26172e-27
Derl1	1734.79	2.53387	1.13055e-28	5.4716e-27
Bcas3os1	79.3403	4.21849	1.20725e-28	5.82737e-27
Tcp11l1	197.197	3.17735	1.48942e-28	7.16334e-27
Mcur1	1242.76	1.97341	1.49187e-28	7.16334e-27
Rhoj	968.571	3.59136	1.57006e-28	7.51896e-27
Gm13431	195.548	3.54665	1.60035e-28	7.64397e-27
Cdh23	98.1395	2.8419	1.75703e-28	8.37043e-27
Actn1	2048.14	2.41914	1.96467e-28	9.33524e-27
Psme2	1042.11	1.92557	2.10941e-28	9.99696e-27
Ctsc	4088.81	1.4409	2.13694e-28	1.01012e-26
Armc9	97.808	-2.09196	2.52359e-28	1.1898e-26
Cd209a	99.7349	-6.05034	2.62076e-28	1.23243e-26
Ncoa1	1428.94	1.34634	3.16881e-28	1.48633e-26
Gpx4	1285.48	2.80925	3.18871e-28	1.49182e-26
Rassf2	1637.97	-0.946993	3.60255e-28	1.68113e-26
Itpr2	3432.35	1.93445	3.9864e-28	1.8555e-26
Prkce	1064.79	1.71338	4.04931e-28	1.87999e-26
Trip12	4664.86	0.917379	4.26228e-28	1.97385e-26
Zup1	1187.21	2.08456	4.45841e-28	2.05945e-26
Sdc3	882.461	2.70193	4.49519e-28	2.07119e-26
Gbp9	3803.38	2.25212	4.5863e-28	2.10785e-26
Ubap1	1661.12	2.41636	4.86784e-28	2.23162e-26
Nudt3	2396.67	2.67035	4.98363e-28	2.27898e-26
Cavin1	246.476	3.64116	5.75936e-28	2.62713e-26
Gss	131.016	1.91273	5.82489e-28	2.6504e-26
Itgb3	19447.1	3.14662	6.07396e-28	2.75685e-26
Il18	142.3	2.18721	6.7616e-28	3.06134e-26
Scamp1	1118.17	3.38631	7.04867e-28	3.18026e-26
Selenof	1419.93	1.79998	7.0591e-28	3.18026e-26
Rnf115	1563.68	2.10605	7.52804e-28	3.38317e-26
Adcy9	211.308	3.28413	8.16254e-28	3.6593e-26
Capn3	269.9	3.29078	9.09647e-28	4.06799e-26
Ubl5	717.935	1.79295	9.75144e-28	4.35024e-26
Nck2	750.451	2.77556	1.0323e-27	4.59398e-26
Grap2	2283.83	1.72537	1.11824e-27	4.96432e-26
St6gal1	1607.73	-1.24908	1.21562e-27	5.38356e-26
Wdfy1	462.64	1.84321	1.32745e-27	5.86458e-26
Cd59a	1104.24	3.78843	1.71163e-27	7.5436e-26
Vmp1	819.647	1.24559	1.82882e-27	8.04066e-26
Elovl7	218.84	3.25115	2.0569e-27	9.02166e-26
Cfl1	7493.58	1.46645	2.09073e-27	9.14807e-26
Rai2	94.1142	4.12387	2.19898e-27	9.5987e-26
Pla2g12a	397.326	2.92619	2.35161e-27	1.02404e-25
Ybx1	5544.56	2.4782	2.45363e-27	1.06593e-25
Tom1l1	189.082	2.8388	2.82415e-27	1.22398e-25
Gpr183	384.562	-1.43161	2.8516e-27	1.23295e-25
Atp6v0a2	1017	1.66517	3.04861e-27	1.31501e-25
Dnajb11	896.257	1.09087	3.09962e-27	1.33386e-25
Psma5	266.243	1.64439	3.13285e-27	1.34499e-25
H1f2	4320.77	3.36603	3.33313e-27	1.42761e-25
Setd3	873.445	1.3647	3.51286e-27	1.50107e-25
Dap	4356.58	3.09234	4.30603e-27	1.8357e-25
Fcer1g	1644.62	1.8337	4.65666e-27	1.98055e-25
Itga2b	12243.3	3.60975	4.95282e-27	2.10161e-25
Ntan1	292.967	1.74155	5.00189e-27	2.1175e-25
Ctnna1	1635.6	1.9963	5.03659e-27	2.12467e-25
Stx7	1733.25	1.87309	5.04483e-27	2.12467e-25
Panx1	365.697	1.67931	5.05375e-27	2.12467e-25
Skap2	3227.42	2.6466	5.20875e-27	2.1848e-25
Pf4	6755.39	3.48159	5.33842e-27	2.23406e-25
Slc26a11	83.5442	-3.14406	5.78824e-27	2.41676e-25
Sh3bgrl2	6812.1	3.34316	6.37663e-27	2.65635e-25
Lgalsl	2537.42	3.64638	6.73757e-27	2.80031e-25
Spon1	122.175	3.7815	6.85795e-27	2.84387e-25
Zfp664	1877.23	2.50289	7.02419e-27	2.9062e-25
Slc6a4	2074.24	3.32252	7.88756e-27	3.25603e-25
Vps54	1733.91	1.77685	8.04696e-27	3.31433e-25
Atp5pb	1057.72	0.946196	8.423e-27	3.4614e-25
Gsta2	74.2345	4.63262	8.61375e-27	3.52848e-25
Samd9l	15629.1	2.15397	8.63626e-27	3.52848e-25
Gp6	4298.98	3.64157	8.64426e-27	3.52848e-25
Pdlim1	1639.49	2.73657	8.97901e-27	3.65694e-25
Ptk2b	4227.02	0.944067	9.05552e-27	3.67989e-25
Serpinb2	228.357	3.44631	9.55655e-27	3.87486e-25
Siglec1	375.563	3.43383	9.92333e-27	4.01466e-25
Zeb2os	106.165	2.99496	1.00367e-26	4.05152e-25
Ube2m	526.443	1.093	1.03123e-26	4.1536e-25
Pamr1	77.1759	4.70643	1.11519e-26	4.4819e-25
Cdkn1a	135.714	2.84776	1.17969e-26	4.73067e-25
Nacc2	354.54	2.82564	1.2175e-26	4.87161e-25
Cd84	5903.23	2.45679	1.22174e-26	4.87172e-25
Inpp5a	336.08	2.0698	1.22287e-26	4.87172e-25
Plek	43746.4	3.28489	1.22728e-26	4.87864e-25
Rgs10	4254.91	3.38675	1.25826e-26	4.99016e-25
Dusp16	783.363	1.42144	1.2608e-26	4.99016e-25
Rtn3	3453.88	2.25329	1.30872e-26	5.16859e-25
Mtmr14	505.024	1.75157	1.44574e-26	5.69738e-25
Apod	34.2265	6.27252	1.46581e-26	5.76404e-25
Epsti1	2097.8	1.76448	1.59558e-26	6.26084e-25
Zyx	6545.43	2.72069	1.74558e-26	6.83474e-25
Dmac2	415.352	-1.05136	1.85669e-26	7.25421e-25
Reep2	55.2333	3.53302	1.96516e-26	7.66162e-25
P2rx1	1247.35	3.45684	2.01706e-26	7.84718e-25
Clcf1	391.788	-1.48685	2.03374e-26	7.89523e-25
Vwf	7286	3.52974	2.08077e-26	8.06065e-25
Man2a2	568.655	-1.71918	2.09424e-26	8.09566e-25
Cd81	1315.11	2.15247	2.38465e-26	9.19881e-25
Ccnd2	5908.2	1.63978	2.6134e-26	1.00599e-24
St7	273.09	2.76693	2.68047e-26	1.02964e-24
Adam19	734.314	-1.06737	3.26467e-26	1.25141e-24
Aplnr	62.4821	3.9149	3.31537e-26	1.26818e-24
Clec4g	39.1177	3.59604	3.46078e-26	1.31883e-24
Tpi1	708.36	2.23484	3.46223e-26	1.31883e-24
Aida	1838.67	1.97275	3.72575e-26	1.41625e-24
Aars	393.386	1.14701	3.84361e-26	1.45802e-24
Bin2	3516.28	1.58258	4.80496e-26	1.81891e-24
Afap1l1	180.317	3.56699	4.94164e-26	1.86677e-24
Zwint	690.484	2.11258	5.22686e-26	1.97044e-24
Fhl1	5494.82	3.38739	5.24135e-26	1.97183e-24
Slc44a1	2686.6	3.1668	5.28608e-26	1.98456e-24
Treml1	1725.1	3.46579	5.34159e-26	2.00129e-24
Itga6	13448.8	3.0821	5.82431e-26	2.17767e-24
Clu	11030.3	3.47117	6.58137e-26	2.4557e-24
Snap23	7316.76	3.28974	6.60027e-26	2.45772e-24
Ifi209	12489.5	2.04494	6.72199e-26	2.49795e-24
Mff	1702.27	2.04327	7.81083e-26	2.89667e-24
Itgb1	12810.5	2.68937	8.05364e-26	2.98066e-24
Chd3	1781.2	-1.1995	8.39459e-26	3.10056e-24
Arl6ip1	1825.9	1.02786	1.0098e-25	3.72219e-24
Hexa	2344.56	1.86515	1.0463e-25	3.84895e-24
Ptpn12	2984.94	2.65966	1.08936e-25	3.99929e-24
Arhgef12	2293.54	2.90889	1.10235e-25	4.03884e-24
Atp2a3	10681.8	2.15608	1.10944e-25	4.05667e-24
Pomp	564.239	1.40981	1.1965e-25	4.35916e-24
Trim5	1031.65	-1.68742	1.19694e-25	4.35916e-24
H3f3b	5593.25	0.941411	1.21762e-25	4.42565e-24
Nt5c3	3353.39	2.29474	1.25113e-25	4.5384e-24
Capns1	1241.21	1.63381	1.4158e-25	5.12554e-24
Kbtbd7	773.577	1.91335	1.42125e-25	5.13507e-24
Trpc6	178.853	3.79196	1.43481e-25	5.17383e-24
Zadh2	319.342	-1.17763	1.44069e-25	5.17676e-24
4930598N05Rik	96.5611	3.88996	1.4413e-25	5.17676e-24
Ywhah	7007.16	2.97149	1.47092e-25	5.27278e-24
Tubb1	9575.08	3.40312	1.49958e-25	5.36496e-24
Tacc1	2676.13	1.15804	1.54659e-25	5.52233e-24
Pam	142.214	2.44679	1.6612e-25	5.91998e-24
Mov10	530.773	2.12072	1.7441e-25	6.20329e-24
Mid1	85.6549	2.65977	1.8577e-25	6.59448e-24
Fundc2	765.645	2.16801	1.90768e-25	6.75874e-24
Prkab2	1533.01	2.30066	1.97446e-25	6.9818e-24
AA986860	36.0532	3.33914	2.02771e-25	7.15619e-24
Foxo1	1459.74	-1.15094	2.10263e-25	7.40631e-24
Tmem106a	277.351	2.22993	2.11188e-25	7.42454e-24
Rnf34	378.974	1.1961	2.12781e-25	7.46615e-24
Itga2	992.773	2.90163	2.25919e-25	7.91193e-24
Fam174b	299.619	3.10757	2.37476e-25	8.30076e-24
Ptgir	370.981	2.30175	2.40866e-25	8.40315e-24
Cpq	133.161	3.25854	2.47015e-25	8.60122e-24
C1galt1c1	342.906	1.67604	2.6205e-25	9.09286e-24
Becn1	1855.63	2.04187	2.62131e-25	9.09286e-24
Inka1	87.0488	3.30557	2.71924e-25	9.41465e-24
Slfn14	368.395	3.5223	2.85034e-25	9.84987e-24
Gk	534.075	1.69425	2.87321e-25	9.91014e-24
Gm1968	136.147	3.51484	2.98472e-25	1.02753e-23
Pcgf5	268.34	1.91572	3.11484e-25	1.07031e-23
Pcp4l1	314.39	3.50536	3.1276e-25	1.07267e-23
Mrpl30	837.178	1.24445	3.37742e-25	1.15618e-23
Serpina3g	961.529	2.797	3.61765e-25	1.2361e-23
Cd300lf	395.76	2.33597	3.75561e-25	1.28084e-23
Zfand4	122.707	3.69426	3.79297e-25	1.29117e-23
Mxi1	2394.54	2.68551	4.20849e-25	1.42995e-23
4930486L24Rik	715.274	3.55748	4.67093e-25	1.58412e-23
Spcs1	364.42	1.53108	4.79756e-25	1.62405e-23
Jak2	3584.65	1.72676	4.88259e-25	1.64977e-23
Irag1	2408.35	3.28336	5.25973e-25	1.77392e-23
Wdr13	1257.37	2.37589	5.70371e-25	1.92011e-23
Ltbp1	2361.82	3.45204	6.5726e-25	2.20854e-23
Max	4509.77	2.6087	6.97468e-25	2.33934e-23
Tmem50b	550.989	0.886248	7.00465e-25	2.34508e-23
S100a10	3394.65	2.28521	7.1944e-25	2.40419e-23
Eif4g1	2910.7	0.803614	8.10628e-25	2.70397e-23
Nipsnap2	646.757	2.02056	8.52895e-25	2.83977e-23
Tpm2	299.88	3.85208	8.67283e-25	2.88241e-23
Carmil1	478.081	2.00209	8.72714e-25	2.89519e-23
Inafm2	2206.7	2.82565	9.69984e-25	3.21204e-23
Ndufa4	608.88	1.79231	9.90076e-25	3.27263e-23
Otud7b	4044.94	2.5334	1.02804e-24	3.38899e-23
Rab11a	1196.27	2.61482	1.02899e-24	3.38899e-23
Fth1	27974.9	2.70761	1.11688e-24	3.66648e-23
Cgas	252.486	1.81351	1.11726e-24	3.66648e-23
Ssr3	2399.47	1.47388	1.1446e-24	3.74945e-23
Rap1b	13951.6	2.38377	1.48783e-24	4.86504e-23
Tollip	1586.34	2.44504	1.50267e-24	4.90479e-23
1110004F10Rik	668.649	1.78785	1.62652e-24	5.29956e-23
Cep20	329.162	1.817	1.64106e-24	5.33739e-23
Ptgs1	944.199	3.31213	1.66801e-24	5.4154e-23
Rab13	210.874	4.06678	1.82169e-24	5.90383e-23
Hsp90aa1	2311.12	2.12401	1.96877e-24	6.36918e-23
Cd151	659.876	3.23976	2.02026e-24	6.52419e-23
Cds1	115.43	2.2537	2.06366e-24	6.65256e-23
Plcb2	671.34	-1.16777	2.09515e-24	6.74216e-23
Tspan9	838.999	3.06599	2.14637e-24	6.89485e-23
Cd5	203.946	-2.23691	2.22726e-24	7.14212e-23
Exoc6	1105	1.54207	2.23474e-24	7.15351e-23
Ets1	8649.07	-1.10299	2.37738e-24	7.59679e-23
Gucy1a1	211.61	3.9821	2.53474e-24	8.08547e-23
Sytl4	2465.8	3.45574	2.63399e-24	8.38738e-23
Ergic1	414.09	2.11814	2.69737e-24	8.57425e-23
Srxn1	1878.59	3.16372	2.94056e-24	9.33104e-23
Nbea	123.822	3.65672	3.12223e-24	9.8903e-23
Pnpla8	2585.96	2.75449	3.14055e-24	9.93112e-23
Cd44	5948.95	1.73003	3.18525e-24	1.0055e-22
Gm38329	36.8895	3.64132	3.283e-24	1.03457e-22
Nomo1	7217.63	2.71263	3.33134e-24	1.04799e-22
Itpr1	2045.66	0.974293	3.3466e-24	1.05098e-22
Pik3cb	550.748	2.3502	3.35597e-24	1.05212e-22
Ociad2	48.5708	4.29776	3.45189e-24	1.08033e-22
Ccr1	225.831	2.28197	3.69327e-24	1.15389e-22
Slc25a22	374.606	2.33169	3.71316e-24	1.15812e-22
Prkar1a	3597.88	1.34079	3.7247e-24	1.15974e-22
Bin1	1962.25	1.76952	3.91687e-24	1.2175e-22
Hadh	154.825	-1.45466	4.37437e-24	1.35739e-22
Pacsin2	2058.31	2.37324	4.43816e-24	1.37485e-22
Xkrx	246.411	-1.5998	4.54395e-24	1.40524e-22
Elapor2	233.047	3.53966	4.56654e-24	1.40983e-22
Ptprj	5535.49	1.6567	4.70786e-24	1.45101e-22
Fyco1	1527.03	1.63742	5.69961e-24	1.75371e-22
Pcyt1b	329.569	3.20986	5.78354e-24	1.77654e-22
Cpe	66.8278	3.7265	6.19264e-24	1.89901e-22
Gsn	2660.22	2.73726	6.30176e-24	1.92923e-22
Aqp1	1017.7	3.4231	6.31836e-24	1.93107e-22
Ppif	441.754	2.41724	6.348e-24	1.93688e-22
Tshz1	277.898	-1.42816	6.88369e-24	2.09682e-22
F2rl3	31.6204	3.28882	7.12368e-24	2.16631e-22
Gramd1c	173.262	2.68884	7.15712e-24	2.17286e-22
Trim8	828.514	1.2118	7.29963e-24	2.21244e-22
Stxbp6	103.515	-4.41399	7.46573e-24	2.25903e-22
Fbxo32	204.748	-1.46957	7.49277e-24	2.26346e-22
Slc22a3	64.1963	4.13642	8.88528e-24	2.67968e-22
Myct1	618.07	3.38599	9.14478e-24	2.75339e-22
Cd226	6820.76	3.7591	9.74587e-24	2.92954e-22
Phf2	612.991	-1.09368	1.00035e-23	3.00204e-22
Ipo11	1954.22	3.18074	1.02262e-23	3.06382e-22
Mmd	10461	3.28719	1.02874e-23	3.07711e-22
Ubxn8	266.046	1.22023	1.12185e-23	3.35012e-22
Dync1i2	1176.45	0.947966	1.1531e-23	3.43782e-22
Hp1bp3	3062.34	1.17743	1.18484e-23	3.52669e-22
Tgfbr2	1907.97	-0.934404	1.20461e-23	3.5797e-22
Arhgap18	3485.01	3.0134	1.25182e-23	3.71393e-22
Akirin1	673.358	1.63105	1.26083e-23	3.73043e-22
Dlgap4	880.18	1.80885	1.26147e-23	3.73043e-22
Mob2	294.911	1.86155	1.36267e-23	4.02318e-22
Gm16170	165.913	-2.1101	1.50954e-23	4.44961e-22
Mylk	4936.72	3.35848	1.62052e-23	4.76903e-22
F2r	291.802	2.44047	1.66127e-23	4.88107e-22
Ttll11	320.625	3.14171	1.89259e-23	5.55179e-22
Gm4841	23.5056	5.50266	1.90143e-23	5.56877e-22
Dlg2	716.426	3.52555	1.94824e-23	5.69673e-22
Ssx2ip	542.468	3.08334	1.995e-23	5.82413e-22
Proser2	131.97	3.56067	2.05305e-23	5.98401e-22
Stac2	80.4103	-2.50493	2.13165e-23	6.2032e-22
Gas2l1	3465.15	2.95305	2.20915e-23	6.4185e-22
Dennd5a	1618.26	1.10093	2.21933e-23	6.43783e-22
H2bc6	170.62	3.31285	2.27743e-23	6.59588e-22
Fundc1	314.96	1.45997	2.32742e-23	6.72997e-22
Stradb	1511.46	2.57034	2.35686e-23	6.80431e-22
Ywhag	1101.89	1.13142	2.42508e-23	6.99022e-22
Cyb5r4	911.578	1.36334	2.56796e-23	7.39038e-22
Ctsd	8390.31	2.32857	2.77853e-23	7.98378e-22
Wdpcp	69.0747	3.44877	2.94389e-23	8.44562e-22
BC005537	5658.76	1.14778	3.01618e-23	8.63944e-22
Atp6v0e	616.089	1.24408	3.09121e-23	8.84047e-22
Gm13842	108.173	3.17041	3.30315e-23	9.4318e-22
Tln1	10865.4	1.71045	3.36865e-23	9.60381e-22
Habp4	96.4589	-2.46516	3.63626e-23	1.03506e-21
Hipk2	774.377	1.58339	3.64658e-23	1.03638e-21
Edaradd	190.452	-1.65151	4.08697e-23	1.15973e-21
Mbnl2	2001.97	2.20735	4.24542e-23	1.20283e-21
Tmem40	809.833	3.22014	4.36854e-23	1.23579e-21
Ifi27l2a	642.863	1.95409	4.4041e-23	1.24392e-21
Alox5ap	1062.33	2.22183	4.49194e-23	1.26677e-21
Tpst1	579.572	1.84564	4.66313e-23	1.31302e-21
4930426D05Rik	121.017	-2.36354	4.75591e-23	1.33708e-21
G3bp2	1105.83	1.04033	4.78238e-23	1.34245e-21
Ciita	912.486	-1.34223	5.35862e-23	1.5019e-21
Cdc42bpa	258.997	3.34021	5.57406e-23	1.55988e-21
Tspan17	425.586	3.13818	5.77763e-23	1.61437e-21
Slc18a2	273.473	2.96035	5.83582e-23	1.62814e-21
Psmd11	745.795	1.21587	5.94621e-23	1.65641e-21
Agtrap	545.51	2.09763	6.05127e-23	1.6831e-21
Kalrn	709.479	3.0171	6.20981e-23	1.72457e-21
Gm20559	3241.55	1.71925	6.27122e-23	1.73898e-21
Xdh	1929.66	1.88127	6.32915e-23	1.75238e-21
Gzmb	924.27	2.56872	6.39667e-23	1.76601e-21
Vwa5a	675.181	1.42014	6.39774e-23	1.76601e-21
Apbb1	64.3129	3.39326	6.42359e-23	1.77047e-21
Mycbp	691.578	2.75411	6.55901e-23	1.80506e-21
Rgs1	188.398	2.95395	6.73087e-23	1.84957e-21
Dzip1	268.835	2.10719	6.93365e-23	1.90243e-21
Ninj1	397.063	2.71131	7.11572e-23	1.94945e-21
Ston2	517.362	3.22992	7.20604e-23	1.97124e-21
Prdx1	1004.37	1.05301	7.61557e-23	2.08015e-21
Arhgap10	3293.17	3.1947	8.00692e-23	2.18377e-21
Acot7	230.526	2.23688	8.08857e-23	2.20275e-21
Layn	182.134	3.53747	8.10563e-23	2.2041e-21
Mast2	1748.28	2.70794	8.48377e-23	2.30349e-21
Parvb	6627.19	3.00925	1.05966e-22	2.87289e-21
Lrrn3	1791.26	3.12237	1.0634e-22	2.87876e-21
Sppl2a	2908.35	1.49746	1.08916e-22	2.94413e-21
Trim34a	1739.18	0.887279	1.1636e-22	3.14069e-21
Ophn1	172.113	3.06421	1.18557e-22	3.19526e-21
Copg2	575.671	1.16931	1.20171e-22	3.23397e-21
Ldb1	911.134	-1.10012	1.24757e-22	3.35246e-21
Gab1	147.071	2.96877	1.25182e-22	3.35894e-21
Fap	20.1155	3.89576	1.44339e-22	3.86728e-21
Dennd10	593.34	2.28394	1.47984e-22	3.95912e-21
Erlec1	1178.62	2.43703	1.66797e-22	4.45591e-21
Tlk1	3753.61	2.14449	1.67808e-22	4.47634e-21
Fam217b	255.779	2.36315	1.80632e-22	4.81139e-21
Sfxn1	767.427	2.04203	1.82176e-22	4.84457e-21
1110028F11Rik	93.6831	3.79627	1.82408e-22	4.84457e-21
Selp	337.393	3.53464	1.96906e-22	5.22201e-21
Csgalnact1	627.04	3.40255	2.27139e-22	6.01506e-21
Esam	676.006	3.42255	2.31862e-22	6.13123e-21
Car13	46.4398	3.50546	2.36763e-22	6.25177e-21
Oaz2	429.439	2.17705	2.48524e-22	6.55283e-21
Trib2	570.577	-1.73301	2.51435e-22	6.62003e-21
Rab11b	1147.98	1.20802	2.66934e-22	7.01799e-21
Mob1b	1000.53	2.01449	3.02346e-22	7.93757e-21
Dstn	975.949	2.5003	3.12518e-22	8.19282e-21
Slco3a1	201.822	1.62951	3.15818e-22	8.26745e-21
Aldh2	15687.1	2.56956	3.17814e-22	8.30779e-21
Armcx6	67.39	3.96454	3.3828e-22	8.83014e-21
Pkib	586.788	2.14009	3.6303e-22	9.46263e-21
Gnb4	77.7844	2.24149	3.65446e-22	9.51203e-21
Micu2	783.005	1.2068	3.90831e-22	1.01583e-20
Copz1	786.509	1.32676	4.09233e-22	1.06214e-20
Ankib1	1146.33	1.46158	4.40373e-22	1.14097e-20
Ypel5	3320.22	2.43821	4.40853e-22	1.14097e-20
Ttll1	206.087	2.81262	4.47979e-22	1.15777e-20
Gatad1	3139.58	2.84271	4.54249e-22	1.17231e-20
Pygb	1333.63	1.99102	4.76319e-22	1.22753e-20
Gm12020	69.2973	3.52284	4.78438e-22	1.23125e-20
Mitd1	563.146	1.94196	5.23262e-22	1.34471e-20
Mapk6	4171.78	2.84452	5.32102e-22	1.3655e-20
Nif3l1	150.043	1.49211	5.58008e-22	1.42997e-20
Gtdc1	229.817	1.49	5.63803e-22	1.4428e-20
N4bp1	1070.12	1.12889	5.6911e-22	1.45434e-20
Mxd4	444.312	-1.69517	5.71052e-22	1.45726e-20
Pcdh7	105.945	3.33039	5.85412e-22	1.49182e-20
Eloc	560.55	1.58582	5.87563e-22	1.49521e-20
Tesc	97.0986	2.85137	5.89131e-22	1.49712e-20
Stip1	797.309	1.1911	6.60762e-22	1.67681e-20
Msr1	575.398	2.12045	6.74792e-22	1.71003e-20
Vcpip1	2726.26	1.66422	6.75773e-22	1.71015e-20
Rit1	476.889	2.28204	6.98296e-22	1.7647e-20
Qsox1	696.956	2.92525	7.16327e-22	1.80776e-20
Cbx7	813.469	-1.73499	7.22459e-22	1.82072e-20
Arpc1a	2484.82	2.38959	7.56087e-22	1.90284e-20
Egln1	258.594	-1.44066	8.26062e-22	2.07608e-20
Ccdc25	312.306	1.22461	8.45299e-22	2.1215e-20
Pgk1	273.332	1.51817	9.10253e-22	2.28138e-20
Dusp3	1089.58	2.20229	9.61257e-22	2.40591e-20
Gipc2	105.907	3.82668	1.04827e-21	2.62009e-20
Mink1	1449.8	1.77997	1.05352e-21	2.62961e-20
F13a1	6009.15	2.11985	1.05858e-21	2.63864e-20
Cela1	156.16	3.31983	1.07984e-21	2.68797e-20
Rap2a	877.05	2.10748	1.11172e-21	2.76354e-20
Sulf2	262.519	-1.74132	1.1489e-21	2.84981e-20
Pls1	1774.17	3.11326	1.14954e-21	2.84981e-20
Il15ra	128.851	1.76007	1.17742e-21	2.91496e-20
Ptpn3	101.49	3.02299	1.19746e-21	2.96055e-20
Cars	233.017	1.28617	1.34973e-21	3.33249e-20
BC051226	64.7947	1.91664	1.35674e-21	3.34527e-20
Wwtr1	52.192	4.27117	1.41404e-21	3.48186e-20
St3gal1	3218.38	1.81008	1.41661e-21	3.4835e-20
Adcy6	217.617	2.5805	1.63463e-21	4.0142e-20
Eif2ak3	599.759	-1.33063	1.67697e-21	4.11264e-20
Trappc2	470.151	2.82108	1.70075e-21	4.16535e-20
2610528J11Rik	21.3232	4.42027	1.82619e-21	4.46659e-20
Sgce	161.528	3.42875	1.95761e-21	4.78161e-20
Mmp19	932.727	2.99933	2.07933e-21	5.07213e-20
Flna	19523.7	1.59051	2.18492e-21	5.32256e-20
Gm5069	74.8017	3.09304	2.24273e-21	5.45611e-20
Odc1	3539.84	2.82434	2.48079e-21	6.02723e-20
Ifrd1	1439.97	2.48101	2.49442e-21	6.05229e-20
Yap1	480.519	3.27324	2.58951e-21	6.27466e-20
Thsd4	50.8224	3.80383	2.74848e-21	6.65104e-20
BC064078	268.838	2.50827	2.75583e-21	6.65999e-20
Cnst	2968.92	2.65375	2.90225e-21	7.00455e-20
Zmynd8	871.781	-0.795544	2.99401e-21	7.21647e-20
Epor	19.6269	4.0789	2.99823e-21	7.21711e-20
4931406C07Rik	148.598	2.02695	3.0418e-21	7.31234e-20
Srgap2	1343.11	1.12195	3.08312e-21	7.40191e-20
Eif4a1	1634.36	0.718219	3.23774e-21	7.76293e-20
Clec4d	231.603	3.32959	3.29216e-21	7.88303e-20
Tmem67	106.436	1.84996	3.63442e-21	8.69116e-20
Ctnnal1	120.26	2.45183	3.946e-21	9.42392e-20
Gm28609	237.554	3.44165	4.12082e-21	9.82856e-20
I830077J02Rik	1624.62	2.6298	4.15929e-21	9.90735e-20
Gm7972	37.218	3.45373	4.47661e-21	1.06493e-19
Eif3h	1577.85	1.02271	4.53148e-21	1.07658e-19
Cd59b	95.9609	4.10411	4.78803e-21	1.13605e-19
Tm4sf1	36.5354	3.74473	5.04302e-21	1.195e-19
Rnf14	732.011	1.19506	5.13339e-21	1.21484e-19
Plac8	4690.36	2.14491	5.2295e-21	1.23598e-19
Nipal3	2270.84	2.29353	5.23705e-21	1.23616e-19
Rgs18	9494.87	3.66695	5.33931e-21	1.25867e-19
Herpud2	685.365	1.64412	5.7233e-21	1.34745e-19
Pign	566.948	1.30246	5.74941e-21	1.35185e-19
Actn4	1741.6	1.64241	5.97837e-21	1.40388e-19
Gm26569	28.0219	4.00356	6.14487e-21	1.44112e-19
Fads2	61.2913	3.22204	6.20383e-21	1.45308e-19
Kbtbd11	1204.54	-1.45839	6.38892e-21	1.49452e-19
Tnnt1	41.6045	3.26928	6.43845e-21	1.50417e-19
Mideas	899.473	-0.854513	6.52312e-21	1.522e-19
Meis1	70.4279	2.27303	6.55253e-21	1.52692e-19
Gnaz	606.356	3.15998	6.62393e-21	1.54158e-19
Golph3l	570.249	1.28885	6.7938e-21	1.5791e-19
Grn	1696.41	2.39429	6.85767e-21	1.59192e-19
Ank3	54.0359	4.24528	7.43515e-21	1.72378e-19
Dhcr24	882.04	2.56501	7.68424e-21	1.77927e-19
Bcas3	351.043	1.72058	7.70979e-21	1.78292e-19
Angpt1	2069.04	3.74795	7.96517e-21	1.83965e-19
Eif2ak1	1129.07	1.37807	8.14335e-21	1.87843e-19
Dnaja1	832.91	1.6865	8.47389e-21	1.9522e-19
Bbip1	350.137	1.49342	8.50574e-21	1.95707e-19
Optn	453.706	2.81715	8.55027e-21	1.96484e-19
Dennd2c	205.806	2.78227	8.58845e-21	1.97113e-19
Gvin-ps7	22111.3	1.78026	9.92743e-21	2.27558e-19
Ptpn1	2141.58	1.2125	1.01294e-20	2.31895e-19
Itgb5	2145.16	2.87908	1.03941e-20	2.37657e-19
Gtf2e2	433.074	1.9769	1.048e-20	2.39321e-19
Mfhas1	196.028	-1.81755	1.05192e-20	2.39916e-19
Prep	534.089	1.36494	1.06364e-20	2.42287e-19
Rbpms2	546.166	3.20156	1.10311e-20	2.50964e-19
Aldh1l1	31.4478	3.83511	1.12547e-20	2.55659e-19
Smurf2	1016.71	1.34474	1.12655e-20	2.55659e-19
Cox7b	538.149	1.11957	1.40156e-20	3.17676e-19
Nes	15.7662	6.34351	1.40974e-20	3.19133e-19
Cyp2b10	64.3422	4.01094	1.4696e-20	3.32272e-19
Enah	59.208	3.37118	1.52717e-20	3.4486e-19
Dazap2	4953.03	1.17922	1.54111e-20	3.47579e-19
Chmp3	1456.65	0.835141	1.59525e-20	3.59345e-19
Ms4a6c	3292.4	1.3407	1.70959e-20	3.84626e-19
Ptger3	40.549	4.18093	1.75043e-20	3.93329e-19
Gm30648	26.6688	4.52308	1.76514e-20	3.96147e-19
Tal1	1001.04	3.09026	1.80091e-20	4.03678e-19
A630012P03Rik	24.912	5.37207	1.83779e-20	4.11439e-19
Gad1	457.325	2.82622	1.87369e-20	4.18963e-19
Slc12a7	287.193	-1.75106	1.87962e-20	4.19773e-19
Iqce	125.379	-1.44785	1.89983e-20	4.23768e-19
Mboat7	634.38	1.49871	1.91531e-20	4.26701e-19
Kdm5b	414.89	-1.01883	1.98105e-20	4.40807e-19
Dnajb4	838.723	2.65588	2.08122e-20	4.62427e-19
1810058I24Rik	8378.29	2.85518	2.08328e-20	4.62427e-19
Ubr4	3363.34	1.18391	2.12024e-20	4.70061e-19
Nol4l	169.208	2.60389	2.12622e-20	4.70813e-19
Gm13206	41.5817	3.45299	2.20324e-20	4.87277e-19
Ctla2b	5357.32	3.49415	2.29404e-20	5.06743e-19
Itpr3	1102.08	-1.10468	2.29837e-20	5.07086e-19
Zranb3	136.292	2.53081	2.59767e-20	5.72428e-19
G6pdx	1039.27	1.4512	2.66123e-20	5.85728e-19
Cd99l2	217.807	2.27892	2.72877e-20	5.99869e-19
Enc1	107.728	-1.9359	2.7431e-20	6.0169e-19
Slc22a23	224.529	2.91216	2.74365e-20	6.0169e-19
Mosmo	481.23	1.57581	2.8205e-20	6.178e-19
H2aw	346.188	3.20739	2.83144e-20	6.19453e-19
Fam241a	237.592	1.78032	2.88185e-20	6.29728e-19
Kcnab2	644.058	-1.12199	2.99236e-20	6.53093e-19
Morf4l1	884.913	1.02298	2.99972e-20	6.53917e-19
Appl2	239.609	-1.43599	3.01832e-20	6.57187e-19
Taldo1	4598.78	2.3024	3.09597e-20	6.73291e-19
Gm5960	42.4433	4.57627	3.33899e-20	7.25277e-19
Ly6g6f	186.931	3.55593	3.38471e-20	7.34334e-19
Itfg1	495.157	1.26396	3.57804e-20	7.75355e-19
Pde3a	426.767	3.19657	3.7313e-20	8.07607e-19
Ndfip2	284.634	1.34322	3.77973e-20	8.17121e-19
Spop	2320.98	0.942384	3.81628e-20	8.24046e-19
Fam32a	1099.72	1.04038	4.09736e-20	8.8357e-19
Ormdl3	1948.04	2.7196	4.10163e-20	8.8357e-19
Gm11427	144.003	1.99693	4.3006e-20	9.25339e-19
Slfn3	304.876	2.04059	4.34349e-20	9.33467e-19
Dapk1	425.17	2.87886	4.37599e-20	9.39344e-19
Celf2	3831.4	1.28062	4.63959e-20	9.94758e-19
Eif4g2	9600.05	0.917225	4.67883e-20	1.00199e-18
Samd14	849.79	3.27213	4.71374e-20	1.00829e-18
Cetn2	810.047	2.15444	5.18653e-20	1.10812e-18
Ppp1r13b	603.294	1.1225	5.24836e-20	1.12002e-18
Eipr1	305.697	2.27006	5.28644e-20	1.12683e-18
Sesn1	915.718	-1.17578	5.36786e-20	1.14285e-18
Znrf2	1593.26	-1.04794	5.49613e-20	1.16879e-18
Galnt6	384.446	-1.37932	5.67687e-20	1.20582e-18
Ino80c	667.413	1.71872	6.19408e-20	1.31415e-18
Gm13822	23.5321	5.4093	6.21746e-20	1.31671e-18
Tspan14	1130.66	1.91206	6.22056e-20	1.31671e-18
Mindy1	606.903	1.81845	6.24687e-20	1.32075e-18
Ramac	753.606	1.84693	6.55325e-20	1.38392e-18
Rab27b	2542.33	3.69899	7.13896e-20	1.50587e-18
Frmd4b	347.762	2.36989	7.31918e-20	1.5421e-18
Pon2	904.01	1.60567	7.46038e-20	1.57003e-18
Gmpr	283.671	3.1648	7.67317e-20	1.61296e-18
Ecm1	1654.14	2.89856	7.79594e-20	1.63688e-18
D330041H03Rik	81.3483	-1.93237	7.86455e-20	1.64939e-18
Gata2	362.005	2.51536	8.33737e-20	1.74654e-18
B4galnt1	1233.07	-1.53276	8.63072e-20	1.80592e-18
Smarca2	1097.03	-1.3279	9.46177e-20	1.97754e-18
Rbl2	944.874	-0.990295	1.01089e-19	2.11039e-18
Ppp1r15a	397.918	1.40834	1.13381e-19	2.36429e-18
Pdk3	249.436	1.28487	1.1528e-19	2.40115e-18
Stim1	933.766	1.51922	1.18445e-19	2.46425e-18
Adgrg1	977.816	3.0716	1.22344e-19	2.54247e-18
Cd164	4030.93	1.96502	1.24817e-19	2.59092e-18
Tm7sf3	362.477	1.93521	1.28682e-19	2.6681e-18
Sod1	894.7	1.35344	1.29363e-19	2.67918e-18
Kif2a	5897.78	2.93517	1.30083e-19	2.69104e-18
Lrrfip2	822.486	1.85783	1.31149e-19	2.71002e-18
Paip2	4139.79	2.02005	1.34004e-19	2.76587e-18
Ifi207	2439.15	2.22796	1.4582e-19	3.00635e-18
Tap1	2026.84	1.3968	1.52649e-19	3.1436e-18
Plekhg2	309.843	-1.42239	1.56407e-19	3.21736e-18
Ttll7	49.5079	3.49195	1.62678e-19	3.34259e-18
Stxbp5	656.468	1.64192	1.6814e-19	3.45094e-18
Ccdc88c	1108.84	-1.25197	1.73477e-19	3.55647e-18
Smchd1	5533.98	1.50886	1.77321e-19	3.63119e-18
Gm11274	681.044	3.77528	1.82883e-19	3.7409e-18
Ankrd35	135.902	3.34362	1.9514e-19	3.98714e-18
N4bp2	1404.56	-1.2696	2.07714e-19	4.23931e-18
Zfas1	313.681	1.27366	2.10262e-19	4.28653e-18
2510002D24Rik	108.579	-1.70643	2.24504e-19	4.57175e-18
Tgoln1	1620.44	0.676878	2.37808e-19	4.83729e-18
Laptm5	6905.37	0.994992	2.4131e-19	4.90306e-18
Mthfd2l	82.629	2.96553	2.42464e-19	4.92103e-18
Dusp23	430.38	2.92625	2.43336e-19	4.93324e-18
Akt3	2796.47	1.98397	2.51659e-19	5.09276e-18
Gabarapl1	810.104	2.61069	2.51763e-19	5.09276e-18
Syt13	171.89	2.90428	2.53945e-19	5.1312e-18
Ppp1r3d	63.1197	2.68099	2.57742e-19	5.20218e-18
Sema6d	130.814	2.95467	2.60406e-19	5.25012e-18
Mturn	129.278	-2.16924	2.70926e-19	5.4562e-18
2310034O05Rik	63.2352	3.29108	2.76515e-19	5.56261e-18
Gm15050	144.61	3.11319	2.78432e-19	5.59502e-18
Hivep1	1230.22	1.15003	2.817e-19	5.65446e-18
Cap2	112.54	3.30715	2.95907e-19	5.9331e-18
Fam214a	607.765	-1.07181	3.0379e-19	6.08448e-18
Sfxn3	352.977	-1.27929	3.05197e-19	6.10595e-18
Ankle2	1595.12	0.722664	3.13947e-19	6.27412e-18
H4c9	292.011	3.05275	3.25045e-19	6.48882e-18
Clic5	18.8119	4.76023	3.33203e-19	6.64439e-18
Cox5a	397.691	2.6379	3.39828e-19	6.7691e-18
2510009E07Rik	417.408	3.11393	3.63344e-19	7.22963e-18
Rasl10a	303.671	2.84036	3.74653e-19	7.44654e-18
Dnase1l1	259.706	1.65089	3.78831e-19	7.52137e-18
Mill2	38.5415	4.82629	3.9104e-19	7.74936e-18
Hsph1	1096.71	2.10548	3.91163e-19	7.74936e-18
Ass1	217.702	1.95227	4.01311e-19	7.94179e-18
2310015A10Rik	295.8	-1.13298	4.07062e-19	8.04686e-18
Mapre2	1111.36	1.38659	4.07677e-19	8.0503e-18
Bicd2	2522.68	2.56755	4.11725e-19	8.12145e-18
Deptor	127.49	-2.49441	4.17124e-19	8.21905e-18
Klhl6	1532.94	0.889548	4.19709e-19	8.26107e-18
Dpp8	1759.62	0.911695	4.6938e-19	9.22879e-18
Pdlim7	412.534	2.28329	4.85762e-19	9.54059e-18
Gp9	2058.63	3.03149	4.99988e-19	9.80944e-18
Rpa1	770.128	-1.04708	5.13925e-19	1.00721e-17
Tubb4b	427.306	1.84749	5.14886e-19	1.00801e-17
Ctla2a	58139.7	3.44848	5.65565e-19	1.10603e-17
Kntc1	24.8301	3.23441	5.66803e-19	1.10727e-17
Atp6v1f	526.909	1.93774	5.80031e-19	1.1319e-17
Trem2	72.7963	2.60388	5.88718e-19	1.14762e-17
Spice1	381.778	-1.11482	6.04583e-19	1.17729e-17
Stk24	3639	0.983486	6.24692e-19	1.21515e-17
Dnah17	93.3086	2.18749	6.41258e-19	1.24505e-17
Nlk	1460.89	2.17405	6.41429e-19	1.24505e-17
Rbm43	626.14	1.45423	6.47956e-19	1.25639e-17
Mmrn1	7512.51	3.6351	6.56239e-19	1.2711e-17
Skp1	922.479	1.07493	6.73647e-19	1.30343e-17
Dut	394.673	2.20632	6.78816e-19	1.31204e-17
Tagln2	4074.06	2.05512	6.92584e-19	1.33724e-17
Zfand3	2513.04	2.49375	6.98341e-19	1.34693e-17
Hmgb1	1133.16	1.1859	7.23298e-19	1.39359e-17
Ppp6r3	1617.26	0.786984	7.51537e-19	1.44647e-17
Myl9	9230.19	3.31144	7.61345e-19	1.4638e-17
Sdf4	1533.78	0.908523	7.65979e-19	1.47093e-17
2810030D12Rik	46.9527	3.36967	7.66666e-19	1.47093e-17
Tubb2a	1024.72	2.91532	7.69078e-19	1.47313e-17
Bag1	1055.97	1.60647	7.69426e-19	1.47313e-17
Ddx24	1159	0.854406	8.41591e-19	1.60961e-17
Brf1	377.42	-0.977082	8.77133e-19	1.67583e-17
Pttg1	1720.08	2.02182	8.83356e-19	1.68595e-17
Armcx1	82.761	3.78522	9.17221e-19	1.74876e-17
Gabarap	1574.96	1.1891	9.37768e-19	1.78607e-17
Katna1	314.876	0.785526	9.68747e-19	1.84314e-17
Atp5e	1368.28	2.20027	1.0306e-18	1.95879e-17
Kcmf1	540.981	0.837362	1.06762e-18	2.02704e-17
Pml	2867.63	1.5928	1.11941e-18	2.12315e-17
Cnp	2588.57	1.97652	1.21407e-18	2.30029e-17
Gm10419	84.8006	3.27727	1.23475e-18	2.33705e-17
Pdcd10	714.676	1.70214	1.26132e-18	2.38488e-17
Atg12	664.154	1.41409	1.29113e-18	2.43871e-17
Mpeg1	11698.8	1.48442	1.35576e-18	2.55814e-17
Slc7a8	121.07	2.13072	1.36139e-18	2.56451e-17
Hmga2	75.2726	3.27671	1.36195e-18	2.56451e-17
Rngtt	544.879	1.72966	1.41179e-18	2.65562e-17
Myl6	7221.88	2.88409	1.43018e-18	2.68745e-17
Ehd3	328.673	1.55092	1.43815e-18	2.69964e-17
Ifi203-ps	85.8925	3.54075	1.51745e-18	2.84291e-17
Tmbim1	194.586	2.06342	1.51759e-18	2.84291e-17
Kctd1	120.295	1.99166	1.57117e-18	2.94027e-17
Csf1	388.776	2.47673	1.58626e-18	2.96546e-17
Pard3b	596.943	2.85174	1.65376e-18	3.08849e-17
H2-T23	2180.75	1.77104	1.66615e-18	3.10845e-17
Ppp2ca	2021.57	1.18274	1.68785e-18	3.14571e-17
Pfdn5	965.58	1.15374	1.81039e-18	3.37065e-17
Eif5a2	388.819	2.43059	1.85036e-18	3.44156e-17
Slc30a1	394.735	1.41149	1.86025e-18	3.45643e-17
Triap1	175.35	1.78103	1.94327e-18	3.607e-17
Src	111.189	3.07562	2.03648e-18	3.77619e-17
Stau2	129.037	2.44323	2.04509e-18	3.78829e-17
Podxl	25.555	3.9261	2.10584e-18	3.89686e-17
Pgap4	143.585	2.98717	2.10806e-18	3.89702e-17
Ctsz	1786.86	1.74134	2.11635e-18	3.9084e-17
Fam110b	68.5554	3.14849	2.14884e-18	3.96439e-17
Gm12551	20.2513	5.50251	2.2192e-18	4.09006e-17
H4c3	47.4251	3.60392	2.27068e-18	4.18071e-17
Fyn	1516.59	1.01588	2.44197e-18	4.49155e-17
Tie1	52.6996	3.78358	2.46444e-18	4.52831e-17
Stk11ip	257.5	-1.38402	2.50159e-18	4.58944e-17
Nckap1	1281.25	3.05609	2.50274e-18	4.58944e-17
Rtl8c	232.56	3.13978	2.5967e-18	4.75697e-17
Nme1	131.119	1.13892	2.69267e-18	4.92782e-17
Slc15a3	298.73	2.31206	2.74432e-18	5.01733e-17
Fn1	5976.49	-2.30417	2.79045e-18	5.09655e-17
S100a9	167.1	3.70046	2.81303e-18	5.13266e-17
Oas1c	156.172	1.42172	2.84605e-18	5.18771e-17
Mfsd6	658.495	1.64588	2.97395e-18	5.41545e-17
Vamp3	638.605	1.19339	3.06622e-18	5.57789e-17
Ttc38	125.288	-1.66431	3.07091e-18	5.58085e-17
Smad7	293.512	-1.90221	3.12019e-18	5.66478e-17
Zfp882	303.812	-1.5873	3.12862e-18	5.67444e-17
Sorl1	4410.46	-0.814105	3.18564e-18	5.77212e-17
Triqk	112.181	3.62518	3.35548e-18	6.07236e-17
Map3k1	2635.44	-0.718797	3.358e-18	6.07236e-17
Gskip	201.664	1.28939	3.42668e-18	6.19042e-17
Anxa4	240.864	1.98015	3.50106e-18	6.31854e-17
Nras	1266.23	0.966481	3.58178e-18	6.45782e-17
Cavin2	3853.1	3.68042	3.65555e-18	6.58431e-17
Fermt3	3784.25	2.42458	4.20963e-18	7.57484e-17
Sbk1	795.965	-1.35671	4.24995e-18	7.63986e-17
Ehmt1	436.941	-0.738613	4.32022e-18	7.75853e-17
P2ry14	142.829	2.16652	4.46634e-18	8.01305e-17
Sdhaf2	468.562	1.11233	4.54383e-18	8.14408e-17
Gchfr	210.038	3.21151	4.69366e-18	8.40437e-17
Gas5	1653.82	1.12776	5.08524e-18	9.0966e-17
Psma6	587.251	0.743334	5.13668e-18	9.17962e-17
4930512H18Rik	30.3913	3.57645	5.23029e-18	9.33775e-17
Evi2a	1400.97	1.13802	5.26565e-18	9.39169e-17
Tmem158	286.736	3.12572	5.31782e-18	9.47548e-17
Dgkg	157.568	1.89357	5.38682e-18	9.58906e-17
Rassf3	926.12	-1.14803	5.42405e-18	9.64593e-17
Loxl3	54.597	3.09081	5.45056e-18	9.68364e-17
Rnf144b	598.97	2.2936	5.50324e-18	9.76772e-17
Sgms1	571.016	-1.33266	5.54171e-18	9.82643e-17
Cuedc1	197.265	2.23174	5.6381e-18	9.98765e-17
Thy1	541.839	-1.84061	5.82676e-18	1.03118e-16
Prkca	1201.7	1.82844	6.13478e-18	1.08464e-16
Map2k3	1420.04	2.50647	6.17653e-18	1.09097e-16
Clcn3	2082.53	1.88173	6.30511e-18	1.1126e-16
Crtc3	273.133	-1.39283	6.56031e-18	1.15652e-16
Arrb2	950.358	1.21399	6.6702e-18	1.17475e-16
Timp3	25.4552	4.90921	6.6883e-18	1.17681e-16
Ooep	67.7372	3.76245	6.83978e-18	1.2023e-16
Gp1ba	2341.41	3.3396	6.89139e-18	1.2102e-16
Rab8b	2086.7	1.35003	7.16225e-18	1.25656e-16
Gramd1a	1167.79	-1.13165	7.23336e-18	1.26782e-16
Gm43068	29.6161	4.59099	7.25549e-18	1.27048e-16
Nlrc3	328.814	-1.53495	7.31818e-18	1.28023e-16
Def6	273.522	-1.40428	7.67576e-18	1.34149e-16
Tmem184b	478.536	1.82741	7.89187e-18	1.3772e-16
Calu	966.919	0.937041	7.89517e-18	1.3772e-16
Tspan2	2131.83	2.87278	8.02598e-18	1.39868e-16
Fam13b	2007.55	1.98636	8.04919e-18	1.40139e-16
Canx	3448.05	0.750467	8.26842e-18	1.43819e-16
Cmtm6	2134.98	0.925902	8.2786e-18	1.43858e-16
1810037I17Rik	181.687	1.27889	8.60076e-18	1.49314e-16
Ctss	7771.31	1.01225	8.62127e-18	1.49528e-16
Plekha2	2648.75	0.999468	8.9943e-18	1.5585e-16
Xiap	2508.33	1.25207	9.11057e-18	1.57715e-16
Ogfr	916.864	1.82274	9.59075e-18	1.6587e-16
Hspd1-ps4	946.404	3.58631	9.7803e-18	1.68988e-16
Plp1	1603.55	3.41702	9.82552e-18	1.69547e-16
Mcf2l	97.3006	2.46728	9.83124e-18	1.69547e-16
Nrgn	14171.9	2.88013	1.01851e-17	1.75484e-16
Prkar2b	7403.24	3.25436	1.13725e-17	1.95757e-16
Acp2	260.608	2.02264	1.2055e-17	2.0731e-16
Gucy1b1	1890.56	3.29301	1.20719e-17	2.07406e-16
C4b	58.9129	5.26774	1.28934e-17	2.2131e-16
Trps1	482.261	-1.49274	1.33005e-17	2.28084e-16
Ccdc92	968.332	2.88798	1.34606e-17	2.30613e-16
Trpc1	92.5751	3.45393	1.46712e-17	2.51116e-16
Fcgr4	862.591	1.95306	1.54238e-17	2.63751e-16
Cryzl2	66.5477	2.33103	1.54545e-17	2.64029e-16
B3gnt8	103.092	-2.25501	1.56978e-17	2.67935e-16
Gm12258	85.6849	-2.13351	1.63077e-17	2.78084e-16
Cyb5r3	857.144	1.23514	1.6576e-17	2.82395e-16
Bst1	109.93	2.22024	1.93532e-17	3.29402e-16
Tent4b	1456.44	2.02983	1.93771e-17	3.295e-16
Septin1	1133.59	-0.840598	2.00012e-17	3.39796e-16
Hsp90b1	4832.45	0.958668	2.14388e-17	3.63881e-16
Calm3	1453.25	1.57266	2.16714e-17	3.67487e-16
Rab12	300.274	1.28958	2.19117e-17	3.71217e-16
Ro60	1775.68	3.29568	2.21207e-17	3.74411e-16
Ptprn	121.815	3.03148	2.27603e-17	3.84878e-16
Trem1	90.9152	2.02558	2.28695e-17	3.86367e-16
Parm1	46.7309	3.5247	2.33179e-17	3.93297e-16
Serpini1	302.42	1.75907	2.33228e-17	3.93297e-16
Cux1	1708.78	1.0427	2.36261e-17	3.98044e-16
Slc27a2	129.653	3.2484	2.41019e-17	4.05685e-16
Frmd5	21.3472	3.43964	2.45218e-17	4.12374e-16
Gimap3	4722.7	-1.21501	2.47329e-17	4.1554e-16
Rhoc	52.0342	2.73962	2.4887e-17	4.17744e-16
Kat2b	688.146	0.97361	2.52362e-17	4.23216e-16
S100a8	132.476	3.69794	2.55275e-17	4.27709e-16
Csnk1e	1049.32	0.946786	2.55701e-17	4.2803e-16
Tmod3	4554.01	1.53568	2.59409e-17	4.33838e-16
Pgap1	1513.02	-1.5248	2.64702e-17	4.42285e-16
Mctp1	3474.77	3.25254	2.69225e-17	4.49431e-16
Hspd1	874.223	1.34361	2.71674e-17	4.53105e-16
Mbd2	2523.39	1.47831	2.91999e-17	4.86559e-16
Dhx58os	22.3658	3.13708	2.95011e-17	4.91129e-16
Helz2	5699.01	1.61562	2.9668e-17	4.93457e-16
Abi2	387.129	2.40836	3.01727e-17	5.01394e-16
Tmem43	585.277	1.38068	3.06151e-17	5.08283e-16
Cald1	6787.83	3.37177	3.07024e-17	5.09268e-16
Lrrc8b	443.47	1.52181	3.1242e-17	5.1775e-16
Ccr7	822.02	-1.65844	3.14467e-17	5.20669e-16
Xkr6	58.5857	3.55297	3.21938e-17	5.32555e-16
Parp1	1594.41	-0.893234	3.32088e-17	5.48848e-16
Trim69	16.7348	4.33864	3.39825e-17	5.61127e-16
Socs1	121.36	3.00423	3.41371e-17	5.6317e-16
Spns2	74.6009	-3.01049	3.54528e-17	5.84346e-16
Stxbp3	594.923	1.16398	3.55394e-17	5.85245e-16
Abca2	368.445	-1.31304	3.61597e-17	5.94923e-16
Hlcs	286.433	-1.20676	3.61957e-17	5.94978e-16
Syap1	513.926	1.52485	3.67901e-17	6.04206e-16
Nyx	37.1408	2.19887	3.68815e-17	6.05162e-16
Tlr12	67.633	2.33098	3.87381e-17	6.35054e-16
Golm1	260.536	-1.29405	3.90329e-17	6.39313e-16
Susd6	1165.83	1.00889	3.92357e-17	6.42058e-16
Fam131a	92.5901	3.13768	4.11823e-17	6.73308e-16
Sh2d4b	50.9811	2.46861	4.19281e-17	6.84888e-16
Agrn	126.309	1.9945	4.30481e-17	7.02554e-16
Wbp2	1333.89	1.85925	4.61476e-17	7.52465e-16
Ppia	1569.9	1.15483	4.8064e-17	7.83014e-16
Mllt3	1021.67	1.84452	5.00514e-17	8.14663e-16
Crybg3	306.609	-1.04514	5.02346e-17	8.16917e-16
Map1lc3b	846.463	1.41498	5.10364e-17	8.29216e-16
Actg1	1704.6	1.90553	5.34084e-17	8.66984e-16
Mavs	269.794	1.49427	5.34879e-17	8.67502e-16
Gm32051	144.017	3.17639	5.91115e-17	9.57858e-16
Adi1	169.313	-1.48859	5.92142e-17	9.58672e-16
Arid1b	988.526	-0.688163	5.96428e-17	9.64754e-16
Antxr2	287.827	-1.02991	6.00334e-17	9.70212e-16
Anxa5	1113.39	1.42431	6.1322e-17	9.9016e-16
Mapre1	1713.68	1.04114	6.24639e-17	1.00771e-15
Abcc4	533.936	1.39672	6.30599e-17	1.01642e-15
Adam10	2810.41	1.40868	6.45517e-17	1.03955e-15
Gm26616	79.4013	2.87527	7.16004e-17	1.15205e-15
Gm18752	58.74	2.88002	7.19408e-17	1.1565e-15
Apoe	1174.09	-1.95514	8.00628e-17	1.28594e-15
Ap4s1	172.314	1.18351	8.06524e-17	1.29427e-15
Afg3l2	629.319	1.09004	8.07679e-17	1.29498e-15
Fam193b	421.733	-1.40969	8.22711e-17	1.31793e-15
Kif14	73.7337	4.08252	8.36441e-17	1.33875e-15
H2-Q4	1625.02	1.07825	8.42486e-17	1.34724e-15
S100a1	966.137	3.36963	8.89971e-17	1.42193e-15
Pgm2l1	3483.81	2.65244	8.90985e-17	1.4223e-15
Fmo5	355.153	1.71494	9.59175e-17	1.52982e-15
Map1a	62.6988	3.0075	9.6622e-17	1.53971e-15
Cpne2	49.7373	2.90992	1.00439e-16	1.59914e-15
Fbxl2	234.003	2.62682	1.0087e-16	1.6046e-15
Dusp19	86.0372	2.15771	1.03582e-16	1.64631e-15
Gp1bb	732.091	3.46327	1.04313e-16	1.65648e-15
Dpys	57.9006	3.78024	1.06173e-16	1.68328e-15
Ivd	232.583	-1.25623	1.06185e-16	1.68328e-15
Fam78a	512.797	-1.52636	1.08523e-16	1.71884e-15
Draxin	1369.37	2.71877	1.10964e-16	1.75599e-15
Scamp5	57.0581	3.43022	1.1299e-16	1.7865e-15
Cacna1d	68.8861	-2.33486	1.17548e-16	1.85695e-15
Tnik	1459.22	1.87275	1.18203e-16	1.86568e-15
Hacd1	38.6627	3.24637	1.2108e-16	1.90945e-15
Brd3	542.422	-0.954298	1.24921e-16	1.96832e-15
Rida	1303.37	3.23077	1.2776e-16	2.01131e-15
Ndufa1	246.401	1.82621	1.28982e-16	2.02879e-15
P2ry12	9254.51	3.8813	1.29404e-16	2.03369e-15
Dcstamp	67.4624	3.18731	1.36902e-16	2.14967e-15
Gnai2	5409.72	1.10146	1.40291e-16	2.20099e-15
Ly6a2	529.841	2.63746	1.41705e-16	2.22126e-15
Ostm1	839.329	1.43029	1.42098e-16	2.22551e-15
Tpm1	1669.24	2.0708	1.45325e-16	2.2741e-15
Card6	1226.17	-0.981307	1.49607e-16	2.33909e-15
Hpcal1	370.094	1.46319	1.54314e-16	2.41063e-15
Tjp2	644.245	2.28195	1.55959e-16	2.43425e-15
Sec22b	366.218	0.860885	1.57497e-16	2.45614e-15
Arrb1	2572.63	1.75058	1.59569e-16	2.48634e-15
Srpk2	703.355	-1.1565	1.64246e-16	2.55703e-15
Arpc2	7074.67	1.27314	1.66895e-16	2.59604e-15
Msh2	384.52	-0.96993	1.71448e-16	2.6646e-15
Clec5a	144.389	2.56167	1.80277e-16	2.79944e-15
Gm9821	169.801	2.14738	1.84659e-16	2.86504e-15
Plcb4	81.7714	2.27526	1.89248e-16	2.93375e-15
Lsm12	4199.65	2.71084	2.01263e-16	3.11736e-15
Cdk2	204.238	-0.956046	2.03063e-16	3.14256e-15
Fgfr1op2	4072.47	1.99177	2.03922e-16	3.15318e-15
Cds2	2895.28	1.21187	2.04719e-16	3.16283e-15
Psma2	585.849	0.79955	2.16377e-16	3.34011e-15
B2m	52443.5	2.49673	2.18806e-16	3.37475e-15
Dnmt3c	11.8349	5.71511	2.26289e-16	3.48722e-15
Magohb	105.879	1.74961	2.29757e-16	3.53767e-15
Palld	83.0525	2.81762	2.30097e-16	3.53993e-15
Arhgap6	296.035	2.69591	2.34777e-16	3.60889e-15
Gab2	438.697	1.61846	2.38942e-16	3.66981e-15
Map4k2	1502.78	-1.3436	2.48047e-16	3.80645e-15
Marchf5	927.715	1.46189	2.53145e-16	3.88141e-15
Hspa9	1238.97	0.683009	2.67061e-16	4.09134e-15
M6pr	1602.85	0.56095	2.74635e-16	4.20384e-15
Fam117b	650.355	-1.0168	2.85766e-16	4.37056e-15
Gm14636	12.4173	4.36729	2.87487e-16	4.39321e-15
Hsd11b1	314.147	-1.00905	2.93767e-16	4.48541e-15
Chchd2	392.035	1.41605	2.95787e-16	4.51248e-15
Stx16	3204.6	0.925517	2.96554e-16	4.52041e-15
Tifa	688.22	1.21643	3.01143e-16	4.58652e-15
Xcr1	92.9418	2.76134	3.1036e-16	4.72295e-15
Htatip2	196.584	1.60793	3.27285e-16	4.9743e-15
Hspa1b	63.8395	4.58219	3.27421e-16	4.9743e-15
Il6	37.4518	4.00305	3.41557e-16	5.18474e-15
Asb13	536.355	1.40981	3.60777e-16	5.47193e-15
Pafah2	105.466	2.63518	3.64436e-16	5.52283e-15
Usp36	300.753	-1.05751	3.65103e-16	5.52836e-15
Nars	1031.82	0.656296	3.65413e-16	5.52846e-15
Lrrc32	66.6443	3.08895	3.74671e-16	5.66233e-15
Mest	529.662	2.4323	3.74882e-16	5.66233e-15
Pde5a	1682.53	2.63686	3.80325e-16	5.73979e-15
Pea15a	414.603	1.36827	3.87646e-16	5.84545e-15
Mras	239.498	3.07082	3.96586e-16	5.97531e-15
Ap3s1	190.779	2.27314	4.28488e-16	6.45065e-15
Zfr	2797.66	1.95099	4.50559e-16	6.77732e-15
Whrn	89.658	-1.61011	4.5278e-16	6.80513e-15
Nedd8	437.894	1.33055	4.61141e-16	6.92509e-15
Il7	21.7551	3.84064	4.94385e-16	7.41821e-15
Ncapd2	148.879	-1.41277	5.08514e-16	7.62395e-15
Diras2	128.774	1.70664	5.11511e-16	7.66258e-15
Cers4	290.346	-1.48926	5.34726e-16	8.00378e-15
Mindy3	346.681	1.43494	5.40235e-16	8.07962e-15
Flt3	93.5763	-2.75428	5.40896e-16	8.08287e-15
Smim19	158.157	1.42455	5.41678e-16	8.08793e-15
Atrn	579.8	1.11547	5.48025e-16	8.17601e-15
AI839979	98.9769	-2.46369	5.524e-16	8.23456e-15
Ercc5	686.877	-0.999092	5.70668e-16	8.49992e-15
Usp54	153.707	1.83461	5.79818e-16	8.62917e-15
Dis3l	174.939	-0.984816	5.83887e-16	8.68264e-15
Jakmip1	406.837	-1.13594	5.98576e-16	8.89383e-15
Iars2	383.964	-0.852902	6.48399e-16	9.62627e-15
Gpsm2	90.1793	1.72743	6.61924e-16	9.81907e-15
Cd7	212.27	1.92867	6.72588e-16	9.96916e-15
Rreb1	512.22	-0.826994	6.97247e-16	1.03263e-14
Slc25a23	70.6565	-2.53523	7.18239e-16	1.06285e-14
Plau	38.7212	2.95171	7.21225e-16	1.06641e-14
Hat1	273.82	0.996451	7.29695e-16	1.07806e-14
Bean1	108.859	3.19341	7.40239e-16	1.09275e-14
Pik3ip1	273.723	-1.56432	7.48163e-16	1.10356e-14
Marchf6	1679.76	1.24335	7.49495e-16	1.10463e-14
Psme4	1652.9	0.851134	7.58172e-16	1.11651e-14
Lrrc8c	1726.93	1.55719	7.73661e-16	1.1384e-14
Ripor1	171.019	-1.26356	7.97308e-16	1.17225e-14
Nlrp6	172.286	2.95309	8.04307e-16	1.18159e-14
Twf1	903.513	1.90177	8.12654e-16	1.19289e-14
Rmi2	38.9559	2.55648	8.31796e-16	1.22001e-14
Rin2	519.413	1.40346	8.9079e-16	1.30549e-14
Pdgfa	434.464	2.96127	8.9759e-16	1.3144e-14
Bcl7a	382.765	-1.0951	9.07376e-16	1.32767e-14
Marcksl1	201.215	1.67003	9.28963e-16	1.35816e-14
Trim35	436.022	-0.870772	9.40096e-16	1.37334e-14
Tnfsf14	188.297	2.27858	9.48925e-16	1.38513e-14
Itsn1	928.509	2.04333	9.57665e-16	1.39677e-14
Stk4	5092.77	0.789564	9.69259e-16	1.41255e-14
Lmna	280.457	2.37911	9.98242e-16	1.45363e-14
Mcfd2	228.211	1.10552	1.00857e-15	1.4675e-14
Jak1	8649.96	0.86675	1.02974e-15	1.49711e-14
Gvin3	10726	1.65791	1.03121e-15	1.49804e-14
Rasal3	971.042	-1.1909	1.0352e-15	1.50264e-14
Cdc14b	314.126	-1.43833	1.0777e-15	1.5631e-14
Manba	229.432	-1.26346	1.08984e-15	1.57945e-14
Abcd2	292.214	-1.79997	1.11372e-15	1.61277e-14
Dusp14	53.2477	2.62972	1.12463e-15	1.62728e-14
Kcnj5	208.833	2.93167	1.14427e-15	1.65439e-14
Ywhaz	4587.94	1.17412	1.1537e-15	1.66669e-14
Itpkb	1424.33	0.870574	1.16964e-15	1.68839e-14
Prdx5	1032.63	1.93695	1.17566e-15	1.69573e-14
Cxcr2	113.56	2.60786	1.22053e-15	1.75907e-14
Phtf2	1309.34	1.70594	1.22961e-15	1.77076e-14
Matk	42.437	-2.69986	1.24899e-15	1.79725e-14
Adcy5	82.5685	2.96853	1.25047e-15	1.79795e-14
Pwwp3a	281.064	-1.45748	1.25921e-15	1.80909e-14
Spa17	179.762	3.3241	1.2644e-15	1.81513e-14
Acsl5	1146.97	0.570965	1.27409e-15	1.8276e-14
Rab1a	1214.52	0.867383	1.30196e-15	1.86611e-14
Phf11	49.6218	2.58578	1.34247e-15	1.92266e-14
Carmil2	261.007	-1.51991	1.35223e-15	1.93512e-14
Eif4b	3026.65	-0.565169	1.35627e-15	1.93938e-14
Mthfr	418.157	2.21344	1.40626e-15	2.0093e-14
Mapk3	568.953	1.46772	1.41366e-15	2.01828e-14
Pithd1	367.799	1.40108	1.4417e-15	2.0567e-14
Ddc	20.5922	3.38039	1.4658e-15	2.08945e-14
Asap2	133.244	1.73647	1.47772e-15	2.1048e-14
Zc3hav1	4300.32	1.05687	1.49708e-15	2.13071e-14
Adamts10	336.137	-1.72235	1.52488e-15	2.16859e-14
1700006J14Rik	30.0867	2.98735	1.58873e-15	2.25763e-14
Cycs	110.976	1.38231	1.59283e-15	2.26169e-14
Kpna1	1390.57	1.45131	1.65652e-15	2.3503e-14
Gm36328	62.0813	3.23457	1.6636e-15	2.35851e-14
Ppm1k	992.45	1.29794	1.68576e-15	2.38807e-14
Serpinb9	524.235	1.8387	1.70632e-15	2.41532e-14
Sult6b1	42.1202	2.54328	1.73283e-15	2.45094e-14
Gnaq	910.31	1.91275	1.7546e-15	2.47982e-14
Parp10	490.73	2.0225	1.76918e-15	2.49849e-14
Auh	330.281	1.13912	1.79991e-15	2.53991e-14
Sav1	1004.35	1.20766	1.82342e-15	2.57111e-14
Csf2rb2	338.604	1.74524	1.87645e-15	2.64383e-14
Lats2	678.381	-1.01971	1.93426e-15	2.72319e-14
Aff3	1094.95	-1.16086	2.01184e-15	2.83022e-14
Gucd1	849.815	1.14484	2.13455e-15	3.00054e-14
Sh2b3	1618.01	1.27493	2.15275e-15	3.02379e-14
Uba1	2149.23	0.825032	2.23935e-15	3.14302e-14
Cracd	849.435	2.67728	2.31623e-15	3.24842e-14
Gstt1	12.7241	4.27302	2.31818e-15	3.24842e-14
Slc38a10	856.145	1.44609	2.31979e-15	3.24842e-14
Tprgl	1335.33	1.3039	2.3838e-15	3.33549e-14
Rab6b	307.826	1.71898	2.40523e-15	3.3629e-14
Slc39a6	307.621	1.30478	2.42249e-15	3.38444e-14
Nprl3	203.428	1.95887	2.43762e-15	3.40297e-14
Creb5	19.4504	3.61427	2.45271e-15	3.41922e-14
Fhl3	93.8898	2.22704	2.45301e-15	3.41922e-14
Sh3bgrl3	1840.14	1.53791	2.46908e-15	3.439e-14
Prickle1	29.0961	2.84571	2.51999e-15	3.50722e-14
Scyl2	594.889	0.862731	2.61009e-15	3.62986e-14
Trerf1	91.8702	-1.91688	2.86433e-15	3.98039e-14
Cdc42	5869.37	0.821859	2.91982e-15	4.05442e-14
Usp48	1204.98	-0.76555	2.98388e-15	4.14021e-14
Hspa4l	861.647	2.17872	3.0576e-15	4.23928e-14
Nfix	302.991	1.55728	3.06115e-15	4.24098e-14
Ache	130.149	3.32077	3.06949e-15	4.24931e-14
mt-Rnr1	209558	3.52102	3.11995e-15	4.31589e-14
Lcn2	30.317	4.49766	3.16315e-15	4.37021e-14
Shoc2	650.22	1.00918	3.164e-15	4.37021e-14
Arhgap4	1344.01	-0.763946	3.24536e-15	4.47919e-14
Art3	16.3596	4.55198	3.26953e-15	4.50913e-14
Slc25a12	426.052	0.912899	3.34192e-15	4.60549e-14
Pole3	173.659	0.971256	3.35243e-15	4.61648e-14
Gm30948	36.3559	-3.13569	3.42569e-15	4.71381e-14
Cttn	206.164	2.60726	3.43812e-15	4.72735e-14
Lrmp	1080	-0.707811	3.53617e-15	4.8585e-14
Atp6v1g1	319.75	1.24349	3.56563e-15	4.8953e-14
Abca6	62.0125	-3.64164	3.64751e-15	5.00394e-14
Emc3	412.845	0.923639	3.66798e-15	5.02824e-14
Capzb	3009.02	0.931252	3.74247e-15	5.12652e-14
Fam20b	681.102	0.984868	3.93609e-15	5.38769e-14
Slc16a12	78.3029	3.30335	4.07836e-15	5.57824e-14
Klf2	2247.07	-0.938478	4.2086e-15	5.75207e-14
Mdga1	130.973	2.99215	4.29048e-15	5.85958e-14
Ppbp	48332.5	3.76114	4.40365e-15	6.00965e-14
Psmd14	614.885	0.83279	4.85231e-15	6.61698e-14
Dlg4	143.507	2.05037	4.95867e-15	6.7562e-14
Tspan18	36.1461	3.109	4.9618e-15	6.7562e-14
Smim14	2595.57	1.19396	5.17026e-15	7.0348e-14
Ifi203	14173.2	1.83202	5.22663e-15	7.1062e-14
1500011B03Rik	140.195	1.55781	5.37901e-15	7.30793e-14
Cirbp	361.197	-1.17381	5.42924e-15	7.36801e-14
Mfap3l	3456.32	3.33724	5.43131e-15	7.36801e-14
Ankrd26	166.144	-1.59452	5.49915e-15	7.4545e-14
Dynlt3	1082.47	2.13671	5.71228e-15	7.73766e-14
Diaph1	3127.05	0.662454	5.72585e-15	7.75028e-14
Homer3	266.875	2.48599	5.76343e-15	7.79538e-14
Smad3	380.493	-0.958763	5.84154e-15	7.89517e-14
Cep89	128.765	-1.30469	5.98426e-15	8.08207e-14
Zfp512b	229.565	-1.67365	6.20404e-15	8.3727e-14
Gm43197	662.531	1.41419	6.22178e-15	8.39044e-14
Mtss2	181.947	3.06012	6.26909e-15	8.448e-14
Gm16464	46.5352	3.05899	6.29991e-15	8.48326e-14
Cdh1	162.062	2.43448	6.43662e-15	8.66095e-14
Gm43672	153.15	2.34042	6.48136e-15	8.71473e-14
Arl5a	1535.94	1.63985	6.71214e-15	9.01838e-14
Pnpla2	422.922	1.32396	6.94642e-15	9.3263e-14
Psmb9	592.706	1.23482	7.08139e-15	9.50052e-14
Cep164	180.534	-1.31097	8.36628e-15	1.12161e-13
Grina	1059.89	1.85103	8.44828e-15	1.13177e-13
Intu	100.314	2.67177	8.8772e-15	1.18836e-13
Cfap97d2	66.6711	3.39054	9.03121e-15	1.20809e-13
Prag1	107.778	-1.46069	9.28011e-15	1.24048e-13
Mapk14	1940.83	1.00021	9.30273e-15	1.24259e-13
Cdc42ep5	210.386	2.96923	9.32514e-15	1.24467e-13
Mllt6	1356.09	-1.08828	9.49693e-15	1.26667e-13
Cnn2	4516.88	1.65998	9.59867e-15	1.27931e-13
Wdhd1	183.457	-1.12919	9.60778e-15	1.27939e-13
Ddit3	142.29	1.47178	9.61334e-15	1.27939e-13
F830016B08Rik	20.6184	7.29374	9.97017e-15	1.32592e-13
Hap1	26.7755	3.40184	1.0256e-14	1.36293e-13
Snw1	655.189	1.08491	1.03356e-14	1.37251e-13
Mpi	68.9159	1.6115	1.04079e-14	1.38111e-13
Cox6b1	647	1.22736	1.05676e-14	1.40128e-13
Cped1	51.8864	3.04513	1.07636e-14	1.42623e-13
Mtm1	303.016	1.21234	1.08847e-14	1.44124e-13
Ifnar1	1075.43	-0.643728	1.09069e-14	1.44313e-13
Irf1	1742.52	1.3002	1.11414e-14	1.47309e-13
Fer	109.558	2.5621	1.13994e-14	1.50611e-13
Tmem14a	37.1935	2.90316	1.14319e-14	1.50913e-13
Trim56	3230.92	0.993159	1.14388e-14	1.50913e-13
Dynll2	347.183	1.4929	1.15916e-14	1.52818e-13
Wipf1	3703.06	0.682057	1.16997e-14	1.54132e-13
Usp46	174.219	1.95197	1.19226e-14	1.56955e-13
Stra6l	26.0645	3.20446	1.23007e-14	1.61815e-13
Casp12	16.1866	3.73554	1.26747e-14	1.66616e-13
Srp14	621.37	1.22782	1.27637e-14	1.67665e-13
Plekho2	3172.39	1.27015	1.27931e-14	1.6793e-13
Mbnl1	19436.9	2.1093	1.28961e-14	1.6916e-13
Gnb1	1917.47	0.486636	1.2972e-14	1.70034e-13
Hsd17b14	58.8657	2.96361	1.30776e-14	1.71295e-13
Trib1	181.018	1.53834	1.32023e-14	1.72805e-13
Creg1	6278.8	2.53518	1.37415e-14	1.79726e-13
Crisp3	61.874	-2.33872	1.37508e-14	1.79726e-13
Lyve1	67.5782	3.01106	1.41275e-14	1.84517e-13
Plxnd1	237.741	-1.88514	1.48502e-14	1.93817e-13
Gm15675	972.296	-1.44191	1.49525e-14	1.95014e-13
Atf5	83.1113	2.2055	1.53463e-14	2.00007e-13
Fry	802.805	-0.902008	1.60577e-14	2.09129e-13
Vipr1	139.792	-2.13433	1.61755e-14	2.10513e-13
Prkg1	37.5892	3.1788	1.63897e-14	2.13147e-13
Pdia6	857.712	1.06386	1.65391e-14	2.14938e-13
Plbd1	1352.37	-1.2899	1.67699e-14	2.17732e-13
Rab6a	2156.86	1.9565	1.6778e-14	2.17732e-13
Pik3ap1	1600.28	1.2801	1.68819e-14	2.18925e-13
Gpr141	1487.46	1.63615	1.70195e-14	2.20553e-13
Amz2	230.782	1.27176	1.70816e-14	2.212e-13
Clec1b	6945.52	3.33924	1.75646e-14	2.27294e-13
Bcr	662.697	1.55811	1.80408e-14	2.3329e-13
Trbc2	887.576	-1.49219	1.84589e-14	2.38514e-13
Xpnpep1	413.35	1.50012	1.84709e-14	2.38514e-13
Yaf2	631.094	2.42147	1.85767e-14	2.39641e-13
Hk3	179.756	1.91241	1.85844e-14	2.39641e-13
A930037H05Rik	88.097	2.79632	1.90319e-14	2.45238e-13
Nav1	1023.2	1.86305	1.91712e-14	2.46858e-13
Pon3	52.225	2.6891	1.91853e-14	2.46866e-13
Atp5j	479.934	0.781335	1.9424e-14	2.4976e-13
Hepacam2	193.674	-1.65374	1.95204e-14	2.50727e-13
Ccnd1	109.823	2.15794	1.95266e-14	2.50727e-13
Sec14l5	26.7388	3.45992	2.06881e-14	2.65453e-13
Ddhd2	202.87	-1.31084	2.15724e-14	2.76606e-13
Prdx3	407.836	1.2007	2.18638e-14	2.80145e-13
Mvp	443.699	1.26387	2.20916e-14	2.82866e-13
Zfp398	489.791	-1.06459	2.2494e-14	2.87815e-13
Ift22	80.3413	1.23702	2.31121e-14	2.95517e-13
Galnt10	332.381	-1.35469	2.3905e-14	3.05441e-13
4930453N24Rik	559.054	1.15284	2.43254e-14	3.10596e-13
Cdk6	642.303	1.08117	2.46426e-14	3.14425e-13
Tgfb1i1	127.291	2.78558	2.4826e-14	3.16545e-13
Rps6kc1	162.727	1.62304	2.51714e-14	3.20725e-13
Ltbp2	85.289	2.89307	2.67739e-14	3.40905e-13
Pgap2	244.857	0.97922	2.758e-14	3.50924e-13
Sptbn1	5840.06	0.903731	2.8997e-14	3.68696e-13
Gnptg	192.25	1.57502	2.97968e-14	3.78602e-13
Tarm1	35.4433	3.51084	3.00538e-14	3.81602e-13
Cdc42bpb	341.871	1.31278	3.13783e-14	3.98142e-13
Smg7	1660.58	1.05156	3.16369e-14	4.01144e-13
2310026L22Rik	37.7067	2.90844	3.2514e-14	4.11979e-13
Chst12	472.276	1.72712	3.36479e-14	4.26052e-13
Kcnb1	56.9533	-2.15183	3.36782e-14	4.26139e-13
Alcam	443.117	-1.40897	3.39452e-14	4.2922e-13
Zfhx2	152.144	-1.44547	3.46193e-14	4.3744e-13
Il1b	134.686	2.26596	3.46448e-14	4.3746e-13
Ly6g6c	185.463	3.13429	3.47723e-14	4.38766e-13
Nod2	109.328	1.82269	3.4933e-14	4.40489e-13
Sh3bp5	1060.3	-0.916133	3.52227e-14	4.43836e-13
AI467606	578.404	-1.06519	3.6777e-14	4.63101e-13
Ift46	116.03	-1.42393	3.8381e-14	4.82965e-13
Riok3	5728.1	1.70247	3.85845e-14	4.85191e-13
Gm15408	50.1261	-2.2731	3.86959e-14	4.86258e-13
Rtf2	643.463	0.847366	3.94956e-14	4.95748e-13
D5Ertd579e	422.68	0.835212	3.95055e-14	4.95748e-13
Gm9796	23.0875	3.49171	3.98933e-14	5.00271e-13
Entpd5	461.662	-1.15857	4.23292e-14	5.30452e-13
Tecpr1	564.324	-1.45891	4.23638e-14	5.30522e-13
Gm15411	110.169	-2.34515	4.25619e-14	5.32637e-13
Hs3st3b1	121.518	-1.65045	4.27465e-14	5.34581e-13
Sumf1	365.335	0.942231	4.34287e-14	5.4274e-13
Pcbp2	1656.98	0.691082	4.44131e-14	5.54662e-13
Tapt1	754.292	0.951269	4.44662e-14	5.54945e-13
Skap1	237.337	-1.52006	4.53176e-14	5.65185e-13
Myl12a	1028.31	0.918475	4.74996e-14	5.91993e-13
Lancl3	110.972	2.85044	4.84433e-14	6.03342e-13
Aif1	170.987	2.72837	5.06442e-14	6.30323e-13
Hormad2	20.7702	3.59582	5.22695e-14	6.50109e-13
Gsto1	354.39	1.48616	5.30473e-14	6.59333e-13
Fh1	344.6	-0.960109	5.68149e-14	7.05233e-13
Zfp956	81.0631	-1.67019	5.68176e-14	7.05233e-13
Mvb12b	357.695	2.12068	5.72632e-14	7.10282e-13
Ap2m1-ps	80.2804	2.54298	5.87051e-14	7.27673e-13
Cep126	308.29	3.29633	5.87627e-14	7.27891e-13
Gbp11	50.4285	3.92945	5.90077e-14	7.3043e-13
Batf2	28.7835	4.02088	5.97395e-14	7.38988e-13
Irf4	824.406	-0.834198	6.26926e-14	7.74993e-13
St3gal6	445.687	1.2234	6.47042e-14	7.99319e-13
Galnt1	2114.11	0.886392	6.58265e-14	8.12618e-13
Ube2q1	1219.94	0.683456	6.59133e-14	8.12618e-13
Wdr90	38.5008	-2.38241	6.59145e-14	8.12618e-13
Rnf165	17.8202	3.60974	6.61453e-14	8.14914e-13
Cpeb4	1000.42	1.36503	6.82179e-14	8.39881e-13
Dram1	156.913	1.80297	6.82713e-14	8.39972e-13
Wipi2	508.621	-0.926424	6.85874e-14	8.43292e-13
Myh9	16264.4	1.07422	6.87513e-14	8.44738e-13
Dtna	17.8186	6.36308	6.94574e-14	8.5284e-13
Daam1	502.765	1.77596	7.46911e-14	9.16486e-13
Gosr2	1377.9	0.909824	7.508e-14	9.20639e-13
Osbpl7	148.768	-1.13431	7.56137e-14	9.2656e-13
Atox1	351.972	2.3733	7.58707e-14	9.29085e-13
Gfi1b	75.4973	2.95139	7.68249e-14	9.40139e-13
Zfp692	82.9029	-1.63478	7.83788e-14	9.58512e-13
Btg2	1423.88	-0.863004	7.93587e-14	9.69845e-13
Rasgrp2	2872.64	1.20264	8.06054e-14	9.84422e-13
Arf1	1563.35	0.709846	8.09498e-14	9.87536e-13
Cplane1	253.039	-0.999033	8.09686e-14	9.87536e-13
Gm15856	14.5651	6.98681	8.2084e-14	1.00047e-12
Fam72a	70.7517	3.59946	8.43237e-14	1.02708e-12
Fpr2	113.553	2.72542	8.99651e-14	1.09507e-12
Slc14a2	15.3022	4.15744	9.07483e-14	1.10386e-12
Ubxn6	383.077	1.4883	9.15414e-14	1.11277e-12
Mir99ahg	22.9878	3.09017	9.27293e-14	1.12574e-12
Mbtps1	691.173	-0.600787	9.27322e-14	1.12574e-12
Marchf8	723.507	2.09663	9.82959e-14	1.19249e-12
Pkd1l3	87.088	2.23833	1.01123e-13	1.22597e-12
Mtpn	3612.38	1.06278	1.01219e-13	1.22632e-12
Zfp512	299.089	-1.09687	1.01294e-13	1.22642e-12
Dym	293.415	1.27427	1.03606e-13	1.25358e-12
Gm49339	875.405	1.92587	1.05585e-13	1.27667e-12
Mfng	176.721	-1.75253	1.05715e-13	1.2774e-12
Spty2d1	851.992	0.918457	1.09524e-13	1.32255e-12
Polg2	137.919	-1.30121	1.09947e-13	1.32678e-12
Gm42918	12.437	3.56613	1.10445e-13	1.33191e-12
Pip5k1b	128.644	1.66356	1.11611e-13	1.34508e-12
Gm15931	148.206	2.08918	1.13788e-13	1.37041e-12
Tbc1d31	186.754	1.42918	1.13956e-13	1.37153e-12
Tmem151b	23.9212	2.83379	1.15077e-13	1.38411e-12
Calhm6	158.155	1.76137	1.17468e-13	1.41139e-12
Sgk1	276.362	-1.07653	1.175e-13	1.41139e-12
Lbh	1875.25	-1.21945	1.18335e-13	1.42049e-12
Cpped1	107.197	1.71921	1.18664e-13	1.4235e-12
Fbxw2	879.613	0.784091	1.20537e-13	1.44501e-12
Prkaca	553.55	1.2088	1.20922e-13	1.44868e-12
Gm28809	20.4666	2.78475	1.22215e-13	1.46321e-12
Gm12731	9.6794	3.77157	1.23162e-13	1.47358e-12
Acss2	255.497	1.08188	1.27298e-13	1.52207e-12
Asah2	283.743	1.83223	1.2951e-13	1.5475e-12
Rai1	234.806	-1.43064	1.3229e-13	1.57969e-12
Cxxc5	257.048	-1.16573	1.3348e-13	1.59286e-12
Ywhae	3126.5	1.18524	1.35619e-13	1.61732e-12
Gm7809	96.2413	2.26642	1.36405e-13	1.62564e-12
Oit3	39.9424	3.22076	1.40493e-13	1.67326e-12
Lpcat1	490.795	-0.958303	1.41197e-13	1.68055e-12
Pln	17.1248	4.90412	1.42063e-13	1.68975e-12
Oip5os1	5993.65	1.55227	1.43223e-13	1.70244e-12
Actb	43702.1	1.05686	1.46162e-13	1.73624e-12
Cab39	1975.78	1.07215	1.5084e-13	1.79065e-12
Rbl1	919.647	1.42595	1.61552e-13	1.91656e-12
Myd88	709.952	1.49984	1.62639e-13	1.92821e-12
1500026H17Rik	43.0008	3.02902	1.63269e-13	1.93442e-12
Aldh1a1	3429.71	2.46521	1.65113e-13	1.955e-12
Arhgap23	158.154	2.07912	1.65517e-13	1.95852e-12
Pacs1	648.21	-1.03121	1.67382e-13	1.9793e-12
Taf13	186.221	1.34239	1.7108e-13	2.02171e-12
Srpk3	210.923	-1.26958	1.71869e-13	2.02972e-12
Pccb	66.6381	-1.5585	1.76533e-13	2.08346e-12
Asb1	1610.81	2.13832	1.78013e-13	2.09956e-12
Smdt1	292.877	1.49276	1.81554e-13	2.13994e-12
Gm49405	41.701	-2.18732	1.83541e-13	2.16197e-12
Sh2d2a	255.488	-1.34758	1.8694e-13	2.20058e-12
Chic1	137.464	2.13086	1.87213e-13	2.20238e-12
Rpgrip1l	89.9138	1.60562	1.90326e-13	2.23755e-12
Psmc3	703.556	0.842241	1.92729e-13	2.26435e-12
Izumo4	47.6311	-2.16195	1.96173e-13	2.30333e-12
Trim9	24.2333	3.67469	1.98935e-13	2.33426e-12
2010016I18Rik	307.48	-1.60787	2.02109e-13	2.36944e-12
Rasa3	4986.48	0.809412	2.02198e-13	2.36944e-12
Depdc1b	39.1069	2.7188	2.02323e-13	2.36944e-12
B4galt5	1303.6	1.15146	2.03283e-13	2.37916e-12
Ccr5	318.76	1.86361	2.03813e-13	2.38383e-12
Sh3glb1	6439.72	1.66698	2.04022e-13	2.38475e-12
Inf2	883.287	2.03043	2.11647e-13	2.47228e-12
Neb	92.6848	1.801	2.18945e-13	2.5559e-12
1700037H04Rik	151.08	1.98648	2.25553e-13	2.63135e-12
Chp1	1450.33	1.17258	2.32013e-13	2.70499e-12
Tmem170b	789.306	1.12829	2.39079e-13	2.78559e-12
Nrm	214.778	-1.22482	2.4201e-13	2.81794e-12
Ice1	928.629	-0.647074	2.42292e-13	2.81943e-12
Slc3a2	474.245	0.886056	2.47693e-13	2.88044e-12
Gm6560	20.0569	2.13359	2.53119e-13	2.94166e-12
Ypel2	265.415	1.45833	2.55813e-13	2.97107e-12
Pdcd6ip	2023.09	0.769601	2.66578e-13	3.09413e-12
Shroom4	69.3431	2.91408	2.68912e-13	3.11924e-12
Atg16l2	357.395	-0.931733	2.69799e-13	3.12755e-12
Mzt1	437.375	1.62957	2.70064e-13	3.12862e-12
Samd10	47.9676	-2.20658	2.7068e-13	3.13378e-12
Slc25a10	105.454	2.00937	2.73967e-13	3.16982e-12
Gmfg	697.619	-0.819729	2.77142e-13	3.20452e-12
Klhl42	297.164	-1.14017	2.77584e-13	3.2076e-12
Gm43904	17.9037	3.9525	2.79355e-13	3.22601e-12
Stard9	253.086	-1.84188	2.91701e-13	3.36646e-12
Mpp1	3408.77	1.80523	2.92851e-13	3.3776e-12
Cyp4x1	37.5958	3.60159	3.06795e-13	3.53458e-12
Tet3	1188.12	-0.71981	3.06849e-13	3.53458e-12
Tcp11l2	1060.55	-0.920862	3.19317e-13	3.67587e-12
Gm10244	24.1488	2.74885	3.24622e-13	3.73459e-12
Asxl1	767.42	-0.696543	3.29741e-13	3.79109e-12
Aig1	85.008	1.68315	3.45317e-13	3.96767e-12
Tnk2	296.196	-1.51585	3.46564e-13	3.97949e-12
Ddb2	141.565	-1.55102	3.4963e-13	4.01217e-12
Prkd2	916.36	-0.852716	3.54802e-13	4.06896e-12
Fam189b	110.063	-1.95365	3.58323e-13	4.10676e-12
Abhd2	1575.17	0.769752	3.64541e-13	4.1754e-12
Zfp395	150.573	-1.57217	3.67943e-13	4.21172e-12
Nab1	1900.59	1.64446	3.96359e-13	4.53415e-12
Pbx1	191.327	1.63585	4.0285e-13	4.60551e-12
Sardh	24.8195	4.0399	4.04035e-13	4.61616e-12
Thsd7b	49.2697	3.32504	4.06722e-13	4.64396e-12
Cebpb	613.824	1.37054	4.18513e-13	4.77561e-12
Nadk2	1283.84	2.17812	4.39416e-13	5.01099e-12
Adap2os	14.7783	3.23878	4.49072e-13	5.11791e-12
Fbxo31	81.8259	-1.44158	4.49636e-13	5.12114e-12
Fcgrt	126.074	-2.13619	4.60745e-13	5.24439e-12
Rchy1	686.269	0.869749	4.70147e-13	5.34526e-12
Zfp78	552.926	-1.81415	4.70193e-13	5.34526e-12
Polr3k	294.647	1.11906	4.853e-13	5.51357e-12
Pisd-ps1	144.254	-1.28641	4.96479e-13	5.63705e-12
Snx14	236.389	-1.3639	5.01731e-13	5.69315e-12
Atp6ap2	511.116	1.09842	5.20943e-13	5.90747e-12
Ms4a4a	1177.17	1.72044	5.28837e-13	5.99327e-12
Ghitm	5621.89	1.82538	5.33822e-13	6.046e-12
Cd40lg	60.808	-2.15576	5.43185e-13	6.14824e-12
Slc7a5	318.922	1.39772	5.4898e-13	6.20997e-12
Aagab	345.91	0.929464	5.57341e-13	6.30064e-12
Cbx8	44.2989	-2.31789	5.58957e-13	6.315e-12
Bola2	201.032	-1.29862	5.62492e-13	6.35101e-12
Wbp1	182.896	1.73082	5.64556e-13	6.37037e-12
Akt2	733.193	1.07013	5.65957e-13	6.38224e-12
Setbp1	352.5	-1.0789	5.72419e-13	6.45111e-12
Tnfrsf13b	883.048	-0.985456	5.73484e-13	6.45913e-12
Tstd3	193.347	1.48697	6.01179e-13	6.76689e-12
Vamp8	509.826	1.1983	6.34376e-13	7.13614e-12
Tmem128	263.539	0.771237	6.48455e-13	7.29002e-12
Kctd12b	79.3811	-2.55104	6.65526e-13	7.47734e-12
Cd63	63.8547	2.16055	6.66075e-13	7.4789e-12
Syt11	234.85	1.22124	6.83845e-13	7.67326e-12
Racgap1	169.291	-1.34229	6.84226e-13	7.67326e-12
Tle5	1220.7	1.32065	6.86792e-13	7.6973e-12
Bcl2l1	1110.57	2.10354	7.00817e-13	7.84967e-12
Ctif	126.182	2.36536	7.26335e-13	8.13049e-12
Lsp1	4279.25	-0.981919	7.27571e-13	8.13934e-12
Ppm1m	262.904	-1.42248	7.53282e-13	8.42181e-12
Slc35f5	90.905	1.56035	7.74404e-13	8.65265e-12
Aldoa	1932.52	1.24573	7.78719e-13	8.69553e-12
Ext2	176.426	-1.33225	8.02576e-13	8.95646e-12
Aoah	181.204	1.53063	8.04519e-13	8.96859e-12
Rcbtb2	272.811	0.972272	8.04647e-13	8.96859e-12
Lrrc28	97.7381	1.46288	8.15267e-13	9.08142e-12
Fam160a2	206.908	-1.15649	8.48032e-13	9.44063e-12
Vcan	1216.92	2.42665	8.67776e-13	9.65453e-12
Cxcl9	39.7924	3.88216	9.02329e-13	1.00328e-11
Entpd6	148.384	-1.15266	9.21292e-13	1.02326e-11
S1pr1	1486	-1.2516	9.21416e-13	1.02326e-11
Ptpn18	607.39	1.86114	9.32196e-13	1.0346e-11
Coro1c	699.218	0.927189	9.66227e-13	1.07172e-11
Ccdc125	283.909	-1.20763	9.81821e-13	1.08835e-11
Gnpat	457.954	-0.669311	9.83017e-13	1.08902e-11
Necap2	612.092	1.30104	9.97553e-13	1.10445e-11
Nlrx1	364.742	2.70641	1.02013e-12	1.12876e-11
Abcb4	322.175	2.1602	1.03581e-12	1.14541e-11
Nub1	589.837	0.631204	1.038e-12	1.14715e-11
Atxn7l1	938.83	0.765884	1.04663e-12	1.15598e-11
Bsg	1207.09	1.3411	1.05265e-12	1.16192e-11
Rnf181	497.922	1.02046	1.11539e-12	1.23044e-11
Rab10	2255.88	1.41352	1.12809e-12	1.2437e-11
Maco1	382.969	-0.840258	1.1403e-12	1.25639e-11
Gm32031	39.3648	2.32444	1.14991e-12	1.26622e-11
Sfn	121.288	-1.35578	1.16112e-12	1.27779e-11
Tmem41a	29.0358	2.1266	1.17794e-12	1.29552e-11
Lipa	808.089	-0.846933	1.20477e-12	1.32424e-11
Pnpla7	413.338	-1.1899	1.22515e-12	1.34582e-11
Apobec1	1134.43	0.90246	1.22663e-12	1.34664e-11
Sh3bgrl	2474.16	1.93205	1.27959e-12	1.40393e-11
Gdf11	274.28	-1.06399	1.28239e-12	1.40567e-11
Ptprs	132.895	-1.32763	1.28272e-12	1.40567e-11
Selenok	449.427	1.18473	1.29097e-12	1.41386e-11
H2-D1	12120.9	1.20588	1.31884e-12	1.44352e-11
Nqo2	275.928	1.13559	1.32128e-12	1.44533e-11
Tbc1d32	131.476	1.93115	1.32654e-12	1.45021e-11
Saraf	804.052	1.21554	1.35595e-12	1.48147e-11
Ptk2	165.278	1.48966	1.37602e-12	1.5025e-11
Aen	177.917	1.18597	1.41607e-12	1.54531e-11
Calm1	5544.4	0.688747	1.43789e-12	1.56818e-11
Gm7160	110.018	2.20328	1.48137e-12	1.61464e-11
Ubxn2a	448.833	1.25492	1.52991e-12	1.66655e-11
Micall1	184.449	-0.829556	1.53343e-12	1.66939e-11
Bmf	291.394	-1.62545	1.54912e-12	1.68547e-11
Ercc4	203.866	-0.988705	1.56822e-12	1.70523e-11
Clip2	270.582	1.95835	1.5942e-12	1.73245e-11
Zfp865	210.735	-0.927866	1.61626e-12	1.75538e-11
Ubr5	2699.98	0.844075	1.64413e-12	1.78458e-11
Neurl4	317.454	-1.03597	1.76204e-12	1.91143e-11
Mrtfa	556.64	-1.0381	1.80191e-12	1.95351e-11
Mrtfb	256.908	-1.08154	1.83244e-12	1.98543e-11
Slamf9	78.8953	1.98551	1.84704e-12	2.00006e-11
Rdh12	141.727	-1.3399	1.86076e-12	2.01373e-11
Tbc1d10c	682.885	-1.47286	1.90737e-12	2.06294e-11
Slc2a9	160.758	1.51842	1.91899e-12	2.07428e-11
Tmem109	118.122	-1.67931	1.92693e-12	2.08164e-11
Septin8	57.1197	1.71873	1.94459e-12	2.09947e-11
Cisd3	37.34	-2.07907	1.98161e-12	2.13817e-11
4833420G17Rik	531.974	-0.866824	1.99585e-12	2.15226e-11
Hck	1331.76	1.35109	2.00492e-12	2.16076e-11
Fktn	77.8279	-1.48203	2.00794e-12	2.16275e-11
Efcab2	191.667	1.72469	2.03928e-12	2.1952e-11
Stat3	1884.62	0.815789	2.04321e-12	2.19813e-11
Rap2c	1154.73	0.990099	2.07083e-12	2.22654e-11
Cd69	1825.43	1.62865	2.08174e-12	2.23695e-11
Mta1	247.767	-0.995098	2.11238e-12	2.26854e-11
Fas	122.517	1.31307	2.12224e-12	2.27779e-11
Dennd3	310.529	-1.59123	2.12425e-12	2.27861e-11
Tgm2	242.674	2.13956	2.13858e-12	2.29262e-11
Prss12	30.7195	-3.37164	2.14445e-12	2.29758e-11
Fnbp1	2946.84	0.457876	2.15864e-12	2.31142e-11
Cyp4x1os	10.1657	3.87386	2.16534e-12	2.31723e-11
4930550C14Rik	32.1502	3.9429	2.1836e-12	2.3354e-11
Satb1	1772.35	-1.01776	2.2416e-12	2.39603e-11
Smim11	159.097	-1.25893	2.25585e-12	2.40985e-11
Acss1	735.324	-0.932584	2.29628e-12	2.4516e-11
Tg	42.6133	2.57039	2.3252e-12	2.48103e-11
Fyb	4050.46	1.34064	2.40561e-12	2.56533e-11
Zfp280b	177.186	-1.0041	2.40824e-12	2.56663e-11
Star	129.394	2.00078	2.44979e-12	2.60939e-11
Gm13848	23.5801	3.65944	2.45896e-12	2.61763e-11
Snrk	335.079	-0.806653	2.46745e-12	2.62513e-11
Fnbp1l	35.8662	1.94238	2.48035e-12	2.63733e-11
Rapgef4	274.775	-1.61676	2.50536e-12	2.66236e-11
Pank4	223.379	-0.868856	2.53534e-12	2.69265e-11
Pglyrp2	97.3878	-1.5558	2.62178e-12	2.78283e-11
Chac2	152.531	2.17415	2.64499e-12	2.80584e-11
Septin9	2106.7	0.980045	2.66211e-12	2.82236e-11
Bend4	137.168	1.72	2.69573e-12	2.85634e-11
Ndrg1	1603.42	2.0148	2.7714e-12	2.93482e-11
Mmp14	26.6376	5.49077	2.78364e-12	2.94607e-11
Prkab1	383.319	0.98932	2.97125e-12	3.14281e-11
Cep120	649.412	-0.609086	3.07205e-12	3.24754e-11
Rab28	200.349	1.12633	3.17136e-12	3.35059e-11
Ufsp1	70.5368	2.77126	3.20196e-12	3.38095e-11
A730089K16Rik	310.139	3.3258	3.20909e-12	3.38653e-11
Tnrc6c	1042.32	-0.764718	3.2247e-12	3.40103e-11
Fndc3a	1797.61	1.05667	3.26942e-12	3.44621e-11
Kifc2	24.6446	-3.54916	3.29418e-12	3.4703e-11
Rasa4	781.93	1.60876	3.31093e-12	3.48593e-11
Acad12	62.7172	2.10729	3.3823e-12	3.55902e-11
Gm13986	20.1228	3.46629	3.38937e-12	3.5644e-11
Zfp652os	21.4367	3.27418	3.41091e-12	3.58499e-11
Calr	4595.74	0.943829	3.5022e-12	3.67882e-11
Ints4	502.242	-0.695109	3.57648e-12	3.75469e-11
Pygm	69.1679	1.60175	3.59949e-12	3.77667e-11
Dph3	166.04	1.00568	3.63714e-12	3.81398e-11
Slc25a24	375.172	1.28849	3.72095e-12	3.89963e-11
Enpp5	44.0955	1.76776	3.75951e-12	3.93777e-11
Dennd1c	611.129	-0.959408	3.79428e-12	3.97191e-11
Rpl13a	6428.91	-1.10395	3.87734e-12	4.05653e-11
Bmp2	48.2392	2.99579	3.91742e-12	4.09612e-11
Gm42502	30.7821	2.46316	3.92665e-12	4.10342e-11
Ppt1	1039.47	0.619862	3.9886e-12	4.16577e-11
Tbpl1	445.672	0.796082	4.09077e-12	4.27004e-11
Vamp1	657.043	-0.91467	4.15161e-12	4.33106e-11
Slmap	2190.88	1.72525	4.31153e-12	4.49532e-11
Tmem59	928.188	0.88541	4.41643e-12	4.60207e-11
Tmem202	16.8866	3.34303	4.52577e-12	4.71331e-11
Zer1	355.607	-0.798433	4.63128e-12	4.82044e-11
Nid1	190.684	-1.1349	4.83469e-12	5.02929e-11
Tcf7	1527.64	-1.71621	4.84904e-12	5.04135e-11
A430033K04Rik	66.595	-1.49881	4.8984e-12	5.08977e-11
Gm43674	18.7313	4.62686	5.02327e-12	5.21654e-11
Mir8116	19.4683	3.63629	5.03402e-12	5.22323e-11
Trappc9	294.558	1.75937	5.03544e-12	5.22323e-11
Pgap6	85.7142	-1.52237	5.03834e-12	5.22327e-11
1110032A03Rik	957.636	2.84096	5.05354e-12	5.23605e-11
Arf3	1332.92	0.982713	5.17342e-12	5.35722e-11
1200007C13Rik	31.8209	3.0815	5.32322e-12	5.50685e-11
Cd300lg	86.6351	-2.42354	5.32395e-12	5.50685e-11
Apol8	29.6461	4.25787	5.43318e-12	5.61665e-11
Tm6sf1	517.892	-0.843445	5.75206e-12	5.94293e-11
Parp16	33.2426	-2.90938	6.05844e-12	6.25593e-11
Gm26797	9.17146	6.0661	6.2405e-12	6.44028e-11
Ash2l	309.437	-0.847795	6.29939e-12	6.49738e-11
H2bc15	60.7297	3.35153	6.45899e-12	6.65823e-11
Ahdc1	121.458	-1.23554	6.65449e-12	6.85589e-11
Mgmt	26.7832	3.7262	6.74138e-12	6.94149e-11
Tanc2	78.6003	1.51279	7.00314e-12	7.20696e-11
Slfn2	8627.8	1.02399	7.04473e-12	7.24567e-11
Knop1	629.25	0.966395	7.10494e-12	7.30347e-11
Il1r2	23.4265	5.11141	7.23891e-12	7.437e-11
Hmox2	378.315	1.17193	7.34605e-12	7.54283e-11
Npepps	889.498	0.670984	7.4671e-12	7.66281e-11
Prr33	105.129	-1.57435	7.53546e-12	7.72757e-11
Nucb1	830.809	1.26215	7.53868e-12	7.72757e-11
Gipc1	161.72	1.98431	7.67951e-12	7.86751e-11
Hk1os	19.3902	2.81151	7.69288e-12	7.87679e-11
Mycbp2	6522.52	0.687421	7.85247e-12	8.03568e-11
Bcl10	791.131	0.713024	8.02106e-12	8.20361e-11
Mdp1	252.027	-0.857638	8.08996e-12	8.26944e-11
Cpa3	70.2283	2.74813	8.10348e-12	8.27862e-11
Galnt4	450.059	-0.782242	8.65758e-12	8.83974e-11
Rfc3	168.86	1.76909	8.9656e-12	9.14912e-11
Hvcn1	520.47	-1.36398	8.98701e-12	9.16584e-11
Traip	43.6637	2.3369	9.14859e-12	9.32543e-11
Sfxn2	228.387	1.15754	9.20523e-12	9.37792e-11
Gne	208.954	-0.964792	9.22718e-12	9.39504e-11
Whamm	236.344	0.883254	9.38637e-12	9.5518e-11
Synj1	954.129	0.578239	9.88985e-12	1.00585e-10
Plekha5	145.068	-1.18589	1.01987e-11	1.03669e-10
Foxj2	415.35	-0.678266	1.04808e-11	1.06477e-10
Adgrg7	16.2288	3.80154	1.13958e-11	1.15708e-10
Pnpt1	916.628	1.48017	1.14967e-11	1.16668e-10
Gm20056	33.5909	2.54161	1.15408e-11	1.1705e-10
Tpx2	52.5662	2.37399	1.15545e-11	1.17124e-10
Ehd1	559.839	1.21833	1.16403e-11	1.17928e-10
Slpi	99.143	2.69094	1.16779e-11	1.18243e-10
Bcl9l	268.497	-1.65107	1.17326e-11	1.18732e-10
Syne1	1043.9	1.29401	1.18279e-11	1.1963e-10
Prkag2	225.571	-1.18181	1.20847e-11	1.22159e-10
Spag17	10.1226	3.72704	1.2136e-11	1.2261e-10
Gm43661	66.5971	2.84817	1.22427e-11	1.23619e-10
Tubb2b	142.908	1.97209	1.23295e-11	1.24427e-10
Nfe2l2	1197.08	1.04847	1.26877e-11	1.27971e-10
Sik3	545.074	0.771941	1.27217e-11	1.28243e-10
Fut8	364.21	0.947757	1.31781e-11	1.3277e-10
Abcb1a	113.018	1.53388	1.32432e-11	1.33353e-10
Bcor	765.801	-0.898733	1.33794e-11	1.3465e-10
Cct6a	952.288	0.637363	1.34088e-11	1.34871e-10
Nucks1	1754.55	0.903415	1.34596e-11	1.35308e-10
Gm20594	6.0766	3.262	1.34822e-11	1.35461e-10
Mical1	345.86	-1.3309	1.40612e-11	1.412e-10
Adgrl1	87.7926	-1.6839	1.42211e-11	1.42728e-10
Cdon	97.8399	-1.47974	1.42706e-11	1.43146e-10
Fam221b	25.8156	2.85173	1.43677e-11	1.4404e-10
Ly86	1445.53	0.800784	1.45033e-11	1.4532e-10
Plcg1	421.259	-1.45803	1.49965e-11	1.50179e-10
Scarf1	43.2268	2.2427	1.5155e-11	1.51683e-10
Dock9	225.089	-1.18453	1.53933e-11	1.53984e-10
Susd5	8.58373	4.91002	1.60938e-11	1.60903e-10
Arhgef17	25.818	3.28756	1.64759e-11	1.64633e-10
Gclm	3207.41	2.14224	1.65208e-11	1.64991e-10
Eya3	596.761	0.733618	1.66527e-11	1.66217e-10
Cybb	11902.4	0.971742	1.75032e-11	1.74611e-10
Efna5	10.4022	3.85392	1.75152e-11	1.74635e-10
Serpina3b	11.5828	6.15674	1.76404e-11	1.75788e-10
Ccl3	446.747	2.12947	1.7852e-11	1.77799e-10
Pcnx	478.201	-0.775243	1.79313e-11	1.78491e-10
Rspry1	446.114	1.07717	1.80494e-11	1.79569e-10
Ggh	214.785	1.11787	1.81158e-11	1.80132e-10
Adcy7	2053.4	-0.76824	1.81876e-11	1.80747e-10
Rnf38	1682.83	1.02892	1.83401e-11	1.82163e-10
Itm2a	56.2988	-1.77791	1.84459e-11	1.83115e-10
Fbxl17	258.619	0.972314	1.87377e-11	1.85909e-10
Trim14	393.595	1.13496	1.90674e-11	1.89079e-10
Dnajb6	342.795	1.01235	1.94096e-11	1.92367e-10
Sytl2	170.784	-1.61714	2.0126e-11	1.99359e-10
Macf1	19521.7	-0.846375	2.05552e-11	2.035e-10
Fam3b	8.96181	4.15337	2.10026e-11	2.07817e-10
St13	1081.67	0.878135	2.18122e-11	2.1571e-10
1110046J04Rik	28.9413	2.93648	2.21489e-11	2.18921e-10
Synrg	818.482	-0.506829	2.23084e-11	2.20378e-10
Aldh6a1	73.5386	-1.86521	2.23379e-11	2.2055e-10
Cox7a2	348.693	1.12702	2.24093e-11	2.21135e-10
Eif3l	550.07	-0.645605	2.33514e-11	2.30308e-10
Niban1	966.639	-1.13086	2.39388e-11	2.35974e-10
Ptms	613.125	1.80526	2.42832e-11	2.3924e-10
Accs	76.9018	-1.39235	2.43954e-11	2.40215e-10
Fam174a	240.159	0.78702	2.45572e-11	2.41678e-10
Tspo	463.178	2.41734	2.48446e-11	2.44375e-10
Brd9	357.18	-0.743258	2.51969e-11	2.47706e-10
Ppm1a	709.097	0.773797	2.52715e-11	2.48306e-10
Gm11690	40.5561	-2.23233	2.54716e-11	2.50137e-10
Cxcl5	49.3786	3.26299	2.56083e-11	2.51345e-10
Ifitm1	110.533	1.93354	2.56911e-11	2.52021e-10
Rgl1	203.775	1.51261	2.57896e-11	2.52852e-10
Dll1	42.9821	2.84974	2.58453e-11	2.53261e-10
Ppm1b	1288.45	1.02865	2.62757e-11	2.57341e-10
Tpp1	584.872	0.888839	2.63037e-11	2.57477e-10
Rps28	488.643	-1.01288	2.66003e-11	2.60241e-10
Smim15	582.846	1.05018	2.78577e-11	2.72396e-10
Tmc8	170.653	-1.22096	2.80106e-11	2.73745e-10
Tgfb1	1834.55	1.14401	2.83513e-11	2.76926e-10
Cdan1	135.84	-1.13233	2.8511e-11	2.78337e-10
Rars	536.421	0.70997	2.85769e-11	2.78831e-10
2700046A07Rik	6.80444	3.87093	2.86971e-11	2.79855e-10
Wars	433.343	1.46782	2.88988e-11	2.81671e-10
Tlcd3b	27.766	3.3124	2.9203e-11	2.84484e-10
Efcab5	31.724	2.20116	2.9448e-11	2.86717e-10
Blmh	351.266	0.530938	3.02417e-11	2.94288e-10
Gm26740	374.795	-0.871221	3.11932e-11	3.03385e-10
H2ac6	58.2395	2.82539	3.17324e-11	3.08465e-10
Ift52	374.853	0.73078	3.23215e-11	3.14025e-10
Lcp2	1823.57	1.10002	3.28536e-11	3.19024e-10
Pts	476.621	0.693536	3.28739e-11	3.19052e-10
D030025P21Rik	19.2402	3.20477	3.3304e-11	3.2303e-10
Etnk1	5281.15	0.997619	3.33192e-11	3.2303e-10
G530011O06Rik	29.5986	3.84386	3.35438e-11	3.25034e-10
Gm5148	25.3607	3.59282	3.49061e-11	3.38056e-10
Gm12183	76.4395	-1.11557	3.52947e-11	3.41637e-10
Dusp4	37.9027	-1.72004	3.58742e-11	3.47063e-10
Ppp1r9a	23.6676	2.76848	3.62235e-11	3.50256e-10
Rnf144a	707.12	-0.724383	3.73347e-11	3.6081e-10
Arhgef6	1589.61	-0.708039	3.78987e-11	3.66066e-10
Prxl2c	147.563	-0.888014	3.82931e-11	3.6968e-10
9930111J21Rik1	579.186	1.04102	3.85282e-11	3.71753e-10
Rhou	70.2119	2.37391	3.90533e-11	3.76621e-10
Ikbkb	2086.12	-0.684199	3.91717e-11	3.77563e-10
Vps37b	224.727	1.19332	3.98801e-11	3.84188e-10
Uhmk1	2727.82	0.835735	4.0087e-11	3.85941e-10
Stard10	181.048	1.51598	4.01044e-11	3.85941e-10
Dleu2	392.427	0.972594	4.0134e-11	3.86022e-10
Misp	6.14794	7.86046	4.02696e-11	3.87123e-10
Lsm6	347.658	0.822386	4.04817e-11	3.88957e-10
Serinc3	17252.8	0.96595	4.06034e-11	3.89921e-10
Gtse1	28.2874	3.03095	4.1163e-11	3.95086e-10
Gjb2	37.9931	2.66336	4.13165e-11	3.96352e-10
Fcer1a	44.0271	2.30359	4.21044e-11	4.03698e-10
Sesn3	1874.38	-0.838361	4.28302e-11	4.10441e-10
Zfp369	227.444	-0.841786	4.29016e-11	4.10909e-10
Nudt16	122.723	-0.935151	4.7075e-11	4.50645e-10
Ufm1	362.407	1.01499	4.77045e-11	4.56432e-10
Larp1	1992.31	0.880352	4.80104e-11	4.59119e-10
Arhgap28	71.5991	2.46201	4.85906e-11	4.64423e-10
Kif5b	2649.5	1.08965	4.97959e-11	4.75694e-10
Zmiz1	1271.42	-0.761133	5.0573e-11	4.82865e-10
Ccm2	644.187	-0.910862	5.0801e-11	4.84788e-10
Ralgapa2	552.194	0.698988	5.10959e-11	4.87348e-10
Golph3	945.23	0.857448	5.20761e-11	4.96437e-10
Bco2	41.5481	2.25675	5.21778e-11	4.97146e-10
Smim24	63.4699	1.79796	5.27234e-11	5.02083e-10
Lgals8	1028.57	0.755327	5.36544e-11	5.10683e-10
Ms4a6b	8117.44	1.05919	5.37121e-11	5.10965e-10
H3c4	12.7532	3.75728	5.3826e-11	5.11782e-10
Slx4	308.551	-0.795471	5.52052e-11	5.24622e-10
Dip2a	65.2812	-1.54684	5.64885e-11	5.36538e-10
Cct8	1576.11	0.53153	5.69839e-11	5.4079e-10
Dexi	117.456	-1.14386	5.69955e-11	5.4079e-10
Svbp	76.2578	1.71408	5.73005e-11	5.43402e-10
Acap1	1130.94	-0.980264	5.85876e-11	5.55319e-10
Zfp810	100.239	-1.59041	5.89148e-11	5.58131e-10
Pdcd4	2126.94	-0.828759	6.04554e-11	5.72428e-10
Ttf2	130.3	-1.06514	6.08248e-11	5.75627e-10
Rap2b	467.602	1.16196	6.1077e-11	5.77715e-10
Clec4e	196.449	1.9826	6.17665e-11	5.83914e-10
Aldh1b1	186.371	2.08635	6.17964e-11	5.83914e-10
Adcy3	45.1551	-1.97978	6.29278e-11	5.94297e-10
Bud31	337.869	0.77692	6.38746e-11	6.02926e-10
Rnf214	317.695	0.783543	6.42224e-11	6.05896e-10
Plekhn1	40.0374	-2.21079	6.44947e-11	6.0815e-10
Elovl6	338.533	1.53762	6.46875e-11	6.09653e-10
Qrfp	29.6352	-2.74016	6.48262e-11	6.10645e-10
Tmem50a	1208.95	0.911117	6.57594e-11	6.19116e-10
Rps11	3263.85	-0.771791	6.63255e-11	6.24123e-10
Ift20	306.216	1.4549	6.73726e-11	6.33649e-10
Smox	1159.55	1.94901	6.76897e-11	6.36304e-10
B230307C23Rik	62.488	1.75689	6.82827e-11	6.41547e-10
Il4	29.4863	2.3827	6.85986e-11	6.44184e-10
Irf2bpl	202.688	-1.11403	6.98818e-11	6.55897e-10
Fth1-ps	21.1976	2.51451	7.21454e-11	6.76794e-10
Tspan12	14.6248	3.64273	7.36838e-11	6.9087e-10
Cysltr1	133.44	1.75321	7.37895e-11	6.91377e-10
Stk40	517.017	1.11336	7.38136e-11	6.91377e-10
Lsm3	204.598	1.50312	7.4301e-11	6.95585e-10
Kcnh7	22.5175	3.11752	7.44938e-11	6.97033e-10
Sdc1	32.7776	-3.07687	7.4999e-11	7.014e-10
Fbxl4	99.9425	-1.19098	7.53991e-11	7.0478e-10
4930404H24Rik	10.6416	3.81634	7.54867e-11	7.05238e-10
Wnk4	67.7188	2.41732	7.56502e-11	7.06404e-10
Asb3	143.463	0.749453	7.82185e-11	7.30013e-10
Trim36	73.5627	-1.56298	7.88654e-11	7.35674e-10
Nupr1	165.593	1.63005	8.05816e-11	7.51299e-10
Zfp788	172.747	-1.28985	8.06888e-11	7.51914e-10
Rap1a	1783.69	1.66319	8.14966e-11	7.58671e-10
Phf12	665.643	-0.576223	8.1497e-11	7.58671e-10
Nqo1	29.7956	1.97184	8.26092e-11	7.68632e-10
Shank1	37.9564	-1.93174	8.45329e-11	7.86131e-10
Krba1	161.958	-1.17452	8.73752e-11	8.12149e-10
Rftn2	76.6631	-1.46282	8.77261e-11	8.14995e-10
Tspan32	564.118	-0.948389	8.78178e-11	8.15432e-10
Ifngr1	1917.15	-1.15752	8.83823e-11	8.20256e-10
Usp32	2745.09	0.773988	8.88388e-11	8.24073e-10
Rogdi	95.0973	-1.57893	9.11061e-11	8.44676e-10
Chuk	1114.07	0.803808	9.14328e-11	8.47274e-10
Akap8l	496.604	-0.989905	9.31235e-11	8.62503e-10
Cryzl1	243.173	0.769741	9.49124e-11	8.78626e-10
Gimap1	450.463	-0.850476	9.93089e-11	9.18859e-10
Dapl1	77.3114	-2.63067	9.97183e-11	9.22179e-10
Cenpa	216.598	-1.10731	1.00199e-10	9.26151e-10
Insr	641.261	-0.79824	1.01464e-10	9.37376e-10
Sik2	153.721	-1.15813	1.0326e-10	9.53479e-10
Dgka	1933.51	-1.0223	1.0354e-10	9.55583e-10
Ciao2a	500.186	0.825444	1.05812e-10	9.76057e-10
Pfkfb4	382.618	1.42333	1.06198e-10	9.79128e-10
Tmem108	38.2769	-2.20942	1.06544e-10	9.81824e-10
Srgn	11178.6	2.58777	1.07114e-10	9.86571e-10
Rps27	3405.11	-1.05969	1.07232e-10	9.87157e-10
4930599N23Rik	8.3199	4.11969	1.07471e-10	9.88867e-10
Rhof	324.865	-1.24068	1.08633e-10	9.99051e-10
Clec9a	91.1438	1.65864	1.08907e-10	1.00107e-09
Tmem123	6083.07	1.68178	1.11006e-10	1.01952e-09
Actr3	5718.6	0.477428	1.11026e-10	1.01952e-09
Zfp251	105.135	-1.16444	1.12834e-10	1.0356e-09
Eif4ebp1	184.842	1.77617	1.13566e-10	1.04179e-09
Peg10	3061.63	2.85469	1.15668e-10	1.06054e-09
Maf	260.443	1.31203	1.17451e-10	1.07635e-09
A630023P12Rik	59.9896	-2.08269	1.18667e-10	1.08695e-09
Cldnd1	416.301	1.01007	1.18884e-10	1.08839e-09
Ccnd3	1206.11	1.65363	1.19606e-10	1.09445e-09
Ankmy2	174.745	-0.980629	1.22284e-10	1.11839e-09
Card19	161.52	1.70176	1.25926e-10	1.15113e-09
Agfg2	84.2598	-1.37233	1.26019e-10	1.1514e-09
Zfp282	94.0339	-1.26377	1.26812e-10	1.15806e-09
[truncated: 32,389 more rows]

## Sheet: 24hrs
Supplementary Table 6: DEG Blood
Gene name	H24_baseMean	H24_log2FoldChange	H24_pvalue	H24_padj
Slfn4	6711.83	6.3012	5.19385e-142	8.88512e-138
Ifit3	5960.82	4.12439	1.83017e-93	1.56544e-89
Irf7	5701.5	4.08758	1.94601e-86	1.10968e-82
Usp18	3805.88	3.69311	3.51699e-83	1.50413e-79
Ifit3b	1716.09	4.70547	2.71085e-82	9.27489e-79
Xaf1	1450.06	2.30858	6.29767e-77	1.59688e-73
Ifi44	849.464	5.64444	6.53427e-77	1.59688e-73
Rtp4	1243.97	2.97015	8.51474e-77	1.82077e-73
Ly6c2	2244.74	3.37211	1.56381e-76	2.97246e-73
Slfn1	5799.72	2.19738	3.83057e-71	6.55296e-68
Phf11d	893.045	3.50467	2.8277e-68	4.39758e-65
Lgals3bp	2421.68	3.65138	6.60203e-68	9.41174e-65
Ifit1bl1	4586.68	4.08823	1.63887e-66	2.15663e-63
Ifit1	6656.01	4.45908	9.47633e-64	1.15794e-60
Oas3	3775.99	3.1518	8.35667e-62	9.5305e-59
Oasl2	4924.68	3.44137	1.65976e-59	1.77459e-56
Phf11a	437.813	3.24822	4.10627e-58	4.13211e-55
Oasl1	941.293	3.09399	4.76802e-57	4.53148e-54
Cmpk2	4439.36	2.56058	6.55307e-54	5.90018e-51
Gm5431	629.449	2.5775	1.86184e-53	1.59253e-50
Irgm1	4748.16	2.10699	1.23793e-51	1.00844e-48
Ifitm3	4054.19	2.94237	1.96011e-49	1.52416e-46
Tgtp2	1658.09	3.55071	6.92614e-49	5.15154e-46
Zbp1	3497.89	2.63396	9.49247e-49	6.76615e-46
Ifit2	13630	2.96708	2.65554e-45	1.81714e-42
Ms4a6d	1127.37	2.83766	3.13631e-45	2.06357e-42
Irgm2	2317.19	1.988	1.08037e-44	6.84511e-42
Gm12250	1021.84	2.07496	3.19221e-44	1.95033e-41
Ifi47	3578.3	1.80999	4.42731e-44	2.61166e-41
Isg15	2608.33	4.0908	4.61303e-44	2.6305e-41
Mx1	4058.44	2.51326	9.1158e-44	5.03045e-41
Lgals9	8526.12	2.34803	5.1555e-43	2.7561e-40
Parp12	912.032	2.34204	2.01317e-42	1.04362e-39
Mx2	1333.16	2.90745	2.73358e-42	1.3754e-39
Ifih1	2590.49	2.59216	8.88249e-42	4.34151e-39
H2-T22	2071.39	2.89273	2.10643e-41	1.00097e-38
Igtp	4851.49	2.99088	3.15689e-40	1.45959e-37
Iigp1	767.192	3.75196	5.8405e-40	2.6293e-37
Rnf114	2419.81	1.85029	5.57924e-39	2.44729e-36
Oas2	1786.12	2.87027	6.32207e-39	2.70379e-36
Ly6i	318.744	3.97886	2.19071e-38	9.14059e-36
Trim30c	1585.21	3.28858	2.58657e-38	1.05353e-35
P2ry13	115.081	3.58839	3.69831e-37	1.47133e-34
Ly6a	1622.32	2.08429	5.15902e-37	2.0058e-34
Ifi204	4169	2.26831	1.12434e-36	4.27425e-34
H2-T24	5540.99	2.31449	2.67257e-36	9.93904e-34
Trim30d	5218.03	1.84026	1.06682e-35	3.88298e-33
Gm12183	76.4395	-3.12481	2.20792e-35	7.86893e-33
Tdrd7	1134.17	1.95545	8.14887e-35	2.84495e-32
Gbp2	8080.29	3.59281	1.25414e-34	4.29093e-32
Olfr56	1114.08	4.20165	1.34483e-34	4.51098e-32
Trim30a	14443.3	1.82006	1.91094e-33	6.28664e-31
Trim12c	4680.08	1.90987	4.97538e-33	1.60592e-30
Trafd1	2097.69	1.85893	5.106e-33	1.61756e-30
Dtx3l	4471.8	1.40388	2.15617e-32	6.70646e-30
Spon1	122.175	4.14813	4.59945e-32	1.40505e-29
Gbp6	297.583	2.89299	1.51925e-31	4.50077e-29
H2-Q6	2320.82	1.24556	1.52595e-31	4.50077e-29
Gm5960	42.4433	5.75244	1.80316e-31	5.22825e-29
Stat1	2849.59	1.43425	4.28377e-31	1.22137e-28
Rnf213	18598.7	1.9776	8.42606e-31	2.36303e-28
Dusp16	783.363	1.52656	2.35183e-30	6.48916e-28
Gm4951	54.8802	6.24972	2.10063e-28	5.70405e-26
Ddx60	962.196	2.61783	2.4824e-28	6.63538e-26
Parp9	2791.62	1.46788	7.32288e-28	1.92727e-25
Cdkn1a	135.714	2.90279	1.78317e-27	4.62192e-25
Il18bp	97.4861	2.98064	3.77398e-27	9.63604e-25
Tor3a	1836.44	1.71517	4.90879e-27	1.23492e-24
Clca3a1	410.571	3.70434	5.67532e-27	1.40707e-24
Gcnt2	442.962	1.64939	6.45983e-27	1.57869e-24
Slfn5	10863.4	1.95714	1.32446e-26	3.1912e-24
Gm9843	96.497	-2.97857	2.07267e-26	4.92461e-24
Gm13456	80.5218	-2.64235	3.87461e-26	9.07986e-24
Siglec1	375.563	3.38286	6.10966e-26	1.4124e-23
Dhx58	809.245	2.0451	8.12305e-26	1.85281e-23
Ifi27l2a	642.863	2.06753	1.31592e-25	2.96202e-23
Ms4a4c	9042.96	1.80272	1.40198e-25	3.11476e-23
Ifi213	5182.69	2.11124	1.61257e-25	3.53669e-23
Fcer2a	2100.73	-1.78476	2.04137e-25	4.42047e-23
Oas1g	121.379	3.88779	2.85203e-25	6.09872e-23
Gm12185	277.651	2.74215	3.32471e-25	6.93629e-23
A530064D06Rik	225.48	2.43082	3.32481e-25	6.93629e-23
AW011738	146.348	2.20159	4.85054e-25	9.99737e-23
Bst2	494.09	3.28229	1.47137e-24	2.99651e-22
Rps6-ps4	48.9475	-3.3423	2.49934e-24	5.03014e-22
Chmp4b	2373.51	1.57896	2.71147e-24	5.39362e-22
Mlkl	171.199	2.50359	4.60915e-24	9.06306e-22
Cd274	3299.87	2.00127	7.09557e-24	1.37936e-21
Il1rn	213.997	3.00456	2.13104e-23	4.09614e-21
Phf11b	1944.92	2.08045	3.62734e-23	6.89477e-21
Oas1a	605.247	2.69622	4.3741e-23	8.22282e-21
Sh3pxd2a	584.017	-1.1747	6.14973e-23	1.14352e-20
F10	553.758	2.31547	9.3563e-23	1.72106e-20
Fcgr1	1585.45	2.59654	9.49214e-23	1.72747e-20
Sdc3	882.461	2.40407	1.71295e-22	3.08456e-20
Pla2g4a	464.576	2.5348	2.09253e-22	3.72885e-20
Laptm4a	2225.39	1.12982	2.22148e-22	3.89535e-20
Eif2ak2	2786.17	1.61266	2.23151e-22	3.89535e-20
Ifi205	1013.27	2.98495	3.02132e-22	5.22079e-20
Trim7	455.091	-1.40818	3.26248e-22	5.58112e-20
Ccdc150	97.3193	3.92989	4.03239e-22	6.82991e-20
Irf9	1334.83	0.797469	1.50674e-21	2.52704e-19
Lamp1	4966.45	1.28934	1.80036e-21	2.99018e-19
St6gal1	1607.73	-1.09184	2.06637e-21	3.39898e-19
Pde7b	343.563	2.41007	2.42524e-21	3.9513e-19
Rps24-ps3	94.7669	-2.62475	4.5123e-21	7.28226e-19
Apod	34.2265	5.5739	5.07481e-21	8.11352e-19
Ffar1	331.262	-1.76884	5.4963e-21	8.70603e-19
H2-Ob	3257.33	-1.08301	6.72788e-21	1.05591e-18
Cd300lf	395.76	2.12149	6.95653e-21	1.08187e-18
BC147527	282.985	1.7395	7.18349e-21	1.1071e-18
Tlr7	2377.87	1.49787	7.43678e-21	1.1359e-18
Fyco1	1527.03	1.52066	7.73936e-21	1.17166e-18
Gvin2	313.969	1.24174	1.09234e-20	1.63918e-18
Zfp831	915.995	-0.946764	1.35527e-20	2.01605e-18
Gm5835	39.4637	-4.18969	2.09517e-20	3.08984e-18
Hdc	150.51	2.16662	2.305e-20	3.37022e-18
Ccr6	210.061	-1.75728	2.46568e-20	3.57462e-18
Frmd4a	614.984	1.55731	2.88014e-20	4.14039e-18
Slc38a1	1505.62	-0.68551	3.19731e-20	4.55804e-18
C4b	58.9129	5.64822	4.85329e-20	6.86159e-18
Gm15500	62.0986	-2.25393	5.49022e-20	7.69846e-18
H2-Q7	1649.97	1.03923	6.34338e-20	8.82245e-18
Cd209a	99.7349	-2.8702	7.78057e-20	1.07341e-17
Map1a	62.6988	3.2956	8.36556e-20	1.14488e-17
Ctsz	1786.86	1.81294	8.43986e-20	1.14588e-17
9330175E14Rik	351.431	1.07807	9.58674e-20	1.29134e-17
Slfn8	5197.86	1.23573	1.43467e-19	1.91742e-17
Ighv1-37	11.5871	-19.7221	1.92153e-19	2.54819e-17
F11r	373.849	2.74623	1.94353e-19	2.55753e-17
Gsr	1991.1	1.26067	2.0038e-19	2.61672e-17
Gdf11	274.28	-1.40753	2.19487e-19	2.84452e-17
Gbp10	88.0846	3.47204	2.37298e-19	3.03078e-17
Ifi211	930.1	2.33598	2.37403e-19	3.03078e-17
Gm9794	70.8833	-1.95876	2.52175e-19	3.19552e-17
Sp140	1092.78	1.44771	2.56024e-19	3.22045e-17
Hpse	4410.94	2.18367	3.419e-19	4.26926e-17
Txn1	416.598	1.28654	3.44691e-19	4.27292e-17
Trim30b	3393.11	1.4557	3.76574e-19	4.63457e-17
Acod1	65.7758	5.55445	4.50913e-19	5.50984e-17
Gata1	379.192	2.85855	5.51216e-19	6.6877e-17
Hipk2	774.377	1.42328	6.68591e-19	8.05464e-17
Agtrap	545.51	1.88374	1.00775e-18	1.20557e-16
Ppp1r15a	397.918	1.37462	1.16306e-18	1.3817e-16
Itm2b	9981.21	1.48441	1.48049e-18	1.74667e-16
Nupr1	165.593	2.19251	1.69164e-18	1.98211e-16
Ets1	8649.07	-0.950217	1.8133e-18	2.11022e-16
Cdh23	98.1395	2.28674	1.93817e-18	2.24029e-16
Trem1	90.9152	2.08266	4.36476e-18	5.01127e-16
Syt13	171.89	2.80182	5.16936e-18	5.89549e-16
Uba7	1649.24	1.42805	6.00559e-18	6.80382e-16
Eloa	1098.03	0.775301	6.838e-18	7.6959e-16
Pgap1	1513.02	-1.55512	7.73081e-18	8.64385e-16
Gypc	521.439	1.83287	9.85942e-18	1.09523e-15
Ifitm6	2095.53	1.41721	1.23515e-17	1.36321e-15
Rcsd1	1800.06	-0.546325	2.201e-17	2.41362e-15
Herc6	2153.66	2.16411	2.21626e-17	2.41488e-15
B430306N03Rik	535.25	1.57831	3.33625e-17	3.61223e-15
Smim3	1482.42	2.48553	3.70702e-17	3.98843e-15
Gp5	2152.59	2.71187	4.63801e-17	4.9589e-15
Rgs2	1753.81	1.33178	4.74237e-17	5.03899e-15
Vsig2	357.23	2.4389	4.89943e-17	5.17374e-15
Snx10	1162.57	1.52534	5.17578e-17	5.43203e-15
Axl	464.191	2.13801	5.58984e-17	5.83082e-15
Il15	178.868	2.23852	7.50837e-17	7.78459e-15
Gcsam	123.464	2.55544	7.99957e-17	8.21696e-15
Cass4	271.183	2.39057	8.02146e-17	8.21696e-15
H2-K1	10509.4	1.03526	9.13187e-17	9.29874e-15
Xkrx	246.411	-1.31459	9.54387e-17	9.66076e-15
Sumf1	365.335	1.04238	9.98457e-17	1.00474e-14
Maged2	513.032	2.70123	1.08899e-16	1.08944e-14
Ly6a2	529.841	2.64732	1.15e-16	1.14378e-14
Gm8276	82.1577	-3.22861	1.30087e-16	1.28481e-14
Lamp2	4417.41	1.77673	1.30682e-16	1.28481e-14
Stat2	2845.13	1.16109	1.52274e-16	1.48854e-14
Ppt1	1039.47	0.739579	1.63155e-16	1.58585e-14
Atg16l2	357.395	-1.08187	1.64832e-16	1.5931e-14
Ifi206	3399.58	1.54201	1.97967e-16	1.90259e-14
Fcer1g	1644.62	1.40226	2.03878e-16	1.94846e-14
Selenow	817.912	1.45485	2.13963e-16	2.03348e-14
F2rl2	1561.13	2.45373	2.27259e-16	2.14791e-14
Cd200	272.563	-1.09714	2.81035e-16	2.64158e-14
Parp14	8068.48	1.25042	3.4967e-16	3.26874e-14
Cyfip1	764.392	0.940994	3.99467e-16	3.71396e-14
S100a9	167.1	3.45858	4.10301e-16	3.79406e-14
Gpr183	384.562	-1.07113	4.29702e-16	3.95207e-14
Gm16170	165.913	-1.69968	4.32008e-16	3.95207e-14
Vmp1	819.647	0.939531	4.84571e-16	4.40934e-14
Gbp7	4328.87	2.26775	5.15215e-16	4.66338e-14
Ms4a6c	3292.4	1.17219	5.38825e-16	4.85141e-14
Glipr2	1157.91	1.39984	5.91906e-16	5.30143e-14
Arhgap31	1000.7	1.70861	5.98012e-16	5.32822e-14
S100a8	132.476	3.53818	6.13199e-16	5.43523e-14
Prdx6	3566.98	2.1823	7.18358e-16	6.33451e-14
Eps8	259.38	1.1327	7.89482e-16	6.92599e-14
Ddx58	8872.56	1.24679	8.87258e-16	7.74404e-14
Sesn1	915.718	-1.0325	1.11592e-15	9.69037e-14
Armc9	97.808	-1.43137	1.20144e-15	1.03803e-13
Tmbim6	4046.88	0.982536	1.35241e-15	1.1626e-13
Rai2	94.1142	3.06743	1.55424e-15	1.32942e-13
Tor1aip2	2434.51	1.04609	1.90048e-15	1.61749e-13
Brwd1	2276.71	-0.889342	1.98284e-15	1.67923e-13
Ifitm2	479.101	1.52964	2.14324e-15	1.80613e-13
Ccr1	225.831	1.80794	2.22445e-15	1.86538e-13
Atp6v1a	681.875	0.904442	2.49516e-15	2.08218e-13
Loxl3	54.597	2.8498	2.65608e-15	2.20571e-13
Lacc1	364.932	1.5211	3.17282e-15	2.6221e-13
Psrc1	21.4456	3.99235	3.85052e-15	3.16686e-13
Tom1l1	189.082	2.07887	4.32956e-15	3.54382e-13
Fcgr4	862.591	1.79906	4.49658e-15	3.663e-13
G6pdx	1039.27	1.23554	4.73562e-15	3.83944e-13
Cd59a	1104.24	2.73321	4.89057e-15	3.94637e-13
Fgl2	1631.07	1.09857	4.91558e-15	3.94793e-13
Ifi208	2644.25	1.61982	4.95049e-15	3.95739e-13
Ctsd	8390.31	1.82714	6.29339e-15	5.00749e-13
Ptpn11	3469.49	1.72107	7.3453e-15	5.81741e-13
Tlr13	1444.68	1.3969	7.99672e-15	6.30415e-13
Sord	2411.04	2.24497	8.11917e-15	6.37131e-13
Myof	360.914	1.44591	8.26264e-15	6.45429e-13
Znfx1	2722.35	1.30679	9.11987e-15	7.09153e-13
Tmem106a	277.351	1.6789	9.58164e-15	7.41689e-13
Acer2	1368.85	2.40851	9.91203e-15	7.63806e-13
Daxx	1799.26	1.44708	1.01393e-14	7.77813e-13
Msr1	575.398	1.71023	1.12516e-14	8.59292e-13
Gapdh	952.676	1.25103	1.14864e-14	8.73323e-13
Add3	4231.09	-0.648237	1.19267e-14	9.02786e-13
H2-D1	12120.9	1.31176	1.21495e-14	9.156e-13
Cxcr2	113.56	2.51663	1.39539e-14	1.04697e-12
Mpig6b	2504.82	2.36702	1.44236e-14	1.07749e-12
Cap1	6355.73	0.847576	1.52106e-14	1.13133e-12
Adam9	982.687	1.48894	1.60176e-14	1.18363e-12
Prr13	2023.21	1.28335	1.6052e-14	1.18363e-12
Bcas3os1	79.3403	2.96059	1.6413e-14	1.20505e-12
Rassf2	1637.97	-0.659987	1.67377e-14	1.22364e-12
Clcf1	391.788	-1.06413	1.75694e-14	1.27898e-12
Clec4g	39.1177	2.67852	1.90489e-14	1.38081e-12
Ndufs4	520.981	1.10586	1.91338e-14	1.38111e-12
Cpped1	107.197	1.78269	1.93786e-14	1.3929e-12
Ctss	7771.31	0.898524	2.52423e-14	1.80678e-12
Esd	2980.17	1.87354	2.74719e-14	1.95817e-12
Tubb1	9575.08	2.47464	3.04951e-14	2.16464e-12
Ampd3	298.356	0.825335	3.09741e-14	2.18956e-12
Plac8	4690.36	1.73222	3.16923e-14	2.23111e-12
Gm4841	23.5056	4.28279	3.25958e-14	2.28531e-12
Nlrp6	172.286	2.78693	3.35615e-14	2.34342e-12
Cpq	133.161	2.39855	3.57217e-14	2.48411e-12
Cysltr2	495.062	2.41007	3.61231e-14	2.50186e-12
Prkab2	1533.01	1.67203	3.98484e-14	2.74874e-12
Grn	1696.41	1.93263	4.01217e-14	2.75647e-12
Cr2	2585.07	-1.31912	4.32912e-14	2.95294e-12
Hacd4	5609.8	2.27628	4.33266e-14	2.95294e-12
Ptgs1	944.199	2.44861	4.62101e-14	3.13697e-12
Gimap5	728.335	-0.87732	4.66609e-14	3.15505e-12
Slamf1	2515.99	2.05809	5.27771e-14	3.55456e-12
Armcx1	82.761	3.23419	5.81916e-14	3.90386e-12
Tgtp1	273.195	2.77257	5.96074e-14	3.98321e-12
Dhrs3	352.455	1.96272	7.58239e-14	5.04716e-12
Tcp11l1	197.197	2.16201	8.35115e-14	5.53733e-12
Ecm1	1654.14	2.37302	8.73758e-14	5.77119e-12
Srxn1	1878.59	2.32128	9.33488e-14	6.14199e-12
Cyp2b10	64.3422	3.23945	1.02572e-13	6.72297e-12
Fam214a	607.765	-0.892387	1.04533e-13	6.81164e-12
H2-Q4	1625.02	0.965241	1.04721e-13	6.81164e-12
Serpine2	511.666	2.28517	1.18613e-13	7.68603e-12
Parp1	1594.41	-0.787509	1.24032e-13	8.00685e-12
Xdh	1929.66	1.41714	1.26049e-13	8.10647e-12
Setbp1	352.5	-1.13003	1.28936e-13	8.2611e-12
Nfe2	1629.91	2.02005	1.35804e-13	8.66864e-12
Pygb	1333.63	1.52881	1.3847e-13	8.80599e-12
Ubap1	1661.12	1.63062	1.41667e-13	8.97591e-12
Cnst	2968.92	2.07366	1.43123e-13	9.0347e-12
Ciita	912.486	-1.00219	1.51256e-13	9.51298e-12
Slfn14	368.395	2.50356	1.87835e-13	1.17703e-11
Adcy6	217.617	2.00578	1.92561e-13	1.20224e-11
Bst1	109.93	1.94316	2.00739e-13	1.24874e-11
Armcx6	67.39	3.04426	2.03102e-13	1.25886e-11
Arhgef18	1624.65	-0.920449	2.10996e-13	1.30307e-11
Ehd4	4656.32	1.47912	2.33039e-13	1.43403e-11
4930598N05Rik	96.5611	2.75656	2.57991e-13	1.58188e-11
Coa5	4639.19	1.58331	2.61773e-13	1.59934e-11
Prkcb	2345.45	-0.658473	2.65085e-13	1.61381e-11
Proser2	131.97	2.62883	2.86227e-13	1.73634e-11
Klra4	273.668	-2.04432	3.18707e-13	1.92654e-11
Pcyt1b	329.569	2.32298	3.48364e-13	2.0984e-11
Prdx1	1004.37	0.784646	3.71138e-13	2.22716e-11
Gm5150	385.438	1.53822	3.72344e-13	2.22716e-11
Jcad	89.1869	2.46787	3.89896e-13	2.32403e-11
Treml2	7600.33	1.83399	3.94389e-13	2.34265e-11
Ly6g6f	186.931	2.81282	4.0876e-13	2.4196e-11
Pdzk1ip1	305.188	2.30146	4.38086e-13	2.58425e-11
Cd300e	502.314	2.09461	4.74634e-13	2.79023e-11
Mill2	38.5415	3.94024	4.93746e-13	2.89264e-11
Klra14-ps	133.745	-2.61016	5.07717e-13	2.96434e-11
Litaf	3157.27	1.87277	5.12807e-13	2.98388e-11
Itga2b	12243.3	2.41748	5.6179e-13	3.25781e-11
Evi2a	1400.97	0.952551	5.63812e-13	3.25849e-11
Rtn4ip1	914.923	1.83992	5.99929e-13	3.45555e-11
Pik3cb	550.748	1.67515	6.06446e-13	3.48136e-11
Ankrd28	2134.18	1.79913	6.14475e-13	3.51566e-11
Gm15931	148.206	2.03106	6.3528e-13	3.62258e-11
Gsta2	74.2345	3.1573	6.39241e-13	3.63263e-11
Lrrc8d	418.894	0.833652	6.41289e-13	3.63263e-11
Ctsc	4088.81	0.938312	6.99919e-13	3.95165e-11
Mras	239.498	2.7134	7.17674e-13	4.03857e-11
Htatip2	196.584	1.4229	7.9959e-13	4.48478e-11
Tbxas1	818.501	1.68276	8.81953e-13	4.93058e-11
Gk	534.075	1.17686	8.88502e-13	4.95101e-11
Tubb2b	142.908	2.0823	9.12341e-13	5.06734e-11
Mmp19	932.727	2.25738	9.29483e-13	5.14585e-11
Il1b	134.686	2.14244	9.76456e-13	5.38846e-11
Zeb2os	106.165	2.03416	1.01381e-12	5.57661e-11
1600014C10Rik	1030.21	1.42479	1.13761e-12	6.23753e-11
Clic4	12585.1	1.93445	1.14456e-12	6.25559e-11
Acsl5	1146.97	0.514085	1.15276e-12	6.28033e-11
P2rx1	1247.35	2.31355	1.17148e-12	6.36205e-11
Slc2a3	7270.61	2.02645	1.20405e-12	6.51825e-11
Pqlc3	384.74	0.90559	1.53392e-12	8.27782e-11
Arl5a	1535.94	1.48937	1.56723e-12	8.431e-11
Gm43672	153.15	2.12874	1.67224e-12	8.96771e-11
Nampt	2233.07	1.17057	1.83514e-12	9.81052e-11
Clec4a3	1320.95	1.40079	1.96697e-12	1.04515e-10
Gpx4	1285.48	1.79839	1.96725e-12	1.04515e-10
Sult6b1	42.1202	2.29063	2.03164e-12	1.07394e-10
Bid	499.879	1.06639	2.034e-12	1.07394e-10
Mest	529.662	2.10284	2.06325e-12	1.08603e-10
Gm6863	26.1594	-2.49334	2.12491e-12	1.11506e-10
Zfp318	2518.7	-1.00382	2.14315e-12	1.12119e-10
Tmbim1	194.586	1.6607	2.32675e-12	1.21353e-10
Itgb2	6338.31	0.999429	2.45547e-12	1.27677e-10
Casp3	761.991	1.38251	2.75669e-12	1.42905e-10
Treml1	1725.1	2.29884	2.79519e-12	1.44463e-10
Exoc4	877.796	1.04952	2.8988e-12	1.49367e-10
Gabarapl1	810.104	2.03046	2.9817e-12	1.52759e-10
Grk5	807.803	1.35523	2.98249e-12	1.52759e-10
Copg2	575.671	0.844643	3.10376e-12	1.58496e-10
Csnk1e	1049.32	0.784447	3.15614e-12	1.60436e-10
Prkd2	916.36	-0.823129	3.16051e-12	1.60436e-10
Ubxn8	266.046	0.871439	3.23606e-12	1.63785e-10
Slc15a3	298.73	1.85725	3.3291e-12	1.67997e-10
Cxcl10	820.201	2.74979	3.36955e-12	1.69538e-10
Asah1	1203.71	0.923629	3.41802e-12	1.71472e-10
Stx11	4127.41	2.01179	3.62739e-12	1.81444e-10
Gimap1	450.463	-0.929102	3.74455e-12	1.86758e-10
Sytl4	2465.8	2.35551	4.22507e-12	2.10111e-10
Bex6	28.7489	2.92612	4.40762e-12	2.18554e-10
Slc7a8	121.07	1.70276	4.5176e-12	2.23267e-10
Dut	394.673	1.72753	4.52877e-12	2.23267e-10
Itgam	1120.54	1.30608	4.62179e-12	2.27198e-10
Tsc22d1	26819.2	2.02875	4.87495e-12	2.38956e-10
Stac2	80.4103	-1.5829	5.14874e-12	2.51656e-10
Lrrc8b	443.47	1.25174	5.17101e-12	2.52024e-10
Kntc1	24.8301	2.58837	5.45821e-12	2.65266e-10
Rnasel	1761.32	1.1555	5.49656e-12	2.66373e-10
Ptgir	370.981	1.53621	5.62508e-12	2.71831e-10
Sdcbp	6023.12	1.38812	6.00358e-12	2.89305e-10
Clu	11030.3	2.26621	6.38573e-12	3.06856e-10
A530040E14Rik	122.354	1.47072	6.42594e-12	3.07923e-10
Dennd5a	1618.26	0.763347	6.54473e-12	3.12739e-10
Zbtb4	562.366	-0.555283	6.57229e-12	3.13182e-10
Ninj1	397.063	1.89842	6.83644e-12	3.24864e-10
Cds1	115.43	1.56558	7.0494e-12	3.33197e-10
Tuba4a	1007.22	1.43489	7.05075e-12	3.33197e-10
Tmbim4	679.219	1.01679	7.24935e-12	3.41638e-10
Rab5c	1282.14	0.867278	7.75133e-12	3.64291e-10
Clspn	21.4693	2.45285	7.84447e-12	3.67658e-10
Slc9a7	316.866	-0.98307	7.89783e-12	3.69148e-10
Psme1	1946.36	0.872379	7.98856e-12	3.71982e-10
Lancl3	110.972	2.59761	8.00194e-12	3.71982e-10
Apol8	29.6461	4.23104	8.15866e-12	3.78239e-10
Dusp23	430.38	2.22663	8.86526e-12	4.09887e-10
Bak1	341.787	1.10674	9.26746e-12	4.27327e-10
Fn1	5976.49	-1.7996	9.30074e-12	4.27709e-10
Sesn3	1874.38	-0.868748	9.9861e-12	4.57453e-10
Sort1	1359.02	1.50659	1.00022e-11	4.57453e-10
Apcdd1	157.997	2.15182	1.00278e-11	4.57453e-10
Cttn	206.164	2.26018	1.03011e-11	4.68673e-10
Gm13842	108.173	2.20374	1.038e-11	4.69941e-10
Pclaf	31.1693	2.19945	1.03839e-11	4.69941e-10
Card6	1226.17	-0.809844	1.04867e-11	4.7334e-10
Tor1aip1	3008.1	0.752211	1.06612e-11	4.79951e-10
Pilra	313.834	1.89781	1.12207e-11	5.03812e-10
Gm13431	195.548	2.19709	1.13345e-11	5.07589e-10
Stom	3796.9	1.71261	1.14311e-11	5.10579e-10
Serpinb1a	1115.55	-1.13999	1.15966e-11	5.16623e-10
Tuba1a	549.22	1.27134	1.20726e-11	5.36431e-10
Gm1968	136.147	2.32046	1.25016e-11	5.54053e-10
Muc13	217.392	2.41074	1.28585e-11	5.68397e-10
Pln	17.1248	4.52309	1.29532e-11	5.7111e-10
Gm15675	972.296	-1.27083	1.30296e-11	5.73001e-10
Med12l	340.842	1.98109	1.33541e-11	5.85764e-10
Mink1	1449.8	1.25978	1.40108e-11	6.13001e-10
Tuba8	155.626	2.18261	1.41508e-11	6.17546e-10
Morrbid	141.63	1.74345	1.52321e-11	6.63043e-10
Ptger3	40.549	3.09226	1.56069e-11	6.77634e-10
Rpl14-ps1	79.7867	-2.74758	1.62861e-11	7.05335e-10
Stra6l	26.0645	2.84291	1.64189e-11	7.0929e-10
Apbb1	64.3129	2.35979	1.7038e-11	7.34178e-10
Gm13822	23.5321	4.06863	1.71932e-11	7.39005e-10
Pdlim1	1639.49	1.72069	1.78289e-11	7.64407e-10
Top2a	167.811	1.50955	1.79851e-11	7.69176e-10
Gucd1	849.815	0.973028	1.87736e-11	8.00896e-10
Ighd	10788.9	-1.17985	1.90995e-11	8.12774e-10
Adcy9	211.308	2.03919	1.96652e-11	8.34769e-10
Rpl10a-ps1	29.9623	-2.20916	1.99114e-11	8.43131e-10
Samd3	138.348	-2.033	2.07505e-11	8.7649e-10
Ephx1	350.57	-1.0818	2.30316e-11	9.70449e-10
Ttc16	24.087	2.99356	2.37872e-11	9.9982e-10
Hexa	2344.56	1.19083	2.42151e-11	1.01354e-09
Sh3bgrl2	6812.1	2.07876	2.4232e-11	1.01354e-09
Rtn4	2366.99	1.13413	2.55522e-11	1.06615e-09
Nbea	123.822	2.43254	2.5946e-11	1.07995e-09
Gca	88.6905	2.02475	2.74589e-11	1.14014e-09
Inka1	87.0488	2.1579	2.86386e-11	1.18625e-09
Bcap31	1704.75	1.1213	2.92742e-11	1.20965e-09
Cyb5a	1872.45	1.64427	2.94473e-11	1.21387e-09
Cracd	849.435	2.24723	3.04794e-11	1.25339e-09
Gyg	542.553	0.840912	3.17779e-11	1.30366e-09
Gimap3	4722.7	-0.951744	3.25771e-11	1.33156e-09
Pecam1	4907.79	1.24317	3.26137e-11	1.33156e-09
Sec14l1	442.928	0.865391	3.29109e-11	1.34049e-09
Sp100	11677.3	0.966873	3.29994e-11	1.3409e-09
Tmem158	286.736	2.40429	3.3595e-11	1.36187e-09
Lhfp	290.348	2.11416	3.417e-11	1.38191e-09
Lpl	391.49	2.01926	3.44722e-11	1.39084e-09
Mpl	1851.09	2.01723	3.52761e-11	1.41992e-09
Pacsin2	2058.31	1.55456	3.58666e-11	1.4403e-09
Lair1	589.222	1.74635	4.0362e-11	1.61703e-09
Qsox1	696.956	2.01334	4.13816e-11	1.65401e-09
Gpr35	474.83	1.33284	4.18255e-11	1.66785e-09
Gimap1os	142.095	-1.34997	4.3988e-11	1.74652e-09
B2m	52443.5	2.00378	4.40025e-11	1.74652e-09
Enpp1	211.553	-0.961777	4.41356e-11	1.74775e-09
Mfsd2b	2343.25	2.06672	4.49758e-11	1.77691e-09
Actn1	2048.14	1.44265	4.63266e-11	1.82606e-09
Trpm2	115.615	1.3922	4.69296e-11	1.84557e-09
Rps7-ps3	22.4933	-2.75028	4.85091e-11	1.90332e-09
Pttg1ip	7535.75	1.89167	5.23009e-11	2.04739e-09
2610507B11Rik	3565.85	0.9598	5.28162e-11	2.05887e-09
P2ry1	502.267	1.96945	5.28347e-11	2.05887e-09
Ncoa1	1428.94	0.807437	5.37837e-11	2.09109e-09
Cd300ld	648.269	1.73751	5.82214e-11	2.25849e-09
Pf4	6755.39	2.11915	5.86535e-11	2.2701e-09
Dock5	753.427	0.893726	5.94954e-11	2.29749e-09
Actn4	1741.6	1.14735	5.97621e-11	2.30259e-09
Sfxn1	767.427	1.37609	5.99554e-11	2.30485e-09
Acp2	260.608	1.55789	6.00985e-11	2.30517e-09
Pira12	495.497	1.17526	6.06933e-11	2.32105e-09
Banp	186.791	-0.987385	6.07839e-11	2.32105e-09
Il7	21.7551	3.16887	6.35055e-11	2.41958e-09
Alox5ap	1062.33	1.47124	6.51917e-11	2.4783e-09
N4bp1	1070.12	0.77238	6.55861e-11	2.48776e-09
Fam110b	68.5554	2.3824	6.70288e-11	2.53686e-09
Aldh1l1	31.4478	2.75798	7.38111e-11	2.78739e-09
Bcas3	351.043	1.20861	7.54207e-11	2.8419e-09
Copz1	786.509	0.900286	7.73265e-11	2.90731e-09
Fhl1	5494.82	2.08889	7.948e-11	2.98172e-09
Klhl42	297.164	-1.02388	8.10655e-11	3.03455e-09
Gm16120	46.1581	2.02229	8.34553e-11	3.11426e-09
Gramd1a	1167.79	-0.853174	8.3559e-11	3.11426e-09
Kif14	73.7337	3.20398	8.78917e-11	3.26862e-09
Dop1b	764.615	0.808283	8.95315e-11	3.32238e-09
Leprot	551.374	1.17566	9.21418e-11	3.41022e-09
Ifi207	2439.15	1.59774	9.22975e-11	3.41022e-09
Vdac3	585.647	1.35384	9.26719e-11	3.41668e-09
Arpc3	1938.21	0.666154	9.476e-11	3.48615e-09
Cyb5r4	911.578	0.89381	9.6098e-11	3.52779e-09
Lyn	5775.26	0.666366	9.84458e-11	3.60623e-09
4833439L19Rik	1093.8	1.23839	9.91133e-11	3.62293e-09
Serpinb6a	1525.88	1.80208	1.07989e-10	3.9315e-09
Pkm	4595.29	1.22791	1.08015e-10	3.9315e-09
Pamr1	77.1759	2.88885	1.13402e-10	4.11883e-09
Stat4	398.096	-1.04081	1.17295e-10	4.2512e-09
Otud7b	4044.94	1.59115	1.1826e-10	4.27713e-09
Tagln2	4074.06	1.49204	1.1916e-10	4.30056e-09
Bin3	314.16	0.777016	1.20307e-10	4.33284e-09
Cysltr1	133.44	1.74336	1.20565e-10	4.333e-09
Nbdy	166.696	1.66213	1.23612e-10	4.43317e-09
2310015A10Rik	295.8	-0.813894	1.27156e-10	4.55075e-09
Itgb5	2145.16	1.9838	1.31871e-10	4.70964e-09
Micu1	688.023	1.43271	1.35847e-10	4.84154e-09
I830077J02Rik	1624.62	1.79208	1.38522e-10	4.92659e-09
Tlr3	324.033	1.8907	1.42067e-10	5.04219e-09
Hsbp1	931	1.19701	1.44479e-10	5.11719e-09
Dap	4356.58	1.83971	1.4648e-10	5.17733e-09
Rab22a	1403.36	1.10526	1.51505e-10	5.34392e-09
Rnf19b	1967.48	1.28789	1.53213e-10	5.39303e-09
Smpdl3b	196.617	1.81428	1.55205e-10	5.45193e-09
Clec4d	231.603	2.26816	1.55581e-10	5.45396e-09
Hk1	2623.03	1.44275	1.59495e-10	5.5797e-09
Gpm6b	243.19	1.83975	1.61917e-10	5.63042e-09
Bco2	41.5481	2.22329	1.62006e-10	5.63042e-09
Il18	142.3	1.32702	1.62155e-10	5.63042e-09
F830016B08Rik	20.6184	6.07388	1.62261e-10	5.63042e-09
Tgm2	242.674	1.94986	1.71334e-10	5.93321e-09
Msn	14220.9	0.389835	1.76218e-10	6.09001e-09
Prkcq	1886.46	1.0445	1.78758e-10	6.16533e-09
Rap2a	877.05	1.40989	1.81757e-10	6.25617e-09
Chst12	472.276	1.45608	1.85924e-10	6.38675e-09
Crisp3	61.874	-1.90287	1.90725e-10	6.53854e-09
Capn2	1450.26	1.06359	1.9711e-10	6.74392e-09
Tspan9	838.999	1.9178	2.03365e-10	6.94405e-09
Myom1	229.859	2.00782	2.05226e-10	6.99362e-09
Gm13848	23.5801	3.35172	2.07037e-10	7.0413e-09
Zranb3	136.292	1.76579	2.08018e-10	7.06065e-09
Rhoj	968.571	2.06371	2.14659e-10	7.27164e-09
Pcmt1	2584.72	1.61142	2.15455e-10	7.28418e-09
Trpc6	178.853	2.32392	2.18267e-10	7.36469e-09
Zwint	690.484	1.27861	2.2387e-10	7.53885e-09
Cfap97d2	66.6711	2.79557	2.2544e-10	7.57519e-09
Zadh2	319.342	-0.703936	2.25834e-10	7.57519e-09
Gng11	15471	1.98554	2.28169e-10	7.63852e-09
Cpe	66.8278	2.39441	2.29199e-10	7.65801e-09
Trim35	436.022	-0.692363	2.30131e-10	7.67416e-09
Crip2	20.8008	2.69269	2.36974e-10	7.887e-09
Nudt3	2396.67	1.54306	2.39941e-10	7.97024e-09
Gab1	147.071	1.94682	2.41181e-10	7.99589e-09
Pttg1	1720.08	1.44828	2.42821e-10	8.03468e-09
Fads2	61.2913	2.22421	2.45452e-10	8.09168e-09
Epor	19.6269	2.851	2.45489e-10	8.09168e-09
Rab13	210.874	2.53736	2.51212e-10	8.2644e-09
Afg3l2	629.319	0.834186	2.62296e-10	8.61246e-09
Ralgps2	3266.66	-0.811938	2.67805e-10	8.77652e-09
Esam	676.006	2.2242	2.85475e-10	9.30787e-09
Gtse1	28.2874	2.91422	2.8605e-10	9.30787e-09
Nrgn	14171.9	2.11901	2.86231e-10	9.30787e-09
Rtn3	3453.88	1.33236	2.86718e-10	9.30787e-09
Apoe	1174.09	-1.47638	2.86739e-10	9.30787e-09
2610528J11Rik	21.3232	3.04628	2.89037e-10	9.3647e-09
Cd151	659.876	2.00815	2.93754e-10	9.49954e-09
Cd47	8987.6	0.737348	2.98721e-10	9.64191e-09
Derl1	1734.79	1.43941	3.038e-10	9.78738e-09
Tmem43	585.277	1.03547	3.13371e-10	1.00768e-08
Mllt6	1356.09	-0.884403	3.1828e-10	1.02154e-08
Prkaca	553.55	1.0299	3.26883e-10	1.04719e-08
H2bc6	170.62	2.10908	3.41214e-10	1.09105e-08
Ablim1	4639.95	-0.614671	3.45372e-10	1.10229e-08
Scamp1	1118.17	1.94567	3.5133e-10	1.11922e-08
Gp1ba	2341.41	2.43095	3.6153e-10	1.14957e-08
Epsti1	2097.8	1.04156	3.63402e-10	1.15338e-08
Septin9	2106.7	0.879288	3.72176e-10	1.17904e-08
2310034O05Rik	63.2352	2.33676	3.7551e-10	1.1874e-08
Nacc2	354.54	1.67009	3.78345e-10	1.19416e-08
Zfp664	1877.23	1.4616	3.92362e-10	1.23612e-08
Psmd11	745.795	0.779486	4.00225e-10	1.25858e-08
Phf11c	549.226	1.45163	4.06912e-10	1.27726e-08
Atxn10	377.86	0.546907	4.08925e-10	1.28122e-08
Atp6v0a2	1017	0.969436	4.12183e-10	1.28907e-08
Dgkg	157.568	1.39349	4.19208e-10	1.30865e-08
Nptn	12639.9	1.73302	4.20657e-10	1.31078e-08
Gipc2	105.907	2.52353	4.30198e-10	1.33807e-08
Zfas1	313.681	0.89862	4.31418e-10	1.33943e-08
Gm14681	25.3366	-2.01939	4.38007e-10	1.35742e-08
[truncated: 33,835 more rows]

## Sheet: 72hrs
Supplementary Table 6: DEG Blood
[truncated: 34,388 more rows]
